# Supplementary material for: Escherichia coli is poised to grow using 5′-deoxynucleosides via MtnR and CRP regulation of DHAP shunt gene expression
Source: J Bacteriol. 2025 Oct 16;207(11):e00280-25. doi: 10.1128/jb.00280-25 (PMC12632272; doi:10.1128/jb.00280-25)
Supplement: Dataset S1 — RNAseq transcriptomics gene fold-change values. [file jb.00280-25-s0001.xlsx]

## Sheet: WT 25922 5dR vs glucose
gene_id	gene_name	baseMean	log2FoldChange	lfcSE	padj
gene-DR76_RS00005	DR76_RS00005	189.21	1.52556	0.211465	2.54956e-12
gene-DR76_RS00010	yegU	219.115	1.39224	0.176463	1.59085e-14
gene-DR76_RS00015	yegV	363.222	0.580996	0.125534	1.05712e-05
gene-DR76_RS00020	yegW	518.552	-0.124867	0.0988217	0.268953
gene-DR76_RS00025	yegX	322.512	-1.20847	0.144747	4.01231e-16
gene-DR76_RS00030	thiD	1453.55	-1.44216	0.132934	1.70136e-26
gene-DR76_RS00035	thiM	2551.86	-1.47002	0.120235	2.45551e-33
gene-DR76_RS00040	rcnR	289.446	-0.22426	0.168373	0.24268
gene-DR76_RS00045	rcnA	194.029	0.656582	0.336124	0.078317
gene-DR76_RS00050	rcnB	386.43	0.645857	0.11278	3.70061e-08
gene-DR76_RS00055	yehA	68.0463	0.4476	0.218767	0.0644443
gene-DR76_RS00060	yehB	124.537	-0.788689	0.181393	3.67693e-05
gene-DR76_RS00065	yehC	21.8764	-3.64606	0.470273	4.62149e-14
gene-DR76_RS00070	yehD	99.1023	-3.91474	0.256865	3.36817e-51
gene-DR76_RS00080	yehE	158.843	-2.35045	0.210065	4.1685e-28
gene-DR76_RS00085	apbC	4804.87	-0.886646	0.12242	2.08491e-12
gene-DR76_RS00090	metG	7960.95	0.000237128	0.0803985	0.997858
gene-DR76_RS00095	DR76_RS00095	304.766	0.280789	0.145532	0.0822115
gene-DR76_RS00100	yehI	401.075	-0.385073	0.120076	0.00281699
gene-DR76_RS00115	yehL	197.531	-0.212855	0.22232	0.413685
gene-DR76_RS00120	yehM	232.623	0.0770238	0.148283	0.66799
gene-DR76_RS00125	yehP	61.9814	-0.382009	0.336133	0.323898
gene-DR76_RS00130	yehQ	257.369	-0.215114	0.127293	0.131457
gene-DR76_RS00135	yehR	221.548	-0.421034	0.193107	0.0475155
gene-DR76_RS00140	yehS	1043.07	-0.105889	0.111204	0.416533
gene-DR76_RS00145	btsR	1200.18	1.49551	0.115498	2.88136e-37
gene-DR76_RS00150	btsS	2292.71	1.57514	0.119036	7.09602e-39
gene-DR76_RS00155	mlrA	146.385	1.24985	0.18241	3.22786e-11
gene-DR76_RS00160	yohO	72.3773	1.59251	0.316947	1.58384e-06
gene-DR76_RS00165	yehW	288.56	1.56887	0.172322	5.63902e-19
gene-DR76_RS00170	yehX	64.1989	0.269198	0.340805	0.50616
gene-DR76_RS00175	yehY	53.0858	0.136653	0.311049	0.718911
gene-DR76_RS00180	osmF	230.632	0.582417	0.204736	0.00847699
gene-DR76_RS00185	bglX	4108.17	0.244587	0.136521	0.108176
gene-DR76_RS00190	dld	5245.01	0.744398	0.10051	6.33645e-13
gene-DR76_RS00195	pbpG	2006.64	-0.20087	0.108912	0.0975985
gene-DR76_RS00200	yohC	75.621	0.817505	0.221471	0.000519622
gene-DR76_RS00205	yohD	468.88	-0.251888	0.148633	0.130221
gene-DR76_RS00215	mdtQ	94.6231	0.417597	0.21503	0.0800991
gene-DR76_RS00220	yohP	56.8243	0.227607	0.287149	0.504771
gene-DR76_RS00225	dusC	609.282	-0.854266	0.181447	7.33369e-06
gene-DR76_RS00230	yohJ	66.6297	-1.20995	0.230959	5.33852e-07
gene-DR76_RS00235	yohK	274.65	-1.40284	0.175928	8.22301e-15
gene-DR76_RS00240	cdd	1195.27	-0.355641	0.168824	0.0563808
gene-DR76_RS00245	sanA	401.517	-0.226601	0.123249	0.098614
gene-DR76_RS00250	yeiS	169.198	-0.172432	0.207441	0.481421
gene-DR76_RS00255	preT	473.39	1.34733	0.14129	1.02209e-20
gene-DR76_RS00260	preA	775.624	2.10442	0.177122	1.50185e-31
gene-DR76_RS00265	mglC	2181.63	5.00148	0.276446	1.04676e-71
gene-DR76_RS00270	mglA	5686.35	5.51055	0.239964	6.14516e-115
gene-DR76_RS00275	mglB	14575.3	5.81998	0.194011	1.74984e-195
gene-DR76_RS00280	galS	998.011	2.28943	0.126131	3.61847e-72
gene-DR76_RS00290	yeiB	2368.86	-0.0378603	0.163763	0.852948
gene-DR76_RS00295	folE	12415.7	-0.313024	0.164101	0.0860689
gene-DR76_RS00305	yeiG	2163.33	0.248158	0.0922835	0.0131742
gene-DR76_RS00310	cirA	974.185	0.164369	0.142055	0.314718
gene-DR76_RS00320	lysP	10023	-0.742904	0.137742	2.36054e-07
gene-DR76_RS00325	yieE	808.957	-1.37639	0.081876	4.85533e-62
gene-DR76_RS00330	yeiH	384.349	-0.883907	0.190635	1.01855e-05
gene-DR76_RS00335	nfo	926.541	-0.54734	0.129994	6.59005e-05
gene-DR76_RS00340	DR76_RS00340	1280.2	-0.691161	0.226878	0.00465957
gene-DR76_RS00345	rihB	260.812	1.73634	0.195246	3.73029e-18
gene-DR76_RS00350	yeiL	233.944	1.94425	0.169494	1.73042e-29
gene-DR76_RS00355	psuT	2127.84	4.72077	0.186609	2.80275e-139
gene-DR76_RS00360	psuG	3378.75	5.27311	0.291295	8.7447e-72
gene-DR76_RS00365	psuK	1389.84	3.77758	0.158397	7.22372e-124
gene-DR76_RS00370	fruA	6131.32	-4.50604	0.170916	3.40556e-151
gene-DR76_RS00375	fruK	3977.17	-5.2406	0.230325	7.34403e-113
gene-DR76_RS00380	fruB	4263.91	-5.46069	0.196737	1.81746e-167
gene-DR76_RS00385	setB	415.824	-1.80807	0.124724	1.95785e-46
gene-DR76_RS00390	yeiW	405.632	-0.398582	0.251667	0.159215
gene-DR76_RS00395	yeiP	1406.73	-0.65225	0.0936434	1.48149e-11
gene-DR76_RS00400	yeiQ	1535.68	0.736374	0.158852	1.02241e-05
gene-DR76_RS00405	yeiR	653.967	0.372283	0.154294	0.0273187
gene-DR76_RS00410	lpxT	470.936	-0.879064	0.193683	1.58475e-05
gene-DR76_RS00415	mepS	4322.89	0.7305	0.0968464	2.2962e-13
gene-DR76_RS00420	pdeN	1360.87	0.471123	0.108001	3.45484e-05
gene-DR76_RS00425	yejA	771.564	0.279793	0.117542	0.0295782
gene-DR76_RS00430	yejB	332.67	0.343296	0.133725	0.0182891
gene-DR76_RS00435	yejE	523.494	0.067035	0.148027	0.71024
gene-DR76_RS00440	yejF	1544.16	0.642273	0.186282	0.00124627
gene-DR76_RS00445	yejG	1311.98	2.48023	0.157449	1.2704e-54
gene-DR76_RS00450	bcr	1305.86	0.0252308	0.12842	0.873964
gene-DR76_RS00455	rsuA	1200.19	-0.57607	0.137987	7.65394e-05
gene-DR76_RS00460	radD	809.514	-0.427201	0.120831	0.000915985
gene-DR76_RS00465	rplY	3151.58	-1.01813	0.203748	1.81173e-06
gene-DR76_RS00470	yejK	2907.53	-0.200298	0.141327	0.211658
gene-DR76_RS00475	yejL	786.566	-0.404333	0.220155	0.0989555
gene-DR76_RS00480	yejM	3795.62	-0.096345	0.100639	0.413685
gene-DR76_RS00485	DR76_RS00485	313.129	0.0289108	0.450104	0.958944
gene-DR76_RS00490	DR76_RS00490	773.856	-0.366977	0.0912302	0.000144011
gene-DR76_RS00500	DR76_RS00500	74.3237	0.545803	0.238474	0.0369948
gene-DR76_RS00515	DR76_RS00515	27.1511	1.57178	0.399074	0.000201298
gene-DR76_RS00520	DR76_RS00520	20.7766	0.941988	0.494443	0.0864228
gene-DR76_RS00525	DR76_RS00525	20.4267	1.30436	0.446781	0.00684165
gene-DR76_RS00530	DR76_RS00530	10.5177	0.887817	0.509169	0.118684
gene-DR76_RS00535	DR76_RS00535	5.24625	0.618962	0.718427	0.465341
gene-DR76_RS00540	DR76_RS00540	211.106	0.636463	0.258917	0.0243853
gene-DR76_RS00545	DR76_RS00545	22.4458	0.0537992	0.378818	0.908232
gene-DR76_RS00550	DR76_RS00550	144.297	-0.188123	0.32624	0.634899
gene-DR76_RS00560	DR76_RS00560	94.3443	1.24914	0.333331	0.000422031
gene-DR76_RS00565	DR76_RS00565	638.081	0.342197	0.168958	0.0673228
gene-DR76_RS00570	DR76_RS00570	110.009	0.29031	0.205113	0.212282
gene-DR76_RS00575	DR76_RS00575	328.439	0.129751	0.213174	0.615219
gene-DR76_RS00585	DR76_RS00585	198.025	0.226137	0.196554	0.317378
gene-DR76_RS00590	DR76_RS00590	77.9023	0.511084	0.270965	0.0897264
gene-DR76_RS00620	narP	461.169	-0.383932	0.150819	0.0193479
gene-DR76_RS00625	ccmH	642.281	-0.226597	0.233198	0.406151
gene-DR76_RS00630	dsbE	271.954	-0.191237	0.206767	0.431155
gene-DR76_RS00635	ccmF	1172.52	-0.958768	0.162572	1.37604e-08
gene-DR76_RS00640	ccmE	337.196	-1.34073	0.234925	4.13216e-08
gene-DR76_RS00645	ccmD	11.5814	-0.856021	0.489157	0.117406
gene-DR76_RS00650	ccmC	318.439	-1.65891	0.361252	1.24609e-05
gene-DR76_RS00655	ccmB	230.924	-1.81534	0.286156	9.13279e-10
gene-DR76_RS00660	ccmA	501.353	-2.26067	0.274035	9.06122e-16
gene-DR76_RS00665	napC	641.07	-2.64461	0.348101	1.52601e-13
gene-DR76_RS00670	napB	378.767	-3.17678	0.627163	1.29073e-06
gene-DR76_RS00675	napH	591.824	-3.37649	0.660681	1.02539e-06
gene-DR76_RS00680	napG	807.666	-3.24297	0.715304	1.6197e-05
gene-DR76_RS00685	napA	6323.65	-3.84851	0.629012	3.67922e-09
gene-DR76_RS00690	napD	121.703	-4.02522	0.539553	4.25357e-13
gene-DR76_RS00695	napF	831.596	-4.33707	0.53913	4.71166e-15
gene-DR76_RS00705	eco	411.804	-2.14059	0.185333	7.00178e-30
gene-DR76_RS00710	mqo	903.727	-0.42716	0.234255	0.1014
gene-DR76_RS00715	yojI	972.983	0.433627	0.183013	0.0303837
gene-DR76_RS00720	alkB	91.6965	-0.768937	0.189504	0.000124789
gene-DR76_RS00725	ada	272.59	-0.623661	0.160355	0.000244015
gene-DR76_RS00730	apbE	290.507	0.495099	0.133466	0.00048587
gene-DR76_RS00735	ompC	4049.41	-0.667801	0.156196	5.0254e-05
gene-DR76_RS00745	rcsD	4282.85	0.179485	0.122953	0.197428
gene-DR76_RS00750	rcsB	3367.39	0.0957561	0.0823011	0.311903
gene-DR76_RS00755	rcsC	2510.55	0.121824	0.096182	0.26768
gene-DR76_RS00760	atoS	780.292	1.98615	0.230071	3.62948e-17
gene-DR76_RS00765	atoC	881.068	1.53714	0.181443	1.42758e-16
gene-DR76_RS00770	atoD	58.348	0.0609933	0.289273	0.865268
gene-DR76_RS00775	atoA	14.4801	0.73609	0.484919	0.179221
gene-DR76_RS00780	atoE	41.2114	0.201882	0.304328	0.581083
gene-DR76_RS00785	atoB	109.058	0.658446	0.171606	0.000298905
gene-DR76_RS00790	yfaP	52.7175	-0.330198	0.245943	0.238804
gene-DR76_RS00795	yfaQ	120.239	0.15594	0.222982	0.559652
gene-DR76_RS00800	DR76_RS00800	244.245	0.118266	0.13444	0.455914
gene-DR76_RS00805	yfaT	24.1299	-0.376819	0.365994	0.375726
gene-DR76_RS00810	yfaA	165.878	0.0162986	0.174899	0.940296
gene-DR76_RS00815	gyrA	12301.9	-0.373882	0.0939863	0.000171829
gene-DR76_RS00820	ubiG	1118.06	0.181362	0.13433	0.236303
gene-DR76_RS00825	yfaL	817.202	-0.290953	0.1645	0.113243
gene-DR76_RS00835	nrdA	7463.85	-0.693787	0.0709018	9.43661e-22
gene-DR76_RS00840	nrdB	4416.66	-0.237114	0.102089	0.0340621
gene-DR76_RS00845	yfaE	699.064	0.170535	0.295914	0.634899
gene-DR76_RS00850	inaA	1727.8	2.14776	0.124853	6.4656e-65
gene-DR76_RS00855	glpQ	3444.38	3.59941	0.109205	7.57132e-236
gene-DR76_RS00860	glpT	3624.63	5.59347	0.243331	3.6543e-115
gene-DR76_RS00865	glpA	433.434	0.878059	0.139676	1.31288e-09
gene-DR76_RS00870	glpB	330.761	2.14829	0.159904	4.85522e-40
gene-DR76_RS00875	glpC	250.525	1.89064	0.204639	1.64134e-19
gene-DR76_RS00880	rpnE	162.503	0.345651	0.158171	0.0470167
gene-DR76_RS00885	yfaU	161.624	0.102307	0.187372	0.651792
gene-DR76_RS00890	yfaV	114.828	0.898537	0.198217	1.62238e-05
gene-DR76_RS00895	rhmD	300.619	2.96838	0.171537	1.11312e-65
gene-DR76_RS00900	yfaX	90.2363	1.35661	0.224705	5.97046e-09
gene-DR76_RS00905	yfaY	1257.78	-0.455032	0.114097	0.000165448
gene-DR76_RS00910	yfaZ	385.138	-1.26449	0.239263	4.19761e-07
gene-DR76_RS00915	nudI	209.288	0.518723	0.148135	0.00103226
gene-DR76_RS00920	ais	515.325	0.65825	0.199025	0.00202312
gene-DR76_RS00925	arnB	3204.65	0.560857	0.121856	1.18839e-05
gene-DR76_RS00930	arnC	1485.69	0.199807	0.19183	0.369754
gene-DR76_RS00935	arnA	2964.73	0.380463	0.13855	0.0112134
gene-DR76_RS00940	arnD	670.772	0.468609	0.129604	0.000684295
gene-DR76_RS00945	arnT	915.576	0.295025	0.120473	0.0249666
gene-DR76_RS00950	arnE	119.156	0.647366	0.191574	0.00158125
gene-DR76_RS00955	arnF	662.821	0.392168	0.233087	0.133193
gene-DR76_RS00960	pmrD	662.562	0.404073	0.183813	0.0456615
gene-DR76_RS00965	menE	1140.85	-0.722188	0.233735	0.00409113
gene-DR76_RS00970	menC	1025.25	-1.01803	0.175956	2.63399e-08
gene-DR76_RS00975	menB	1550.31	-1.31085	0.181298	2.27366e-12
gene-DR76_RS00980	menH	405.759	-1.58476	0.13437	4.1567e-31
gene-DR76_RS00985	menD	1818.36	-1.7639	0.190668	1.46745e-19
gene-DR76_RS00990	menF	1487.27	-0.650397	0.112757	2.91466e-08
gene-DR76_RS00995	elaB	281.647	-0.573726	0.182755	0.00351034
gene-DR76_RS01000	elaA	303.977	-0.444586	0.228691	0.0798303
gene-DR76_RS01005	rbn	776.179	-0.473962	0.129746	0.000597036
gene-DR76_RS01010	yfbK	336.911	-0.228509	0.130251	0.116374
gene-DR76_RS01015	yfbL	22.0396	0.536912	0.402188	0.241556
gene-DR76_RS01020	yfbM	117.224	0.44413	0.205844	0.0499917
gene-DR76_RS01025	nuoN	6682.47	0.132745	0.126898	0.367463
gene-DR76_RS01030	nuoM	10993.5	-0.0306615	0.126612	0.84574
gene-DR76_RS01035	nuoL	14372.3	0.00273926	0.115671	0.984444
gene-DR76_RS01040	nuoK	489.069	-0.161722	0.129494	0.275207
gene-DR76_RS01045	nuoJ	4220.67	-0.210428	0.237521	0.452203
gene-DR76_RS01050	nuoI	3734.89	-0.0889054	0.190824	0.702166
gene-DR76_RS01055	nuoH	6171.41	0.123894	0.0983999	0.270903
gene-DR76_RS01060	nuoG	24673.9	-0.0363584	0.104781	0.778753
gene-DR76_RS01065	nuoF	11309	0.281181	0.212193	0.245249
gene-DR76_RS01070	nuoE	5928.21	0.176465	0.155421	0.324384
gene-DR76_RS01075	nuoC	19546.6	0.173907	0.123436	0.214555
gene-DR76_RS01080	nuoB	6456.74	0.209906	0.163074	0.259664
gene-DR76_RS01085	nuoA	5622.9	0.163581	0.101766	0.153167
gene-DR76_RS01090	lrhA	3378.24	0.828051	0.188055	2.8863e-05
gene-DR76_RS01095	alaA	4076.71	2.57835	0.134492	2.11592e-80
gene-DR76_RS01100	yfbR	702.096	-0.404882	0.0933454	3.84364e-05
gene-DR76_RS01105	yfbS	1567.83	-2.07666	0.173154	4.01297e-32
gene-DR76_RS01110	hxpA	2649.25	-1.34318	0.181823	7.284e-13
gene-DR76_RS01115	yfbU	1878.72	-1.32444	0.0887579	3.98792e-49
gene-DR76_RS01120	yfbV	1130.94	0.172831	0.0920129	0.0911304
gene-DR76_RS01130	ackA	10762	-1.29743	0.172925	3.09358e-13
gene-DR76_RS01135	pta	12279.8	-0.716766	0.0849131	1.85139e-16
gene-DR76_RS01140	yfcC	537.506	-3.3414	0.180503	4.97617e-75
gene-DR76_RS01145	yfcD	1694.41	-0.247146	0.160732	0.172946
gene-DR76_RS01150	yfcE	1021.63	-0.568162	0.103941	1.59918e-07
gene-DR76_RS01155	yfcF	469.514	-0.226084	0.262015	0.464711
gene-DR76_RS01160	yfcG	45.1445	0.315901	0.293427	0.35264
gene-DR76_RS01165	folX	1181.92	0.454882	0.113155	0.000145339
gene-DR76_RS01170	yfcH	1809.07	0.775159	0.101368	1.04697e-13
gene-DR76_RS01175	hisP	2120.41	0.129437	0.084548	0.174984
gene-DR76_RS01180	hisM	3041.24	-0.227509	0.176236	0.258216
gene-DR76_RS01185	hisQ	3347.53	0.019696	0.13894	0.908244
gene-DR76_RS01190	hisJ	12666.9	-0.530569	0.119933	2.63427e-05
gene-DR76_RS01200	ubiX	905.354	0.238596	0.166968	0.207287
gene-DR76_RS01205	purF	7943.48	1.92105	0.23588	2.11576e-15
gene-DR76_RS01210	cvpA	2100.33	1.8833	0.171727	4.76138e-27
gene-DR76_RS01215	dedD	2208.35	0.672532	0.248412	0.0125547
gene-DR76_RS01220	folC	2286.95	0.278715	0.132872	0.0575592
gene-DR76_RS01225	accD	6751.62	0.136854	0.219221	0.606108
gene-DR76_RS01230	dedA	1087.56	-0.0882643	0.193809	0.708709
gene-DR76_RS01235	truA	1555.85	-0.105792	0.133735	0.50561
gene-DR76_RS01240	usg	1990.52	-0.36479	0.13593	0.0133427
gene-DR76_RS01245	pdxB	2305.88	-0.448429	0.138882	0.00262374
gene-DR76_RS01250	flk	947.94	-0.549608	0.120445	1.42012e-05
gene-DR76_RS01255	yfcJ	685.195	-0.181958	0.231954	0.509398
gene-DR76_RS01260	fabB	10439.5	-0.375174	0.142482	0.0153287
gene-DR76_RS01265	mnmC	1746.14	-0.917791	0.0948306	2.65664e-21
gene-DR76_RS01270	yfcL	633.774	0.0756403	0.219204	0.779594
gene-DR76_RS01275	epmC	1111.3	-0.0535196	0.112267	0.695446
gene-DR76_RS01280	yfcA	1298.12	0.0113426	0.0806472	0.908949
gene-DR76_RS01285	mepA	1951.93	-0.114542	0.0800081	0.206441
gene-DR76_RS01290	aroC	3925.97	-0.227253	0.0834876	0.0120248
gene-DR76_RS01295	prmB	2619.92	-0.667028	0.0884922	2.38655e-13
gene-DR76_RS01300	smrB	1271.08	-0.428298	0.101159	5.99561e-05
gene-DR76_RS01310	DR76_RS01310	609.478	0.372281	0.130318	0.00820291
gene-DR76_RS01315	DR76_RS01315	34.3008	0.269462	0.388965	0.563832
gene-DR76_RS01320	DR76_RS01320	29.0572	0.078261	0.330928	0.849781
gene-DR76_RS01325	DR76_RS01325	16.3678	0.915842	0.481042	0.0866484
gene-DR76_RS01330	DR76_RS01330	56.4168	-0.239651	0.26327	0.43825
gene-DR76_RS01335	DR76_RS01335	214.221	0.524177	0.161303	0.00245564
gene-DR76_RS01340	DR76_RS01340	57.1784	0.995838	0.32225	0.00408618
gene-DR76_RS01345	sixA	2135.81	1.9431	0.305338	8.05531e-10
gene-DR76_RS01350	fadJ	3398.83	3.07099	0.0916087	6.20575e-244
gene-DR76_RS01355	fadI	2222.83	2.5605	0.090018	7.737e-176
gene-DR76_RS01360	yfcZ	1363.01	-3.1452	0.194144	1.06182e-57
gene-DR76_RS01365	fadL	6705.85	0.192375	0.142543	0.236396
gene-DR76_RS01370	mlaA	1259.45	-0.29765	0.116839	0.0192655
gene-DR76_RS01375	yfdC	146.533	0.708446	0.233843	0.00490614
gene-DR76_RS01380	DR76_RS01380	130.736	-0.406086	0.257366	0.160888
gene-DR76_RS01385	DR76_RS01385	169.154	0.0610281	0.171026	0.771672
gene-DR76_RS01390	DR76_RS01390	3508.47	0.406212	0.0756476	2.67669e-07
gene-DR76_RS01395	DR76_RS01395	14.4885	-0.800838	0.500944	0.155257
gene-DR76_RS01400	ipuA	183.126	-0.172193	0.270356	0.598486
gene-DR76_RS01405	ipuB	35.4984	0.234852	0.379372	0.609338
gene-DR76_RS01410	dsdC	288.221	0.745348	0.159343	8.41388e-06
gene-DR76_RS01415	dsdX	132.519	0.84387	0.186781	1.7355e-05
gene-DR76_RS01420	dsdA	372.109	0.409362	0.143936	0.00849153
gene-DR76_RS01425	emrY	55.5003	0.182578	0.292745	0.606318
gene-DR76_RS01430	emrK	40.624	-2.23719	0.328561	4.29359e-11
gene-DR76_RS01435	evgA	606.813	-4.54551	0.16258	6.61966e-170
gene-DR76_RS01440	evgS	991.227	-3.72266	0.249445	3.90407e-49
gene-DR76_RS01445	yfdE	51.1239	0.970737	0.343853	0.00901156
gene-DR76_RS01450	yfdV	29.6898	0.416559	0.485264	0.467077
gene-DR76_RS01455	oxc	72.4015	0.418402	0.317746	0.248373
gene-DR76_RS01460	frc	61.1567	-0.0582426	0.358855	0.89496
gene-DR76_RS01465	yfdX	47.0262	0.164782	0.287193	0.636217
gene-DR76_RS01470	ypdI	126.478	0.164154	0.354629	0.703834
gene-DR76_RS01480	yfdY	209.174	-0.172518	0.143027	0.292586
gene-DR76_RS01485	lpxP	2622.22	-0.449706	0.137347	0.00225878
gene-DR76_RS01490	alaC	3173.44	0.591874	0.110471	2.85521e-07
gene-DR76_RS01495	ypdA	1239.68	-2.09649	0.162389	4.66657e-37
gene-DR76_RS01500	ypdB	627.345	-1.24895	0.178209	1.09779e-11
gene-DR76_RS01505	ypdC	279.064	-0.696275	0.159905	3.57405e-05
gene-DR76_RS01510	ptsP	212.635	-0.186198	0.156531	0.300013
gene-DR76_RS01515	ypdE	49.8877	-0.0536878	0.277918	0.875522
gene-DR76_RS01520	ypdF	31.7102	0.738849	0.341261	0.0491805
gene-DR76_RS01525	fryC	35.8655	1.03829	0.296672	0.00103812
gene-DR76_RS01530	fryB	16.332	1.14208	0.464878	0.0244474
gene-DR76_RS01535	glk	2080.1	-0.306047	0.0820346	0.000448608
gene-DR76_RS01540	yfeO	581.796	0.0577695	0.153355	0.758458
gene-DR76_RS01545	ypeC	345.009	1.63573	0.198027	8.31392e-16
gene-DR76_RS01555	mntH	599.431	0.97062	0.125687	5.83856e-14
gene-DR76_RS01560	nupC	3614.32	-0.581074	0.112331	7.51896e-07
gene-DR76_RS01565	pdeA	1525.02	-0.353439	0.107514	0.00216278
gene-DR76_RS01570	DR76_RS01570	17.0585	1.01381	0.84022	0.292462
gene-DR76_RS01575	DR76_RS01575	80.5843	-0.327572	0.888331	0.763598
gene-DR76_RS01580	yfeC	711.734	0.449185	0.0869627	7.81592e-07
gene-DR76_RS01585	yfeD	784.288	0.311247	0.127589	0.0255724
gene-DR76_RS01590	gltX	5137.33	-0.157186	0.0754205	0.0592361
gene-DR76_RS01595	DR76_RS01595	229.591	-0.645076	0.75778	0.470949
gene-DR76_RS01600	DR76_RS01600	972.786	-0.72489	0.652435	0.335671
gene-DR76_RS01605	DR76_RS01605	11.5497	-0.631003	0.728728	0.463554
gene-DR76_RS01610	DR76_RS01610	28.2582	0.269719	0.467271	0.63465
gene-DR76_RS01615	xapR	155.372	-0.112665	0.170197	0.581831
gene-DR76_RS01620	DR76_RS01620	6.25026	0.241561	0.702101	0.779934
gene-DR76_RS01625	xapB	103.762	0.893854	0.187892	5.80665e-06
gene-DR76_RS01630	xapA	62.4224	0.887915	0.273353	0.00246556
gene-DR76_RS01635	yfeN	79.8026	0.428757	0.22089	0.0802319
gene-DR76_RS01640	yfeR	370.748	0.667531	0.159458	7.2988e-05
gene-DR76_RS01645	yfeH	1135.11	-0.77197	0.11984	4.88309e-10
gene-DR76_RS01650	ypeB	179.741	-0.230158	0.164039	0.216671
gene-DR76_RS01655	ligA	2290.21	0.153138	0.222733	0.566656
gene-DR76_RS01660	zipA	4174.01	-0.0989426	0.0743449	0.242941
gene-DR76_RS01665	cysZ	741.616	0.490869	0.137909	0.000841569
gene-DR76_RS01670	cysK	18713.4	-0.220905	0.143494	0.172368
gene-DR76_RS01675	ptsH	7180.42	-0.967206	0.185661	6.22703e-07
gene-DR76_RS01680	ptsI	22842.7	-1.40894	0.124762	1.30246e-28
gene-DR76_RS01685	crr	5559.12	-1.12405	0.115232	1.26537e-21
gene-DR76_RS01690	pdxK	1426.81	-0.59871	0.0763448	2.31189e-14
gene-DR76_RS01695	yfeK	871.051	-0.834392	0.127455	2.48119e-10
gene-DR76_RS01700	cysM	5199.28	-0.963745	0.194322	2.17864e-06
gene-DR76_RS01705	cysA	8738.71	-0.689249	0.246443	0.00972136
gene-DR76_RS01710	cysW	4637.81	-0.175728	0.298133	0.626896
gene-DR76_RS01715	cysT	2622.24	0.376693	0.24983	0.182593
gene-DR76_RS01720	cysP	7357.79	0.571771	0.115669	2.36484e-06
gene-DR76_RS01725	ucpA	2570.31	1.77867	0.289894	3.30974e-09
gene-DR76_RS01730	murQ	641.187	-0.0564534	0.191504	0.812935
gene-DR76_RS01735	murP	882.273	-0.759166	0.117246	3.94287e-10
gene-DR76_RS01740	yfeX	2381.77	-2.04826	0.148402	3.40635e-42
gene-DR76_RS01745	yfeY	1087.22	0.533098	0.161988	0.00213615
gene-DR76_RS01750	yfeZ	371.064	0.029589	0.222877	0.914336
gene-DR76_RS01755	ypeA	461.307	0.0515867	0.161275	0.795769
gene-DR76_RS01760	amiA	917.896	-0.696962	0.220058	0.0032133
gene-DR76_RS01765	hemF	666.892	-0.394034	0.145606	0.0125889
gene-DR76_RS01770	eutR	250.409	-0.212549	0.138314	0.173205
gene-DR76_RS01775	eutK	79.5878	0.105037	0.257173	0.737826
gene-DR76_RS01780	eutL	71.3548	0.0927314	0.236912	0.748492
gene-DR76_RS01785	eutC	98.5899	0.227194	0.301938	0.528689
gene-DR76_RS01790	eutB	161.376	-0.204535	0.182668	0.331487
gene-DR76_RS01795	eutA	73.4341	0.498448	0.234909	0.0543968
gene-DR76_RS01800	eutH	94.2921	0.329282	0.229801	0.206126
gene-DR76_RS01805	eutG	32.5258	0.637341	0.344209	0.0962348
gene-DR76_RS01810	eutJ	21.6148	0.765315	0.383449	0.071765
gene-DR76_RS01815	eutE	28.2103	1.01823	0.362442	0.00937188
gene-DR76_RS01820	eutN	9.13195	0.423539	0.553654	0.520992
gene-DR76_RS01825	eutM	38.4013	1.07318	0.316102	0.0014988
gene-DR76_RS01830	pta	78.7457	1.70007	0.242226	1.02236e-11
gene-DR76_RS01835	eutT	44.9198	1.82341	0.317773	3.46571e-08
gene-DR76_RS01840	eutQ	50.566	1.49546	0.318254	7.63311e-06
gene-DR76_RS01845	eutP	28.387	2.13709	0.401067	3.33122e-07
gene-DR76_RS01850	eutS	18.6168	3.45709	0.657256	4.7815e-07
gene-DR76_RS01855	maeB	14073.7	1.26563	0.0946224	1.06631e-39
gene-DR76_RS01860	tal	623.026	0.794214	0.199453	0.000169436
gene-DR76_RS01865	tkt	823.25	0.221533	0.182696	0.289904
gene-DR76_RS01870	ypfG	1009.12	1.63756	0.191209	6.54022e-17
gene-DR76_RS01875	nudK	596.901	-0.77871	0.202006	0.000278819
gene-DR76_RS01880	aegA	361.62	-1.46417	0.16897	2.74264e-17
gene-DR76_RS01885	narQ	800.061	-1.66122	0.109563	1.10456e-50
gene-DR76_RS01890	acrD	806.924	-0.589575	0.150184	0.000211725
gene-DR76_RS01900	yffB	314.254	-0.426855	0.140315	0.00471632
gene-DR76_RS01905	dapE	2726.93	-0.777516	0.0711598	7.37579e-27
gene-DR76_RS01910	ypfN	349.345	-0.522882	0.142324	0.000553817
gene-DR76_RS01915	ypfH	672.077	-0.780629	0.163878	5.63451e-06
gene-DR76_RS01920	tmcA	1904.17	-0.783919	0.157702	2.06021e-06
gene-DR76_RS01925	ypfJ	1343.94	0.00305482	0.134117	0.984958
gene-DR76_RS01930	purC	5378.38	1.45066	0.19579	6.19964e-13
gene-DR76_RS01940	bamC	6975.6	-0.0750868	0.104863	0.550739
gene-DR76_RS01945	dapA	7719.6	-0.392815	0.129027	0.00468425
gene-DR76_RS01950	gcvR	1997.64	-0.540365	0.247925	0.0475915
gene-DR76_RS01955	bcp	2671.34	-0.105107	0.130979	0.49904
gene-DR76_RS01960	yfgO	893.506	-0.010434	0.111705	0.940296
gene-DR76_RS01965	bepA	2641.01	0.445375	0.155373	0.00797668
gene-DR76_RS01970	arsC	1693.29	0.0821619	0.281332	0.814789
gene-DR76_RS01975	hda	1618.83	-0.500968	0.175232	0.00815362
gene-DR76_RS01980	uraA	1443.62	0.175555	0.10672	0.142596
gene-DR76_RS01985	upp	3311.18	-1.05287	0.168079	1.50862e-09
gene-DR76_RS01990	purM	4316.1	3.14277	0.270673	3.48566e-30
gene-DR76_RS01995	purN	3096.64	2.25885	0.149158	1.45134e-50
gene-DR76_RS02000	ppk1	4024.85	-0.409744	0.0825081	2.1087e-06
gene-DR76_RS02005	ppx	2644.89	-0.162804	0.105053	0.169408
gene-DR76_RS02010	pdeF	468.638	-0.882247	0.197732	2.2247e-05
gene-DR76_RS02020	yfgG	1458.2	-0.123546	0.200836	0.611669
gene-DR76_RS02025	yfgH	80.2498	-1.26451	0.226026	7.83873e-08
gene-DR76_RS02030	yfgI	93.4791	-0.392253	0.183808	0.0528307
gene-DR76_RS02035	guaA	8893.87	-0.713265	0.106775	1.02269e-10
gene-DR76_RS02040	guaB	6710	-0.423018	0.137986	0.00439989
gene-DR76_RS02045	xseA	3957.79	-0.725612	0.106092	3.50661e-11
gene-DR76_RS02050	DR76_RS02050	3058.91	-0.306192	0.0747444	0.000106258
gene-DR76_RS02055	DR76_RS02055	418.639	0.103984	0.138351	0.528854
gene-DR76_RS02060	sinH	152.917	-0.819709	0.182112	1.87011e-05
gene-DR76_RS02065	DR76_RS02065	146.216	-0.0926031	0.321894	0.816673
gene-DR76_RS02070	der	4212.81	-0.0706354	0.151922	0.702551
gene-DR76_RS02075	bamB	4626.47	0.17782	0.108049	0.142425
gene-DR76_RS02080	yfgM	3230.81	-0.0921246	0.172951	0.659676
gene-DR76_RS02085	hisS	7594.32	-0.286362	0.172447	0.138704
gene-DR76_RS02090	ispG	3939.71	-0.372524	0.10971	0.00149671
gene-DR76_RS02095	rodZ	4736.43	0.0100758	0.0765867	0.915107
gene-DR76_RS02100	rlmN	3034.85	-0.0898596	0.181877	0.684646
gene-DR76_RS02105	ndk	3263.1	2.36073	0.232633	2.58727e-23
gene-DR76_RS02110	pbpC	996.556	-0.149461	0.279871	0.658932
gene-DR76_RS02115	yfhM	5287.05	-0.275672	0.0507354	1.90921e-07
gene-DR76_RS02120	sseA	2477.26	0.0515478	0.158312	0.792042
gene-DR76_RS02125	sseB	2180.22	-0.0733028	0.124494	0.627218
gene-DR76_RS02130	pepB	4181.63	0.545619	0.121133	1.84685e-05
gene-DR76_RS02135	iscX	666.775	0.739586	0.141196	5.35731e-07
gene-DR76_RS02140	fdx	1554.46	0.767486	0.149639	9.36332e-07
gene-DR76_RS02145	hscA	5088.89	1.16692	0.213614	1.62934e-07
gene-DR76_RS02150	hscB	1369.17	1.5309	0.131031	1.50618e-30
gene-DR76_RS02155	iscA	3286.64	1.67967	0.105437	7.71928e-56
gene-DR76_RS02160	iscU	2279.95	1.77281	0.13766	7.04151e-37
gene-DR76_RS02165	iscS	10794.6	1.97285	0.0592669	1.53533e-240
gene-DR76_RS02170	iscR	4566.7	2.24188	0.105312	6.35792e-99
gene-DR76_RS02175	trmJ	2250.98	-0.699915	0.168601	8.43871e-05
gene-DR76_RS02180	suhB	2209.03	-0.600581	0.120578	1.9605e-06
gene-DR76_RS02185	yfhR	111.604	-0.330214	0.226349	0.197602
gene-DR76_RS02190	csiE	578.403	1.55372	0.161418	4.39951e-21
gene-DR76_RS02195	hcaT	693.446	0.0721997	0.175779	0.736668
gene-DR76_RS02200	yphA	78.7114	0.44224	0.409395	0.35098
gene-DR76_RS02205	yphB	95.9574	0.443682	0.242442	0.100216
gene-DR76_RS02210	yphC	143.99	0.722914	0.170155	5.63561e-05
gene-DR76_RS02215	yphD	42.2789	0.752247	0.344909	0.0474497
gene-DR76_RS02220	yphE	128.814	1.83005	0.197386	1.21569e-19
gene-DR76_RS02225	yphF	86.0595	2.96742	0.280075	2.55553e-25
gene-DR76_RS02230	yphG	246.272	0.806413	0.155974	7.62392e-07
gene-DR76_RS02235	yphH	328.93	0.198159	0.177213	0.332171
gene-DR76_RS02240	glyA	20123.6	-0.39385	0.129038	0.00458243
gene-DR76_RS02245	hmpA	894.034	0.688735	0.132638	6.78282e-07
gene-DR76_RS02250	glnB	1305.41	-0.162585	0.155854	0.368929
gene-DR76_RS02255	glrR	980.481	-0.356054	0.0840458	5.93197e-05
gene-DR76_RS02260	qseG	1046.5	-0.509048	0.180185	0.00896918
gene-DR76_RS02265	qseE	933.056	0.0258254	0.088896	0.815079
gene-DR76_RS02270	purL	17763.6	2.82228	0.281628	9.22129e-23
gene-DR76_RS02275	mltF	521.264	-0.360749	0.140496	0.0182764
gene-DR76_RS02280	tadA	456	-0.760985	0.245034	0.00389314
gene-DR76_RS02285	yfhb	387.618	-0.249261	0.122689	0.0663794
gene-DR76_RS02290	yfhH	280.037	-1.23694	0.194452	8.17407e-10
gene-DR76_RS02295	yfhL	220.342	-1.73022	0.207973	5.11309e-16
gene-DR76_RS02300	shoB	238.198	-0.540144	0.31529	0.12589
gene-DR76_RS02310	acpS	599.259	-0.549732	0.215397	0.0190245
gene-DR76_RS02315	pdxJ	1510.42	-0.483059	0.10317	8.23514e-06
gene-DR76_RS02320	recO	825.649	0.196757	0.128266	0.174038
gene-DR76_RS02325	era	2961.84	-0.26125	0.088666	0.00631911
gene-DR76_RS02330	rnc	1868.65	-0.746111	0.227139	0.00218146
gene-DR76_RS02335	lepB	3660.36	0.733069	0.165404	2.54453e-05
gene-DR76_RS02340	lepA	6634.84	0.143269	0.099145	0.202209
gene-DR76_RS02345	rseC	977.195	0.591785	0.0983505	6.70497e-09
gene-DR76_RS02350	rseB	3596.61	0.590442	0.223678	0.0150874
gene-DR76_RS02355	rseA	5492.11	0.968924	0.221931	3.39932e-05
gene-DR76_RS02360	rpoE	3403.6	1.17614	0.21921	2.74113e-07
gene-DR76_RS02370	nadB	455.708	0.142924	0.110536	0.25756
gene-DR76_RS02375	trmN	590.988	-0.431703	0.109199	0.000189746
gene-DR76_RS02380	srmB	3237.36	-0.715289	0.155835	1.25631e-05
gene-DR76_RS02385	yfiE	264.894	0.169332	0.146892	0.316455
gene-DR76_RS02390	eamB	352.589	-3.47521	0.208423	4.72312e-61
gene-DR76_RS02395	grcA	4676.77	-5.05509	0.202014	2.71399e-136
gene-DR76_RS02400	ung	1002.11	-0.742872	0.115927	6.05203e-10
gene-DR76_RS02405	yfiF	2748.39	-1.17726	0.145551	3.32487e-15
gene-DR76_RS02415	trxC	649.228	1.13066	0.180358	1.4649e-09
gene-DR76_RS02420	tapT	501.294	-0.295255	0.149236	0.0743859
gene-DR76_RS02425	pat	3745.07	1.51925	0.0736427	5.90762e-93
gene-DR76_RS02430	pssA	6385.89	0.022925	0.0836109	0.825017
gene-DR76_RS02435	yfiM	785.685	3.20358	0.144986	1.65281e-106
gene-DR76_RS02440	kgtP	5177.9	5.54094	0.243447	6.29214e-113
gene-DR76_RS02445	rrf	41.7258	-0.231957	0.756547	0.804847
gene-DR76_RS02450	DR76_RS02450	101168	-0.831324	0.817022	0.382009
gene-DR76_RS02455	DR76_RS02455	382.21	-1.1831	0.666226	0.111679
gene-DR76_RS02460	DR76_RS02460	57685.4	-0.734068	0.816123	0.444502
gene-DR76_RS02465	murI	1426.17	-0.485792	0.0683848	5.62176e-12
gene-DR76_RS02470	btuB	7943.58	0.265897	0.155413	0.126323
gene-DR76_RS02475	trmA	1480.6	-0.0894279	0.200084	0.713898
gene-DR76_RS02480	yijD	1096.7	1.12282	0.102568	5.89263e-27
gene-DR76_RS02485	fabR	1866.72	0.661194	0.19365	0.00139886
gene-DR76_RS02490	DR76_RS02490	124.332	0.456075	0.254849	0.108612
gene-DR76_RS02495	DR76_RS02495	104.096	-0.113578	0.184215	0.610771
gene-DR76_RS02500	sthA	5653.96	1.45505	0.103966	2.37312e-43
gene-DR76_RS02505	oxyR	3888.01	-0.269146	0.136451	0.0752638
gene-DR76_RS02510	DR76_RS02510	224.406	3.46334	0.209987	9.1603e-60
gene-DR76_RS02515	DR76_RS02515	264.471	3.89659	0.209189	5.89638e-76
gene-DR76_RS02520	argH	6266.12	-1.0473	0.168858	2.20403e-09
gene-DR76_RS02525	argB	4555.11	-1.41446	0.144773	1.09042e-21
gene-DR76_RS02530	argC	4328.24	-1.7173	0.155816	2.65524e-27
gene-DR76_RS02535	argE	3939.4	-0.824198	0.155365	3.77912e-07
gene-DR76_RS02540	ppc	15819.3	-0.926906	0.123028	2.44771e-13
gene-DR76_RS02545	eptC	5538.94	0.313383	0.164487	0.0864228
gene-DR76_RS02550	yijO	316.793	-0.169658	0.133189	0.264943
gene-DR76_RS02555	frwD	62.6151	0.211553	0.306753	0.565539
gene-DR76_RS02560	pflC	121.373	1.47824	0.262519	6.37805e-08
gene-DR76_RS02565	pflD	335.959	1.52033	0.145609	1.2727e-24
gene-DR76_RS02570	frwB	20.1461	2.08502	0.509848	0.000109412
gene-DR76_RS02575	frwC	55.0308	1.71912	0.400343	4.63535e-05
gene-DR76_RS02580	ptsP	165.628	0.545309	0.181048	0.0051695
gene-DR76_RS02585	fsa	639.268	-0.344235	0.24679	0.21971
gene-DR76_RS02590	gldA	3733.2	-1.2448	0.155066	5.39648e-15
gene-DR76_RS02600	yijF	167.712	-0.773097	0.217876	0.00087427
gene-DR76_RS02605	yijE	533.734	-0.547543	0.221238	0.023332
gene-DR76_RS02610	katG	23692	0.199444	0.158921	0.27261
gene-DR76_RS02615	metF	2260.92	1.78658	0.167494	1.19613e-25
gene-DR76_RS02620	DR76_RS02620	350.74	1.70276	0.144855	6.55317e-31
gene-DR76_RS02625	DR76_RS02625	379.5	2.64156	0.217035	4.77547e-33
gene-DR76_RS02630	DR76_RS02630	587.698	5.13269	0.208805	1.49967e-131
gene-DR76_RS02635	DR76_RS02635	571.047	3.779	0.187954	2.43218e-88
gene-DR76_RS02640	DR76_RS02640	322.724	3.66432	0.261181	1.46933e-43
gene-DR76_RS02645	metL	5205.4	2.51767	0.211685	1.29896e-31
gene-DR76_RS02650	metB	2300.05	1.89472	0.130813	2.32924e-46
gene-DR76_RS02655	metJ	515.546	0.0497738	0.252437	0.873964
gene-DR76_RS02660	yiiX	303.054	-0.0828233	0.166715	0.683002
gene-DR76_RS02665	rpmE	3954.96	-1.28949	0.238746	2.26848e-07
gene-DR76_RS02670	priA	1119.33	-0.182026	0.10336	0.11481
gene-DR76_RS02675	cytR	2041.52	0.672686	0.109578	3.24719e-09
gene-DR76_RS02680	ftsN	2465.69	0.0292563	0.136519	0.862852
gene-DR76_RS02685	hslV	1330.39	-0.371018	0.126584	0.00660349
gene-DR76_RS02690	hslU	4957.83	-0.291024	0.0608091	5.06689e-06
gene-DR76_RS02695	menA	1115.02	0.257331	0.131846	0.0785913
gene-DR76_RS02700	rraA	1592.67	-0.500005	0.142448	0.00100258
gene-DR76_RS02705	zapB	1308.51	-0.611427	0.136318	2.00627e-05
gene-DR76_RS02710	glpF	6570.32	5.35145	0.229471	1.69231e-118
gene-DR76_RS02715	glpK	14624.4	5.38523	0.135188	0
gene-DR76_RS02720	glpX	2104.83	0.345019	0.0888227	0.00024847
gene-DR76_RS02725	fpr	1624.98	-0.236141	0.0975368	0.0267668
gene-DR76_RS02730	uspD	848.674	-1.32513	0.118071	2.85577e-28
gene-DR76_RS02735	yiiS	224.045	-1.47789	0.15599	1.83243e-20
gene-DR76_RS02740	yiiR	290.855	-0.402099	0.156335	0.0180688
gene-DR76_RS02745	yiiQ	822.963	-0.532184	0.103739	9.33394e-07
gene-DR76_RS02750	tpiA	7436.91	-1.71758	0.0965434	2.25913e-69
gene-DR76_RS02755	cdh	395.576	-0.645169	0.137007	7.3064e-06
gene-DR76_RS02760	sbp	2276.93	-2.08365	0.200645	2.27716e-24
gene-DR76_RS02770	pfkA	8461.79	-2.50236	0.122204	1.3585e-91
gene-DR76_RS02775	fieF	1347.34	-0.400151	0.088048	1.54138e-05
gene-DR76_RS02780	cpxP	1551.31	-1.12726	0.185096	4.34998e-09
gene-DR76_RS02785	cpxR	1934.18	-0.56524	0.139979	0.000135322
gene-DR76_RS02790	cpxA	3319.53	-0.638564	0.123968	8.37987e-07
gene-DR76_RS02795	yiiM	750.011	-0.705096	0.0880188	6.17184e-15
gene-DR76_RS02800	kdgT	177.145	1.34173	0.204388	2.2025e-10
gene-DR76_RS02810	sodA	8449.4	0.664624	0.124468	3.1427e-07
gene-DR76_RS02815	rhaT	162.122	1.20664	0.174209	1.94042e-11
gene-DR76_RS02820	rhaR	358.336	1.74209	0.144479	1.84775e-32
gene-DR76_RS02825	rhaS	163.457	1.5296	0.207841	8.91837e-13
gene-DR76_RS02835	rhaB	29.7038	0.047139	0.337802	0.909639
gene-DR76_RS02840	rhaA	40.5455	-0.0332123	0.288044	0.926509
gene-DR76_RS02845	rhaD	117.227	0.000929208	0.212324	0.996931
gene-DR76_RS02850	rhaM	20.8896	0.085011	0.364064	0.851824
gene-DR76_RS02855	DR76_RS02855	25.7118	0.884123	0.378452	0.0329604
gene-DR76_RS02865	fdhD	433.147	0.150943	0.24213	0.606382
gene-DR76_RS02875	fdnG	6196.01	1.09195	0.107261	1.86e-23
gene-DR76_RS02880	fdoH	509.209	0.603852	0.211461	0.00822454
gene-DR76_RS02885	fdoI	369.812	0.508706	0.120219	6.05038e-05
gene-DR76_RS02890	fdhE	1516.97	0.555176	0.271712	0.0648089
gene-DR76_RS02895	yiiE	46.7734	1.29593	0.34994	0.000497557
gene-DR76_RS02900	DR76_RS02900	723.641	1.965	0.16648	3.74155e-31
gene-DR76_RS02910	nadS	595.122	1.5711	0.173039	7.04278e-19
gene-DR76_RS02915	DR76_RS02915	154.934	0.375749	0.235518	0.156075
gene-DR76_RS02920	DR76_RS02920	571.599	0.572239	0.111931	1.01716e-06
gene-DR76_RS02925	fabY	1953.45	-0.313313	0.176532	0.111888
gene-DR76_RS02930	dtd	699.464	-0.381112	0.168533	0.0395635
gene-DR76_RS02935	yihY	666.164	0.325612	0.14401	0.0395806
gene-DR76_RS02940	yihX	729.095	0.6059	0.203586	0.00578402
gene-DR76_RS02945	DR76_RS02945	182.71	0.439523	0.188304	0.0331176
gene-DR76_RS02950	DR76_RS02950	71.4098	0.710897	0.256557	0.0104576
gene-DR76_RS02955	DR76_RS02955	137.969	1.02113	0.221197	1.11694e-05
gene-DR76_RS02960	DR76_RS02960	118.864	0.568961	0.165201	0.0012634
gene-DR76_RS02965	DR76_RS02965	72.9337	0.572847	0.234755	0.0255291
gene-DR76_RS02970	yihU	102.832	-0.123512	0.301731	0.737438
gene-DR76_RS02975	DR76_RS02975	361.838	-0.293715	0.183994	0.155848
gene-DR76_RS02980	DR76_RS02980	731.857	-0.152996	0.128761	0.300354
gene-DR76_RS02985	yihN	348.123	0.478216	0.193997	0.0239475
gene-DR76_RS02990	yihM	320.027	1.54877	0.217825	5.38427e-12
gene-DR76_RS02995	yihL	222.083	1.27071	0.187459	5.25432e-11
gene-DR76_RS03000	typA	11770.1	-0.438695	0.117248	0.000431294
gene-DR76_RS03010	glnA	23640	-2.45549	0.128151	2.53597e-80
gene-DR76_RS03015	glnL	2177.9	-3.01601	0.122325	2.43151e-132
gene-DR76_RS03020	glnG	1771.24	-2.07529	0.0994541	4.39827e-95
gene-DR76_RS03025	yshB	528.469	-0.198138	0.206947	0.413685
gene-DR76_RS03030	hemN	3618.19	-0.368994	0.0652816	5.64674e-08
gene-DR76_RS03035	yihI	1274.04	-0.628631	0.205475	0.0044849
gene-DR76_RS03040	yihA	915.869	-0.514159	0.158857	0.00255899
gene-DR76_RS03045	polA	4368.94	-0.227435	0.0708545	0.00278932
gene-DR76_RS03055	yihG	253.867	-0.870127	0.174103	1.80584e-06
gene-DR76_RS03060	yihF	101.258	-0.695402	0.217671	0.00293727
gene-DR76_RS03065	dsbA	2315.03	-0.814928	0.111774	1.46958e-12
gene-DR76_RS03070	srkA	1965.05	-1.30668	0.137571	1.46191e-20
gene-DR76_RS03075	yihD	706.986	-1.56032	0.195398	7.5238e-15
gene-DR76_RS03080	mobA	293.515	-0.0556492	0.142192	0.748492
gene-DR76_RS03085	mobB	357.248	-0.304459	0.180547	0.132333
gene-DR76_RS03090	rrf	189.645	-1.13915	0.930991	0.285536
gene-DR76_RS03095	DR76_RS03095	94804.2	-0.822575	0.819606	0.3895
gene-DR76_RS03100	DR76_RS03100	384.342	-1.19481	0.654501	0.101038
gene-DR76_RS03105	DR76_RS03105	47864.6	-0.701379	0.810189	0.463554
gene-DR76_RS03110	hemG	1059.77	-0.401309	0.101391	0.000186175
gene-DR76_RS03115	trkH	1781.84	-0.847042	0.190716	2.44019e-05
gene-DR76_RS03120	yigZ	1104.69	-0.754469	0.156996	4.61672e-06
gene-DR76_RS03125	pepQ	4928.03	-0.638113	0.079882	7.36943e-15
gene-DR76_RS03130	fadB	8421.35	7.17024	0.1658	0
gene-DR76_RS03135	fadA	3159.41	3.88977	0.165702	4.74286e-120
gene-DR76_RS03140	fre	2793.6	0.507786	0.106946	6.07434e-06
gene-DR76_RS03145	ubiD	5168.14	0.717581	0.178741	0.00014853
gene-DR76_RS03150	rfaH	586.643	-0.381865	0.197857	0.0821224
gene-DR76_RS03155	tatD	580.835	-0.120553	0.116049	0.37096
gene-DR76_RS03160	tatC	1494.95	-0.473196	0.121029	0.000224997
gene-DR76_RS03165	tatB	2483.93	-0.404671	0.190819	0.0545359
gene-DR76_RS03170	tatA	1958.1	-0.751525	0.161592	9.55268e-06
gene-DR76_RS03175	ubiB	3193.04	-0.323647	0.099964	0.00255218
gene-DR76_RS03180	ubiJ	1080.35	0.350238	0.187091	0.0922944
gene-DR76_RS03185	ubiE	2041.42	0.0407078	0.0969466	0.730089
gene-DR76_RS03190	rmuC	1220.96	1.25509	0.124539	5.22404e-23
gene-DR76_RS03195	DR76_RS03195	166.062	-0.130662	0.241941	0.655391
gene-DR76_RS03200	DR76_RS03200	230.79	0.0227439	0.284131	0.948865
gene-DR76_RS03205	DR76_RS03205	120.444	0.291691	0.233132	0.274262
gene-DR76_RS03210	DR76_RS03210	219.014	1.27823	0.15603	1.44126e-15
gene-DR76_RS03215	DR76_RS03215	90.6456	1.03341	0.221599	9.00656e-06
gene-DR76_RS03220	DR76_RS03220	734.103	-0.016637	0.0982521	0.890634
gene-DR76_RS03225	udp	4583.96	-0.362132	0.113478	0.00297077
gene-DR76_RS03230	ysgA	1940.22	1.61088	0.127263	1.15031e-35
gene-DR76_RS03240	DR76_RS03240	117.277	-0.304468	0.172459	0.113939
gene-DR76_RS03245	DR76_RS03245	77.2317	-0.526403	0.287607	0.100196
gene-DR76_RS03250	fdrA	62.382	-0.510858	0.253164	0.0684186
gene-DR76_RS03255	DR76_RS03255	70.3417	-0.451152	0.210529	0.0517566
gene-DR76_RS03260	arcC	38.0408	-0.347451	0.386155	0.444413
gene-DR76_RS03265	DR76_RS03265	28.8878	-0.543268	0.35008	0.168752
gene-DR76_RS03270	DR76_RS03270	122.481	0.166542	0.230479	0.546596
gene-DR76_RS03275	DR76_RS03275	346.383	-0.550203	0.181485	0.00487446
gene-DR76_RS03280	DR76_RS03280	750.326	-0.914563	0.221271	9.11683e-05
gene-DR76_RS03285	tkt	619.918	-0.0708817	0.12426	0.638301
gene-DR76_RS03290	ptsG	283.955	0.856937	0.136966	1.57798e-09
gene-DR76_RS03295	DR76_RS03295	82.4205	0.247975	0.250674	0.396985
gene-DR76_RS03310	DR76_RS03310	146.959	-0.374827	0.191058	0.0769852
gene-DR76_RS03320	metE	45777.6	-1.62914	0.146526	9.10552e-28
gene-DR76_RS03325	metR	898.252	3.68614	0.207414	3.14507e-69
gene-DR76_RS03330	bioP	840.428	2.29917	0.174059	9.60519e-39
gene-DR76_RS03335	yigL	654.883	-0.879299	0.14393	3.87635e-09
gene-DR76_RS03340	pldB	1534.42	-0.700135	0.102227	3.28811e-11
gene-DR76_RS03345	rhtB	651.594	-0.216511	0.107486	0.0689369
gene-DR76_RS03350	rhtC	1323.9	1.05596	0.170197	2.1787e-09
gene-DR76_RS03355	recQ	2228.28	-0.482642	0.114413	6.38771e-05
gene-DR76_RS03360	pldA	1341.68	-0.521869	0.106673	3.03036e-06
gene-DR76_RS03365	yigI	586.39	3.22469	0.223426	4.86026e-46
gene-DR76_RS03370	rarD	626.715	1.47458	0.203694	2.1368e-12
gene-DR76_RS03375	DR76_RS03375	72.3512	1.42524	0.282638	1.44672e-06
gene-DR76_RS03380	DR76_RS03380	35.7146	0.51237	0.414942	0.281031
gene-DR76_RS03385	corA	1056.7	-0.190477	0.125961	0.181146
gene-DR76_RS03395	yigE	116.038	-0.735143	0.200019	0.00055087
gene-DR76_RS03400	DR76_RS03400	1111.95	-0.624608	0.0759585	1.12037e-15
gene-DR76_RS03405	uvrD	3597.43	-0.394956	0.122611	0.00268852
gene-DR76_RS03410	yigB	1300.56	-0.6673	0.0874545	1.18875e-13
gene-DR76_RS03415	xerC	2081.52	-0.475735	0.200216	0.0298566
gene-DR76_RS03420	yigA	1347.42	-0.374686	0.222547	0.132918
gene-DR76_RS03425	dapF	1411.22	-0.121129	0.160372	0.527129
gene-DR76_RS03430	yifL	623.818	-0.19382	0.185048	0.366988
gene-DR76_RS03435	DR76_RS03435	209.958	0.513783	0.199021	0.0176316
gene-DR76_RS03440	DR76_RS03440	205.404	-0.143582	0.23386	0.612271
gene-DR76_RS03445	cyaY	467.692	-0.00220373	0.108568	0.986313
gene-DR76_RS03450	cyaA	8714.23	-1.09663	0.0815907	4.51084e-40
gene-DR76_RS03455	hemC	2399.4	0.167525	0.229069	0.541301
gene-DR76_RS03460	hemD	1780.02	-0.433687	0.125693	0.00123648
gene-DR76_RS03465	hemX	3062.59	-0.3763	0.137194	0.0113145
gene-DR76_RS03470	hemY	2831.7	-0.306802	0.108183	0.00870086
gene-DR76_RS03475	aslA	219.11	-1.18923	0.165997	3.66109e-12
gene-DR76_RS03480	aslB	234.909	0.462961	0.194327	0.0294594
gene-DR76_RS03485	DR76_RS03485	20.833	-1.19877	0.882043	0.233082
gene-DR76_RS03490	DR76_RS03490	126.951	-0.991203	0.453978	0.0472251
gene-DR76_RS03495	DR76_RS03495	274.015	-1.10499	0.416817	0.014613
gene-DR76_RS03500	DR76_RS03500	279.047	-0.910745	0.446624	0.065318
gene-DR76_RS03505	yifK	1475.83	-0.113521	0.159657	0.553143
gene-DR76_RS03510	wecG	396.193	0.0023248	0.141538	0.988781
gene-DR76_RS03515	wzyE	330.874	-0.229256	0.14386	0.156477
gene-DR76_RS03520	rffT	679.63	-0.561619	0.141349	0.000175087
gene-DR76_RS03525	wzxE	691.841	-0.56455	0.116937	4.15273e-06
gene-DR76_RS03530	rffA	597.774	-0.291719	0.153642	0.0875668
gene-DR76_RS03535	rffC	276.459	0.0242147	0.210898	0.926509
gene-DR76_RS03540	rfbA	627.279	0.00512414	0.123318	0.972833
gene-DR76_RS03545	rffG	983.771	-0.0931351	0.0950928	0.40219
gene-DR76_RS03550	wecC	1359.57	-0.241685	0.143955	0.133988
gene-DR76_RS03555	wecB	1665.84	-0.619773	0.115344	2.63153e-07
gene-DR76_RS03560	wzzE	1496.74	-0.720405	0.129288	8.89813e-08
gene-DR76_RS03565	wecA	1963.05	-0.909537	0.153654	1.20756e-08
gene-DR76_RS03575	rho	14474.8	-0.386509	0.111101	0.00111935
gene-DR76_RS03580	rhoL	2741.63	-0.575296	0.275025	0.0583108
gene-DR76_RS03585	trxA	3549.47	-0.313722	0.135152	0.0341619
gene-DR76_RS03590	rhlB	7895.73	-0.303304	0.0902011	0.00167141
gene-DR76_RS03595	gppA	4818.8	-0.0783203	0.138875	0.641405
gene-DR76_RS03600	rep	2066.6	-0.920197	0.18738	2.77025e-06
gene-DR76_RS03605	ppiC	1051.55	-1.1921	0.157678	2.01646e-13
gene-DR76_RS03610	ilvC	23615.6	-1.31651	0.180657	1.507e-12
gene-DR76_RS03615	ilvY	1204.46	0.53138	0.170651	0.00380301
gene-DR76_RS03620	ilvA	10789.1	0.781661	0.206897	0.000374375
gene-DR76_RS03625	ilvD	22086.3	0.949755	0.158796	8.34143e-09
gene-DR76_RS03630	ilvE	12223.9	0.648532	0.119473	1.96174e-07
gene-DR76_RS03635	ilvM	1613.72	0.662115	0.298084	0.0433403
gene-DR76_RS03640	ilvG	8257.12	1.77981	0.119789	1.01847e-48
gene-DR76_RS03645	ilvL	512.776	0.510747	0.578351	0.453921
gene-DR76_RS03650	yifB	285.444	-0.381307	0.141957	0.0132676
gene-DR76_RS03655	maoP	709.427	-0.769912	0.168573	1.3934e-05
gene-DR76_RS03660	hdfR	932.447	-0.821452	0.174603	7.44897e-06
gene-DR76_RS03665	DR76_RS03665	42.1415	0.161811	0.380254	0.726639
gene-DR76_RS03670	DR76_RS03670	53.6722	-0.157735	0.712988	0.859143
gene-DR76_RS03675	rrf	276.095	-1.13186	0.822727	NA
gene-DR76_RS03680	DR76_RS03680	87908.5	-0.812064	0.81734	0.394702
gene-DR76_RS03685	DR76_RS03685	383.648	-1.2601	0.639652	0.0756335
gene-DR76_RS03690	DR76_RS03690	58299.8	-0.723168	0.810346	0.448465
gene-DR76_RS03695	yieP	904.233	-3.11737	0.129493	3.33042e-126
gene-DR76_RS03700	mdtD	1269.58	-2.24734	0.151899	2.5677e-48
gene-DR76_RS03705	rbsR	1280.62	0.348812	0.160328	0.0479858
gene-DR76_RS03710	rbsK	1695.65	1.2369	0.082999	5.2724e-49
gene-DR76_RS03715	rbsB	3912.28	2.10961	0.212818	2.69806e-22
gene-DR76_RS03720	rbsC	655.441	2.44383	0.246022	2.20426e-22
gene-DR76_RS03725	rbsA	896.426	3.28876	0.186555	3.96727e-68
gene-DR76_RS03730	rbsD	774.92	2.82318	0.16842	1.0786e-61
gene-DR76_RS03735	kup	1337.47	-1.2905	0.0898462	1.30316e-45
gene-DR76_RS03740	ravA	1479.8	-2.09085	0.154906	2.11344e-40
gene-DR76_RS03745	viaA	2583.81	-2.59033	0.21321	6.2149e-33
gene-DR76_RS03750	asnA	6755.19	-2.75508	0.288093	7.93989e-21
gene-DR76_RS03755	asnC	341.537	-1.36463	0.143271	1.13551e-20
gene-DR76_RS03760	mioC	3458.44	0.191537	0.108546	0.114121
gene-DR76_RS03765	mnmG	5873.68	-0.19856	0.0858038	0.0347302
gene-DR76_RS03770	rsmG	773.233	-0.268885	0.121093	0.0434091
gene-DR76_RS03775	atpI	2629.13	0.170525	0.186206	0.43509
gene-DR76_RS03780	atpB	11124.8	0.27111	0.154956	0.11747
gene-DR76_RS03785	atpE	4441.25	0.252382	0.310723	0.492884
gene-DR76_RS03790	atpF	11834.3	0.138782	0.164349	0.474772
gene-DR76_RS03795	atpH	7016.01	0.350564	0.160345	0.0469119
gene-DR76_RS03800	atpA	28926.1	0.303551	0.123256	0.0240933
gene-DR76_RS03805	atpG	17902	0.0776928	0.13811	0.642182
gene-DR76_RS03810	atpD	29224.7	-0.0993105	0.14805	0.577192
gene-DR76_RS03815	atpC	5630.71	-0.214253	0.16722	0.26199
gene-DR76_RS03820	glmU	8230.65	-1.73395	0.109675	5.13893e-55
gene-DR76_RS03825	glmS	10206.1	-0.833833	0.0791206	4.61104e-25
gene-DR76_RS03830	pstS	1093.83	1.61919	0.132773	3.56902e-33
gene-DR76_RS03835	pstC	576.455	1.17419	0.146745	6.64284e-15
gene-DR76_RS03840	pstA	525.56	1.52295	0.19431	2.39262e-14
gene-DR76_RS03845	pstB	951.919	1.0531	0.124299	1.42284e-16
gene-DR76_RS03850	phoU	863.574	0.641004	0.115575	1.03055e-07
gene-DR76_RS03855	bglG	36.5088	2.06513	0.366821	6.41687e-08
gene-DR76_RS03860	bglF	65.8835	0.149905	0.222168	0.574589
gene-DR76_RS03865	bglB	45.119	-0.156389	0.279734	0.644037
gene-DR76_RS03870	bglH	48.861	0.885248	0.323378	0.0114905
gene-DR76_RS03875	yieL	65.5877	0.782914	0.279964	0.00972663
gene-DR76_RS03880	yieK	40.7372	0.352779	0.348317	0.38466
gene-DR76_RS03885	cbrB	102.376	0.269372	0.249293	0.350897
gene-DR76_RS03890	yieH	810.537	0.40106	0.191686	0.0582631
gene-DR76_RS03895	adeP	4173.54	1.51551	0.157945	5.85952e-21
gene-DR76_RS03900	yieF	582.409	-1.0222	0.117327	1.82392e-17
gene-DR76_RS03905	yieE	718.638	-1.11751	0.122114	3.66391e-19
gene-DR76_RS03910	yidZ	443.736	-0.60141	0.142626	6.42615e-05
gene-DR76_RS03915	mdtL	196.85	-0.498084	0.204766	0.0260333
gene-DR76_RS03920	tnaB	227.443	2.60377	0.180905	8.57644e-46
gene-DR76_RS03925	tnaA	935.696	4.50248	0.142094	4.66933e-218
gene-DR76_RS03930	tnaC	49.2113	4.29021	0.507278	1.61417e-16
gene-DR76_RS03935	mnmE	1747.44	-0.428277	0.139395	0.00431272
gene-DR76_RS03940	yidC	10771.8	0.138613	0.13275	0.368461
gene-DR76_RS03945	yidD	1412.33	-0.763678	0.23298	0.00223186
gene-DR76_RS03950	rnpA	1478.07	-0.546271	0.179392	0.00467732
gene-DR76_RS03955	rpmH	1453.58	-0.67403	0.140973	5.17759e-06
gene-DR76_RS03960	dnaA	4813.33	-0.243523	0.12331	0.0749127
gene-DR76_RS03965	dnaN	2892.53	0.364309	0.263851	0.224863
gene-DR76_RS03970	recF	1491.61	0.311286	0.179055	0.119896
gene-DR76_RS03975	gyrB	10333.8	-0.538247	0.117556	1.32355e-05
gene-DR76_RS03985	yidB	197.226	-0.156841	0.14454	0.348639
gene-DR76_RS03990	yidA	1685.62	-2.23539	0.122922	1.94906e-72
gene-DR76_RS03995	DR76_RS03995	147.52	-0.921458	0.177238	6.5725e-07
gene-DR76_RS04000	dgoR	264.39	1.07852	0.143854	3.22053e-13
gene-DR76_RS04005	dgoK	233.3	1.3088	0.215864	5.11619e-09
gene-DR76_RS04010	dgoA	100.241	1.98224	0.261298	1.65677e-13
gene-DR76_RS04015	dgoD	288.201	1.97935	0.141655	3.22797e-43
gene-DR76_RS04020	dgoT	162.204	2.09689	0.179712	1.80338e-30
gene-DR76_RS04025	cbrA	56.722	0.447193	0.256219	0.118326
gene-DR76_RS04030	yidR	1030.11	0.284946	0.099343	0.00794055
gene-DR76_RS04035	yidQ	729.605	1.60796	0.223913	3.24568e-12
gene-DR76_RS04040	ibpA	672.175	0.0619183	0.178632	0.778873
gene-DR76_RS04045	ibpB	182.195	-0.499273	0.161671	0.00410754
gene-DR76_RS04055	yidE	716.542	0.465511	0.0901068	7.78156e-07
gene-DR76_RS04060	yidL	105.538	1.13912	0.232431	2.90722e-06
gene-DR76_RS04065	yidK	44.5903	0.621914	0.300413	0.060998
gene-DR76_RS04070	yidJ	134.449	0.277978	0.165011	0.132725
gene-DR76_RS04075	yidH	94.7711	0.268278	0.329468	0.491627
gene-DR76_RS04080	yidG	86.6845	0.246347	0.244006	0.386359
gene-DR76_RS04085	yidF	575.87	1.87357	0.167812	5.46547e-28
gene-DR76_RS04090	emrD	378.502	1.3328	0.144827	2.29747e-19
gene-DR76_RS04095	ivbL	192.695	1.64742	0.319185	7.95991e-07
gene-DR76_RS04100	ilvB	5237.53	1.89636	0.149287	6.56586e-36
gene-DR76_RS04105	ilvN	542.601	2.04898	0.122316	1.29649e-61
gene-DR76_RS04110	DR76_RS04110	127.944	0.269419	0.225851	0.298404
gene-DR76_RS04120	uhpA	177.109	-0.171285	0.319081	0.657421
gene-DR76_RS04125	uhpB	394.456	0.360957	0.280435	0.259664
gene-DR76_RS04130	uhpC	349.245	0.361686	0.203621	0.111606
gene-DR76_RS04135	uhpT	95.5861	0.95747	0.23201	9.36313e-05
gene-DR76_RS04140	adeD	486.336	1.92002	0.131623	5.25202e-47
gene-DR76_RS04145	adeQ	117.129	2.74971	0.252331	1.01257e-26
gene-DR76_RS04150	yicN	221.307	-0.26682	0.144742	0.0977671
gene-DR76_RS04155	nepI	567.132	-0.798981	0.202565	0.000196627
gene-DR76_RS04160	yicS	55.2625	-0.271199	0.29995	0.441788
gene-DR76_RS04170	nlpA	4850.24	-1.46041	0.130479	4.01021e-28
gene-DR76_RS04175	yicL	995.05	-0.353177	0.141743	0.0223097
gene-DR76_RS04180	DR76_RS04180	22.3603	-0.595259	0.371089	0.154019
gene-DR76_RS04190	DR76_RS04190	106.845	-0.877652	0.227871	0.000282382
gene-DR76_RS04200	DR76_RS04200	715.217	-0.906098	0.231843	0.000226203
gene-DR76_RS04215	DR76_RS04215	32.934	-0.399239	0.3329	0.2957
gene-DR76_RS04220	radC	14.1823	-0.0207522	0.423826	0.968505
gene-DR76_RS04230	DR76_RS04230	85.6298	-2.62411	0.228387	1.397e-29
gene-DR76_RS04235	DR76_RS04235	29.5398	0.906195	0.348995	0.0169366
gene-DR76_RS04240	DR76_RS04240	17.0547	0.932113	0.63799	0.197081
gene-DR76_RS04245	DR76_RS04245	41.5271	-0.418935	0.30608	0.229352
gene-DR76_RS04250	DR76_RS04250	73.6649	-0.4724	0.239233	0.0749317
gene-DR76_RS04255	DR76_RS04255	67.8812	0.325169	0.246114	0.246762
gene-DR76_RS04260	DR76_RS04260	1338.18	-1.75241	0.172966	3.04908e-23
gene-DR76_RS04265	DR76_RS04265	469.937	-2.01874	0.185776	1.40962e-26
gene-DR76_RS04270	DR76_RS04270	2085.95	-1.45545	0.155505	5.37107e-20
gene-DR76_RS04275	DR76_RS04275	147.659	-0.948847	0.209879	1.71547e-05
gene-DR76_RS04280	DR76_RS04280	3985.64	-1.13041	0.16499	3.23563e-11
gene-DR76_RS04290	DR76_RS04290	1038.45	0.0480682	0.105536	0.708709
gene-DR76_RS04295	DR76_RS04295	203.173	-0.218532	0.632919	0.779594
gene-DR76_RS04300	yicJ	207.354	-0.161021	0.262182	0.612271
gene-DR76_RS04305	yicI	503.531	-0.0967192	0.126895	0.522683
gene-DR76_RS04310	DR76_RS04310	264.555	3.32386	0.186047	5.98932e-70
gene-DR76_RS04315	DR76_RS04315	49.2374	3.97978	0.48107	7.48822e-16
gene-DR76_RS04320	DR76_RS04320	83.7716	2.88052	0.328514	1.11588e-17
gene-DR76_RS04325	DR76_RS04325	226.845	3.1351	0.194873	6.3916e-57
gene-DR76_RS04330	DR76_RS04330	101.51	2.46385	0.258094	9.27159e-21
gene-DR76_RS04335	DR76_RS04335	121.24	1.78851	0.236215	1.85201e-13
gene-DR76_RS04340	DR76_RS04340	58.6864	1.22822	0.274199	2.06246e-05
gene-DR76_RS04345	DR76_RS04345	120.943	0.217177	0.186737	0.31198
gene-DR76_RS04350	yicH	1614.55	0.0278486	0.0886044	0.800075
gene-DR76_RS04355	xanP	3739.61	2.90907	0.212619	1.75087e-41
gene-DR76_RS04360	gltS	1388.5	0.709956	0.139982	1.25031e-06
gene-DR76_RS04365	recG	1980.52	-0.063442	0.112057	0.640145
gene-DR76_RS04370	trmH	710.042	-0.348484	0.13036	0.0137441
gene-DR76_RS04375	spoT	7249.18	-1.03788	0.0862572	2.50797e-32
gene-DR76_RS04380	rpoZ	1096.18	-0.782462	0.268526	0.00695863
gene-DR76_RS04385	gmk	2422.22	-1.32463	0.0816182	6.66027e-58
gene-DR76_RS04390	ligB	302.183	0.177212	0.143219	0.280033
gene-DR76_RS04395	yicG	182.307	0.180465	0.191839	0.422597
gene-DR76_RS04400	dinD	1848.53	1.31462	0.193784	5.0737e-11
gene-DR76_RS04405	yicC	1903.56	-0.474715	0.114183	8.22214e-05
gene-DR76_RS04410	rph	1839.54	-1.18094	0.279669	6.27958e-05
gene-DR76_RS04415	pyrE	478.112	0.208213	0.155721	0.240907
gene-DR76_RS04420	slmA	1241.37	-0.162171	0.11705	0.223191
gene-DR76_RS04425	dut	1396.79	-0.20373	0.16148	0.269779
gene-DR76_RS04430	coaBC	2702.03	-0.373141	0.182697	0.0648985
gene-DR76_RS04435	radC	475.391	0.0187291	0.208754	0.942488
gene-DR76_RS04440	rpmB	5549.69	-0.397202	0.204083	0.0794438
gene-DR76_RS04445	rpmG	1763.74	-0.529469	0.136757	0.000261323
gene-DR76_RS04450	mutM	622.837	-0.184112	0.12201	0.182225
gene-DR76_RS04455	coaD	462.553	-0.280061	0.150591	0.0946118
gene-DR76_RS04460	waaA	2240.66	-0.0352355	0.090135	0.748677
gene-DR76_RS04465	rfaQ	2199.53	-0.144874	0.0968477	0.186094
gene-DR76_RS04470	waaG	1950.57	0.188626	0.165772	0.323338
gene-DR76_RS04475	rfaP	1247.93	0.241473	0.176489	0.229497
gene-DR76_RS04480	waaO	1091.92	0.286006	0.195633	0.196901
gene-DR76_RS04485	DR76_RS04485	1141.11	-0.351621	0.244552	0.204401
gene-DR76_RS04490	rfaY	1140.57	-0.554414	0.178038	0.00380234
gene-DR76_RS04495	DR76_RS04495	1452.15	-0.403137	0.152812	0.0151515
gene-DR76_RS04500	DR76_RS04500	1070.06	-0.386099	0.109264	0.000921319
gene-DR76_RS04505	DR76_RS04505	1111.74	-0.716586	0.228068	0.00348428
gene-DR76_RS04510	rfaC	1955	-0.854713	0.0747076	2.43464e-29
gene-DR76_RS04515	rfaF	3077.45	-1.01222	0.108603	7.7029e-20
gene-DR76_RS04520	rfaD	3822.27	-1.03104	0.13272	4.11353e-14
gene-DR76_RS04525	kbl	1394.57	-0.528794	0.141359	0.000432481
gene-DR76_RS04530	tdh	998.725	-0.0680926	0.120459	0.640557
gene-DR76_RS04535	waaH	212.664	0.602774	0.173648	0.00114967
gene-DR76_RS04540	yibQ	901.973	-0.420299	0.130446	0.00268223
gene-DR76_RS04545	envC	2380.35	-1.09421	0.15578	9.85767e-12
gene-DR76_RS04550	gpmM	8405.71	-4.78071	0.172701	1.39165e-166
gene-DR76_RS04555	yibN	2055.75	0.0467948	0.188596	0.842039
gene-DR76_RS04560	grxC	1777.02	-0.359047	0.101034	0.000858976
gene-DR76_RS04565	secB	2562.71	0.457261	0.151809	0.0051695
gene-DR76_RS04570	gpsA	3931.97	0.423816	0.147626	0.00788255
gene-DR76_RS04575	cysE	2949.39	0.995853	0.115949	5.30168e-17
gene-DR76_RS04580	trmL	884.69	0.226118	0.0959779	0.0314032
gene-DR76_RS04585	lldD	661.009	1.52284	0.293571	6.97461e-07
gene-DR76_RS04590	lldR	517.116	3.4935	0.234108	3.9592e-49
gene-DR76_RS04595	lldP	1290.01	4.73929	0.245489	1.61558e-81
gene-DR76_RS04600	upaG	1392.66	-0.736973	0.167042	2.77788e-05
gene-DR76_RS04605	DR76_RS04605	3.23721	-0.697857	0.86533	0.49644
gene-DR76_RS04610	yibL	1236.68	-0.861035	0.142614	5.96634e-09
gene-DR76_RS04615	yibT	288.907	-0.0778983	0.139375	0.644037
gene-DR76_RS04620	mtlR	569.512	-0.0866197	0.108101	0.499599
gene-DR76_RS04625	mtlD	1231.68	0.00112029	0.100452	0.992243
gene-DR76_RS04630	mtlA	1889.26	1.75275	0.118541	2.91167e-48
gene-DR76_RS04635	yibI	14.7198	0.80506	0.503586	0.155257
gene-DR76_RS04640	yibH	70.4619	0.699193	0.226474	0.00411648
gene-DR76_RS04645	yibF	285.651	0.607816	0.198425	0.00443413
gene-DR76_RS04650	selA	2014.71	-2.14309	0.192591	8.23946e-28
gene-DR76_RS04655	selB	3072.95	-1.55491	0.223241	1.48149e-11
gene-DR76_RS04660	yiaY	83.044	-0.906643	0.189241	4.95601e-06
gene-DR76_RS04665	DR76_RS04665	348.917	0.389794	0.172358	0.0395635
gene-DR76_RS04670	aldB	437.579	1.96192	0.143554	2.1437e-41
gene-DR76_RS04675	araD	155.572	2.65993	0.222353	5.76874e-32
gene-DR76_RS04680	sgbU	178.409	2.49336	0.261184	9.27159e-21
gene-DR76_RS04685	ulaD	61.7371	2.97387	0.38374	4.74097e-14
gene-DR76_RS04690	lyxK	181.541	2.958	0.224767	1.8256e-38
gene-DR76_RS04695	yiaO	133.876	4.5852	0.32859	4.192e-43
gene-DR76_RS04700	yiaN	100.438	3.01066	0.277672	1.81447e-26
gene-DR76_RS04705	yiaM	63.658	4.43051	0.464057	9.22415e-21
gene-DR76_RS04710	DR76_RS04710	183.797	3.33053	0.258946	8.65945e-37
gene-DR76_RS04715	yiaL	101.25	3.84748	0.303284	8.09279e-36
gene-DR76_RS04720	yiaK	247.885	3.35786	0.205356	9.33495e-59
gene-DR76_RS04725	yiaJ	847.847	-0.749683	0.161556	1.00089e-05
gene-DR76_RS04730	ysaA	536.567	-0.097397	0.130702	0.53281
gene-DR76_RS04740	avtA	5369.43	0.544517	0.138679	0.000211142
gene-DR76_RS04745	malS	341.526	-0.0994881	0.181567	0.65089
gene-DR76_RS04750	bax	4367.83	2.21521	0.0942897	3.0643e-120
gene-DR76_RS04755	xylR	625.219	0.649055	0.216432	0.00538735
gene-DR76_RS04760	xylH	223.519	1.80646	0.158127	2.93768e-29
gene-DR76_RS04765	xylG	261.786	3.39073	0.209528	1.40134e-57
gene-DR76_RS04770	xylF	414.513	5.00835	0.234998	3.85125e-99
gene-DR76_RS04775	xylA	295.059	1.32535	0.130258	1.96601e-23
gene-DR76_RS04780	xylB	303.446	0.482799	0.142834	0.00157796
gene-DR76_RS04785	yiaB	8.70688	0.0731026	0.625021	0.92552
gene-DR76_RS04790	yiaA	24.2752	0.470654	0.406979	0.314815
gene-DR76_RS04795	wecH	202.431	0.123862	0.16923	0.541017
gene-DR76_RS04800	ysaB	66.3845	1.38777	0.293967	6.91101e-06
gene-DR76_RS04805	glyQ	3801.11	-0.310803	0.0942747	0.00209635
gene-DR76_RS04810	glyS	6526.36	0.0668374	0.2607	0.836285
gene-DR76_RS04815	hokA	66.2848	1.12084	0.236522	6.34462e-06
gene-DR76_RS04820	cspA	9603.29	0.016244	0.1619	0.936591
gene-DR76_RS04825	yiaG	32.3435	-0.584535	0.317982	0.098648
gene-DR76_RS04830	yiaF	1740.24	-0.71116	0.0851128	3.79693e-16
gene-DR76_RS04835	ghrB	3740.26	-0.425169	0.0900969	6.96933e-06
gene-DR76_RS04840	yiaD	243.666	1.04983	0.166224	1.08977e-09
gene-DR76_RS04845	bisC	1512.6	-0.221467	0.139789	0.159105
gene-DR76_RS04850	yiaC	352.324	-0.299249	0.119248	0.0213105
gene-DR76_RS04855	tag	307.849	-0.269926	0.208094	0.256047
gene-DR76_RS04860	yhjY	260.092	0.0208175	0.200725	0.934625
gene-DR76_RS04865	yhjX	181.861	0.325365	0.170193	0.0853205
gene-DR76_RS04870	eptB	1310.78	1.81085	0.130132	7.19432e-43
gene-DR76_RS04875	DR76_RS04875	5.43323	1.21215	0.809876	0.185908
gene-DR76_RS04885	dppA	23292.2	0.529894	0.143805	0.000532182
gene-DR76_RS04895	dppB	2006.16	0.540029	0.204851	0.0152203
gene-DR76_RS04900	dppC	1399.97	0.551041	0.351865	0.164389
gene-DR76_RS04905	dppD	2364.53	0.632835	0.22846	0.0104766
gene-DR76_RS04910	dppF	2152	0.39125	0.142318	0.0111174
gene-DR76_RS04915	yhjV	1034.03	-0.519086	0.143546	0.000683447
gene-DR76_RS04935	bcsG	2555.56	-0.148228	0.173207	0.4682
gene-DR76_RS04940	bcsF	81.7507	-0.400087	0.266335	0.184321
gene-DR76_RS04945	bcsE	3317.59	-0.183532	0.169092	0.348566
gene-DR76_RS04950	bcsR	542.481	-0.0127821	0.106713	0.923439
gene-DR76_RS04955	bcsQ	876.86	0.220411	0.137744	0.154882
gene-DR76_RS04960	bcsA	2807.04	0.677042	0.148077	1.36299e-05
gene-DR76_RS04965	bcsB	5744.21	0.888718	0.125586	6.7983e-12
gene-DR76_RS04970	bcsZ	2282.42	0.88807	0.108639	1.66137e-15
gene-DR76_RS04975	bcsC	7907.52	0.490506	0.136203	0.000721681
gene-DR76_RS04980	hmsP	1410.12	-0.0991392	0.0900458	0.340704
gene-DR76_RS04985	dctA	6469.57	4.42523	0.11194	0
gene-DR76_RS04990	yhjJ	2359.95	1.28439	0.12425	3.72965e-24
gene-DR76_RS04995	kdgK	613.704	0.379055	0.238901	0.158539
gene-DR76_RS05005	pdeH	18.799	1.17329	0.503963	0.0336022
gene-DR76_RS05010	yhjG	417.879	1.67498	0.131325	3.42372e-36
gene-DR76_RS05015	yhjE	11376.7	2.10759	0.112577	1.02946e-76
gene-DR76_RS05020	yhjD	306.293	0.539911	0.153696	0.000992669
gene-DR76_RS05025	rcdB	195.023	1.24437	0.190746	2.87988e-10
gene-DR76_RS05030	yhjB	111.448	1.78884	0.226698	1.57726e-14
gene-DR76_RS05035	treF	911.048	0.313248	0.150445	0.0594852
gene-DR76_RS05040	ccp	151.221	-1.7032	0.177125	4.82436e-21
gene-DR76_RS05045	gadA	261.741	0.263746	0.13062	0.0682336
gene-DR76_RS05050	gadX	438.549	-1.37488	0.220399	1.76956e-09
gene-DR76_RS05055	gadW	221.729	-2.16713	0.244503	4.85894e-18
gene-DR76_RS05060	mdtF	280.052	-0.569647	0.116087	2.82219e-06
gene-DR76_RS05065	mdtE	59.5543	-0.881971	0.281287	0.0035534
gene-DR76_RS05070	DR76_RS05070	26.0913	-2.62431	0.388146	5.90706e-11
gene-DR76_RS05075	gadE	42.9939	-2.90249	0.345135	2.41299e-16
gene-DR76_RS05080	hdeD	38.7155	-1.15602	0.262443	2.86669e-05
gene-DR76_RS05085	hdeA	212.687	-0.595527	0.126039	6.79018e-06
gene-DR76_RS05090	hdeB	108.726	-0.43295	0.179818	0.027673
gene-DR76_RS05095	yhiD	26.5757	0.0837245	0.378871	0.859143
gene-DR76_RS05100	DR76_RS05100	85.2935	-0.692815	0.236311	0.00658947
gene-DR76_RS05105	shuU	109.38	-0.908174	0.21758	7.67825e-05
gene-DR76_RS05110	chuY	166.314	-0.975307	0.183633	3.65672e-07
gene-DR76_RS05115	hutX	147.104	-1.3412	0.235473	4.40794e-08
gene-DR76_RS05120	hutW	268.875	-1.55583	0.242005	5.29737e-10
gene-DR76_RS05125	chuT	169.149	-0.424678	0.185707	0.0371679
gene-DR76_RS05135	chuA	827.022	-0.0792267	0.200197	0.745863
gene-DR76_RS05140	chuS	1008.12	-1.28868	0.189481	4.52224e-11
gene-DR76_RS05145	dctR	37.7557	-0.588137	0.411031	0.20667
gene-DR76_RS05150	slp	96.9326	-1.06644	0.214726	2.10584e-06
gene-DR76_RS05155	arsC	332.87	-0.154439	0.154644	0.392045
gene-DR76_RS05165	dinQ	191.853	-0.92424	0.237477	0.000241483
gene-DR76_RS05170	gorA	2866.01	-0.780582	0.129132	5.71669e-09
gene-DR76_RS05175	rlmJ	1463.55	-1.00216	0.119602	3.11745e-16
gene-DR76_RS05180	prlC	3843.63	0.0510382	0.185506	0.824622
gene-DR76_RS05185	rsmJ	372.33	0.207005	0.41375	0.680905
gene-DR76_RS05190	dtpB	253.484	-0.438221	0.184382	0.0298191
gene-DR76_RS05195	uspA	7411.65	-1.00527	0.17405	2.78999e-08
gene-DR76_RS05200	uspB	145.047	-0.372336	0.177235	0.0571499
gene-DR76_RS05205	pitA	4763.33	-1.21367	0.0728833	6.74567e-61
gene-DR76_RS05210	yhiN	1270.13	-1.22489	0.110973	2.22088e-27
gene-DR76_RS05215	yhiM	86.2171	0.0434383	0.209734	0.867695
gene-DR76_RS05220	yhiI	549	-0.875726	0.172051	1.1393e-06
gene-DR76_RS05225	rbbA	1273.57	-1.38308	0.309361	2.14131e-05
gene-DR76_RS05230	yhhJ	465.266	-0.578633	0.236847	0.0253454
gene-DR76_RS05235	DR76_RS05235	192.692	0.842341	0.178373	6.86874e-06
gene-DR76_RS05240	DR76_RS05240	32.9403	2.21985	0.473916	8.16385e-06
gene-DR76_RS05245	DR76_RS05245	222.749	2.63692	0.215261	1.83797e-33
gene-DR76_RS05250	DR76_RS05250	371.863	3.00796	0.158674	1.21945e-78
gene-DR76_RS05255	DR76_RS05255	196.228	2.35614	0.18337	1.01931e-36
gene-DR76_RS05260	DR76_RS05260	222.146	2.29116	0.223973	1.12292e-23
gene-DR76_RS05265	DR76_RS05265	369.468	1.70863	0.160118	1.14178e-25
gene-DR76_RS05270	nikR	560.232	-0.478857	0.198464	0.0273187
gene-DR76_RS05275	nikE	90.0795	-1.7755	0.24829	4.02816e-12
gene-DR76_RS05280	nikD	198.431	-2.56517	0.291512	8.50878e-18
gene-DR76_RS05285	nikC	156.447	-2.72695	0.318237	6.28866e-17
gene-DR76_RS05290	nikB	186.268	-2.25745	0.250779	1.41853e-18
gene-DR76_RS05295	nikA	1013.44	-3.87079	0.346745	5.5485e-28
gene-DR76_RS05300	acpT	687.985	-0.481596	0.181678	0.0146165
gene-DR76_RS05305	yhhT	158.35	0.0424906	0.161856	0.832425
gene-DR76_RS05310	yhhS	741.547	0.289041	0.154593	0.0926927
gene-DR76_RS05315	dcrB	2082.05	-0.449357	0.0938012	4.95984e-06
gene-DR76_RS05320	yhhQ	196.342	-1.03479	0.225646	1.28071e-05
gene-DR76_RS05325	tusA	398.929	-0.520829	0.298511	0.118441
gene-DR76_RS05330	zntA	1407.56	-1.40353	0.257979	1.84e-07
gene-DR76_RS05335	yhhN	821.303	0.0617185	0.206106	0.809648
gene-DR76_RS05340	yhhM	350.151	0.0552379	0.130599	0.728005
gene-DR76_RS05345	yhhL	273.253	-0.1914	0.148087	0.257727
gene-DR76_RS05350	rsmD	800.686	-0.610959	0.214346	0.00834876
gene-DR76_RS05355	ftsY	3322.04	-0.323153	0.217864	0.190067
gene-DR76_RS05360	ftsE	1016	-0.0281624	0.195509	0.906843
gene-DR76_RS05365	ftsX	1442.64	0.171275	0.129535	0.246385
gene-DR76_RS05370	rpoH	5846.38	0.615833	0.135215	1.47724e-05
gene-DR76_RS05375	livJ	20636.5	1.8587	0.232847	7.69009e-15
gene-DR76_RS05385	panM	938.257	1.76089	0.156522	2.11533e-28
gene-DR76_RS05390	livK	7338.53	1.58282	0.163611	2.75724e-21
gene-DR76_RS05395	livH	3043.9	1.67639	0.184295	6.06349e-19
gene-DR76_RS05400	livM	3136.39	1.59308	0.123832	8.36116e-37
gene-DR76_RS05405	livG	3046.37	1.133	0.112294	4.64996e-23
gene-DR76_RS05410	livF	2842.25	0.923167	0.199356	1.04548e-05
gene-DR76_RS05420	ugpB	834.712	1.77925	0.10158	2.84636e-67
gene-DR76_RS05425	ugpA	159.231	2.05808	0.207822	2.96289e-22
gene-DR76_RS05430	ugpE	135.719	2.04721	0.223673	3.62445e-19
gene-DR76_RS05435	ugpC	560.57	0.974738	0.202524	4.45979e-06
gene-DR76_RS05440	ugpQ	498.132	0.395696	0.193869	0.0650678
gene-DR76_RS05445	yhhA	153.906	-0.268141	0.163654	0.144269
gene-DR76_RS05450	ggt	198.919	0.0884573	0.139863	0.601221
gene-DR76_RS05455	yrhB	20.925	0.791529	0.401574	0.0754645
gene-DR76_RS05460	yrhA	18.253	0.175813	0.379919	0.703834
gene-DR76_RS05465	yhhZ	41.6754	-0.415029	0.324051	0.262152
gene-DR76_RS05480	yhhX	1662.34	-1.64456	0.0973664	1.2749e-62
gene-DR76_RS05485	yhhW	766.097	-1.05104	0.107915	1.46693e-21
gene-DR76_RS05490	gntR	1596.05	-1.00112	0.0770543	1.64011e-37
gene-DR76_RS05495	gntK	242.144	-1.37961	0.131132	5.55253e-25
gene-DR76_RS05500	gntU	359.695	-2.06889	0.121788	2.46662e-63
gene-DR76_RS05505	DR76_RS05505	3372.3	2.39853	0.151223	2.31432e-55
gene-DR76_RS05510	DR76_RS05510	1761.04	1.43594	0.120433	9.16249e-32
gene-DR76_RS05515	yhgN	899.559	0.914134	0.102338	2.62765e-18
gene-DR76_RS05520	asd	16749.4	-0.230439	0.121863	0.0889504
gene-DR76_RS05525	glgB	10693.1	-0.769863	0.0957719	4.93952e-15
gene-DR76_RS05530	glgX	5684.4	-0.0755446	0.190201	0.745381
gene-DR76_RS05535	glgC	5689.78	0.182626	0.132207	0.224668
gene-DR76_RS05540	glgA	4984.92	0.59096	0.1407	6.88344e-05
gene-DR76_RS05545	glgP	9219.85	0.619204	0.129815	5.46528e-06
gene-DR76_RS05550	DR76_RS05550	354.562	-1.31131	0.12624	2.21675e-24
gene-DR76_RS05555	DR76_RS05555	81.1038	-1.85846	0.235266	1.47648e-14
gene-DR76_RS05560	DR76_RS05560	74.8306	-0.918035	0.253583	0.000673058
gene-DR76_RS05565	DR76_RS05565	8.20132	-0.904983	0.64137	0.213886
gene-DR76_RS05570	DR76_RS05570	12.408	-0.103364	0.536216	0.875522
gene-DR76_RS05575	DR76_RS05575	22.6968	0.274492	0.426798	0.594148
gene-DR76_RS05580	DR76_RS05580	54.2445	0.814834	0.370732	0.0456748
gene-DR76_RS05585	DR76_RS05585	51.673	0.693723	0.271685	0.0189715
gene-DR76_RS05590	DR76_RS05590	28.0668	0.474783	0.360928	0.248894
gene-DR76_RS05595	DR76_RS05595	106.832	3.35272	0.274415	2.71923e-33
gene-DR76_RS05600	glpD	1470.28	3.42567	0.159382	8.12837e-101
gene-DR76_RS05605	glpE	394.237	1.47188	0.121097	5.82896e-33
gene-DR76_RS05610	glpG	1086.36	0.174982	0.21132	0.483199
gene-DR76_RS05615	DR76_RS05615	860.305	0.374044	0.179471	0.0592361
gene-DR76_RS05620	rtcR	257.601	0.286687	0.140635	0.0653903
gene-DR76_RS05625	rtcB	260.698	0.135644	0.253293	0.658099
gene-DR76_RS05630	rtcA	540.269	1.05138	0.297388	0.000916046
gene-DR76_RS05635	malT	6968.73	1.10826	0.101165	5.41526e-27
gene-DR76_RS05640	malP	3329.87	-2.29337	0.143304	2.43606e-56
gene-DR76_RS05645	malQ	1730.61	-1.53015	0.0914329	1.69552e-61
gene-DR76_RS05650	gntT	561.819	-0.142756	0.141514	0.386746
gene-DR76_RS05655	nfuA	2686.54	1.09821	0.125639	1.41793e-17
gene-DR76_RS05660	gntX	745.915	-0.056314	0.133116	0.728005
gene-DR76_RS05665	bioH	384.199	-0.457173	0.194273	0.0315863
gene-DR76_RS05675	feoC	330.508	-2.61241	0.193338	1.73789e-40
gene-DR76_RS05680	feoB	4660.91	-2.60953	0.193105	1.71005e-40
gene-DR76_RS05685	feoA	957.164	-2.84372	0.273518	2.01933e-24
gene-DR76_RS05690	yhgF	3969.1	-0.402967	0.109695	0.00055435
gene-DR76_RS05695	greB	403.609	-0.594192	0.200911	0.0061099
gene-DR76_RS05700	ompR	1655.57	0.162845	0.0901743	0.105089
gene-DR76_RS05705	envZ	1822.08	0.182735	0.111586	0.144478
gene-DR76_RS05710	nadS	258.096	0.909384	0.178039	1.04025e-06
gene-DR76_RS05720	pckA	13168.2	2.00262	0.0779946	1.87411e-143
gene-DR76_RS05730	yhgE	758.949	0.0428168	0.166299	0.835773
gene-DR76_RS05735	hslO	1493.01	0.0799922	0.16561	0.692302
gene-DR76_RS05740	hslR	797.427	-0.104214	0.269979	0.75173
gene-DR76_RS05745	yrfG	895.139	-0.231992	0.126169	0.0986046
gene-DR76_RS05750	igaA	3015.71	1.51089	0.109714	5.21575e-42
gene-DR76_RS05755	nudE	1920.65	1.62592	0.284803	4.09628e-08
gene-DR76_RS05760	mrcA	2496.55	0.178711	0.0993469	0.106595
gene-DR76_RS05765	hofM	115.127	0.591671	0.191524	0.00409611
gene-DR76_RS05770	hofN	34.8415	0.798122	0.38415	0.0600027
gene-DR76_RS05775	hofO	34.7809	0.327508	0.333705	0.401176
gene-DR76_RS05780	hofP	51.5682	-0.166004	0.352337	0.699154
gene-DR76_RS05785	hofQ	147.598	-0.0768554	0.151246	0.67562
gene-DR76_RS05790	aroK	4425.03	-0.318418	0.137708	0.0348505
gene-DR76_RS05795	aroB	7004.99	-0.218651	0.101378	0.0500765
gene-DR76_RS05800	damX	8280.65	0.10733	0.0844551	0.265922
gene-DR76_RS05805	dam	1645.76	0.0782131	0.0905944	0.464522
gene-DR76_RS05810	rpe	1569.22	-0.202962	0.167365	0.289904
gene-DR76_RS05815	gph	2292.63	-0.229913	0.0887646	0.0172307
gene-DR76_RS05820	trpS	4343.58	-0.0907271	0.129318	0.558284
gene-DR76_RS05825	yhfZ	529.183	1.8777	0.121746	2.10275e-52
gene-DR76_RS05830	yhfY	148.429	2.64159	0.22345	3.01093e-31
gene-DR76_RS05835	yhfX	34.4228	0.9911	0.371704	0.0140059
gene-DR76_RS05840	yhfW	57.8643	0.845619	0.272975	0.00398724
gene-DR76_RS05845	php	48.4641	0.471443	0.255889	0.0979649
gene-DR76_RS05850	yhfU	19.5127	0.0357523	0.383595	0.940296
gene-DR76_RS05855	yhfT	111.751	0.0789777	0.232074	0.782529
gene-DR76_RS05860	yhfS	94.9034	0.161985	0.293707	0.648767
gene-DR76_RS05865	yhfL	10.5419	-1.27205	0.537091	0.0304417
gene-DR76_RS05870	cysG	1999.81	-1.60187	0.325118	2.56212e-06
gene-DR76_RS05875	nirC	742.494	-5.70869	0.419348	4.42846e-41
gene-DR76_RS05880	nirD	196.322	-6.8836	0.501743	1.05421e-41
gene-DR76_RS05885	nirB	7505.9	-7.57638	0.370887	3.69933e-91
gene-DR76_RS05890	tsgA	501.787	-1.48807	0.195288	1.28559e-13
gene-DR76_RS05895	ppiA	1388.15	-0.331107	0.117536	0.00916451
gene-DR76_RS05900	yhfG	34.796	-0.36802	0.361075	0.381277
gene-DR76_RS05905	fic	129.975	-0.951123	0.190192	1.77824e-06
gene-DR76_RS05910	pabA	251.925	-0.584857	0.172422	0.00151336
gene-DR76_RS05915	argD	5293.77	-0.961102	0.148309	3.80724e-10
gene-DR76_RS05920	yhfK	3036.32	-0.0390456	0.0632575	0.610395
gene-DR76_RS05925	crp	6449.32	0.220242	0.131311	0.134335
gene-DR76_RS05935	yhfA	1195.82	-0.501656	0.0979803	9.78556e-07
gene-DR76_RS05940	prkB	1590.65	0.0760633	0.127529	0.62249
gene-DR76_RS05945	yheU	134.593	0.238461	0.177068	0.237494
gene-DR76_RS05950	yheT	601.451	0.156271	0.186827	0.479138
gene-DR76_RS05955	yheS	2683.84	-0.386611	0.0971871	0.000171829
gene-DR76_RS05960	kefG	551.911	1.74306	0.229435	1.52601e-13
gene-DR76_RS05965	kefB	791.508	1.02555	0.160356	6.56794e-10
gene-DR76_RS05970	yheV	444.427	0.403582	0.153263	0.0153287
gene-DR76_RS05975	slyD	5462.52	-0.446863	0.182869	0.0253156
gene-DR76_RS05980	slyX	141.961	-0.636174	0.173233	0.000556581
gene-DR76_RS05985	fkpA	4727.36	0.344374	0.154098	0.042002
gene-DR76_RS05990	yheO	2160.07	-0.14115	0.121444	0.312282
gene-DR76_RS05995	tusD	695.958	-0.216133	0.173468	0.276371
gene-DR76_RS06000	tusC	335.761	0.00919982	0.207034	0.971555
gene-DR76_RS06005	tusB	631.756	-0.298873	0.0903401	0.00201745
gene-DR76_RS06010	rpsL	7307.37	-0.261479	0.194053	0.237241
gene-DR76_RS06015	rpsG	12303.9	-0.324498	0.162567	0.0717543
gene-DR76_RS06020	fusA	60913.6	-0.406114	0.145803	0.0100422
gene-DR76_RS06025	tuf	51827.4	-0.570934	0.157418	0.000656835
gene-DR76_RS06030	chiA	636.702	-0.508384	0.121745	7.62531e-05
gene-DR76_RS06035	bfd	272.023	1.07521	0.214377	1.65353e-06
gene-DR76_RS06040	bfr	518.235	0.873906	0.207224	6.4146e-05
gene-DR76_RS06045	gspO	255.357	0.0170476	0.26522	0.958944
gene-DR76_RS06050	gspM	84.8626	-0.798037	0.225758	0.000917246
gene-DR76_RS06055	gspL	213.767	-0.17549	0.153527	0.320684
gene-DR76_RS06065	gspJ	67.9713	-0.135771	0.254779	0.659649
gene-DR76_RS06070	gspI	26.5673	-1.00444	0.383092	0.0158294
gene-DR76_RS06075	gspH	38.5705	-1.10192	0.348849	0.0033006
gene-DR76_RS06085	gspF	164.497	-0.419271	0.218377	0.083943
gene-DR76_RS06090	gspE	162.14	-0.690743	0.173227	0.000165784
gene-DR76_RS06095	gspD	393.551	-1.03787	0.144601	3.32849e-12
gene-DR76_RS06100	gspC	61.0687	-0.45945	0.406767	0.327162
gene-DR76_RS06105	gspA	176.36	0.621442	0.159824	0.00024486
gene-DR76_RS06110	gspB	301.568	0.679091	0.222805	0.00464419
gene-DR76_RS06115	rpsJ	10261.2	-0.77663	0.176084	2.79365e-05
gene-DR76_RS06120	rplC	19517.6	-0.592778	0.177243	0.00178112
gene-DR76_RS06125	rplD	13821.4	-0.632543	0.145945	3.89798e-05
gene-DR76_RS06130	rplW	7810.26	-0.812798	0.205863	0.000193633
gene-DR76_RS06135	rplB	15421.8	-0.698825	0.145824	4.92695e-06
gene-DR76_RS06140	rpsS	5716.87	-0.848333	0.170191	1.92553e-06
gene-DR76_RS06145	rplV	6467.25	-0.905629	0.167569	2.22743e-07
gene-DR76_RS06150	rpsC	17406.4	-0.881452	0.151209	2.05154e-08
gene-DR76_RS06155	rplP	9758.07	-0.943657	0.171463	1.3023e-07
gene-DR76_RS06160	rpmC	3057.9	-0.824426	0.212522	0.000253481
gene-DR76_RS06165	rpsQ	3844.86	-0.849526	0.157494	2.35468e-07
gene-DR76_RS06170	rplN	9355.78	-0.608067	0.177184	0.00131856
gene-DR76_RS06175	rplX	8721.81	-0.546541	0.195214	0.00964409
gene-DR76_RS06180	rplE	12209.8	-0.509486	0.147333	0.00120452
gene-DR76_RS06185	rpsN	9435.97	-0.42911	0.170683	0.0210901
gene-DR76_RS06190	rpsH	9498.68	-0.630253	0.194189	0.00248578
gene-DR76_RS06195	rplF	9918.43	-0.338408	0.164505	0.0628612
gene-DR76_RS06200	rplR	6472.43	-0.535795	0.150803	0.000861132
gene-DR76_RS06205	rpsE	10815.8	-0.625311	0.136216	1.25372e-05
gene-DR76_RS06210	rpmD	980.602	-0.689635	0.153745	2.00591e-05
gene-DR76_RS06215	rplO	10031.4	-0.691403	0.165368	7.46156e-05
gene-DR76_RS06220	secY	32444.1	-0.68774	0.151274	1.53194e-05
gene-DR76_RS06225	rpmJ	4724.17	-0.833494	0.170578	3.1167e-06
gene-DR76_RS06230	rpsM	14068.3	-0.671513	0.166382	0.000136306
gene-DR76_RS06235	rpsK	9774.35	-0.485358	0.15501	0.00360007
gene-DR76_RS06240	rpsD	19608.2	-0.741644	0.173839	5.21807e-05
gene-DR76_RS06245	rpoA	34308	-0.531746	0.196452	0.0125717
gene-DR76_RS06250	rplQ	8485.7	-0.725152	0.147192	2.56642e-06
gene-DR76_RS06255	yhdN	361.758	0.419048	0.128215	0.0023043
gene-DR76_RS06260	zntR	288.769	0.507305	0.137038	0.000499932
gene-DR76_RS06265	arfA	246.564	0.0634517	0.176328	0.770023
gene-DR76_RS06270	mscL	1607.76	-0.805115	0.153661	5.32026e-07
gene-DR76_RS06275	trkA	968.514	-0.806936	0.0863502	6.13934e-20
gene-DR76_RS06280	rsmB	1366.22	-0.928909	0.196731	6.88558e-06
gene-DR76_RS06285	fmt	2741.29	-0.73512	0.162153	1.62024e-05
gene-DR76_RS06290	def	2120.34	-0.521263	0.10906	5.21745e-06
gene-DR76_RS06295	dprA	442.373	0.187514	0.181215	0.373014
gene-DR76_RS06300	smg	1459.72	0.462804	0.253674	0.101224
gene-DR76_RS06305	yrdD	2238.87	-0.305925	0.186059	0.142695
gene-DR76_RS06310	tsaC	1319.89	-0.452746	0.191524	0.0307924
gene-DR76_RS06315	aroE	1585.47	-0.415939	0.0915227	1.54138e-05
gene-DR76_RS06320	yrdB	697.092	-0.383052	0.114251	0.00173017
gene-DR76_RS06325	yrdA	1397.07	-0.555058	0.132738	7.44526e-05
gene-DR76_RS06330	DR76_RS06330	40815.5	-0.774858	0.812714	0.415889
gene-DR76_RS06335	DR76_RS06335	400.846	-1.1848	0.670995	0.113904
gene-DR76_RS06340	DR76_RS06340	66098.5	-0.873761	0.834827	0.367237
gene-DR76_RS06345	rrf	88.7091	-1.33462	0.957532	NA
gene-DR76_RS06350	yhdZ	339.373	-0.137391	0.145964	0.422468
gene-DR76_RS06355	yhdY	218.622	-0.592386	0.168845	0.00100771
gene-DR76_RS06360	yhdX	370.155	-1.41621	0.178894	1.2905e-14
gene-DR76_RS06365	DR76_RS06365	2047.21	-0.549814	0.0853427	4.86389e-10
gene-DR76_RS06375	DR76_RS06375	36.947	0.343769	0.33065	0.370659
gene-DR76_RS06385	acrF	668.295	-0.292926	0.10705	0.0115266
gene-DR76_RS06390	acrE	50.0277	0.505913	0.287739	0.115444
gene-DR76_RS06395	acrS	38.5846	1.08187	0.303847	0.00083852
gene-DR76_RS06400	yhdU	36.082	1.06858	0.302527	0.000925916
gene-DR76_RS06405	yhdJ	266.995	-0.879737	0.140495	1.53103e-09
gene-DR76_RS06410	fis	2021.67	-1.2873	0.17302	4.92899e-13
gene-DR76_RS06415	dusB	5957.14	-1.22908	0.154324	8.86207e-15
gene-DR76_RS06420	prmA	1521.59	-0.228825	0.202643	0.32724
gene-DR76_RS06425	panF	984.506	0.08666	0.197422	0.719038
gene-DR76_RS06430	yhdT	162.202	-0.0250835	0.354293	0.954887
gene-DR76_RS06435	DR76_RS06435	868.807	2.08891	0.231449	1.14856e-18
gene-DR76_RS06440	DR76_RS06440	760.638	0.770058	0.182437	6.32269e-05
gene-DR76_RS06445	DR76_RS06445	44.4813	0.821153	0.373233	0.0454805
gene-DR76_RS06450	DR76_RS06450	110.766	2.66808	0.235459	8.43993e-29
gene-DR76_RS06455	DR76_RS06455	55.1595	1.79027	0.325256	1.29969e-07
gene-DR76_RS06460	DR76_RS06460	38.2349	1.34229	0.337357	0.000171413
gene-DR76_RS06465	DR76_RS06465	80.7032	1.07445	0.210208	1.02196e-06
gene-DR76_RS06475	accC	7769.82	0.916461	0.11131	1.03111e-15
gene-DR76_RS06480	accB	5447.2	0.636989	0.170485	0.000439794
gene-DR76_RS06500	yhdH	2329.97	-0.0646815	0.0938289	0.565616
gene-DR76_RS06505	csrD	1238.93	0.494948	0.075666	2.56687e-10
gene-DR76_RS06515	mreB	5202.15	0.371822	0.171067	0.0482205
gene-DR76_RS06520	mreC	1972.92	0.0947823	0.0870336	0.346644
gene-DR76_RS06525	mreD	585.607	0.324936	0.103741	0.0035888
gene-DR76_RS06530	yhdE	1211.71	0.20285	0.18185	0.333546
gene-DR76_RS06535	rng	2101.26	0.316548	0.108843	0.00707643
gene-DR76_RS06540	yhdP	2179.74	-0.324083	0.0824798	0.000208943
gene-DR76_RS06545	tldD	3164.62	-0.668846	0.148985	1.97428e-05
gene-DR76_RS06550	aaeR	723.97	-0.422754	0.0973459	3.75999e-05
gene-DR76_RS06555	aaeX	81.8698	-0.223206	0.237578	0.423132
gene-DR76_RS06560	aaeA	148.86	-0.128465	0.195799	0.585857
gene-DR76_RS06565	aaeB	225.303	0.217121	0.162603	0.241492
gene-DR76_RS06570	yhcO	30.4518	-0.29073	0.331216	0.457054
gene-DR76_RS06575	yhcN	105.866	-1.42849	0.216328	1.70604e-10
gene-DR76_RS06580	argR	1723.18	-0.459484	0.112836	0.000117514
gene-DR76_RS06585	mdh	15691.3	0.421733	0.117928	0.000791849
gene-DR76_RS06590	degS	1440.01	0.179454	0.156166	0.318016
gene-DR76_RS06595	degQ	1803.81	-0.184467	0.142359	0.256585
gene-DR76_RS06600	zapG	1989.85	-0.202903	0.205333	0.397521
gene-DR76_RS06605	zapE	2366.54	-0.255847	0.107526	0.0296347
gene-DR76_RS06610	rplM	8960.4	-0.790901	0.14648	2.28893e-07
gene-DR76_RS06615	rpsI	5868.83	-0.581931	0.139457	7.70407e-05
gene-DR76_RS06620	sspA	3287.68	-0.292249	0.14269	0.0641357
gene-DR76_RS06625	sspB	1709.82	-0.212392	0.184028	0.315828
gene-DR76_RS06630	nanR	1140.48	-0.0910579	0.154793	0.627484
gene-DR76_RS06635	nanA	1953.76	4.10151	0.197546	3.82656e-94
gene-DR76_RS06640	nanT	1853.86	5.83896	0.159987	3.97874e-289
gene-DR76_RS06645	nanE	513.778	5.20699	0.600454	2.59504e-17
gene-DR76_RS06650	nanK	727.114	4.16725	0.167163	2.77764e-135
gene-DR76_RS06655	nanQ	847.448	1.46243	0.276892	4.26867e-07
gene-DR76_RS06660	gltD	14207.9	-0.663692	0.16723	0.000178373
gene-DR76_RS06665	gltB	35542.8	-0.462263	0.119032	0.000249217
gene-DR76_RS06670	yhcC	450.157	-3.92586	0.255675	5.98621e-52
gene-DR76_RS06675	arcB	3325.85	-0.235291	0.0693383	0.00150645
gene-DR76_RS06680	elbB	1260.84	-0.657663	0.235294	0.00976148
gene-DR76_RS06685	mtgA	1039.29	-0.55088	0.0874488	1.20905e-09
gene-DR76_RS06690	yrbL	963.087	-0.188536	0.0821608	0.036449
gene-DR76_RS06695	npr	870.31	-0.770809	0.277204	0.0101692
gene-DR76_RS06700	rapZ	3158.81	-0.489397	0.103243	6.30877e-06
gene-DR76_RS06705	ptsN	2910.76	-0.234854	0.137225	0.12623
gene-DR76_RS06710	hpf	2295.25	-0.128342	0.18032	0.553103
gene-DR76_RS06715	rpoN	5731.08	-0.214576	0.083404	0.0180467
gene-DR76_RS06720	lptB	2076.7	-0.195917	0.130922	0.185952
gene-DR76_RS06725	lptA	2314.31	-0.536829	0.218642	0.024536
gene-DR76_RS06730	lptC	1812.63	-0.592831	0.171173	0.00118224
gene-DR76_RS06735	kdsC	1407.6	-0.46656	0.232464	0.0700295
gene-DR76_RS06740	kdsD	1926.4	-0.454907	0.171506	0.0145581
gene-DR76_RS06745	yrbG	702.272	-0.384019	0.144898	0.0146344
gene-DR76_RS06750	mlaF	1578.22	-0.0820643	0.125148	0.585987
gene-DR76_RS06755	mlaE	1151.96	-0.0579454	0.133402	0.721497
gene-DR76_RS06760	mlaD	1172.84	-0.11211	0.102069	0.342041
gene-DR76_RS06765	mlaC	1842.83	0.434923	0.131557	0.00203154
gene-DR76_RS06770	mlaB	754.133	0.120493	0.256031	0.699267
gene-DR76_RS06775	ibaG	1583.83	-0.101234	0.177712	0.638413
gene-DR76_RS06780	murA	4102.89	0.329216	0.131045	0.0211847
gene-DR76_RS06785	sfsB	287.967	0.0276202	0.1846	0.903262
gene-DR76_RS06790	ispB	2694.94	-0.435533	0.092763	7.7585e-06
gene-DR76_RS06795	rplU	5130.91	-0.367301	0.211308	0.119928
gene-DR76_RS06800	rpmA	3048.56	-0.283877	0.152305	0.0938573
gene-DR76_RS06805	yhbE	1931.55	-0.334126	0.0902953	0.000502558
gene-DR76_RS06810	cgtA	2305.1	0.372755	0.251988	0.191152
gene-DR76_RS06815	dacB	2015.09	0.0109502	0.0869358	0.919042
gene-DR76_RS06820	greA	2025.28	-0.153319	0.199572	0.519241
gene-DR76_RS06825	yhbY	2984.05	-0.0271627	0.146165	0.8801
gene-DR76_RS06830	rlmE	4985.44	-0.0883321	0.124128	0.553103
gene-DR76_RS06835	ftsH	13669	0.133884	0.122296	0.343761
gene-DR76_RS06840	folP	711.846	-0.0491551	0.174834	0.820304
gene-DR76_RS06845	glmM	4400.4	-0.160652	0.0743248	0.0495561
gene-DR76_RS06850	secG	3162.75	-0.719212	0.138445	6.70835e-07
gene-DR76_RS06855	DR76_RS06855	33.8849	-0.676151	0.792515	0.469809
gene-DR76_RS06860	yhbX	434.773	-1.80556	0.14155	3.37838e-36
gene-DR76_RS06865	argG	12165.5	-1.26905	0.109626	5.20801e-30
gene-DR76_RS06870	DR76_RS06870	602.779	-0.0385798	0.405009	0.940138
gene-DR76_RS06875	rimP	2761.4	-0.411515	0.171778	0.0284986
gene-DR76_RS06880	nusA	8854.66	-0.270901	0.16798	0.151759
gene-DR76_RS06885	infB	21734.1	-0.00619076	0.147503	0.972705
gene-DR76_RS06890	rbfA	1017.38	-0.162953	0.113895	0.20667
gene-DR76_RS06895	truB	2374.25	-0.482902	0.108567	2.36917e-05
gene-DR76_RS06900	rpsO	5619.46	-0.947463	0.161493	1.64515e-08
gene-DR76_RS06905	pnp	21406.6	0.0666694	0.111196	0.620584
gene-DR76_RS06910	nlpI	12951.7	-0.270782	0.121455	0.0425339
gene-DR76_RS06915	deaD	11712.5	-1.25748	0.115169	8.02152e-27
gene-DR76_RS06925	mtr	903.795	-1.07669	0.173883	2.35019e-09
gene-DR76_RS06930	yhbW	574.816	-1.40362	0.187704	3.72535e-13
gene-DR76_RS06935	ubiV	644.526	-4.7508	0.292971	8.2742e-58
gene-DR76_RS06940	ubiU	1244.98	-4.94536	0.255679	8.01737e-82
gene-DR76_RS06945	ubiT	2453.35	-0.921587	0.204204	1.77499e-05
gene-DR76_RS06950	yhbS	1247.92	-1.06418	0.225298	6.83676e-06
gene-DR76_RS06955	yhbQ	527.137	-1.22845	0.139114	6.4786e-18
gene-DR76_RS06960	yhbP	458.764	-1.06414	0.127016	3.14488e-16
gene-DR76_RS06965	yraR	333.207	-0.671641	0.208584	0.00269756
gene-DR76_RS06970	yraQ	756.305	0.992728	0.193599	9.41512e-07
gene-DR76_RS06975	dolP	1534.98	0.340621	0.253663	0.238775
gene-DR76_RS06980	diaA	1137.83	0.276667	0.0940058	0.00637755
gene-DR76_RS06985	yraN	609.797	0.0690898	0.321293	0.862446
gene-DR76_RS06990	lpoA	4756.57	-0.0806698	0.0876316	0.4333
gene-DR76_RS06995	rsmI	1536.25	-0.130744	0.0704339	0.0953265
gene-DR76_RS07000	agaI	433.974	-0.0654067	0.149533	0.719764
gene-DR76_RS07005	agaD	116.531	1.06152	0.197447	2.59052e-07
gene-DR76_RS07010	agaC	83.6439	1.6626	0.232014	3.6173e-12
gene-DR76_RS07015	agaB	49.0636	1.98145	0.451342	3.0571e-05
gene-DR76_RS07020	kbaY	123.181	1.48094	0.267116	1.04089e-07
gene-DR76_RS07025	agaS	155.859	1.84424	0.188011	7.47458e-22
gene-DR76_RS07030	nagA	367.281	1.88957	0.189633	1.6299e-22
gene-DR76_RS07035	agaF	101.335	2.37461	0.228691	2.30326e-24
gene-DR76_RS07040	agaE	236.137	3.02419	0.203094	6.28266e-49
gene-DR76_RS07045	agaW	265.313	3.67119	0.256779	3.37591e-45
gene-DR76_RS07050	agaV	145.647	3.82411	0.288025	3.94961e-39
gene-DR76_RS07055	kbaZ	268.872	2.98334	0.193662	2.77574e-52
gene-DR76_RS07060	agaR	713.295	0.87935	0.107639	1.72832e-15
gene-DR76_RS07065	yhaV	1089.81	0.322365	0.111799	0.00760602
gene-DR76_RS07070	prlF	296.956	0.630895	0.252509	0.0219243
gene-DR76_RS07075	garD	749.839	0.97774	0.122638	8.30731e-15
gene-DR76_RS07080	garP	68.6106	0.308018	0.23262	0.245617
gene-DR76_RS07085	garL	125.868	-0.507347	0.168109	0.0050874
gene-DR76_RS07090	garR	219.835	-0.223082	0.127801	0.118317
gene-DR76_RS07095	garK	239.523	0.0851781	0.159275	0.658509
gene-DR76_RS07105	tdcA	131.324	1.77548	0.308732	3.21849e-08
gene-DR76_RS07110	tdcB	259.589	2.32077	0.215338	3.65502e-26
gene-DR76_RS07115	tdcC	422.629	1.7643	0.227052	4.05657e-14
gene-DR76_RS07120	tdcD	293.432	1.96414	0.17283	5.79857e-29
gene-DR76_RS07125	tdcE	423.94	1.67615	0.124678	4.33652e-40
gene-DR76_RS07130	tdcF	72.4339	1.09311	0.298966	0.000589983
gene-DR76_RS07135	tdcG	245.051	0.760892	0.157809	4.27838e-06
gene-DR76_RS07140	cyuP	251.87	-2.30238	0.190802	1.66577e-32
gene-DR76_RS07145	cyuA	600.341	-1.39039	0.343866	0.000132404
gene-DR76_RS07150	yhaL	332.675	0.64687	0.381294	0.129813
gene-DR76_RS07155	yhaK	244.005	1.19524	0.147389	2.80455e-15
gene-DR76_RS07160	yhaJ	1047.45	0.586459	0.208309	0.00921062
gene-DR76_RS07165	DR76_RS07165	529.646	0.118011	0.137481	0.467077
gene-DR76_RS07170	yqjG	276.347	-0.00154853	0.168203	0.993286
gene-DR76_RS07175	yqjF	174.038	0.866872	0.198809	3.48208e-05
gene-DR76_RS07180	yqjK	429.382	-1.1006	0.438088	0.0211847
gene-DR76_RS07185	yqjE	384.589	-1.08195	0.344113	0.00346023
gene-DR76_RS07190	yqjD	286.804	-1.27597	0.220914	2.78998e-08
gene-DR76_RS07195	yqjC	965.754	-1.77687	0.0905848	3.97959e-84
gene-DR76_RS07200	mzrA	654.079	-1.1326	0.166165	4.09825e-11
gene-DR76_RS07205	yqjA	879.563	-0.914249	0.0965326	1.88722e-20
gene-DR76_RS07210	exuR	1416.21	-0.322681	0.166948	0.0816958
gene-DR76_RS07215	exuT	674.376	2.74135	0.182329	7.44221e-50
gene-DR76_RS07220	uxaC	1620.39	1.43756	0.0869485	4.73323e-60
gene-DR76_RS07225	uxaA	1225.04	1.74724	0.131822	5.30328e-39
gene-DR76_RS07230	ygjV	324.787	0.411251	0.130004	0.00325267
gene-DR76_RS07235	sstT	6755.53	0.445987	0.14457	0.0041459
gene-DR76_RS07240	alx	308.071	-0.388394	0.214769	0.104603
gene-DR76_RS07245	ygjR	1970.07	0.739595	0.114858	4.96033e-10
gene-DR76_RS07250	ygjQ	81.5734	-0.368245	0.274493	0.239184
gene-DR76_RS07255	ygjP	268.683	-0.481827	0.125967	0.000312174
gene-DR76_RS07260	rlmG	1048.62	-1.08527	0.162851	1.13815e-10
gene-DR76_RS07270	higA	258.352	1.11315	0.152213	1.25076e-12
gene-DR76_RS07275	fadH	1250.26	4.58536	0.139354	4.4975e-235
gene-DR76_RS07280	ygjK	138.868	0.520571	0.187865	0.0104576
gene-DR76_RS07285	ygjJ	67.079	1.00739	0.234447	4.58851e-05
gene-DR76_RS07290	ygjI	75.8587	1.89523	0.278387	4.31993e-11
gene-DR76_RS07295	ebgC	32.748	1.67209	0.350281	5.36929e-06
gene-DR76_RS07300	ebgA	225.564	0.446514	0.202269	0.0447047
gene-DR76_RS07305	ebgR	724.01	-0.550343	0.176814	0.00381484
gene-DR76_RS07310	ygjH	55.2814	-0.058454	0.269415	0.861642
gene-DR76_RS07315	ygjG	292.688	-0.543917	0.175346	0.00393825
gene-DR76_RS07320	aer	244.01	0.917752	0.251978	0.000619997
gene-DR76_RS07325	nfeR	240.641	-1.29445	0.167203	5.03361e-14
gene-DR76_RS07330	nfeF	917.045	-0.316441	0.24654	0.26117
gene-DR76_RS07335	DR76_RS07335	51.8852	0.411912	0.290968	0.212224
gene-DR76_RS07340	mug	618.857	0.067592	0.139534	0.691532
gene-DR76_RS07345	rpoD	13745.3	0.707696	0.111948	1.0511e-09
gene-DR76_RS07350	dnaG	6767.96	-0.168144	0.0889492	0.0890451
gene-DR76_RS07355	rpsU	1819.83	-0.147398	0.268954	0.65089
gene-DR76_RS07360	tsaD	1237.63	-0.14225	0.212601	0.578154
gene-DR76_RS07365	ttdT	231.098	-0.350818	0.134804	0.0166888
gene-DR76_RS07370	ttdB	155.638	0.0378881	0.166308	0.854737
gene-DR76_RS07375	ttdA	69.066	-0.0900836	0.227226	0.745643
gene-DR76_RS07380	ttdR	771.457	-3.24169	0.217357	4.45095e-49
gene-DR76_RS07385	plsY	744.032	0.00542689	0.137092	0.973995
gene-DR76_RS07390	folB	417.082	-0.229156	0.135185	0.130142
gene-DR76_RS07395	bacA	901.495	0.091356	0.106563	0.467319
gene-DR76_RS07400	cca	1623.26	0.345155	0.187627	0.0985161
gene-DR76_RS07405	ygiM	2240.41	1.02353	0.132113	4.82324e-14
gene-DR76_RS07415	DR76_RS07415	2246.16	-0.234281	0.158286	0.190895
gene-DR76_RS07420	tnpA	270.804	-0.647998	0.293299	0.044528
gene-DR76_RS07425	ygiF	2240.53	-0.724319	0.117992	3.24791e-09
gene-DR76_RS07430	glnE	3470.73	-0.463883	0.15563	0.00570628
gene-DR76_RS07435	hldE	3366.4	-0.09412	0.303521	0.802389
gene-DR76_RS07445	yqiK	351.633	0.218395	0.128634	0.129608
gene-DR76_RS07450	yqiJ	169.742	-0.236793	0.235288	0.387953
gene-DR76_RS07455	glgS	303.399	-0.413313	0.189815	0.0477959
gene-DR76_RS07460	ubiK	883.983	-0.87263	0.170246	9.50492e-07
gene-DR76_RS07465	ribB	3803.61	-1.06361	0.179869	1.25235e-08
gene-DR76_RS07470	DR76_RS07470	194.526	-0.612516	0.167304	0.000579912
gene-DR76_RS07475	DR76_RS07475	174.755	-0.0828729	0.158101	0.66496
gene-DR76_RS07480	DR76_RS07480	348.107	0.451687	0.133587	0.0015726
gene-DR76_RS07485	DR76_RS07485	36.2675	0.110203	0.30834	0.771672
gene-DR76_RS07495	zupT	923.548	0.0349537	0.08831	0.745863
gene-DR76_RS07500	ygiD	339.977	0.31308	0.15022	0.0592361
gene-DR76_RS07505	dsbI	222.119	0.574166	0.245077	0.032426
gene-DR76_RS07510	DR76_RS07510	112.458	1.01877	0.277184	0.00055087
gene-DR76_RS07515	DR76_RS07515	221.982	1.22004	0.236296	7.89701e-07
gene-DR76_RS07520	ygiC	3361.21	-0.545229	0.128992	6.17366e-05
gene-DR76_RS07525	ygiB	3410.81	-0.495186	0.167141	0.00602107
gene-DR76_RS07535	tolC	7421.11	-0.394856	0.108149	0.000601073
gene-DR76_RS07540	nudF	1110.38	-0.506637	0.137711	0.000544199
gene-DR76_RS07545	yqiB	663.673	-0.21033	0.136915	0.173327
gene-DR76_RS07550	cpdA	2026.47	0.878477	0.158543	1.05903e-07
gene-DR76_RS07555	yqiA	1024.17	0.466563	0.160781	0.00721756
gene-DR76_RS07560	parE	3444.86	0.0337587	0.163774	0.86795
gene-DR76_RS07565	DR76_RS07565	637.891	1.20255	0.325916	0.0005224
gene-DR76_RS07570	DR76_RS07570	557.861	1.95697	0.151455	4.0655e-37
gene-DR76_RS07575	DR76_RS07575	256.898	1.1797	0.159457	6.71478e-13
gene-DR76_RS07580	DR76_RS07580	277.284	0.298891	0.144979	0.0622414
gene-DR76_RS07585	DR76_RS07585	484.44	-0.192637	0.135924	0.211658
gene-DR76_RS07590	DR76_RS07590	594.087	0.124339	0.135242	0.433447
gene-DR76_RS07595	ygiN	1253.12	-0.409831	0.123583	0.00196642
gene-DR76_RS07600	mdaB	591.165	-0.280828	0.125579	0.0418788
gene-DR76_RS07615	ygiZ	20.9452	-0.333229	0.439096	0.524864
gene-DR76_RS07620	qseC	305.364	0.787684	0.146206	2.43843e-07
gene-DR76_RS07625	qseB	199.098	1.21145	0.252874	4.95799e-06
gene-DR76_RS07630	ygiW	325.382	0.242997	0.155685	0.165912
gene-DR76_RS07635	ygiV	139.727	0.748599	0.207378	0.00069933
gene-DR76_RS07640	ygiS	344.523	1.35681	0.159449	1.04231e-16
gene-DR76_RS07645	parC	3674.13	0.0311323	0.172445	0.883693
gene-DR76_RS07650	plsC	1124.75	0.159466	0.137291	0.312583
gene-DR76_RS07655	ftsP	2232.52	0.345758	0.0939892	0.000544524
gene-DR76_RS07660	DR76_RS07660	280.682	0.358647	0.159889	0.0411941
gene-DR76_RS07665	DR76_RS07665	5.43544	1.11329	0.750876	0.190238
gene-DR76_RS07670	DR76_RS07670	24.6122	1.66979	0.430782	0.000256568
gene-DR76_RS07675	DR76_RS07675	29.2861	0.884685	0.380554	0.0338842
gene-DR76_RS07680	DR76_RS07680	41.1082	1.07903	0.295886	0.000609879
gene-DR76_RS07685	DR76_RS07685	80.416	0.163206	0.283136	0.634899
gene-DR76_RS07690	DR76_RS07690	736.222	-0.204915	0.162029	0.268507
gene-DR76_RS07695	ygiQ	2524.81	-0.642302	0.149425	4.5571e-05
gene-DR76_RS07700	yqhH	43.1116	-0.506594	0.39922	0.26673
gene-DR76_RS07705	yqhG	266.252	-0.498688	0.173681	0.00787585
gene-DR76_RS07710	dkgA	4145.72	-0.393248	0.215073	0.100448
gene-DR76_RS07715	yqhD	7524.1	-0.476854	0.150417	0.00318278
gene-DR76_RS07725	yqhC	953.2	0.440484	0.190222	0.0346056
gene-DR76_RS07730	yghB	1442.64	0.29708	0.114984	0.0175376
gene-DR76_RS07735	metC	2874.9	0.801656	0.0900061	3.30931e-18
gene-DR76_RS07745	exbB	1833.41	-0.71172	0.122632	2.38294e-08
gene-DR76_RS07750	exbD	1124.76	-1.27322	0.141706	1.64956e-18
gene-DR76_RS07755	yghA	225.52	-0.578425	0.15272	0.000361136
gene-DR76_RS07760	yqhA	1169.63	0.717399	0.147892	3.71765e-06
gene-DR76_RS07765	gpr	1100.89	1.74689	0.122401	4.82969e-45
gene-DR76_RS07770	yghX	145.767	1.12455	0.20722	1.97647e-07
gene-DR76_RS07775	yghW	26.2707	-0.0422781	0.347379	0.922081
gene-DR76_RS07785	hybO	940.322	-3.42062	0.167554	4.76528e-91
gene-DR76_RS07790	hybA	641.026	-3.09056	0.187195	6.975e-60
gene-DR76_RS07795	hybB	317.473	-2.21749	0.192671	1.11718e-29
gene-DR76_RS07800	hybC	775.064	-1.49172	0.132746	2.43886e-28
gene-DR76_RS07805	hybD	247.598	-0.933473	0.150403	2.15254e-09
gene-DR76_RS07810	hybE	186.626	-1.093	0.150441	1.76939e-12
gene-DR76_RS07815	hypA	122.269	-0.990915	0.32298	0.00437422
gene-DR76_RS07820	hybG	120.489	0.0385062	0.230908	0.892308
gene-DR76_RS07825	yghU	2053.99	0.853689	0.0715771	8.81863e-32
gene-DR76_RS07830	gss	2800.43	-0.94477	0.0950789	2.13915e-22
gene-DR76_RS07835	pitB	142.113	0.0229534	0.206367	0.928954
gene-DR76_RS07840	yghT	29.3265	0.303047	0.32256	0.423132
gene-DR76_RS07845	yghS	30.3822	-0.219488	0.357888	0.612631
gene-DR76_RS07850	DR76_RS07850	37.4626	-0.0729538	0.314086	0.852258
gene-DR76_RS07855	DR76_RS07855	36.1773	0.0878474	0.293502	0.809648
gene-DR76_RS07860	DR76_RS07860	53.0318	-0.075919	0.232631	0.791928
gene-DR76_RS07865	DR76_RS07865	26.8027	0.574127	0.407336	0.214381
gene-DR76_RS07870	lptF	64.9343	0.155715	0.27815	0.64395
gene-DR76_RS07875	lptG	178.99	0.103425	0.257434	0.742109
gene-DR76_RS07880	DR76_RS07880	108.489	0.546729	0.235649	0.034255
gene-DR76_RS07885	DR76_RS07885	12.7363	0.104676	0.471902	0.859037
gene-DR76_RS07890	DR76_RS07890	34.2663	1.24501	0.340348	0.000586312
gene-DR76_RS07895	DR76_RS07895	184.324	0.488503	0.149412	0.00229572
gene-DR76_RS07900	yghO	439.403	4.29213	0.239548	2.38639e-70
gene-DR76_RS07905	glcC	2225.07	5.85165	0.388379	4.66102e-50
gene-DR76_RS07910	glcD	3572.26	4.09565	0.139623	6.0638e-187
gene-DR76_RS07915	glcE	1470.13	3.54546	0.244663	2.10966e-46
gene-DR76_RS07920	glcF	1884.08	3.21814	0.183711	2.78386e-67
gene-DR76_RS07925	glcG	1290.36	2.48302	0.299756	6.8697e-16
gene-DR76_RS07930	glcB	7662.54	2.90082	0.078077	1.30619e-299
gene-DR76_RS07935	glcA	1244.13	3.70787	0.167644	1.03354e-106
gene-DR76_RS07960	yghD	70.4256	-0.179057	0.238086	0.528745
gene-DR76_RS07965	DR76_RS07965	4834.66	-0.0648636	0.15213	0.726311
gene-DR76_RS07970	DR76_RS07970	3661.57	0.391326	0.131783	0.00590141
gene-DR76_RS07975	DR76_RS07975	3048.59	-0.11095	0.270479	0.73693
gene-DR76_RS07980	DR76_RS07980	10311.5	-0.243177	0.216842	0.330863
gene-DR76_RS07985	DR76_RS07985	42277	-0.780569	0.174671	2.15852e-05
gene-DR76_RS07990	DR76_RS07990	7833.92	-0.74193	0.185278	0.000154849
gene-DR76_RS07995	DR76_RS07995	5037.52	-0.759324	0.142604	3.39944e-07
gene-DR76_RS08000	DR76_RS08000	4873.83	-0.806732	0.162702	2.1906e-06
gene-DR76_RS08005	DR76_RS08005	7753.18	0.0535223	0.103527	0.669726
gene-DR76_RS08010	kdsB	4004.81	0.517097	0.107222	4.25834e-06
gene-DR76_RS08015	DR76_RS08015	6045.53	1.10078	0.112651	1.07751e-21
gene-DR76_RS08020	DR76_RS08020	5261.16	0.663748	0.0879711	2.26013e-13
gene-DR76_RS08025	DR76_RS08025	7721.07	0.392617	0.0906551	3.95367e-05
gene-DR76_RS08040	DR76_RS08040	1527.38	-0.487172	0.115441	6.34365e-05
gene-DR76_RS08045	DR76_RS08045	271.137	-0.174404	0.226205	0.517823
gene-DR76_RS08050	DR76_RS08050	194.898	0.380727	0.148297	0.0182889
gene-DR76_RS08055	DR76_RS08055	39.0126	0.75573	0.320986	0.0314993
gene-DR76_RS08060	DR76_RS08060	108.474	-0.0988944	0.195738	0.6774
gene-DR76_RS08065	DR76_RS08065	62.5969	0.142788	0.248946	0.636217
gene-DR76_RS08070	DR76_RS08070	49.7581	0.0760348	0.265268	0.817154
gene-DR76_RS08075	DR76_RS08075	115.531	-0.728854	0.178967	0.00011736
gene-DR76_RS08080	DR76_RS08080	34.0792	-0.513868	0.351665	0.197052
gene-DR76_RS08085	DR76_RS08085	46.1407	-0.409137	0.342861	0.298285
gene-DR76_RS08090	DR76_RS08090	32.5357	-0.0093088	0.313685	0.98048
gene-DR76_RS08095	DR76_RS08095	28.0193	0.619142	0.402024	0.172219
gene-DR76_RS08100	DR76_RS08100	12.9271	0.0963571	0.492123	0.874025
gene-DR76_RS08105	DR76_RS08105	182.962	-0.1156	0.17487	0.582352
gene-DR76_RS08125	tnpB	21.6814	0.194892	0.370969	0.664207
gene-DR76_RS08130	tnpA	73.9469	0.519941	0.230854	0.0402632
gene-DR76_RS08135	DR76_RS08135	1219.65	-0.63692	0.181264	0.000989664
gene-DR76_RS08140	tnpB	46.2198	-0.432406	0.298353	0.200874
gene-DR76_RS08145	DR76_RS08145	163.35	0.0740849	0.253948	0.814859
gene-DR76_RS08150	agn43	7359.26	-0.284359	0.217145	0.25118
gene-DR76_RS08155	DR76_RS08155	22.5872	-0.0270355	0.368257	0.953189
gene-DR76_RS08165	DR76_RS08165	1141.91	-0.436937	0.150807	0.00731314
gene-DR76_RS08170	DR76_RS08170	574.08	-0.256378	0.113557	0.0398849
gene-DR76_RS08190	DR76_RS08190	20.2301	-0.0698251	0.378736	0.880979
gene-DR76_RS08195	DR76_RS08195	9.4541	-0.635741	0.62135	0.379174
gene-DR76_RS08205	DR76_RS08205	642.742	0.0560548	0.171843	0.791928
gene-DR76_RS08215	tnpB	14.4406	0.0851317	0.557858	0.901829
gene-DR76_RS08220	DR76_RS08220	28.3411	0.262901	0.373178	0.55728
gene-DR76_RS08235	DR76_RS08235	1981.91	3.96231	0.137656	4.99689e-180
gene-DR76_RS08240	DR76_RS08240	1623.44	4.51023	0.176763	1.13134e-141
gene-DR76_RS08245	DR76_RS08245	1604.54	4.2292	0.232142	1.08526e-72
gene-DR76_RS08250	DR76_RS08250	1102.72	3.65084	0.183159	7.75982e-87
gene-DR76_RS08255	DR76_RS08255	979.288	3.49339	0.269439	2.3253e-37
gene-DR76_RS08260	DR76_RS08260	1664.7	2.20759	0.0955907	3.161e-116
gene-DR76_RS08265	DR76_RS08265	2820.43	-0.181754	0.197719	0.433447
gene-DR76_RS08270	nanR	3608.91	-0.166297	0.113795	0.197052
gene-DR76_RS08275	DR76_RS08275	740.547	-0.216171	0.129946	0.137935
gene-DR76_RS08280	DR76_RS08280	722.704	0.304137	0.105458	0.00759668
gene-DR76_RS08285	iucA	1157.33	-0.659304	0.129271	1.08142e-06
gene-DR76_RS08290	iucB	613.83	-0.890527	0.203178	3.15209e-05
gene-DR76_RS08295	iucC	1243.42	-0.598289	0.132734	1.82196e-05
gene-DR76_RS08300	iucD	2144.12	-0.234205	0.147729	0.158858
gene-DR76_RS08305	iutA	3138.33	-0.219718	0.164754	0.242081
gene-DR76_RS08315	sat	4030.88	1.15582	0.174935	1.66491e-10
gene-DR76_RS08320	DR76_RS08320	490.842	0.717757	0.273369	0.0156663
gene-DR76_RS08325	DR76_RS08325	90.9704	0.00545251	0.312706	0.988182
gene-DR76_RS08330	tnpB	49.2789	-0.50121	0.256913	0.078671
gene-DR76_RS08370	iha	786.05	-0.115054	0.240072	0.694156
gene-DR76_RS08380	DR76_RS08380	804.45	-0.185795	0.225655	0.486102
gene-DR76_RS08390	DR76_RS08390	823.558	-0.173944	0.222946	0.51209
gene-DR76_RS08395	DR76_RS08395	297.152	-0.0933535	0.194897	0.694156
gene-DR76_RS08405	DR76_RS08405	509.621	-0.0175065	0.115352	0.902252
gene-DR76_RS08410	DR76_RS08410	792.298	-0.0868825	0.27105	0.795765
gene-DR76_RS08415	DR76_RS08415	156.392	0.645779	0.223992	0.00761252
gene-DR76_RS08465	papI	216.447	0.640119	0.140404	1.44585e-05
gene-DR76_RS08475	DR76_RS08475	1020.75	-0.243368	0.168291	0.20186
gene-DR76_RS08480	DR76_RS08480	11011	-0.952227	0.194327	2.9164e-06
gene-DR76_RS08485	papH	2203.09	-0.107421	0.229782	0.701361
gene-DR76_RS08490	papC	6252.29	0.001888	0.169533	0.992243
gene-DR76_RS08495	DR76_RS08495	1584.35	0.0219935	0.10552	0.866849
gene-DR76_RS08500	DR76_RS08500	1050.09	-0.135461	0.229047	0.625696
gene-DR76_RS08505	DR76_RS08505	723.352	0.0592613	0.29228	0.870303
gene-DR76_RS08510	DR76_RS08510	1117.07	-0.741067	0.131264	5.86689e-08
gene-DR76_RS08515	papF	524.819	-0.787746	0.320492	0.024393
gene-DR76_RS08520	papG-II	1371.67	-0.614149	0.124839	2.65707e-06
gene-DR76_RS08525	papX	5793.54	0.0698946	0.172874	0.740588
gene-DR76_RS08530	DR76_RS08530	1026.11	0.42825	0.170908	0.0215053
gene-DR76_RS08540	tnpB	550.719	0.336881	0.216614	0.167675
gene-DR76_RS08545	DR76_RS08545	421.917	0.101899	0.160517	0.599898
gene-DR76_RS08555	DR76_RS08555	1568.98	0.0569478	0.1531	0.76155
gene-DR76_RS08560	hlyD	1264.77	0.83793	0.16595	1.39914e-06
gene-DR76_RS08565	DR76_RS08565	1545.86	0.646428	0.278869	0.0344197
gene-DR76_RS08570	hlyA	14246.2	-0.350837	0.172328	0.0657739
gene-DR76_RS08575	hlyC	1001.64	-0.125502	0.209659	0.621161
gene-DR76_RS08580	DR76_RS08580	5049.21	0.466876	0.158957	0.00649069
gene-DR76_RS08585	DR76_RS08585	5761.43	0.243794	0.198986	0.284993
gene-DR76_RS08595	DR76_RS08595	1503.73	0.303144	0.0803687	0.000383284
gene-DR76_RS08600	DR76_RS08600	3847.88	0.0515958	0.169869	0.806613
gene-DR76_RS08615	tnpB	22.6161	0.536256	0.391608	0.229139
gene-DR76_RS08620	DR76_RS08620	44.921	0.303141	0.353265	0.467136
gene-DR76_RS08630	DR76_RS08630	1491.08	0.132998	0.173247	0.519506
gene-DR76_RS08635	DR76_RS08635	452.226	-0.490255	0.162583	0.00512389
gene-DR76_RS08640	DR76_RS08640	20.9379	0.124353	0.435321	0.81776
gene-DR76_RS08645	yqgA	398.114	-2.99977	0.21326	8.86068e-44
gene-DR76_RS08650	speC	2637.22	1.2728	0.0917076	1.18407e-42
gene-DR76_RS08655	nupG	5022.84	4.19772	0.216485	3.15815e-82
gene-DR76_RS08660	mltC	1026.88	-0.137042	0.159735	0.467137
gene-DR76_RS08665	yggX	600.29	-0.374529	0.198024	0.0889065
gene-DR76_RS08670	mutY	1051.89	-0.551083	0.179711	0.00438922
gene-DR76_RS08675	trmB	1410.43	-0.58391	0.190368	0.00438166
gene-DR76_RS08680	yggL	1418.61	-0.859307	0.108153	1.02611e-14
gene-DR76_RS08690	yggN	1559.23	0.573919	0.0932966	3.00537e-09
gene-DR76_RS08695	ansB	816.084	-3.02909	0.172878	2.60101e-67
gene-DR76_RS08700	yggM	141.901	-0.191735	0.182242	0.364596
gene-DR76_RS08705	hemW	1350.85	-0.12619	0.140708	0.44607
gene-DR76_RS08710	rdgB	898.551	0.15508	0.346258	0.713335
gene-DR76_RS08715	yggU	505.366	-0.310477	0.188387	0.141824
gene-DR76_RS08720	yggT	891.018	0.181168	0.187449	0.408486
gene-DR76_RS08725	yggS	740.403	0.0690969	0.168996	0.737647
gene-DR76_RS08730	yggR	263.679	-0.0177824	0.263216	0.956677
gene-DR76_RS08735	ruvX	759.618	-0.0452923	0.194299	0.851959
gene-DR76_RS08740	yqgE	1395.29	-0.0429018	0.154553	0.823004
gene-DR76_RS08745	gshB	3234.4	-0.488589	0.153598	0.00307381
gene-DR76_RS08750	rsmE	1111.88	-0.80642	0.122696	2.09076e-10
gene-DR76_RS08755	endA	313.587	-2.83293	0.192698	9.93547e-48
gene-DR76_RS08760	yggI	206.367	-0.739804	0.150468	2.69081e-06
gene-DR76_RS08765	galP	958.962	-2.11978	0.153479	2.99845e-42
gene-DR76_RS08770	metK	8796.17	2.1467	0.149393	1.20116e-45
gene-DR76_RS08785	yqgB	302.204	1.00726	0.204819	2.67748e-06
gene-DR76_RS08790	speA	10360.9	1.08506	0.0695982	1.59747e-53
gene-DR76_RS08795	DR76_RS08795	129.399	1.86347	0.224719	6.37753e-16
gene-DR76_RS08800	speB	2168.51	-0.602795	0.158379	0.000335956
gene-DR76_RS08805	loiP	1169.18	1.06441	0.127977	5.20534e-16
gene-DR76_RS08810	tkt	20231.2	-0.0819304	0.123379	0.58072
gene-DR76_RS08815	DR76_RS08815	197.78	0.960001	0.200969	5.2854e-06
gene-DR76_RS08820	cmtB	23.1821	2.05374	0.433326	6.32905e-06
gene-DR76_RS08825	cmtA	43.249	1.66683	0.332926	1.7294e-06
gene-DR76_RS08830	yggP	124.956	1.7457	0.254	2.80024e-11
gene-DR76_RS08840	fumE	304.996	0.0766459	0.135413	0.640145
gene-DR76_RS08845	DR76_RS08845	421.902	-1.00874	0.139636	2.37627e-12
gene-DR76_RS08850	DR76_RS08850	666.298	-2.94451	0.137132	1.27428e-100
gene-DR76_RS08855	DR76_RS08855	577.961	-3.51091	0.248007	2.47408e-44
gene-DR76_RS08860	DR76_RS08860	558.749	-4.27185	0.291355	1.75833e-47
gene-DR76_RS08865	DR76_RS08865	907.245	-4.35549	0.247347	5.61887e-68
gene-DR76_RS08870	DR76_RS08870	655.879	-4.08346	0.219618	1.09782e-75
gene-DR76_RS08875	epd	4403.83	-2.09765	0.129073	4.68571e-58
gene-DR76_RS08880	pgk	13275.5	-1.57776	0.165272	9.27159e-21
gene-DR76_RS08885	fbaA	15442.3	-1.22296	0.116267	5.66314e-25
gene-DR76_RS08890	mscS	721.315	-1.23723	0.154163	5.48192e-15
gene-DR76_RS08895	argO	260.328	0.00587664	0.177181	0.978308
gene-DR76_RS08900	yggE	1112.41	-0.0141056	0.0795707	0.885622
gene-DR76_RS08905	ygfI	252.282	-1.06723	0.200177	3.28244e-07
gene-DR76_RS08915	argP	1448.46	0.167051	0.0847024	0.075286
gene-DR76_RS08920	DR76_RS08920	35.8643	0.463969	0.455999	0.382009
gene-DR76_RS08925	rpiA	2465.49	-0.91634	0.309468	0.00605045
gene-DR76_RS08930	serA	10423.8	-0.661084	0.108747	4.64599e-09
gene-DR76_RS08935	fau	2113.48	0.0921395	0.0839286	0.342251
gene-DR76_RS08940	zapA	1337.29	-0.311592	0.214672	0.200165
gene-DR76_RS08945	ygfB	1736.7	-0.974443	0.147776	1.81155e-10
gene-DR76_RS08950	pepP	3791.68	-0.411026	0.0908024	1.67113e-05
gene-DR76_RS08955	ubiH	2304.67	-0.37151	0.231403	0.153635
gene-DR76_RS08960	ubiI	2154.28	-0.757117	0.117793	5.34189e-10
gene-DR76_RS08965	gcvT	2004.13	0.0445498	0.154998	0.8167
gene-DR76_RS08970	gcvH	1051.72	-0.116665	0.184112	0.600467
gene-DR76_RS08975	gcvP	4408.09	0.506254	0.270095	0.0918381
gene-DR76_RS08980	bglA	4471.37	-0.992096	0.0913771	1.55708e-26
gene-DR76_RS08985	yqfB	376.142	-0.741939	0.288676	0.0181542
gene-DR76_RS08990	yqfA	961.777	-0.170337	0.168272	0.384878
gene-DR76_RS08995	ygfZ	2075.6	0.10022	0.185648	0.655405
gene-DR76_RS09000	sdhE	736.244	-0.288499	0.119922	0.027815
gene-DR76_RS09005	ygfX	1102.13	-0.250935	0.108189	0.0343051
gene-DR76_RS09010	fldB	1200.41	-0.426759	0.0941265	1.61927e-05
gene-DR76_RS09015	xerD	1269.68	-0.510514	0.112102	1.47965e-05
gene-DR76_RS09020	dsbC	1880.66	-0.719024	0.153003	7.62105e-06
gene-DR76_RS09025	recJ	2336.83	-0.334885	0.150422	0.0428395
gene-DR76_RS09030	prfB	7528.17	-0.346226	0.196572	0.11481
gene-DR76_RS09035	lysS	8011.99	0.138448	0.0935257	0.190895
gene-DR76_RS09040	idi	125.587	0.178592	0.204197	0.458417
gene-DR76_RS09045	yqfG	3.49111	1.19802	1.10676	0.350019
gene-DR76_RS09050	uacT	53.7424	0.794298	0.275164	0.00753852
gene-DR76_RS09060	ygfT	166.838	1.38368	0.213371	3.70926e-10
gene-DR76_RS09065	ygfS	80.501	1.19452	0.243652	2.88413e-06
gene-DR76_RS09070	ghxQ	298.972	0.97817	0.141813	2.37046e-11
gene-DR76_RS09075	guaD	331.941	-0.055727	0.168917	0.790188
gene-DR76_RS09080	xanQ	122.649	0.315231	0.177463	0.111606
gene-DR76_RS09085	xdhD	329.072	0.184585	0.125905	0.195474
gene-DR76_RS09090	ygfM	52.105	-0.200565	0.241163	0.481379
gene-DR76_RS09095	ssnA	40.7411	0.261093	0.267474	0.403844
gene-DR76_RS09100	ygfK	159.358	0.165559	0.19844	0.479968
gene-DR76_RS09105	mocA	168.106	-1.36782	0.239285	3.92905e-08
gene-DR76_RS09110	yqeC	196.2	1.24386	0.16687	4.45122e-13
gene-DR76_RS09115	yqeB	479.765	1.13827	0.108089	5.00865e-25
gene-DR76_RS09120	arcC	188.593	0.148951	0.157116	0.418799
gene-DR76_RS09125	hyuA	105.03	0.157114	0.198477	0.505363
gene-DR76_RS09130	ygeY	85.9978	0.100386	0.219423	0.707414
gene-DR76_RS09135	dpaL	87.5053	0.161011	0.230243	0.559652
gene-DR76_RS09140	ygeW	67.3476	1.01365	0.227017	2.19402e-05
gene-DR76_RS09145	ygeV	1274.72	1.74657	0.232513	2.89319e-13
gene-DR76_RS09150	xdhC	305.26	2.74322	0.252925	1.75006e-26
gene-DR76_RS09155	xdhB	691.813	3.97456	0.304206	6.3509e-38
gene-DR76_RS09160	xdhA	2566.35	3.32651	0.193055	3.9733e-65
gene-DR76_RS09165	actS	940.131	0.093025	0.0877654	0.361089
gene-DR76_RS09170	DR76_RS09170	154.959	0.161028	0.270068	0.62249
gene-DR76_RS09175	yqeG	217.893	0.719928	0.211265	0.00143292
gene-DR76_RS09180	yqeF	3963.96	5.99482	0.188757	4.83834e-219
gene-DR76_RS09185	kduI	365.743	1.84793	0.188438	7.66198e-22
gene-DR76_RS09190	kduD	251.322	1.19265	0.134849	5.74152e-18
gene-DR76_RS09195	araE	183.614	0.277484	0.144546	0.0839628
gene-DR76_RS09200	ygeA	707.253	0.335571	0.148949	0.0402275
gene-DR76_RS09205	lysR	424.094	-0.011498	0.111623	0.934993
gene-DR76_RS09210	lysA	2657.61	-0.679917	0.135467	1.62551e-06
gene-DR76_RS09215	galR	1101.5	-0.30469	0.107916	0.00900723
gene-DR76_RS09220	aas	1529.91	-0.00457389	0.0937823	0.968505
gene-DR76_RS09225	lplT	835.105	0.135221	0.177318	0.522538
gene-DR76_RS09230	tas	2567.66	-0.310375	0.0941489	0.00209647
gene-DR76_RS09235	ygdR	441.298	0.896487	0.141541	9.74422e-10
gene-DR76_RS09240	ygdQ	457.781	-0.039325	0.128391	0.804915
gene-DR76_RS09245	mutH	861.244	-0.0692706	0.160286	0.722751
gene-DR76_RS09260	rppH	2084.31	-0.182594	0.126169	0.201499
gene-DR76_RS09265	ptsP	5621.03	-0.722074	0.119937	6.58383e-09
gene-DR76_RS09270	lgt	2778.53	-0.611468	0.104266	1.6679e-08
gene-DR76_RS09275	thyA	3195.66	-0.626679	0.109263	3.51583e-08
gene-DR76_RS09280	ppdA	39.7916	0.826254	0.310321	0.0141373
gene-DR76_RS09285	ppdB	71.1399	1.28963	0.240778	2.87923e-07
gene-DR76_RS09290	ygdB	85.1704	0.850544	0.262066	0.00248578
gene-DR76_RS09295	ppdC	137.353	0.266404	0.280188	0.417285
gene-DR76_RS09300	recC	2736.46	0.149646	0.0630029	0.0299168
gene-DR76_RS09305	ptrA	2625.14	0.393548	0.126086	0.00371657
gene-DR76_RS09310	recB	3626.56	-0.00150902	0.0685897	0.98537
gene-DR76_RS09315	recD	2002.49	-0.162649	0.0888182	0.100009
gene-DR76_RS09320	argA	4023.13	-0.813005	0.178007	1.3934e-05
gene-DR76_RS09325	amiC	1118.35	-0.612821	0.146095	7.04457e-05
gene-DR76_RS09330	DR76_RS09330	20.0601	2.16158	0.460033	7.63619e-06
gene-DR76_RS09335	DR76_RS09335	53.1271	2.08436	0.318585	2.5463e-10
gene-DR76_RS09340	DR76_RS09340	55.8547	1.18947	0.273987	3.78106e-05
gene-DR76_RS09345	DR76_RS09345	42.5366	0.867867	0.313331	0.0104766
gene-DR76_RS09350	DR76_RS09350	64.8134	1.341	0.276679	3.78531e-06
gene-DR76_RS09355	DR76_RS09355	164.374	-0.308326	0.154466	0.0717543
gene-DR76_RS09360	tssE	27.539	-0.884232	0.364366	0.0263965
gene-DR76_RS09365	tssJ	25.2788	-0.712691	0.33328	0.0523095
gene-DR76_RS09370	tssG	161.28	0.093515	0.169515	0.648767
gene-DR76_RS09375	tssF	269.406	-0.671491	0.251591	0.0139083
gene-DR76_RS09380	tssA	125.85	-0.502575	0.385202	0.253047
gene-DR76_RS09385	DR76_RS09385	259.719	-0.245142	0.227668	0.35264
gene-DR76_RS09390	DR76_RS09390	165.23	-0.583464	0.226953	0.0181236
gene-DR76_RS09405	DR76_RS09405	113.28	0.0821768	0.197335	0.732495
gene-DR76_RS09410	DR76_RS09410	35.3918	-0.413518	0.29699	0.220596
gene-DR76_RS09415	DR76_RS09415	463.293	-0.0708543	0.126735	0.644037
gene-DR76_RS09420	DR76_RS09420	206.212	0.60651	0.186662	0.00245797
gene-DR76_RS09425	vgrG	114.09	-0.298582	0.187188	0.1561
gene-DR76_RS09430	tssH	78.279	-0.359716	0.240507	0.186126
gene-DR76_RS09435	DR76_RS09435	98.6835	-0.77905	0.283509	0.0111547
gene-DR76_RS09440	DR76_RS09440	44.7047	0.145808	0.329428	0.716656
gene-DR76_RS09445	tssL	7.80998	0.0420676	0.615885	0.956394
gene-DR76_RS09450	tssK	30.4687	0.245896	0.350332	0.558196
gene-DR76_RS09455	tssC	81.4169	0.157534	0.223981	0.557651
gene-DR76_RS09460	tssB	22.8867	0.466868	0.400944	0.311504
gene-DR76_RS09465	DR76_RS09465	141.903	-0.618055	0.748943	0.484961
gene-DR76_RS09470	DR76_RS09470	310.563	-1.26729	0.647537	0.0777465
gene-DR76_RS09475	DR76_RS09475	257.871	-0.845733	0.664302	0.265086
gene-DR76_RS09480	mltA	2374.01	0.483437	0.0850727	4.74985e-08
gene-DR76_RS09485	tcdA	1054.12	0.0323998	0.164725	0.873964
gene-DR76_RS09490	csdE	405.855	-0.170682	0.234137	0.542569
gene-DR76_RS09495	csdA	1245.41	-0.356707	0.142152	0.0213106
gene-DR76_RS09500	ygdI	84.2503	-0.33667	0.209984	0.154217
gene-DR76_RS09505	gcvA	766.816	-0.314015	0.105383	0.00572106
gene-DR76_RS09510	ygdD	167.395	0.0643822	0.256594	0.840153
gene-DR76_RS09515	rlmM	1567.58	-0.0647748	0.126592	0.673199
gene-DR76_RS09520	fucR	870.048	1.50914	0.208812	2.32376e-12
gene-DR76_RS09525	fucU	867.717	0.200716	0.127757	0.162942
gene-DR76_RS09530	fucK	427.751	0.73667	0.10362	5.41047e-12
gene-DR76_RS09535	fucI	526.65	2.15052	0.141738	9.46989e-51
gene-DR76_RS09540	fucP	218.284	3.49588	0.221095	5.02094e-55
gene-DR76_RS09545	fucA	245.214	2.84298	0.197125	5.6595e-46
gene-DR76_RS09550	fucO	1657.43	3.30162	0.11532	3.95846e-178
gene-DR76_RS09555	xni	524.809	0.334758	0.175086	0.085303
gene-DR76_RS09560	sdaB	248.145	-0.025133	0.195309	0.917037
gene-DR76_RS09565	sdaC	457.122	-0.5925	0.180593	0.00221045
gene-DR76_RS09570	ppnN	4632.07	-0.382009	0.0863575	2.63652e-05
gene-DR76_RS09575	queF	1410.01	-0.41864	0.11485	0.000613601
gene-DR76_RS09580	syd	1038.89	-0.72282	0.0907625	8.88368e-15
gene-DR76_RS09590	yqcC	159.943	-0.953522	0.172276	1.09396e-07
gene-DR76_RS09595	truC	396.884	-0.885771	0.170816	7.03539e-07
gene-DR76_RS09600	yqcA	540.002	-0.347507	0.138369	0.0212073
gene-DR76_RS09605	gudP	103.076	0.431044	0.202435	0.0534214
gene-DR76_RS09610	gudX	263.886	0.997791	0.263684	0.000365614
gene-DR76_RS09615	gudD	868.001	0.11275	0.206332	0.651724
gene-DR76_RS09620	barA	2281.97	-0.682194	0.0968323	8.4923e-12
gene-DR76_RS09625	rlmD	2233.18	-0.646715	0.12732	1.20312e-06
gene-DR76_RS09630	relA	7092.93	-0.205503	0.109235	0.090551
gene-DR76_RS09635	mazG	2355.69	-0.262265	0.153703	0.127378
gene-DR76_RS09640	pyrG	8995.27	-1.26828	0.151214	2.9127e-16
gene-DR76_RS09645	eno	19314.6	-1.97997	0.139216	9.7426e-45
gene-DR76_RS09650	DR76_RS09650	145.836	-1.58127	0.224334	8.28188e-12
gene-DR76_RS09655	DR76_RS09655	209.883	-0.372808	0.171567	0.0482745
gene-DR76_RS09665	DR76_RS09665	87.4195	-4.45666	0.440272	3.33677e-23
gene-DR76_RS09670	queE	679.974	-0.780159	0.122385	7.52109e-10
gene-DR76_RS09680	ygcE	630.91	0.873584	0.218	0.000153084
gene-DR76_RS09685	yqcE	233.436	1.59825	0.215544	5.95003e-13
gene-DR76_RS09690	ygcW	110.291	2.87166	0.256821	4.53095e-28
gene-DR76_RS09695	ygcU	178.096	1.7487	0.189175	1.56996e-19
gene-DR76_RS09700	ygcS	33.6842	0.967206	0.342484	0.00899161
gene-DR76_RS09705	ygcR	54.3441	0.661973	0.423627	0.165416
gene-DR76_RS09710	ygcQ	99.5233	-0.0315907	0.193732	0.894732
gene-DR76_RS09715	ygcP	232.144	-0.147422	0.196177	0.528854
gene-DR76_RS09720	ygcO	72.9885	-0.0438155	0.285954	0.901522
gene-DR76_RS09725	ygcN	828.77	-0.244438	0.159784	0.175318
gene-DR76_RS09730	queD	473.595	-0.670891	0.347285	0.081833
gene-DR76_RS09735	cysJ	14350.8	0.288403	0.159649	0.104986
gene-DR76_RS09740	cysI	18829.2	-0.512343	0.178953	0.00805811
gene-DR76_RS09745	cysH	8001.23	-0.889731	0.132755	8.82612e-11
gene-DR76_RS09750	DR76_RS09750	1197	0.775637	0.172893	2.00114e-05
gene-DR76_RS09755	iap	484.051	0.118787	0.149839	0.504771
gene-DR76_RS09760	cysD	9031.38	-0.504955	0.16669	0.00490845
gene-DR76_RS09765	cysN	13130.1	-0.728112	0.117373	2.18973e-09
gene-DR76_RS09770	cysC	3072.61	-0.924506	0.26649	0.00115788
gene-DR76_RS09775	ygbE	1503.38	-1.11904	0.126546	5.80806e-18
gene-DR76_RS09780	ftsB	952.329	-0.909118	0.113048	4.81252e-15
gene-DR76_RS09785	ispD	1289.26	-0.812511	0.210497	0.000273645
gene-DR76_RS09790	ispF	783.093	-0.38585	0.104417	0.0005117
gene-DR76_RS09795	truD	2734.09	0.199433	0.215707	0.431209
gene-DR76_RS09800	surE	1857.13	0.524588	0.194151	0.0127391
gene-DR76_RS09805	pcm	1340.06	0.0716834	0.131298	0.651792
gene-DR76_RS09810	nlpD	12773.7	0.739171	0.157393	7.71706e-06
gene-DR76_RS09815	rpoS	15636.2	1.48731	0.240671	2.53419e-09
gene-DR76_RS09820	DR76_RS09820	362.186	0.778794	0.213908	0.00062305
gene-DR76_RS09825	DR76_RS09825	98.06	-0.178462	0.256632	0.562065
gene-DR76_RS09830	ygbN	174.744	1.25278	0.176972	6.69468e-12
gene-DR76_RS09835	ygbM	238.524	1.07835	0.179714	7.42766e-09
gene-DR76_RS09840	ygbL	102.535	1.02301	0.199146	9.00711e-07
gene-DR76_RS09845	ygbK	282.059	1.02711	0.219085	8.01033e-06
gene-DR76_RS09850	ygbJ	113.355	0.36002	0.20326	0.112658
gene-DR76_RS09855	ygbI	865.629	1.17236	0.145615	4.47806e-15
gene-DR76_RS09860	pphB	135.393	0.311819	0.188465	0.140117
gene-DR76_RS09865	mutS	3800.75	1.1723	0.139242	2.22795e-16
gene-DR76_RS09870	ygbA	174.196	-0.503868	0.192356	0.0159384
gene-DR76_RS09875	DR76_RS09875	1072.96	-0.824928	0.129807	8.50066e-10
gene-DR76_RS09880	flhA	1079.58	-2.95815	0.184373	1.26766e-56
gene-DR76_RS09885	hypE	978.679	-3.01321	0.174009	9.13573e-66
gene-DR76_RS09890	hypD	1300.7	-3.2958	0.223914	7.72669e-48
gene-DR76_RS09895	hypC	333.867	-3.4645	0.235633	9.74788e-48
gene-DR76_RS09900	hypB	1300.49	-3.27729	0.205529	6.14025e-56
gene-DR76_RS09905	hypA	184.573	-2.8984	0.271331	1.01651e-25
gene-DR76_RS09910	hycA	21.4148	-4.04076	0.755337	2.98225e-07
gene-DR76_RS09920	hycB	39.6974	-2.51802	0.501791	1.63267e-06
gene-DR76_RS09925	hycC	156.859	-1.36876	0.370056	0.000505184
gene-DR76_RS09930	hycD	77.6193	-1.62437	0.369956	3.05077e-05
gene-DR76_RS09935	hycE	221.032	-1.37911	0.268027	8.61862e-07
gene-DR76_RS09940	hycF	81.1792	-1.71026	0.425168	0.000144011
gene-DR76_RS09945	hycG	125.223	-0.40306	0.260866	0.170756
gene-DR76_RS09950	hycH	94.5518	0.565685	0.314177	0.106236
gene-DR76_RS09955	hycI	345.353	0.0118573	0.257768	0.970507
gene-DR76_RS09960	DR76_RS09960	192.041	-0.428942	0.177425	0.026995
gene-DR76_RS09965	DR76_RS09965	517.879	0.54451	0.195591	0.0100791
gene-DR76_RS09970	DR76_RS09970	513.003	0.985656	0.135137	1.43984e-12
gene-DR76_RS09975	DR76_RS09975	653.51	2.03341	0.171617	2.20337e-31
gene-DR76_RS09980	hydN	108.677	-0.580649	0.381162	0.177441
gene-DR76_RS09985	hypF	1060.8	-1.46466	0.145478	5.76437e-23
gene-DR76_RS09990	norW	98.4095	-0.491385	0.222554	0.0446739
gene-DR76_RS09995	norV	48.5684	0.524621	0.281936	0.0944223
gene-DR76_RS10000	norR	488.828	0.206376	0.142044	0.199683
gene-DR76_RS10005	gutQ	1171.47	-0.61683	0.296633	0.0598194
gene-DR76_RS10010	srlR	834.872	-1.14514	0.150895	1.62228e-13
gene-DR76_RS10015	gutM	53.085	0.150715	0.303181	0.682917
gene-DR76_RS10020	srlD	116.126	1.51251	0.240115	1.21101e-09
gene-DR76_RS10025	srlB	25.5766	2.03947	0.443944	1.23646e-05
gene-DR76_RS10030	srlE	134.432	2.18959	0.202112	1.99167e-26
gene-DR76_RS10035	srlA	103.377	1.99802	0.242116	8.86627e-16
gene-DR76_RS10040	mltB	1041.96	-0.827991	0.108785	1.37291e-13
gene-DR76_RS10045	pncC	1052.42	-0.0681416	0.152588	0.714031
gene-DR76_RS10050	recA	5532.51	0.333114	0.200508	0.138523
gene-DR76_RS10055	recX	317.606	0.431743	0.202715	0.0533716
gene-DR76_RS10065	alaS	18573.6	0.0833165	0.114397	0.542913
gene-DR76_RS10070	csrA	2676.42	-0.273336	0.103632	0.0151649
gene-DR76_RS10075	DR76_RS10075	152.131	-0.693428	0.71712	0.408303
gene-DR76_RS10080	DR76_RS10080	133.292	-1.45898	0.52198	0.00976148
gene-DR76_RS10085	DR76_RS10085	758.462	-1.14965	0.360244	0.00297077
gene-DR76_RS10090	DR76_RS10090	1008.27	-1.35684	0.303477	2.14042e-05
gene-DR76_RS10095	DR76_RS10095	864.617	-1.53667	0.252167	4.25695e-09
gene-DR76_RS10100	DR76_RS10100	78.0813	-1.22062	0.481222	0.0198375
gene-DR76_RS10105	yqaB	673.226	-0.624546	0.123574	1.36674e-06
gene-DR76_RS10110	yqaA	697.21	-0.687782	0.147853	9.5106e-06
gene-DR76_RS10115	gshA	4990.87	-0.403902	0.0767259	4.68282e-07
gene-DR76_RS10120	luxS	2729.43	-0.875095	0.0911267	5.43468e-21
gene-DR76_RS10125	DR76_RS10125	264.846	0.869486	0.257714	0.00161015
gene-DR76_RS10135	emrB	1038.93	0.010939	0.141894	0.950606
gene-DR76_RS10140	emrA	1528.16	-0.233573	0.0913002	0.018714
gene-DR76_RS10145	emrR	1814.31	-0.712675	0.1166	3.81572e-09
gene-DR76_RS10150	ygaH	743.294	-0.0833603	0.173101	0.692945
gene-DR76_RS10155	ygaZ	1624.45	0.348638	0.0750245	9.72312e-06
gene-DR76_RS10160	DR76_RS10160	178.147	0.28443	0.17017	0.135806
gene-DR76_RS10165	proX	1703.56	0.261021	0.131964	0.0744198
gene-DR76_RS10170	proW	512.418	1.2112	0.218417	1.03487e-07
gene-DR76_RS10175	proV	1268.98	1.14816	0.141544	2.75635e-15
gene-DR76_RS10180	nrdF	769.47	2.90901	0.240681	1.31577e-32
gene-DR76_RS10185	nrdE	1548.94	3.13766	0.227056	2.71403e-42
gene-DR76_RS10190	nrdI	143.01	4.60686	0.765127	6.56896e-09
gene-DR76_RS10195	nrdH	132.588	4.01186	0.305617	2.82346e-38
gene-DR76_RS10200	DR76_RS10200	110.903	-0.152122	0.195288	0.512688
gene-DR76_RS10205	DR76_RS10205	304.719	0.426499	0.114246	0.00044446
gene-DR76_RS10210	ygaM	85.9589	-0.826452	0.299625	0.010823
gene-DR76_RS10215	ygaC	232.838	-0.00458619	0.140041	0.978435
gene-DR76_RS10220	alaE	336.621	-2.86464	0.2102	3.61865e-41
gene-DR76_RS10225	stpA	490.308	-1.108	0.288612	0.000296511
gene-DR76_RS10230	ygaP	957.024	-0.293008	0.0887543	0.00206444
gene-DR76_RS10235	ygaV	346.291	0.0602814	0.171165	0.775117
gene-DR76_RS10240	yqaE	39.1201	-0.124567	0.355966	0.77674
gene-DR76_RS10245	kbp	384.911	-0.690549	0.113015	3.85806e-09
gene-DR76_RS10250	csiR	261.431	0.234315	0.191686	0.286038
gene-DR76_RS10255	gabP	178.063	1.72224	0.213507	3.95974e-15
gene-DR76_RS10260	gabT	597.918	1.8928	0.251346	2.50821e-13
gene-DR76_RS10265	gabD	506.602	2.22589	0.210992	4.11349e-25
gene-DR76_RS10270	lhgO	393.997	3.66822	0.179693	4.83562e-91
gene-DR76_RS10275	glaH	556.088	3.9253	0.161405	8.69465e-129
gene-DR76_RS10280	smpB	1659.76	-1.12753	0.0928517	6.65833e-33
gene-DR76_RS10285	ratA	783.375	-0.111397	0.117903	0.420468
gene-DR76_RS10290	yfjF	762.754	-0.463675	0.126146	0.000550688
gene-DR76_RS10295	bamE	1628.34	0.139021	0.173475	0.499599
gene-DR76_RS10300	recN	1186.22	0.596746	0.212965	0.0095784
gene-DR76_RS10305	nadK	1411.22	-0.450661	0.199674	0.0398942
gene-DR76_RS10310	grpE	2760.1	0.00242541	0.263034	0.993286
gene-DR76_RS10315	yfjD	1959.05	-0.520761	0.149831	0.00113141
gene-DR76_RS10320	ypjD	1377.55	-0.0318587	0.154388	0.86795
gene-DR76_RS10325	ffh	4933.79	-0.599336	0.139406	4.54496e-05
gene-DR76_RS10330	rpsP	3676.96	-0.647588	0.151615	5.11643e-05
gene-DR76_RS10335	rimM	14011.8	-0.653588	0.149145	3.16094e-05
gene-DR76_RS10340	trmD	18030.8	-0.740794	0.159232	9.49443e-06
gene-DR76_RS10345	rplS	4621.95	-0.82441	0.148944	1.09372e-07
gene-DR76_RS10350	yfiB	851.781	-1.26297	0.186278	5.20702e-11
gene-DR76_RS10355	dgcN	677.616	-1.02628	0.222564	1.14335e-05
gene-DR76_RS10360	yfiR	807.02	-0.688458	0.237721	0.00733948
gene-DR76_RS10365	yfiL	262.514	0.728411	0.219803	0.00197903
gene-DR76_RS10370	aroF	11929	2.78076	0.159719	1.78648e-66
gene-DR76_RS10375	tyrA	5560.88	2.99441	0.174329	9.9997e-65
gene-DR76_RS10380	pheA	5031.35	0.204615	0.204094	0.390036
gene-DR76_RS10385	raiA	5002.43	-1.91926	0.214664	2.44487e-18
gene-DR76_RS10395	bamD	5678.65	-0.134802	0.148174	0.438474
gene-DR76_RS10400	rluD	1805.07	-0.450869	0.11531	0.000224831
gene-DR76_RS10405	yfiH	1069.84	-0.492236	0.225457	0.0472251
gene-DR76_RS10410	clpB	6698.32	-0.698511	0.16589	6.58788e-05
gene-DR76_RS10415	DR76_RS10415	45256.4	-0.762259	0.818255	0.427672
gene-DR76_RS10420	DR76_RS10420	393.902	-1.16213	0.674062	0.123232
gene-DR76_RS10425	DR76_RS10425	66053.9	-0.878858	0.833899	0.36369
gene-DR76_RS10430	rrf	143.867	-1.03853	0.782723	0.244639
gene-DR76_RS10435	murB	1864.26	-0.0765758	0.144645	0.66156
gene-DR76_RS10440	birA	1330.21	0.28429	0.0844765	0.00165766
gene-DR76_RS10445	coaA	2399.88	0.323236	0.109252	0.00609238
gene-DR76_RS10455	DR76_RS10455	7.80996	1.26704	0.727948	0.119401
gene-DR76_RS10460	DR76_RS10460	1456.19	-0.738587	0.256879	0.00778742
gene-DR76_RS10465	DR76_RS10465	161.345	-0.751058	0.245256	0.00444304
gene-DR76_RS10470	DR76_RS10470	1173.64	-0.620495	0.303756	0.0648674
gene-DR76_RS10475	tuf	46993	-0.488934	0.157085	0.00381484
gene-DR76_RS10480	secE	3789.18	0.113748	0.245844	0.703834
gene-DR76_RS10485	nusG	3261.72	0.419157	0.222604	0.0902641
gene-DR76_RS10490	rplK	5807.61	-0.893725	0.15224	1.61233e-08
gene-DR76_RS10495	rplA	15723.7	-0.780557	0.132637	1.48255e-08
gene-DR76_RS10500	rplJ	17496.2	-0.875024	0.15114	2.58316e-08
gene-DR76_RS10505	rplL	13309.6	-0.675651	0.20292	0.00187496
gene-DR76_RS10510	rpoB	48870.2	0.0138249	0.12177	0.927289
gene-DR76_RS10515	rpoC	44511	-0.176867	0.100431	0.11481
gene-DR76_RS10520	thiH	2910.24	-2.55229	0.134377	6.15816e-79
gene-DR76_RS10525	thiG	2080.71	-2.43555	0.210804	6.72333e-30
gene-DR76_RS10530	thiS	239.382	-2.90203	0.264578	4.68079e-27
gene-DR76_RS10535	thiF	1915.08	-2.59694	0.192516	2.35204e-40
gene-DR76_RS10540	thiE	1645.29	-2.83127	0.14064	1.46925e-88
gene-DR76_RS10545	thiC	6513.98	-3.18851	0.11639	3.61176e-163
gene-DR76_RS10550	rsd	1676.3	1.91033	0.210219	6.5632e-19
gene-DR76_RS10555	nudC	1118.62	-0.0641623	0.139494	0.70564
gene-DR76_RS10560	hemE	2711.86	-0.307316	0.191942	0.154681
gene-DR76_RS10565	nfi	806.264	-0.279666	0.368966	0.525382
gene-DR76_RS10570	yjaG	1295.14	-0.917838	0.0782051	8.14952e-31
gene-DR76_RS10575	hupA	5541.69	-0.0898614	0.168997	0.660079
gene-DR76_RS10580	yjaH	1518.26	0.406536	0.128726	0.00330587
gene-DR76_RS10585	zraP	173.864	-1.08945	0.156164	1.37132e-11
gene-DR76_RS10590	zraS	352.699	-0.0661007	0.122187	0.655086
gene-DR76_RS10595	zraR	633.837	0.210113	0.216914	0.407697
gene-DR76_RS10600	purD	4488.86	1.83839	0.183397	8.97617e-23
gene-DR76_RS10605	purH	5550.13	1.94341	0.239819	2.93372e-15
gene-DR76_RS10610	DR76_RS10610	41204.6	-0.771925	0.820424	0.422597
gene-DR76_RS10615	DR76_RS10615	395.595	-1.17899	0.665237	0.112435
gene-DR76_RS10620	DR76_RS10620	66156.3	-0.881475	0.834106	0.3623
gene-DR76_RS10625	rrf	135.863	-1.02567	0.776731	0.247012
gene-DR76_RS10630	yjaA	221.615	-0.32922	0.227396	0.201397
gene-DR76_RS10635	yjaB	203.482	-0.223395	0.194782	0.318926
gene-DR76_RS10640	metA	3783.73	3.87227	0.145366	2.46857e-154
gene-DR76_RS10645	aceB	5222.8	4.52967	0.15525	5.85027e-185
gene-DR76_RS10650	aceA	6056.84	3.99991	0.149593	1.71967e-155
gene-DR76_RS10655	aceK	1730.77	2.43333	0.109142	2.11565e-108
gene-DR76_RS10660	iclR	1123.34	-0.0683456	0.112145	0.614963
gene-DR76_RS10665	metH	17039.5	0.585151	0.171332	0.00139484
gene-DR76_RS10670	DR76_RS10670	640.661	0.564423	0.159294	0.000890754
gene-DR76_RS10675	DR76_RS10675	433.281	0.453809	0.20528	0.0444065
gene-DR76_RS10680	yjbB	1258.01	0.0977814	0.181608	0.656339
gene-DR76_RS10685	pepE	716.237	-0.401578	0.141661	0.00872424
gene-DR76_RS10695	sorE	62.2861	0.309775	0.248532	0.276224
gene-DR76_RS10700	DR76_RS10700	36.858	0.656684	0.337106	0.0791512
gene-DR76_RS10705	DR76_RS10705	22.9576	0.576519	0.39041	0.19187
gene-DR76_RS10710	DR76_RS10710	29.4746	-0.106916	0.370993	0.816447
gene-DR76_RS10715	DR76_RS10715	13.2721	0.0746374	0.492339	0.902252
gene-DR76_RS10720	DR76_RS10720	41.0733	-0.307912	0.290686	0.361309
gene-DR76_RS10725	DR76_RS10725	179.584	0.454191	0.15216	0.00562954
gene-DR76_RS10730	rluF	1328.55	0.299452	0.160366	0.0931642
gene-DR76_RS10735	yjbD	2108.35	-0.705227	0.135568	6.47104e-07
gene-DR76_RS10740	lysC	16982.9	-0.20056	0.122301	0.143933
gene-DR76_RS10745	pgi	7051.4	-1.87962	0.105437	1.19095e-69
gene-DR76_RS10750	yjbE	187.275	0.449436	0.166967	0.0130888
gene-DR76_RS10755	yjbF	19.9396	1.2893	0.415914	0.00396375
gene-DR76_RS10760	yjbG	15.6193	0.848631	0.464034	0.100429
gene-DR76_RS10765	yjbH	106.734	0.309455	0.246175	0.271788
gene-DR76_RS10780	psiE	184.857	-1.33851	0.180595	6.09362e-13
gene-DR76_RS10785	malG	432.226	0.214645	0.192585	0.33396
gene-DR76_RS10790	malF	785.521	1.96711	0.238489	9.15317e-16
[truncated: 2,724 more rows]

## Sheet: mtnR vs WT 25922 glucose
gene_id	gene_name	baseMean	log2FoldChange	lfcSE	padj
gene-DR76_RS00005	DR76_RS00005	189.21	0.360547	0.220391	0.158451
gene-DR76_RS00010	yegU	219.115	0.960431	0.180512	5.19e-07
gene-DR76_RS00015	yegV	363.222	0.460531	0.127596	0.000897308
gene-DR76_RS00020	yegW	518.552	0.154513	0.098988	0.180315
gene-DR76_RS00025	yegX	322.512	0.37877	0.138065	0.0136207
gene-DR76_RS00030	thiD	1453.55	0.429703	0.130989	0.00278574
gene-DR76_RS00035	thiM	2551.86	0.0479067	0.119334	0.748854
gene-DR76_RS00040	rcnR	289.446	-0.427247	0.171517	0.0261992
gene-DR76_RS00045	rcnA	194.029	0.744679	0.337654	0.0517941
gene-DR76_RS00050	rcnB	386.43	0.144012	0.116451	0.297005
gene-DR76_RS00055	yehA	68.0463	-1.19399	0.244694	4.74e-06
gene-DR76_RS00060	yehB	124.537	-1.54325	0.192295	1.05e-14
gene-DR76_RS00065	yehC	21.8764	-1.73766	0.355556	4.56e-06
gene-DR76_RS00070	yehD	99.1023	-2.06117	0.210328	1.93e-21
gene-DR76_RS00080	yehE	158.843	-2.87122	0.22016	3.02e-37
gene-DR76_RS00085	apbC	4804.87	-0.516916	0.122523	8.72e-05
gene-DR76_RS00090	metG	7960.95	0.746727	0.0803409	2.22e-19
gene-DR76_RS00095	DR76_RS00095	304.766	-0.222667	0.149994	0.204853
gene-DR76_RS00100	yehI	401.075	-0.656931	0.12309	4.77e-07
gene-DR76_RS00115	yehL	197.531	0.114523	0.223036	0.682687
gene-DR76_RS00120	yehM	232.623	0.548401	0.147451	0.000604682
gene-DR76_RS00125	yehP	61.9814	0.655146	0.329663	0.0815728
gene-DR76_RS00130	yehQ	257.369	0.0405457	0.127252	0.802187
gene-DR76_RS00135	yehR	221.548	-0.987032	0.199133	3.27e-06
gene-DR76_RS00140	yehS	1043.07	-0.167693	0.112375	0.202266
gene-DR76_RS00145	btsR	1200.18	0.778321	0.117507	2.54e-10
gene-DR76_RS00150	btsS	2292.71	0.569783	0.120516	9.55e-06
gene-DR76_RS00155	mlrA	146.385	0.338225	0.191113	0.124344
gene-DR76_RS00160	yohO	72.3773	1.44077	0.321491	2.88e-05
gene-DR76_RS00165	yehW	288.56	1.21985	0.175528	2.87e-11
gene-DR76_RS00170	yehX	64.1989	0.873168	0.339134	0.0212543
gene-DR76_RS00175	yehY	53.0858	0.704359	0.308173	0.0431835
gene-DR76_RS00180	osmF	230.632	0.593998	0.20679	0.0095071
gene-DR76_RS00185	bglX	4108.17	0.955514	0.136474	2.01e-11
gene-DR76_RS00190	dld	5245.01	-0.327076	0.101403	0.00331753
gene-DR76_RS00195	pbpG	2006.64	0.241873	0.10903	0.0502839
gene-DR76_RS00200	yohC	75.621	0.0943193	0.23139	0.744775
gene-DR76_RS00205	yohD	468.88	-0.166434	0.149954	0.352373
gene-DR76_RS00215	mdtQ	94.6231	0.0403402	0.221275	0.893385
gene-DR76_RS00220	yohP	56.8243	0.251699	0.29038	0.475395
gene-DR76_RS00225	dusC	609.282	1.04992	0.178337	2.26e-08
gene-DR76_RS00230	yohJ	66.6297	-1.72551	0.24174	7.78e-12
gene-DR76_RS00235	yohK	274.65	-1.72478	0.180658	2.14e-20
gene-DR76_RS00240	cdd	1195.27	-2.14486	0.173801	1.92e-33
gene-DR76_RS00245	sanA	401.517	-0.165676	0.124622	0.259999
gene-DR76_RS00250	yeiS	169.198	0.198257	0.207637	0.428324
gene-DR76_RS00255	preT	473.39	-1.5262	0.158878	1.23e-20
gene-DR76_RS00260	preA	775.624	-0.273651	0.184753	0.205923
gene-DR76_RS00265	mglC	2181.63	2.7806	0.278059	2.79e-22
gene-DR76_RS00270	mglA	5686.35	3.28389	0.240698	1.14e-40
gene-DR76_RS00275	mglB	14575.3	2.86607	0.19461	2.75e-47
gene-DR76_RS00280	galS	998.011	1.07233	0.129381	1.29e-15
gene-DR76_RS00290	yeiB	2368.86	1.16382	0.163411	8.67e-12
gene-DR76_RS00295	folE	12415.7	0.279194	0.164103	0.141251
gene-DR76_RS00305	yeiG	2163.33	-0.155681	0.0934518	0.15022
gene-DR76_RS00310	cirA	974.185	1.9217	0.140173	4.73e-41
gene-DR76_RS00320	lysP	10023	1.13825	0.137507	1.4e-15
gene-DR76_RS00325	yieE	808.957	-1.5959	0.0840305	4.27e-78
gene-DR76_RS00330	yeiH	384.349	-0.224772	0.190063	0.319102
gene-DR76_RS00335	nfo	926.541	-0.0624943	0.130062	0.703291
gene-DR76_RS00340	DR76_RS00340	1280.2	-0.102917	0.226876	0.719282
gene-DR76_RS00345	rihB	260.812	-0.157111	0.207484	0.536974
gene-DR76_RS00350	yeiL	233.944	-0.287613	0.186324	0.185534
gene-DR76_RS00355	psuT	2127.84	-0.320453	0.2008	0.169967
gene-DR76_RS00360	psuG	3378.75	-1.21199	0.307964	0.000269524
gene-DR76_RS00365	psuK	1389.84	-2.17124	0.193185	6.79e-28
gene-DR76_RS00370	fruA	6131.32	-2.88556	0.169905	1.29e-62
gene-DR76_RS00375	fruK	3977.17	-2.75827	0.22762	2.86e-32
gene-DR76_RS00380	fruB	4263.91	-2.2118	0.192553	4.37e-29
gene-DR76_RS00385	setB	415.824	-0.696195	0.12021	3.94e-08
gene-DR76_RS00390	yeiW	405.632	-0.106598	0.252305	0.73648
gene-DR76_RS00395	yeiP	1406.73	0.800389	0.0919362	3.94e-17
gene-DR76_RS00400	yeiQ	1535.68	-0.246685	0.160605	0.188183
gene-DR76_RS00405	yeiR	653.967	0.8322	0.154434	3.62e-07
gene-DR76_RS00410	lpxT	470.936	0.608085	0.191039	0.00378582
gene-DR76_RS00415	mepS	4322.89	0.450729	0.0973447	1.49e-05
gene-DR76_RS00420	pdeN	1360.87	0.00349264	0.109661	0.981454
gene-DR76_RS00425	yejA	771.564	-0.235208	0.120164	0.086808
gene-DR76_RS00430	yejB	332.67	0.127475	0.136449	0.438661
gene-DR76_RS00435	yejE	523.494	0.100773	0.149375	0.585212
gene-DR76_RS00440	yejF	1544.16	0.0795229	0.187301	0.735675
gene-DR76_RS00445	yejG	1311.98	1.63052	0.159047	2.31e-23
gene-DR76_RS00450	bcr	1305.86	0.337813	0.128741	0.0187657
gene-DR76_RS00455	rsuA	1200.19	0.0942366	0.137805	0.580253
gene-DR76_RS00460	radD	809.514	-0.10345	0.121232	0.483397
gene-DR76_RS00465	rplY	3151.58	0.30039	0.203448	0.207454
gene-DR76_RS00470	yejK	2907.53	1.08944	0.140939	1.03e-13
gene-DR76_RS00475	yejL	786.566	-0.230118	0.220756	0.385198
gene-DR76_RS00480	yejM	3795.62	0.358974	0.100712	0.00105875
gene-DR76_RS00485	DR76_RS00485	313.129	1.22088	0.449123	0.0145791
gene-DR76_RS00490	DR76_RS00490	773.856	0.471433	0.0898765	7.69e-07
gene-DR76_RS00500	DR76_RS00500	74.3237	-0.135316	0.248876	0.664816
gene-DR76_RS00515	DR76_RS00515	27.1511	-0.0356594	0.433447	0.951569
gene-DR76_RS00520	DR76_RS00520	20.7766	-0.812351	0.544141	0.202144
gene-DR76_RS00525	DR76_RS00525	20.4267	-0.287951	0.487678	0.636948
gene-DR76_RS00530	DR76_RS00530	10.5177	-0.627509	0.561769	0.349075
gene-DR76_RS00535	DR76_RS00535	5.24625	-0.607674	0.779381	0.524735
gene-DR76_RS00540	DR76_RS00540	211.106	-0.403175	0.266071	0.194712
gene-DR76_RS00545	DR76_RS00545	22.4458	-0.439235	0.393104	0.349075
gene-DR76_RS00550	DR76_RS00550	144.297	-0.569305	0.331187	0.137267
gene-DR76_RS00560	DR76_RS00560	94.3443	-0.84294	0.356961	0.0359516
gene-DR76_RS00565	DR76_RS00565	638.081	-0.456757	0.172214	0.0174556
gene-DR76_RS00570	DR76_RS00570	110.009	-0.586739	0.216561	0.0149319
gene-DR76_RS00575	DR76_RS00575	328.439	-0.814945	0.218885	0.000596795
gene-DR76_RS00585	DR76_RS00585	198.025	-0.877481	0.20653	7.74e-05
gene-DR76_RS00590	DR76_RS00590	77.9023	-0.40332	0.284165	0.226838
gene-DR76_RS00620	narP	461.169	0.233562	0.15037	0.182441
gene-DR76_RS00625	ccmH	642.281	1.06227	0.232124	1.89e-05
gene-DR76_RS00630	dsbE	271.954	0.9566	0.204242	1.18e-05
gene-DR76_RS00635	ccmF	1172.52	0.234486	0.161719	0.216591
gene-DR76_RS00640	ccmE	337.196	-0.262173	0.232985	0.345342
gene-DR76_RS00645	ccmD	11.5814	-0.411273	0.475597	0.476399
gene-DR76_RS00650	ccmC	318.439	-0.121092	0.358704	0.79026
gene-DR76_RS00655	ccmB	230.924	-0.520499	0.282467	0.10865
gene-DR76_RS00660	ccmA	501.353	-0.787397	0.271567	0.00880427
gene-DR76_RS00665	napC	641.07	-1.24334	0.346535	0.000970544
gene-DR76_RS00670	napB	378.767	-1.08964	0.624067	0.130303
gene-DR76_RS00675	napH	591.824	-0.865868	0.658151	0.265314
gene-DR76_RS00680	napG	807.666	0.188097	0.71282	0.839733
gene-DR76_RS00685	napA	6323.65	-0.279509	0.628552	0.724859
gene-DR76_RS00690	napD	121.703	0.636165	0.490923	0.272828
gene-DR76_RS00695	napF	831.596	0.530059	0.530976	0.406952
gene-DR76_RS00705	eco	411.804	-0.935747	0.181947	1.3e-06
gene-DR76_RS00710	mqo	903.727	2.54258	0.231071	8.95e-27
gene-DR76_RS00715	yojI	972.983	2.17792	0.181602	1.27e-31
gene-DR76_RS00720	alkB	91.6965	-0.560367	0.187995	0.00694912
gene-DR76_RS00725	ada	272.59	-0.340217	0.160953	0.0631071
gene-DR76_RS00730	apbE	290.507	0.423392	0.135466	0.00449322
gene-DR76_RS00735	ompC	4049.41	0.100153	0.156127	0.605937
gene-DR76_RS00745	rcsD	4282.85	0.211397	0.123209	0.137801
gene-DR76_RS00750	rcsB	3367.39	0.177435	0.0826976	0.0588244
gene-DR76_RS00755	rcsC	2510.55	0.457952	0.0963873	8.57e-06
gene-DR76_RS00760	atoS	780.292	-0.791581	0.238187	0.00241403
gene-DR76_RS00765	atoC	881.068	-1.12158	0.189763	1.97e-08
gene-DR76_RS00770	atoD	58.348	-0.268596	0.297229	0.455045
gene-DR76_RS00775	atoA	14.4801	1.05508	0.479752	0.0524561
gene-DR76_RS00780	atoE	41.2114	-0.260778	0.314987	0.497151
gene-DR76_RS00785	atoB	109.058	-0.254174	0.181791	0.234286
gene-DR76_RS00790	yfaP	52.7175	-0.784641	0.255215	0.00525584
gene-DR76_RS00795	yfaQ	120.239	-0.160628	0.228508	0.568018
gene-DR76_RS00800	DR76_RS00800	244.245	0.097668	0.136207	0.560363
gene-DR76_RS00805	yfaT	24.1299	-0.346903	0.367684	0.434325
gene-DR76_RS00810	yfaA	165.878	0.381568	0.17459	0.0540387
gene-DR76_RS00815	gyrA	12301.9	0.617181	0.0939053	3.51e-10
gene-DR76_RS00820	ubiG	1118.06	0.683131	0.134393	1.76e-06
gene-DR76_RS00825	yfaL	817.202	-0.362239	0.165686	0.0539529
gene-DR76_RS00835	nrdA	7463.85	1.08523	0.0703419	7.96e-52
gene-DR76_RS00840	nrdB	4416.66	1.07725	0.101721	7.19e-25
gene-DR76_RS00845	yfaE	699.064	1.65225	0.294956	1.14e-07
gene-DR76_RS00850	inaA	1727.8	0.00663719	0.12904	0.968002
gene-DR76_RS00855	glpQ	3444.38	-0.322476	0.116595	0.012803
gene-DR76_RS00860	glpT	3624.63	0.363604	0.251849	0.218475
gene-DR76_RS00865	glpA	433.434	-2.22525	0.162527	5.98e-41
gene-DR76_RS00870	glpB	330.761	-1.85061	0.196902	8.44e-20
gene-DR76_RS00875	glpC	250.525	-0.991443	0.227536	4.94e-05
gene-DR76_RS00880	rpnE	162.503	-0.0381728	0.162889	0.859127
gene-DR76_RS00885	yfaU	161.624	-0.0979652	0.191293	0.683587
gene-DR76_RS00890	yfaV	114.828	0.0766256	0.207608	0.77121
gene-DR76_RS00895	rhmD	300.619	-0.13673	0.192805	0.564727
gene-DR76_RS00900	yfaX	90.2363	-0.540321	0.249121	0.0559147
gene-DR76_RS00905	yfaY	1257.78	-0.284089	0.114706	0.0271439
gene-DR76_RS00910	yfaZ	385.138	1.0826	0.233721	1.48e-05
gene-DR76_RS00915	nudI	209.288	0.481657	0.150047	0.00348201
gene-DR76_RS00920	ais	515.325	1.31436	0.1988	2.73e-10
gene-DR76_RS00925	arnB	3204.65	0.82674	0.122037	9.35e-11
gene-DR76_RS00930	arnC	1485.69	0.860884	0.19177	2.78e-05
gene-DR76_RS00935	arnA	2964.73	1.09435	0.138482	2.74e-14
gene-DR76_RS00940	arnD	670.772	1.2135	0.129008	7.87e-20
gene-DR76_RS00945	arnT	915.576	1.06339	0.119983	1.04e-17
gene-DR76_RS00950	arnE	119.156	0.725291	0.19299	0.00052528
gene-DR76_RS00955	arnF	662.821	-0.434516	0.235701	0.10853
gene-DR76_RS00960	pmrD	662.562	-0.318404	0.186713	0.140297
gene-DR76_RS00965	menE	1140.85	1.48302	0.232177	1.14e-09
gene-DR76_RS00970	menC	1025.25	1.06667	0.173739	5.19e-09
gene-DR76_RS00975	menB	1550.31	0.603445	0.179983	0.00218019
gene-DR76_RS00980	menH	405.759	0.211168	0.12717	0.151659
gene-DR76_RS00985	menD	1818.36	0.481428	0.189182	0.0228366
gene-DR76_RS00990	menF	1487.27	0.118449	0.112411	0.379388
gene-DR76_RS00995	elaB	281.647	-0.20442	0.18314	0.349292
gene-DR76_RS01000	elaA	303.977	-0.207762	0.229703	0.455005
gene-DR76_RS01005	rbn	776.179	0.299801	0.12912	0.0394586
gene-DR76_RS01010	yfbK	336.911	-0.933524	0.136045	5.26e-11
gene-DR76_RS01015	yfbL	22.0396	-0.256439	0.423365	0.627379
gene-DR76_RS01020	yfbM	117.224	-0.513191	0.217415	0.0360203
gene-DR76_RS01025	nuoN	6682.47	0.814597	0.126876	9.3e-10
gene-DR76_RS01030	nuoM	10993.5	0.581887	0.12661	1.74e-05
gene-DR76_RS01035	nuoL	14372.3	0.547529	0.115679	9.31e-06
gene-DR76_RS01040	nuoK	489.069	0.274058	0.129504	0.0627508
gene-DR76_RS01045	nuoJ	4220.67	0.487853	0.237498	0.0716934
gene-DR76_RS01050	nuoI	3734.89	0.549058	0.190811	0.00938943
gene-DR76_RS01055	nuoH	6171.41	0.559578	0.0984567	7.21e-08
gene-DR76_RS01060	nuoG	24673.9	0.401781	0.104796	0.000396049
gene-DR76_RS01065	nuoF	11309	0.878805	0.212194	0.000120527
gene-DR76_RS01070	nuoE	5928.21	0.410753	0.155514	0.0179331
gene-DR76_RS01075	nuoC	19546.6	0.471862	0.123466	0.000414659
gene-DR76_RS01080	nuoB	6456.74	0.416638	0.163161	0.0223203
gene-DR76_RS01085	nuoA	5622.9	0.118413	0.102038	0.329854
gene-DR76_RS01090	lrhA	3378.24	-0.116156	0.188725	0.621146
gene-DR76_RS01095	alaA	4076.71	1.25496	0.135422	2.83e-19
gene-DR76_RS01100	yfbR	702.096	-0.389563	0.094568	0.000131352
gene-DR76_RS01105	yfbS	1567.83	-1.22163	0.172753	1.23e-11
gene-DR76_RS01110	hxpA	2649.25	-0.563169	0.181704	0.00487141
gene-DR76_RS01115	yfbU	1878.72	-0.744519	0.0886117	5.1e-16
gene-DR76_RS01120	yfbV	1130.94	0.0933982	0.0931796	0.40498
gene-DR76_RS01130	ackA	10762	-1.00709	0.172979	3.3e-08
gene-DR76_RS01135	pta	12279.8	-0.389315	0.0849815	1.85e-05
gene-DR76_RS01140	yfcC	537.506	-2.20725	0.176313	2.22e-34
gene-DR76_RS01145	yfcD	1694.41	0.573145	0.160526	0.00103647
gene-DR76_RS01150	yfcE	1021.63	0.214565	0.103273	0.0681494
gene-DR76_RS01155	yfcF	469.514	0.272428	0.262148	0.386432
gene-DR76_RS01160	yfcG	45.1445	0.199123	0.298186	0.589441
gene-DR76_RS01165	folX	1181.92	1.07223	0.113015	3.74e-20
gene-DR76_RS01170	yfcH	1809.07	0.914374	0.101833	3.76e-18
gene-DR76_RS01175	hisP	2120.41	0.442688	0.0848064	8.8e-07
gene-DR76_RS01180	hisM	3041.24	0.364883	0.176236	0.0692022
gene-DR76_RS01185	hisQ	3347.53	0.218164	0.139141	0.178329
gene-DR76_RS01190	hisJ	12666.9	-0.0906742	0.11996	0.537533
gene-DR76_RS01200	ubiX	905.354	0.666477	0.167157	0.00022167
gene-DR76_RS01205	purF	7943.48	2.76053	0.235856	3.6e-30
gene-DR76_RS01210	cvpA	2100.33	2.75661	0.171574	4.05e-56
gene-DR76_RS01215	dedD	2208.35	1.34364	0.248384	3.24e-07
gene-DR76_RS01220	folC	2286.95	1.06037	0.132727	1.39e-14
gene-DR76_RS01225	accD	6751.62	1.05178	0.219174	6.92e-06
gene-DR76_RS01230	dedA	1087.56	0.67208	0.193614	0.00146249
gene-DR76_RS01235	truA	1555.85	0.890427	0.13327	1.73e-10
gene-DR76_RS01240	usg	1990.52	0.646645	0.135552	7.85e-06
gene-DR76_RS01245	pdxB	2305.88	0.492135	0.138611	0.00111015
gene-DR76_RS01250	flk	947.94	0.203281	0.119934	0.14288
gene-DR76_RS01255	yfcJ	685.195	0.881127	0.231244	0.000433148
gene-DR76_RS01260	fabB	10439.5	-0.102133	0.142538	0.560604
gene-DR76_RS01265	mnmC	1746.14	-0.244837	0.0945813	0.0205418
gene-DR76_RS01270	yfcL	633.774	0.952148	0.218709	5.02e-05
gene-DR76_RS01275	epmC	1111.3	0.576863	0.112062	1.27e-06
gene-DR76_RS01280	yfcA	1298.12	0.726863	0.0801172	1.64e-18
gene-DR76_RS01285	mepA	1951.93	0.821975	0.0794044	8.47e-24
gene-DR76_RS01290	aroC	3925.97	0.677675	0.083248	4.22e-15
gene-DR76_RS01295	prmB	2619.92	0.0614493	0.0882923	0.57243
gene-DR76_RS01300	smrB	1271.08	-0.145245	0.101565	0.223342
gene-DR76_RS01310	DR76_RS01310	609.478	-0.333915	0.133933	0.0260521
gene-DR76_RS01315	DR76_RS01315	34.3008	-0.492004	0.406828	0.307858
gene-DR76_RS01320	DR76_RS01320	29.0572	-0.121035	0.337214	0.777644
gene-DR76_RS01325	DR76_RS01325	16.3678	0.494609	0.494355	0.405895
gene-DR76_RS01330	DR76_RS01330	56.4168	-0.342613	0.267739	0.278819
gene-DR76_RS01335	DR76_RS01335	214.221	-0.124849	0.167456	0.543711
gene-DR76_RS01340	DR76_RS01340	57.1784	0.164164	0.335664	0.69799
gene-DR76_RS01345	sixA	2135.81	1.95647	0.305528	1.03e-09
gene-DR76_RS01350	fadJ	3398.83	0.651047	0.094895	5.28e-11
gene-DR76_RS01355	fadI	2222.83	-0.00420884	0.0953089	0.973647
gene-DR76_RS01360	yfcZ	1363.01	-1.43223	0.191929	7.6e-13
gene-DR76_RS01365	fadL	6705.85	0.527808	0.142606	0.000646441
gene-DR76_RS01370	mlaA	1259.45	0.694489	0.116126	1.31e-08
gene-DR76_RS01375	yfdC	146.533	-0.457697	0.245255	0.103978
gene-DR76_RS01380	DR76_RS01380	130.736	-0.619236	0.262336	0.0360203
gene-DR76_RS01385	DR76_RS01385	169.154	0.152153	0.17259	0.467548
gene-DR76_RS01390	DR76_RS01390	3508.47	0.180131	0.0763334	0.0360513
gene-DR76_RS01395	DR76_RS01395	14.4885	-0.331469	0.490258	0.584291
gene-DR76_RS01400	ipuA	183.126	-0.43808	0.274256	0.16969
gene-DR76_RS01405	ipuB	35.4984	-0.392331	0.394199	0.408381
gene-DR76_RS01410	dsdC	288.221	0.000772828	0.164899	0.997044
gene-DR76_RS01415	dsdX	132.519	-0.648931	0.202659	0.00356777
gene-DR76_RS01420	dsdA	372.109	0.144996	0.146708	0.411907
gene-DR76_RS01425	emrY	55.5003	0.0509514	0.298081	0.900528
gene-DR76_RS01430	emrK	40.624	-0.973575	0.301643	0.00329573
gene-DR76_RS01435	evgA	606.813	-1.61847	0.140899	4.37e-29
gene-DR76_RS01440	evgS	991.227	-1.46073	0.245268	1.52e-08
gene-DR76_RS01445	yfdE	51.1239	0.273859	0.356439	0.530532
gene-DR76_RS01450	yfdV	29.6898	0.168936	0.495024	0.788354
gene-DR76_RS01455	oxc	72.4015	0.46066	0.321118	0.221607
gene-DR76_RS01460	frc	61.1567	0.293909	0.359667	0.503165
gene-DR76_RS01465	yfdX	47.0262	-0.36536	0.298435	0.301895
gene-DR76_RS01470	ypdI	126.478	-0.136068	0.359414	0.764787
gene-DR76_RS01480	yfdY	209.174	-0.519502	0.147369	0.00121062
gene-DR76_RS01485	lpxP	2622.22	-0.362044	0.13771	0.0185141
gene-DR76_RS01490	alaC	3173.44	0.237657	0.111111	0.0596305
gene-DR76_RS01495	ypdA	1239.68	-1.23803	0.161816	1.88e-13
gene-DR76_RS01500	ypdB	627.345	-1.02699	0.179016	5.36e-08
gene-DR76_RS01505	ypdC	279.064	-0.668864	0.161924	0.000125323
gene-DR76_RS01510	ptsP	212.635	-0.261562	0.159135	0.156421
gene-DR76_RS01515	ypdE	49.8877	0.180383	0.277189	0.600287
gene-DR76_RS01520	ypdF	31.7102	0.382765	0.349562	0.359418
gene-DR76_RS01525	fryC	35.8655	-0.0370521	0.315673	0.93163
gene-DR76_RS01530	fryB	16.332	-0.506268	0.512333	0.411907
gene-DR76_RS01535	glk	2080.1	-0.463856	0.083019	1.23e-07
gene-DR76_RS01540	yfeO	581.796	-0.315709	0.155792	0.0757971
gene-DR76_RS01545	ypeC	345.009	-0.220516	0.207882	0.375821
gene-DR76_RS01555	mntH	599.431	0.490442	0.128388	0.000417447
gene-DR76_RS01560	nupC	3614.32	0.749561	0.111884	1.54e-10
gene-DR76_RS01565	pdeA	1525.02	-0.222281	0.108119	0.0714145
gene-DR76_RS01570	DR76_RS01570	17.0585	2.92088	0.820657	0.00107651
gene-DR76_RS01575	DR76_RS01575	80.5843	2.06261	0.881891	0.0378838
gene-DR76_RS01580	yfeC	711.734	-0.257804	0.0906582	0.010331
gene-DR76_RS01585	yfeD	784.288	-0.165684	0.129945	0.280922
gene-DR76_RS01590	gltX	5137.33	0.846967	0.0751649	4.92e-28
gene-DR76_RS01595	DR76_RS01595	229.591	1.26731	0.755836	0.147561
gene-DR76_RS01600	DR76_RS01600	972.786	0.899821	0.65202	0.240729
gene-DR76_RS01605	DR76_RS01605	11.5497	1.18075	0.687327	0.137445
gene-DR76_RS01610	DR76_RS01610	28.2582	1.445	0.455812	0.00392743
gene-DR76_RS01615	xapR	155.372	-0.491658	0.175531	0.0116229
gene-DR76_RS01620	DR76_RS01620	6.25026	-0.826767	0.756243	0.360013
gene-DR76_RS01625	xapB	103.762	0.266504	0.195154	0.246025
gene-DR76_RS01630	xapA	62.4224	-0.246715	0.290692	0.485658
gene-DR76_RS01635	yfeN	79.8026	-0.445611	0.233568	0.0958802
gene-DR76_RS01640	yfeR	370.748	-0.0484293	0.164104	0.818547
gene-DR76_RS01645	yfeH	1135.11	0.103397	0.119188	0.475031
gene-DR76_RS01650	ypeB	179.741	0.322035	0.162318	0.0820663
gene-DR76_RS01655	ligA	2290.21	1.15426	0.222561	1.04e-06
gene-DR76_RS01660	zipA	4174.01	0.141927	0.0745817	0.0968532
gene-DR76_RS01665	cysZ	741.616	0.128548	0.139864	0.446932
gene-DR76_RS01670	cysK	18713.4	-0.0418038	0.143534	0.820955
gene-DR76_RS01675	ptsH	7180.42	-0.68418	0.185732	0.00068669
gene-DR76_RS01680	ptsI	22842.7	-0.39944	0.124719	0.00356195
gene-DR76_RS01685	crr	5559.12	-0.596193	0.115259	1.12e-06
gene-DR76_RS01690	pdxK	1426.81	0.211936	0.0755645	0.0115003
gene-DR76_RS01695	yfeK	871.051	0.0575338	0.126583	0.718912
gene-DR76_RS01700	cysM	5199.28	0.4092	0.194123	0.063899
gene-DR76_RS01705	cysA	8738.71	0.085799	0.246423	0.784195
gene-DR76_RS01710	cysW	4637.81	0.607352	0.298103	0.07417
gene-DR76_RS01715	cysT	2622.24	0.757721	0.249904	0.00595894
gene-DR76_RS01720	cysP	7357.79	0.535934	0.115839	1.52e-05
gene-DR76_RS01725	ucpA	2570.31	0.692091	0.290508	0.0341736
gene-DR76_RS01730	murQ	641.187	0.809698	0.190944	7.98e-05
gene-DR76_RS01735	murP	882.273	-0.0421119	0.116705	0.776807
gene-DR76_RS01740	yfeX	2381.77	-0.920854	0.147848	3.03e-09
gene-DR76_RS01745	yfeY	1087.22	0.327105	0.163026	0.0787088
gene-DR76_RS01750	yfeZ	371.064	0.604308	0.222777	0.0147994
gene-DR76_RS01755	ypeA	461.307	0.262328	0.162143	0.163881
gene-DR76_RS01760	amiA	917.896	-0.25544	0.220234	0.330007
gene-DR76_RS01765	hemF	666.892	0.210687	0.145382	0.216836
gene-DR76_RS01770	eutR	250.409	-0.151999	0.139769	0.362633
gene-DR76_RS01775	eutK	79.5878	0.446575	0.257098	0.132633
gene-DR76_RS01780	eutL	71.3548	0.384132	0.236036	0.16103
gene-DR76_RS01785	eutC	98.5899	0.686666	0.301947	0.0443204
gene-DR76_RS01790	eutB	161.376	0.120649	0.182826	0.594889
gene-DR76_RS01795	eutA	73.4341	0.73052	0.234887	0.0047131
gene-DR76_RS01800	eutH	94.2921	-0.119918	0.237022	0.687637
gene-DR76_RS01805	eutG	32.5258	0.740942	0.345213	0.0587398
gene-DR76_RS01810	eutJ	21.6148	0.196833	0.397504	0.694159
gene-DR76_RS01815	eutE	28.2103	1.07296	0.363407	0.00754432
gene-DR76_RS01820	eutN	9.13195	-0.119926	0.5738	0.875436
gene-DR76_RS01825	eutM	38.4013	0.244609	0.33128	0.547931
gene-DR76_RS01830	pta	78.7457	0.522437	0.255969	0.0736487
gene-DR76_RS01835	eutT	44.9198	0.731968	0.333771	0.0531857
gene-DR76_RS01840	eutQ	50.566	0.0915741	0.340012	0.836562
gene-DR76_RS01845	eutP	28.387	0.580907	0.428587	0.249668
gene-DR76_RS01850	eutS	18.6168	0.762885	0.71486	0.372763
gene-DR76_RS01855	maeB	14073.7	0.58625	0.0948587	4.05e-09
gene-DR76_RS01860	tal	623.026	-0.139906	0.202595	0.575992
gene-DR76_RS01865	tkt	823.25	0.0961647	0.183772	0.676932
gene-DR76_RS01870	ypfG	1009.12	-0.503893	0.196156	0.0215555
gene-DR76_RS01875	nudK	596.901	-0.432904	0.202453	0.0596762
gene-DR76_RS01880	aegA	361.62	-0.920768	0.168463	2.39e-07
gene-DR76_RS01885	narQ	800.061	-0.872073	0.108319	8.6e-15
gene-DR76_RS01890	acrD	806.924	0.0315437	0.150003	0.874772
gene-DR76_RS01900	yffB	314.254	-0.435653	0.142274	0.00546929
gene-DR76_RS01905	dapE	2726.93	0.497498	0.0702063	1.11e-11
gene-DR76_RS01910	ypfN	349.345	0.455372	0.139792	0.00299911
gene-DR76_RS01915	ypfH	672.077	-0.345727	0.164093	0.0640393
gene-DR76_RS01920	tmcA	1904.17	0.680646	0.156968	5.4e-05
gene-DR76_RS01925	ypfJ	1343.94	0.473688	0.134223	0.00119492
gene-DR76_RS01930	purC	5378.38	1.8534	0.195828	4.6e-20
gene-DR76_RS01940	bamC	6975.6	0.320084	0.104926	0.00566231
gene-DR76_RS01945	dapA	7719.6	-0.115418	0.12911	0.460404
gene-DR76_RS01950	gcvR	1997.64	-0.733281	0.248387	0.0075449
gene-DR76_RS01955	bcp	2671.34	0.156284	0.131201	0.315727
gene-DR76_RS01960	yfgO	893.506	0.00177824	0.1128	0.990781
gene-DR76_RS01965	bepA	2641.01	-0.0999753	0.156095	0.606546
gene-DR76_RS01970	arsC	1693.29	0.660492	0.281342	0.0371395
gene-DR76_RS01975	hda	1618.83	0.2143	0.175111	0.302042
gene-DR76_RS01980	uraA	1443.62	2.1112	0.104725	6.99e-88
gene-DR76_RS01985	upp	3311.18	0.198002	0.167761	0.32018
gene-DR76_RS01990	purM	4316.1	3.82893	0.27066	1.11e-43
gene-DR76_RS01995	purN	3096.64	2.91823	0.14913	7.15e-83
gene-DR76_RS02000	ppk1	4024.85	-0.135967	0.0827219	0.156421
gene-DR76_RS02005	ppx	2644.89	0.383298	0.105067	0.000780256
gene-DR76_RS02010	pdeF	468.638	-1.14717	0.200304	5.65e-08
gene-DR76_RS02020	yfgG	1458.2	-1.10004	0.202627	2.93e-07
gene-DR76_RS02025	yfgH	80.2498	-1.07146	0.225821	8.83e-06
gene-DR76_RS02030	yfgI	93.4791	-0.599777	0.187601	0.00362816
gene-DR76_RS02035	guaA	8893.87	1.0716	0.106465	1.48e-22
gene-DR76_RS02040	guaB	6710	1.53144	0.137635	2.34e-27
gene-DR76_RS02045	xseA	3957.79	-0.339318	0.106214	0.00365058
gene-DR76_RS02050	DR76_RS02050	3058.91	-0.422011	0.0754587	1.19e-07
gene-DR76_RS02055	DR76_RS02055	418.639	-0.476099	0.142571	0.00228556
gene-DR76_RS02060	sinH	152.917	-0.77206	0.184236	9.8e-05
gene-DR76_RS02065	DR76_RS02065	146.216	0.60968	0.321025	0.0974873
gene-DR76_RS02070	der	4212.81	1.08311	0.151726	7.76e-12
gene-DR76_RS02075	bamB	4626.47	0.899427	0.107989	9.26e-16
gene-DR76_RS02080	yfgM	3230.81	0.591813	0.172914	0.00172525
gene-DR76_RS02085	hisS	7594.32	0.480492	0.172417	0.0120851
gene-DR76_RS02090	ispG	3939.71	-0.0427823	0.109855	0.757425
gene-DR76_RS02095	rodZ	4736.43	0.115925	0.0768879	0.197168
gene-DR76_RS02100	rlmN	3034.85	1.18505	0.181599	4.76e-10
gene-DR76_RS02105	ndk	3263.1	3.38146	0.232527	4.01e-46
gene-DR76_RS02110	pbpC	996.556	0.443044	0.279869	0.173744
gene-DR76_RS02115	yfhM	5287.05	-0.415767	0.0513377	5.88e-15
gene-DR76_RS02120	sseA	2477.26	-0.500772	0.159121	0.00420695
gene-DR76_RS02125	sseB	2180.22	-0.0990344	0.12504	0.517832
gene-DR76_RS02130	pepB	4181.63	-0.0291922	0.12172	0.855981
gene-DR76_RS02135	iscX	666.775	0.569134	0.14277	0.000222221
gene-DR76_RS02140	fdx	1554.46	0.492035	0.150474	0.00288355
gene-DR76_RS02145	hscA	5088.89	1.375	0.21369	8.5e-10
gene-DR76_RS02150	hscB	1369.17	1.06558	0.132277	8.29e-15
gene-DR76_RS02155	iscA	3286.64	0.674164	0.106585	1.68e-09
gene-DR76_RS02160	iscU	2279.95	0.66191	0.139037	8.22e-06
gene-DR76_RS02165	iscS	10794.6	0.618529	0.06007	1.46e-23
gene-DR76_RS02170	iscR	4566.7	0.238892	0.107089	0.0489234
gene-DR76_RS02175	trmJ	2250.98	0.148494	0.168425	0.467548
gene-DR76_RS02180	suhB	2209.03	0.97265	0.119663	4.64e-15
gene-DR76_RS02185	yfhR	111.604	-0.124623	0.227609	0.662629
gene-DR76_RS02190	csiE	578.403	0.617846	0.165006	0.000550311
gene-DR76_RS02195	hcaT	693.446	0.990287	0.175114	8.44e-08
gene-DR76_RS02200	yphA	78.7114	0.838395	0.410143	0.0732484
gene-DR76_RS02205	yphB	95.9574	-0.00183065	0.249525	0.996046
gene-DR76_RS02210	yphC	143.99	0.449816	0.173962	0.0206886
gene-DR76_RS02215	yphD	42.2789	0.140415	0.357527	0.754973
gene-DR76_RS02220	yphE	128.814	0.282638	0.211916	0.258464
gene-DR76_RS02225	yphF	86.0595	0.184938	0.312546	0.636273
gene-DR76_RS02230	yphG	246.272	-0.140354	0.163376	0.47986
gene-DR76_RS02235	yphH	328.93	0.217178	0.178948	0.306407
gene-DR76_RS02240	glyA	20123.6	0.397396	0.129021	0.00516526
gene-DR76_RS02245	hmpA	894.034	0.234233	0.134569	0.131692
gene-DR76_RS02250	glnB	1305.41	0.333249	0.155936	0.0598333
gene-DR76_RS02255	glrR	980.481	0.401607	0.0831177	5.94e-06
gene-DR76_RS02260	qseG	1046.5	-0.0109912	0.180276	0.963014
gene-DR76_RS02265	qseE	933.056	0.0605196	0.089904	0.585863
gene-DR76_RS02270	purL	17763.6	3.7374	0.281617	1.54e-38
gene-DR76_RS02275	mltF	521.264	0.364625	0.139721	0.0194448
gene-DR76_RS02280	tadA	456	0.486422	0.243536	0.0801351
gene-DR76_RS02285	yfhb	387.618	-0.280198	0.1245	0.0468392
gene-DR76_RS02290	yfhH	280.037	-1.17415	0.19652	1.36e-08
gene-DR76_RS02295	yfhL	220.342	-0.229683	0.200878	0.337584
gene-DR76_RS02300	shoB	238.198	0.560584	0.313485	0.120016
gene-DR76_RS02310	acpS	599.259	0.516903	0.214463	0.0318454
gene-DR76_RS02315	pdxJ	1510.42	0.397808	0.102639	0.000338269
gene-DR76_RS02320	recO	825.649	1.39917	0.126902	7.07e-27
gene-DR76_RS02325	era	2961.84	0.687116	0.0883219	7.05e-14
gene-DR76_RS02330	rnc	1868.65	0.484886	0.226759	0.0596762
gene-DR76_RS02335	lepB	3660.36	1.6925	0.16528	2.59e-23
gene-DR76_RS02340	lepA	6634.84	1.04683	0.0990404	8.87e-25
gene-DR76_RS02345	rseC	977.195	0.395334	0.0998465	0.000246443
gene-DR76_RS02350	rseB	3596.61	-0.0321007	0.224085	0.91678
gene-DR76_RS02355	rseA	5492.11	-0.279952	0.222389	0.287777
gene-DR76_RS02360	rpoE	3403.6	0.387502	0.219704	0.125762
gene-DR76_RS02370	nadB	455.708	0.446604	0.110715	0.000183704
gene-DR76_RS02375	trmN	590.988	0.364435	0.107889	0.00200469
gene-DR76_RS02380	srmB	3237.36	0.717647	0.155422	1.58e-05
gene-DR76_RS02385	yfiE	264.894	-0.253986	0.151271	0.146896
gene-DR76_RS02390	eamB	352.589	-1.5524	0.197285	3.55e-14
gene-DR76_RS02395	grcA	4676.77	-1.515	0.198775	2.34e-13
gene-DR76_RS02400	ung	1002.11	-0.368037	0.116197	0.0039569
gene-DR76_RS02405	yfiF	2748.39	0.143958	0.145049	0.41
gene-DR76_RS02415	trxC	649.228	1.13385	0.181362	2.62e-09
gene-DR76_RS02420	tapT	501.294	0.274746	0.148979	0.108441
gene-DR76_RS02425	pat	3745.07	-0.2071	0.0760928	0.014461
gene-DR76_RS02430	pssA	6385.89	-0.0976505	0.0839437	0.328605
gene-DR76_RS02435	yfiM	785.685	0.478907	0.154994	0.00501439
gene-DR76_RS02440	kgtP	5177.9	1.53017	0.24618	3.27e-09
gene-DR76_RS02445	rrf	41.7258	1.66913	0.746817	0.0485129
gene-DR76_RS02450	DR76_RS02450	101168	1.39437	0.817017	0.139952
gene-DR76_RS02455	DR76_RS02455	382.21	0.748067	0.66472	0.345342
gene-DR76_RS02460	DR76_RS02460	57685.4	1.48339	0.816114	0.113717
gene-DR76_RS02465	murI	1426.17	-0.251949	0.0687454	0.000735268
gene-DR76_RS02470	btuB	7943.58	0.531178	0.155475	0.00176027
gene-DR76_RS02475	trmA	1480.6	0.521435	0.200065	0.019608
gene-DR76_RS02480	yijD	1096.7	0.362605	0.1051	0.00157074
gene-DR76_RS02485	fabR	1866.72	0.310484	0.194294	0.169528
gene-DR76_RS02490	DR76_RS02490	124.332	0.217471	0.259511	0.491462
gene-DR76_RS02495	DR76_RS02495	104.096	-0.0779574	0.185395	0.737398
gene-DR76_RS02500	sthA	5653.96	0.723281	0.10451	3.51e-11
gene-DR76_RS02505	oxyR	3888.01	-0.201785	0.136708	0.207572
gene-DR76_RS02510	DR76_RS02510	224.406	0.397194	0.232069	0.138796
gene-DR76_RS02515	DR76_RS02515	264.471	0.235645	0.234975	0.404778
gene-DR76_RS02520	argH	6266.12	-0.136737	0.168777	0.507523
gene-DR76_RS02525	argB	4555.11	-0.7535	0.144739	9.46e-07
gene-DR76_RS02530	argC	4328.24	-0.974506	0.155739	2.53e-09
gene-DR76_RS02535	argE	3939.4	-0.493757	0.155486	0.00386747
gene-DR76_RS02540	ppc	15819.3	0.598351	0.122906	4.98e-06
gene-DR76_RS02545	eptC	5538.94	1.38294	0.164376	4.65e-16
gene-DR76_RS02550	yijO	316.793	0.161514	0.133286	0.307039
gene-DR76_RS02555	frwD	62.6151	-0.773645	0.323593	0.0334533
gene-DR76_RS02560	pflC	121.373	-0.0352765	0.277677	0.926587
gene-DR76_RS02565	pflD	335.959	-0.0596194	0.155177	0.761138
gene-DR76_RS02570	frwB	20.1461	0.900081	0.535279	0.146276
gene-DR76_RS02575	frwC	55.0308	0.455106	0.417947	0.362021
gene-DR76_RS02580	ptsP	165.628	-0.347834	0.189944	0.110988
gene-DR76_RS02585	fsa	639.268	0.280307	0.246711	0.340313
gene-DR76_RS02590	gldA	3733.2	-0.815029	0.155151	7.4e-07
gene-DR76_RS02600	yijF	167.712	-1.37093	0.225664	7.59e-09
gene-DR76_RS02605	yijE	533.734	-0.356451	0.222044	0.167407
gene-DR76_RS02610	katG	23692	-0.715498	0.159045	2.68e-05
gene-DR76_RS02615	metF	2260.92	0.802244	0.168563	8.27e-06
gene-DR76_RS02620	DR76_RS02620	350.74	-0.325329	0.157238	0.069412
gene-DR76_RS02625	DR76_RS02625	379.5	-0.333607	0.233818	0.224298
gene-DR76_RS02630	DR76_RS02630	587.698	0.119239	0.238529	0.691681
gene-DR76_RS02635	DR76_RS02635	571.047	-0.175409	0.209076	0.491062
gene-DR76_RS02640	DR76_RS02640	322.724	0.12323	0.282873	0.729928
gene-DR76_RS02645	metL	5205.4	2.04837	0.211892	6.94e-21
gene-DR76_RS02650	metB	2300.05	0.836548	0.13218	1.65e-09
gene-DR76_RS02655	metJ	515.546	0.545239	0.252567	0.0571333
gene-DR76_RS02660	yiiX	303.054	-0.224535	0.16942	0.261688
gene-DR76_RS02665	rpmE	3954.96	0.0223	0.238531	0.94473
gene-DR76_RS02670	priA	1119.33	0.752724	0.102542	1.84e-12
gene-DR76_RS02675	cytR	2041.52	0.488131	0.110333	3.7e-05
gene-DR76_RS02680	ftsN	2465.69	0.511883	0.136585	0.000545116
gene-DR76_RS02685	hslV	1330.39	0.447576	0.126206	0.00112402
gene-DR76_RS02690	hslU	4957.83	0.40805	0.0606864	1.31e-10
gene-DR76_RS02695	menA	1115.02	0.900872	0.131703	6.05e-11
gene-DR76_RS02700	rraA	1592.67	-0.40144	0.143008	0.011423
gene-DR76_RS02705	zapB	1308.51	-0.531614	0.13703	0.000333319
gene-DR76_RS02710	glpF	6570.32	-0.362494	0.236715	0.189468
gene-DR76_RS02715	glpK	14624.4	0.20644	0.138938	0.2044
gene-DR76_RS02720	glpX	2104.83	-0.71718	0.0911663	3.6e-14
gene-DR76_RS02725	fpr	1624.98	-0.938094	0.0997186	7.82e-20
gene-DR76_RS02730	uspD	848.674	-1.5403	0.120216	5.61e-36
gene-DR76_RS02735	yiiS	224.045	-1.0129	0.15458	4e-10
gene-DR76_RS02740	yiiR	290.855	0.235656	0.155182	0.193592
gene-DR76_RS02745	yiiQ	822.963	-0.0983422	0.103769	0.432539
gene-DR76_RS02750	tpiA	7436.91	-1.04498	0.0964999	5.84e-26
gene-DR76_RS02755	cdh	395.576	0.11946	0.135488	0.467548
gene-DR76_RS02760	sbp	2276.93	-1.09448	0.200318	2.42e-07
gene-DR76_RS02770	pfkA	8461.79	-1.66019	0.122095	2.1e-40
gene-DR76_RS02775	fieF	1347.34	-0.227938	0.0886489	0.0214388
gene-DR76_RS02780	cpxP	1551.31	-1.67346	0.186546	4.05e-18
gene-DR76_RS02785	cpxR	1934.18	-0.341282	0.140314	0.0302141
gene-DR76_RS02790	cpxA	3319.53	0.0336061	0.123911	0.835433
gene-DR76_RS02795	yiiM	750.011	-0.739826	0.0893942	1.42e-15
gene-DR76_RS02800	kdgT	177.145	0.717	0.210185	0.00179211
gene-DR76_RS02810	sodA	8449.4	0.588143	0.124618	9.94e-06
gene-DR76_RS02815	rhaT	162.122	-0.144315	0.186539	0.527548
gene-DR76_RS02820	rhaR	358.336	-0.510484	0.158699	0.00340806
gene-DR76_RS02825	rhaS	163.457	-0.245951	0.223756	0.3574
gene-DR76_RS02835	rhaB	29.7038	-0.482264	0.351384	0.243401
gene-DR76_RS02840	rhaA	40.5455	-0.0932174	0.291449	0.801564
gene-DR76_RS02845	rhaD	117.227	0.543727	0.210702	0.0209539
gene-DR76_RS02850	rhaM	20.8896	-0.0552891	0.367917	0.912444
gene-DR76_RS02855	DR76_RS02855	25.7118	-0.263456	0.405505	0.600934
gene-DR76_RS02865	fdhD	433.147	0.821761	0.241893	0.00187576
gene-DR76_RS02875	fdnG	6196.01	1.21099	0.107414	4.62e-28
gene-DR76_RS02880	fdoH	509.209	0.75441	0.21228	0.00109668
gene-DR76_RS02885	fdoI	369.812	0.538189	0.12156	3.66e-05
gene-DR76_RS02890	fdhE	1516.97	1.12461	0.271726	0.000121632
gene-DR76_RS02895	yiiE	46.7734	-0.790129	0.388263	0.074507
gene-DR76_RS02900	DR76_RS02900	723.641	-0.501477	0.175603	0.00998336
gene-DR76_RS02910	nadS	595.122	-0.187063	0.179641	0.385608
gene-DR76_RS02915	DR76_RS02915	154.934	-0.173846	0.241945	0.559422
gene-DR76_RS02920	DR76_RS02920	571.599	-0.00371743	0.115354	0.981361
gene-DR76_RS02925	fabY	1953.45	0.0165855	0.176718	0.944639
gene-DR76_RS02930	dtd	699.464	-0.131591	0.169153	0.525676
gene-DR76_RS02935	yihY	666.164	-0.65106	0.148146	4.19e-05
gene-DR76_RS02940	yihX	729.095	-0.025717	0.205648	0.926994
gene-DR76_RS02945	DR76_RS02945	182.71	-0.192414	0.194752	0.411907
gene-DR76_RS02950	DR76_RS02950	71.4098	-0.399327	0.273252	0.212598
gene-DR76_RS02955	DR76_RS02955	137.969	-0.28303	0.234172	0.308145
gene-DR76_RS02960	DR76_RS02960	118.864	-0.299841	0.174704	0.137732
gene-DR76_RS02965	DR76_RS02965	72.9337	-0.0442209	0.244278	0.89404
gene-DR76_RS02970	yihU	102.832	-0.622084	0.309258	0.0779077
gene-DR76_RS02975	DR76_RS02975	361.838	-0.52871	0.186797	0.0107091
gene-DR76_RS02980	DR76_RS02980	731.857	-0.38931	0.130652	0.00696172
gene-DR76_RS02985	yihN	348.123	-0.166624	0.198082	0.490043
gene-DR76_RS02990	yihM	320.027	1.26342	0.220169	5.31e-08
gene-DR76_RS02995	yihL	222.083	1.43433	0.188638	2.68e-13
gene-DR76_RS03000	typA	11770.1	0.872839	0.117125	8.18e-13
gene-DR76_RS03010	glnA	23640	-0.395859	0.127969	0.00496004
gene-DR76_RS03015	glnL	2177.9	-0.304853	0.118692	0.0215555
gene-DR76_RS03020	glnG	1771.24	0.173367	0.0961964	0.116875
gene-DR76_RS03025	yshB	528.469	0.236314	0.207198	0.338758
gene-DR76_RS03030	hemN	3618.19	0.253463	0.0651807	0.00032195
gene-DR76_RS03035	yihI	1274.04	0.878387	0.204616	6.48e-05
gene-DR76_RS03040	yihA	915.869	0.22007	0.158542	0.238104
gene-DR76_RS03045	polA	4368.94	-0.33332	0.0713889	1.25e-05
gene-DR76_RS03055	yihG	253.867	-0.276555	0.173066	0.169528
gene-DR76_RS03060	yihF	101.258	-0.948475	0.223458	7.86e-05
gene-DR76_RS03065	dsbA	2315.03	-0.295566	0.111812	0.0178435
gene-DR76_RS03070	srkA	1965.05	-0.64477	0.137461	1.14e-05
gene-DR76_RS03075	yihD	706.986	-0.472623	0.194214	0.0301231
gene-DR76_RS03080	mobA	293.515	-0.231577	0.145018	0.169788
gene-DR76_RS03085	mobB	357.248	-0.628974	0.183828	0.00173089
gene-DR76_RS03090	rrf	189.645	1.33762	0.928037	0.219397
gene-DR76_RS03095	DR76_RS03095	94804.2	1.39182	0.8196	0.142005
gene-DR76_RS03100	DR76_RS03100	384.342	0.693537	0.653046	0.375508
gene-DR76_RS03105	DR76_RS03105	47864.6	1.48776	0.810178	0.109968
gene-DR76_RS03110	hemG	1059.77	-0.106822	0.101796	0.381656
gene-DR76_RS03115	trkH	1781.84	0.211585	0.190354	0.351739
gene-DR76_RS03120	yigZ	1104.69	-0.0744356	0.15681	0.706564
gene-DR76_RS03125	pepQ	4928.03	-0.170056	0.0799434	0.0612274
gene-DR76_RS03130	fadB	8421.35	3.03416	0.168374	1.87e-70
gene-DR76_RS03135	fadA	3159.41	0.910265	0.168815	3.55e-07
gene-DR76_RS03140	fre	2793.6	0.133064	0.107717	0.297353
gene-DR76_RS03145	ubiD	5168.14	0.700321	0.178896	0.000291854
gene-DR76_RS03150	rfaH	586.643	-0.0583178	0.198334	0.819236
gene-DR76_RS03155	tatD	580.835	0.184892	0.11645	0.172279
gene-DR76_RS03160	tatC	1494.95	0.285323	0.120745	0.0358264
gene-DR76_RS03165	tatB	2483.93	0.188768	0.190818	0.411675
gene-DR76_RS03170	tatA	1958.1	-0.479403	0.16186	0.0073345
gene-DR76_RS03175	ubiB	3193.04	0.127592	0.100051	0.280887
gene-DR76_RS03180	ubiJ	1080.35	0.800634	0.187227	6.95e-05
gene-DR76_RS03185	ubiE	2041.42	-0.00907029	0.0976545	0.945018
gene-DR76_RS03190	rmuC	1220.96	0.15439	0.127273	0.306549
gene-DR76_RS03195	DR76_RS03195	166.062	0.151276	0.242968	0.617075
gene-DR76_RS03200	DR76_RS03200	230.79	0.00155488	0.286147	0.997044
gene-DR76_RS03205	DR76_RS03205	120.444	0.34677	0.235604	0.208987
gene-DR76_RS03210	DR76_RS03210	219.014	0.00679921	0.165836	0.975981
gene-DR76_RS03215	DR76_RS03215	90.6456	0.0930858	0.233531	0.750619
gene-DR76_RS03220	DR76_RS03220	734.103	-1.02514	0.103334	5.96e-22
gene-DR76_RS03225	udp	4583.96	-1.37251	0.114545	1.42e-31
gene-DR76_RS03230	ysgA	1940.22	0.936634	0.128434	2.58e-12
gene-DR76_RS03240	DR76_RS03240	117.277	-0.117685	0.172264	0.580465
gene-DR76_RS03245	DR76_RS03245	77.2317	-0.300421	0.28916	0.386432
gene-DR76_RS03250	fdrA	62.382	0.0920869	0.248137	0.76993
gene-DR76_RS03255	DR76_RS03255	70.3417	0.00497276	0.205758	0.985954
gene-DR76_RS03260	arcC	38.0408	-0.113585	0.388031	0.820123
gene-DR76_RS03265	DR76_RS03265	28.8878	-0.115642	0.343825	0.790727
gene-DR76_RS03270	DR76_RS03270	122.481	0.00233335	0.234683	0.994596
gene-DR76_RS03275	DR76_RS03275	346.383	-0.633713	0.183765	0.00157905
gene-DR76_RS03280	DR76_RS03280	750.326	-0.765018	0.222004	0.001593
gene-DR76_RS03285	tkt	619.918	0.487883	0.123996	0.000270283
gene-DR76_RS03290	ptsG	283.955	0.528268	0.140226	0.000509514
gene-DR76_RS03295	DR76_RS03295	82.4205	0.342826	0.252913	0.249668
gene-DR76_RS03310	DR76_RS03310	146.959	0.443032	0.187437	0.0357843
gene-DR76_RS03320	metE	45777.6	0.427984	0.146461	0.00825725
gene-DR76_RS03325	metR	898.252	2.18701	0.210306	5.25e-24
gene-DR76_RS03330	bioP	840.428	1.79385	0.175617	3.33e-23
gene-DR76_RS03335	yigL	654.883	-0.532114	0.144344	0.000680238
gene-DR76_RS03340	pldB	1534.42	-0.215679	0.102279	0.0638241
gene-DR76_RS03345	rhtB	651.594	-0.449693	0.109678	0.000141746
gene-DR76_RS03350	rhtC	1323.9	0.887737	0.170936	1.01e-06
gene-DR76_RS03355	recQ	2228.28	0.489738	0.11403	6.43e-05
gene-DR76_RS03360	pldA	1341.68	0.147475	0.106418	0.238949
gene-DR76_RS03365	yigI	586.39	2.28418	0.226046	1e-22
gene-DR76_RS03370	rarD	626.715	1.45682	0.204638	8.85e-12
gene-DR76_RS03375	DR76_RS03375	72.3512	0.72036	0.29241	0.0280506
gene-DR76_RS03380	DR76_RS03380	35.7146	0.478198	0.420535	0.33998
gene-DR76_RS03385	corA	1056.7	0.693341	0.125378	1.68e-07
gene-DR76_RS03395	yigE	116.038	-0.434881	0.199768	0.0550527
gene-DR76_RS03400	DR76_RS03400	1111.95	-0.506375	0.0766706	2.84e-10
gene-DR76_RS03405	uvrD	3597.43	0.223266	0.122591	0.112972
gene-DR76_RS03410	yigB	1300.56	-0.183653	0.0874044	0.0648225
gene-DR76_RS03415	xerC	2081.52	0.0243779	0.200272	0.929003
gene-DR76_RS03420	yigA	1347.42	0.315362	0.222464	0.227223
gene-DR76_RS03425	dapF	1411.22	0.223453	0.160614	0.237016
gene-DR76_RS03430	yifL	623.818	0.0699074	0.185643	0.766058
gene-DR76_RS03435	DR76_RS03435	209.958	-0.762722	0.209717	0.000812457
gene-DR76_RS03440	DR76_RS03440	205.404	-1.10716	0.24233	1.95e-05
gene-DR76_RS03445	cyaY	467.692	0.551954	0.107762	1.45e-06
gene-DR76_RS03450	cyaA	8714.23	-0.259286	0.081491	0.00379604
gene-DR76_RS03455	hemC	2399.4	0.618196	0.22913	0.0154284
gene-DR76_RS03460	hemD	1780.02	-0.307091	0.126193	0.0301231
gene-DR76_RS03465	hemX	3062.59	-0.109689	0.137385	0.514447
gene-DR76_RS03470	hemY	2831.7	0.196815	0.108233	0.113593
gene-DR76_RS03475	aslA	219.11	-0.413191	0.163005	0.0234231
gene-DR76_RS03480	aslB	234.909	-0.0995785	0.199501	0.692016
gene-DR76_RS03485	DR76_RS03485	20.833	2.45979	0.814934	0.00621468
gene-DR76_RS03490	DR76_RS03490	126.951	0.842954	0.448094	0.10105
gene-DR76_RS03495	DR76_RS03495	274.015	0.857415	0.413503	0.0687565
gene-DR76_RS03500	DR76_RS03500	279.047	1.28761	0.443155	0.00866081
gene-DR76_RS03505	yifK	1475.83	1.84298	0.158327	7.44e-30
gene-DR76_RS03510	wecG	396.193	1.0934	0.139096	3.76e-14
gene-DR76_RS03515	wzyE	330.874	0.7472	0.141365	6.23e-07
gene-DR76_RS03520	rffT	679.63	0.363366	0.140314	0.0204901
gene-DR76_RS03525	wzxE	691.841	0.281577	0.115812	0.030255
gene-DR76_RS03530	rffA	597.774	0.654214	0.152579	6.63e-05
gene-DR76_RS03535	rffC	276.459	1.31847	0.207994	1.55e-09
gene-DR76_RS03540	rfbA	627.279	1.08338	0.121657	7.18e-18
gene-DR76_RS03545	rffG	983.771	0.793457	0.0941478	4.17e-16
gene-DR76_RS03550	wecC	1359.57	0.70337	0.143508	4.27e-06
gene-DR76_RS03555	wecB	1665.84	-0.00897644	0.115258	0.954094
gene-DR76_RS03560	wzzE	1496.74	-0.346126	0.129526	0.0165249
gene-DR76_RS03565	wecA	1963.05	-0.46591	0.153775	0.00599738
gene-DR76_RS03575	rho	14474.8	-0.107382	0.111153	0.422313
gene-DR76_RS03580	rhoL	2741.63	-1.08468	0.275502	0.000268073
gene-DR76_RS03585	trxA	3549.47	-0.160664	0.135387	0.317379
gene-DR76_RS03590	rhlB	7895.73	0.217425	0.0902238	0.0318646
gene-DR76_RS03595	gppA	4818.8	0.699688	0.138811	2.17e-06
gene-DR76_RS03600	rep	2066.6	0.333978	0.186933	0.120233
gene-DR76_RS03605	ppiC	1051.55	-0.08415	0.156766	0.668137
gene-DR76_RS03610	ilvC	23615.6	-0.00310039	0.18061	0.99029
gene-DR76_RS03615	ilvY	1204.46	0.781597	0.170998	1.94e-05
gene-DR76_RS03620	ilvA	10789.1	1.23749	0.206911	1.31e-08
gene-DR76_RS03625	ilvD	22086.3	1.15118	0.15882	3.55e-12
gene-DR76_RS03630	ilvE	12223.9	0.769624	0.119546	8.34e-10
gene-DR76_RS03635	ilvM	1613.72	-0.0477862	0.298791	0.907345
gene-DR76_RS03640	ilvG	8257.12	1.3354	0.120022	2.35e-27
gene-DR76_RS03645	ilvL	512.776	0.725056	0.578665	0.290542
gene-DR76_RS03650	yifB	285.444	-0.106927	0.142363	0.540559
gene-DR76_RS03655	maoP	709.427	-0.158278	0.168411	0.435875
gene-DR76_RS03660	hdfR	932.447	-0.719561	0.175388	0.000140299
gene-DR76_RS03665	DR76_RS03665	42.1415	0.566183	0.37985	0.202876
gene-DR76_RS03670	DR76_RS03670	53.6722	1.81843	0.70417	0.0208534
gene-DR76_RS03675	rrf	276.095	1.55557	0.820078	NA
gene-DR76_RS03680	DR76_RS03680	87908.5	1.39988	0.817335	0.138488
gene-DR76_RS03685	DR76_RS03685	383.648	0.687221	0.638053	0.367791
gene-DR76_RS03690	DR76_RS03690	58299.8	1.47798	0.810338	0.112419
gene-DR76_RS03695	yieP	904.233	-1.36853	0.12421	7.66e-27
gene-DR76_RS03700	mdtD	1269.58	-1.81805	0.152115	2.04e-31
gene-DR76_RS03705	rbsR	1280.62	-0.631376	0.162487	0.000325406
gene-DR76_RS03710	rbsK	1695.65	0.279127	0.0853962	0.00289347
gene-DR76_RS03715	rbsB	3912.28	-0.104982	0.214104	0.697324
gene-DR76_RS03720	rbsC	655.441	0.721713	0.250129	0.00918066
gene-DR76_RS03725	rbsA	896.426	1.51754	0.190542	1.69e-14
gene-DR76_RS03730	rbsD	774.92	0.983165	0.173661	8.16e-08
gene-DR76_RS03735	kup	1337.47	0.166643	0.0876583	0.0972087
gene-DR76_RS03740	ravA	1479.8	-1.11135	0.154234	4.83e-12
gene-DR76_RS03745	viaA	2583.81	-1.28919	0.212661	8.17e-09
gene-DR76_RS03750	asnA	6755.19	-1.18396	0.287876	0.000134501
gene-DR76_RS03755	asnC	341.537	-0.350335	0.139819	0.0252382
gene-DR76_RS03760	mioC	3458.44	-0.496637	0.109492	2.26e-05
gene-DR76_RS03765	mnmG	5873.68	0.171785	0.0859027	0.0797928
gene-DR76_RS03770	rsmG	773.233	0.498722	0.120424	0.000120527
gene-DR76_RS03775	atpI	2629.13	0.605024	0.186281	0.00309144
gene-DR76_RS03780	atpB	11124.8	0.489614	0.155008	0.00405943
gene-DR76_RS03785	atpE	4441.25	1.23087	0.310664	0.00024405
gene-DR76_RS03790	atpF	11834.3	0.556677	0.164371	0.00194448
gene-DR76_RS03795	atpH	7016.01	0.786152	0.160378	4.26e-06
gene-DR76_RS03800	atpA	28926.1	0.75588	0.123266	5.41e-09
gene-DR76_RS03805	atpG	17902	0.499853	0.138127	0.00086717
gene-DR76_RS03810	atpD	29224.7	0.396868	0.148056	0.0161592
gene-DR76_RS03815	atpC	5630.71	0.460203	0.167201	0.0132907
gene-DR76_RS03820	glmU	8230.65	-0.245034	0.109365	0.0479422
gene-DR76_RS03825	glmS	10206.1	0.249462	0.0789634	0.00405366
gene-DR76_RS03830	pstS	1093.83	0.999908	0.134586	9.67e-13
gene-DR76_RS03835	pstC	576.455	1.07761	0.148217	3.03e-12
gene-DR76_RS03840	pstA	525.56	1.60698	0.195222	2.05e-15
gene-DR76_RS03845	pstB	951.919	0.822064	0.125645	4.26e-10
gene-DR76_RS03850	phoU	863.574	0.558298	0.116794	7.52e-06
gene-DR76_RS03855	bglG	36.5088	0.786425	0.387144	0.0750572
gene-DR76_RS03860	bglF	65.8835	-0.38161	0.230932	0.154053
gene-DR76_RS03865	bglB	45.119	-0.529836	0.288628	0.110047
gene-DR76_RS03870	bglH	48.861	-0.181229	0.342698	0.673553
gene-DR76_RS03875	yieL	65.5877	0.0405572	0.291901	0.919497
gene-DR76_RS03880	yieK	40.7372	-0.201962	0.36077	0.655302
gene-DR76_RS03885	cbrB	102.376	0.392674	0.251409	0.18011
gene-DR76_RS03890	yieH	810.537	0.98033	0.19167	1.5e-06
gene-DR76_RS03895	adeP	4173.54	2.62663	0.157794	3.64e-60
gene-DR76_RS03900	yieF	582.409	-0.868607	0.11831	1.83e-12
gene-DR76_RS03905	yieE	718.638	-0.841771	0.122682	5.27e-11
gene-DR76_RS03910	yidZ	443.736	0.224766	0.141207	0.171145
gene-DR76_RS03915	mdtL	196.85	0.667808	0.20066	0.00237782
gene-DR76_RS03920	tnaB	227.443	0.238253	0.198043	0.310482
gene-DR76_RS03925	tnaA	935.696	0.75216	0.155551	5.84e-06
gene-DR76_RS03930	tnaC	49.2113	0.764339	0.55651	0.24313
gene-DR76_RS03935	mnmE	1747.44	0.611496	0.138943	4.08e-05
gene-DR76_RS03940	yidC	10771.8	0.837112	0.132735	1.88e-09
gene-DR76_RS03945	yidD	1412.33	0.599638	0.232384	0.0209552
gene-DR76_RS03950	rnpA	1478.07	0.536783	0.178935	0.00657445
gene-DR76_RS03955	rpmH	1453.58	0.509586	0.140223	0.000820346
gene-DR76_RS03960	dnaA	4813.33	0.0973963	0.123414	0.519482
gene-DR76_RS03965	dnaN	2892.53	1.09228	0.263815	0.000120986
gene-DR76_RS03970	recF	1491.61	1.1321	0.178863	1.65e-09
gene-DR76_RS03975	gyrB	10333.8	0.131685	0.117541	0.347839
gene-DR76_RS03985	yidB	197.226	-0.0287763	0.145358	0.882326
gene-DR76_RS03990	yidA	1685.62	-0.773101	0.12134	1.26e-09
gene-DR76_RS03995	DR76_RS03995	147.52	-0.817273	0.178671	1.91e-05
gene-DR76_RS04000	dgoR	264.39	0.576316	0.148047	0.000316915
gene-DR76_RS04005	dgoK	233.3	0.903227	0.219531	0.00013367
gene-DR76_RS04010	dgoA	100.241	0.624338	0.275235	0.0448996
gene-DR76_RS04015	dgoD	288.201	0.0232971	0.154351	0.912323
gene-DR76_RS04020	dgoT	162.204	0.427019	0.19302	0.0509955
gene-DR76_RS04025	cbrA	56.722	0.652768	0.255548	0.0222755
gene-DR76_RS04030	yidR	1030.11	0.0897532	0.100819	0.462504
gene-DR76_RS04035	yidQ	729.605	-0.129007	0.228367	0.65244
gene-DR76_RS04040	ibpA	672.175	-0.137419	0.180205	0.534093
gene-DR76_RS04045	ibpB	182.195	-0.830854	0.166562	2.81e-06
gene-DR76_RS04055	yidE	716.542	0.0327425	0.0926871	0.781158
gene-DR76_RS04060	yidL	105.538	-0.489225	0.251264	0.0885696
gene-DR76_RS04065	yidK	44.5903	-0.246391	0.316897	0.525744
gene-DR76_RS04070	yidJ	134.449	-0.135709	0.17026	0.515121
gene-DR76_RS04075	yidH	94.7711	0.705826	0.329739	0.0594311
gene-DR76_RS04080	yidG	86.6845	0.10591	0.248491	0.73505
gene-DR76_RS04085	yidF	575.87	0.0263731	0.175041	0.912323
gene-DR76_RS04090	emrD	378.502	-1.00637	0.159843	2.01e-09
gene-DR76_RS04095	ivbL	192.695	1.35055	0.322186	9.75e-05
gene-DR76_RS04100	ilvB	5237.53	1.79119	0.149473	1.41e-31
gene-DR76_RS04105	ilvN	542.601	1.92441	0.123759	1.24e-52
gene-DR76_RS04110	DR76_RS04110	127.944	-0.452709	0.234641	0.0917105
gene-DR76_RS04120	uhpA	177.109	1.39003	0.315013	3.88e-05
gene-DR76_RS04125	uhpB	394.456	1.78946	0.278796	9.39e-10
gene-DR76_RS04130	uhpC	349.245	1.22107	0.20263	1.01e-08
gene-DR76_RS04135	uhpT	95.5861	0.930251	0.234754	0.000243616
gene-DR76_RS04140	adeD	486.336	1.65264	0.133617	1.38e-33
gene-DR76_RS04145	adeQ	117.129	0.0765922	0.280417	0.834237
gene-DR76_RS04150	yicN	221.307	0.0606104	0.144436	0.737741
gene-DR76_RS04155	nepI	567.132	0.601519	0.200723	0.0066286
gene-DR76_RS04160	yicS	55.2625	-0.0252538	0.300981	0.950655
gene-DR76_RS04170	nlpA	4850.24	-0.841396	0.130463	7.74e-10
gene-DR76_RS04175	yicL	995.05	-0.58594	0.143196	0.000146348
gene-DR76_RS04180	DR76_RS04180	22.3603	-1.57111	0.401368	0.000291995
gene-DR76_RS04190	DR76_RS04190	106.845	-1.0635	0.233136	2.02e-05
gene-DR76_RS04200	DR76_RS04200	715.217	-1.31818	0.233788	9.23e-08
gene-DR76_RS04215	DR76_RS04215	32.934	-0.251982	0.333231	0.537447
gene-DR76_RS04220	radC	14.1823	-1.24858	0.46593	0.0161889
gene-DR76_RS04230	DR76_RS04230	85.6298	-1.89941	0.214853	1.26e-17
gene-DR76_RS04235	DR76_RS04235	29.5398	-0.170618	0.372257	0.71705
gene-DR76_RS04240	DR76_RS04240	17.0547	-1.72802	0.729874	0.0354511
gene-DR76_RS04245	DR76_RS04245	41.5271	-0.377379	0.30883	0.302812
gene-DR76_RS04250	DR76_RS04250	73.6649	-0.497806	0.242486	0.0718202
gene-DR76_RS04255	DR76_RS04255	67.8812	-0.173207	0.255008	0.582957
gene-DR76_RS04260	DR76_RS04260	1338.18	-1.20699	0.172989	2.38e-11
gene-DR76_RS04265	DR76_RS04265	469.937	-1.51903	0.185684	3.07e-15
gene-DR76_RS04270	DR76_RS04270	2085.95	-0.938159	0.15556	9.84e-09
gene-DR76_RS04275	DR76_RS04275	147.659	-0.51569	0.209315	0.0280487
gene-DR76_RS04280	DR76_RS04280	3985.64	-0.57652	0.165008	0.00135268
gene-DR76_RS04290	DR76_RS04290	1038.45	-1.05069	0.10958	1.45e-20
gene-DR76_RS04295	DR76_RS04295	203.173	0.926672	0.63186	0.210833
gene-DR76_RS04300	yicJ	207.354	-0.781145	0.267825	0.00838842
gene-DR76_RS04305	yicI	503.531	-0.563442	0.130293	5.68e-05
gene-DR76_RS04310	DR76_RS04310	264.555	0.502678	0.20418	0.0281632
gene-DR76_RS04315	DR76_RS04315	49.2374	1.13811	0.517061	0.0522673
gene-DR76_RS04320	DR76_RS04320	83.7716	-0.210144	0.369698	0.650355
gene-DR76_RS04325	DR76_RS04325	226.845	0.693727	0.210997	0.00271822
gene-DR76_RS04330	DR76_RS04330	101.51	0.362554	0.279878	0.272967
gene-DR76_RS04335	DR76_RS04335	121.24	0.367432	0.25012	0.209981
gene-DR76_RS04340	DR76_RS04340	58.6864	0.393234	0.28668	0.243605
gene-DR76_RS04345	DR76_RS04345	120.943	-0.534878	0.196246	0.0143129
gene-DR76_RS04350	yicH	1614.55	-0.345951	0.0901049	0.000388056
gene-DR76_RS04355	xanP	3739.61	3.4868	0.212624	2e-58
gene-DR76_RS04360	gltS	1388.5	0.937559	0.140351	1.74e-10
gene-DR76_RS04365	recG	1980.52	1.27119	0.111297	9.1e-29
gene-DR76_RS04370	trmH	710.042	0.939199	0.128481	2.28e-12
gene-DR76_RS04375	spoT	7249.18	0.126661	0.0860096	0.208785
gene-DR76_RS04380	rpoZ	1096.18	0.490095	0.267934	0.111386
gene-DR76_RS04385	gmk	2422.22	-0.552119	0.0812329	8.07e-11
gene-DR76_RS04390	ligB	302.183	-0.121783	0.14662	0.495541
gene-DR76_RS04395	yicG	182.307	-0.384826	0.198122	0.0893453
gene-DR76_RS04400	dinD	1848.53	-0.719758	0.196411	0.00073597
gene-DR76_RS04405	yicC	1903.56	0.350916	0.113883	0.00514565
gene-DR76_RS04410	rph	1839.54	0.751462	0.278962	0.015611
gene-DR76_RS04415	pyrE	478.112	1.53458	0.153389	2.68e-22
gene-DR76_RS04420	slmA	1241.37	0.818879	0.116365	1.57e-11
gene-DR76_RS04425	dut	1396.79	0.435955	0.16141	0.0153012
gene-DR76_RS04430	coaBC	2702.03	0.467971	0.182577	0.0218089
gene-DR76_RS04435	radC	475.391	0.289542	0.2094	0.239957
gene-DR76_RS04440	rpmB	5549.69	0.794266	0.203959	0.000315439
gene-DR76_RS04445	rpmG	1763.74	0.319275	0.13647	0.0378309
gene-DR76_RS04450	mutM	622.837	0.858231	0.120366	8.21e-12
gene-DR76_RS04455	coaD	462.553	1.0018	0.14803	9.8e-11
gene-DR76_RS04460	waaA	2240.66	0.611229	0.0900144	8.39e-11
gene-DR76_RS04465	rfaQ	2199.53	-0.129171	0.0974545	0.261688
gene-DR76_RS04470	waaG	1950.57	0.163395	0.16623	0.413728
gene-DR76_RS04475	rfaP	1247.93	0.453499	0.176868	0.0217613
gene-DR76_RS04480	waaO	1091.92	0.36716	0.196175	0.102978
gene-DR76_RS04485	DR76_RS04485	1141.11	-0.226132	0.244986	0.444865
gene-DR76_RS04490	rfaY	1140.57	0.0041118	0.178051	0.986592
gene-DR76_RS04495	DR76_RS04495	1452.15	-0.0497744	0.153053	0.798118
gene-DR76_RS04500	DR76_RS04500	1070.06	-0.374612	0.110304	0.00188067
gene-DR76_RS04505	DR76_RS04505	1111.74	-0.685908	0.228695	0.00658516
gene-DR76_RS04510	rfaC	1955	-0.081799	0.0742042	0.35579
gene-DR76_RS04515	rfaF	3077.45	-0.205251	0.108409	0.098624
gene-DR76_RS04520	rfaD	3822.27	-0.283096	0.132631	0.0602028
gene-DR76_RS04525	kbl	1394.57	-1.08035	0.143063	3.93e-13
gene-DR76_RS04530	tdh	998.725	-0.87439	0.123484	1.15e-11
gene-DR76_RS04535	waaH	212.664	0.347788	0.177201	0.0860536
gene-DR76_RS04540	yibQ	901.973	0.179194	0.130284	0.242539
gene-DR76_RS04545	envC	2380.35	-0.222212	0.155562	0.223888
gene-DR76_RS04550	gpmM	8405.71	-1.94788	0.171219	1.49e-28
gene-DR76_RS04555	yibN	2055.75	0.807602	0.188495	6.71e-05
gene-DR76_RS04560	grxC	1777.02	0.181805	0.101024	0.117299
gene-DR76_RS04565	secB	2562.71	0.1261	0.152387	0.497276
gene-DR76_RS04570	gpsA	3931.97	0.704304	0.147748	7.98e-06
gene-DR76_RS04575	cysE	2949.39	0.5574	0.116649	7.58e-06
gene-DR76_RS04580	trmL	884.69	0.182689	0.0972032	0.101413
gene-DR76_RS04585	lldD	661.009	1.34291	0.294404	2.02e-05
gene-DR76_RS04590	lldR	517.116	2.28649	0.237511	1.01e-20
gene-DR76_RS04595	lldP	1290.01	2.94385	0.247603	4.2e-31
gene-DR76_RS04600	upaG	1392.66	-0.756564	0.167771	2.55e-05
gene-DR76_RS04605	DR76_RS04605	3.23721	-0.685536	0.859397	0.514813
gene-DR76_RS04610	yibL	1236.68	-0.0296682	0.142201	0.875495
gene-DR76_RS04615	yibT	288.907	-0.733179	0.145205	2.08e-06
gene-DR76_RS04620	mtlR	569.512	-0.228486	0.110037	0.0683231
gene-DR76_RS04625	mtlD	1231.68	-0.306117	0.102036	0.00657333
gene-DR76_RS04630	mtlA	1889.26	0.491176	0.120658	0.00015873
gene-DR76_RS04635	yibI	14.7198	0.055859	0.527129	0.938473
gene-DR76_RS04640	yibH	70.4619	-0.1773	0.23899	0.545545
gene-DR76_RS04645	yibF	285.651	-0.2421	0.204359	0.318225
gene-DR76_RS04650	selA	2014.71	-0.935748	0.192004	4.87e-06
gene-DR76_RS04655	selB	3072.95	-0.539705	0.223051	0.0311371
gene-DR76_RS04660	yiaY	83.044	-0.824302	0.188897	4.81e-05
gene-DR76_RS04665	DR76_RS04665	348.917	-0.0354944	0.175832	0.879721
gene-DR76_RS04670	aldB	437.579	-0.314468	0.155885	0.0770722
gene-DR76_RS04675	araD	155.572	0.72347	0.237546	0.00572355
gene-DR76_RS04680	sgbU	178.409	0.579994	0.274932	0.0637121
gene-DR76_RS04685	ulaD	61.7371	0.784882	0.411703	0.0961581
gene-DR76_RS04690	lyxK	181.541	0.512634	0.24371	0.0645097
gene-DR76_RS04695	yiaO	133.876	0.516533	0.366586	0.230166
gene-DR76_RS04700	yiaN	100.438	0.0441292	0.311613	0.917715
gene-DR76_RS04705	yiaM	63.658	0.32824	0.523436	0.614587
gene-DR76_RS04710	DR76_RS04710	183.797	0.0292661	0.288078	0.9404
gene-DR76_RS04715	yiaL	101.25	0.515881	0.336107	0.188401
gene-DR76_RS04720	yiaK	247.885	0.677153	0.222336	0.00572355
gene-DR76_RS04725	yiaJ	847.847	-0.0299353	0.16123	0.89083
gene-DR76_RS04730	ysaA	536.567	0.145742	0.131384	0.352594
gene-DR76_RS04740	avtA	5369.43	0.870069	0.138759	2.34e-09
gene-DR76_RS04745	malS	341.526	-0.754705	0.186343	0.000172732
gene-DR76_RS04750	bax	4367.83	0.0990262	0.0965578	0.393351
gene-DR76_RS04755	xylR	625.219	-0.375954	0.2197	0.138843
gene-DR76_RS04760	xylH	223.519	0.240954	0.169403	0.225825
gene-DR76_RS04765	xylG	261.786	0.0481616	0.234133	0.877555
gene-DR76_RS04770	xylF	414.513	-0.190249	0.274794	0.574832
gene-DR76_RS04775	xylA	295.059	-0.113941	0.139959	0.505167
gene-DR76_RS04780	xylB	303.446	-0.168449	0.148035	0.33998
gene-DR76_RS04785	yiaB	8.70688	-1.95639	0.728963	0.0160549
gene-DR76_RS04790	yiaA	24.2752	-0.906995	0.443896	0.0733683
gene-DR76_RS04795	wecH	202.431	-0.290344	0.174219	0.150069
gene-DR76_RS04800	ysaB	66.3845	-0.246052	0.317162	0.526427
gene-DR76_RS04805	glyQ	3801.11	0.303221	0.0942441	0.00340154
gene-DR76_RS04810	glyS	6526.36	1.47236	0.260596	8.67e-08
gene-DR76_RS04815	hokA	66.2848	0.270961	0.247988	0.36017
gene-DR76_RS04820	cspA	9603.29	-0.421828	0.162093	0.0198171
gene-DR76_RS04825	yiaG	32.3435	-0.953332	0.328371	0.00872102
gene-DR76_RS04830	yiaF	1740.24	-0.0210486	0.0847846	0.849907
gene-DR76_RS04835	ghrB	3740.26	0.0309456	0.0901748	0.787273
gene-DR76_RS04840	yiaD	243.666	1.53318	0.165831	3.43e-19
gene-DR76_RS04845	bisC	1512.6	0.366912	0.139761	0.0187028
gene-DR76_RS04850	yiaC	352.324	-0.150694	0.12007	0.289588
gene-DR76_RS04855	tag	307.849	-0.523426	0.211055	0.0269466
gene-DR76_RS04860	yhjY	260.092	-0.847178	0.207459	0.00015102
gene-DR76_RS04865	yhjX	181.861	0.00506883	0.174571	0.983294
gene-DR76_RS04870	eptB	1310.78	-0.343516	0.135427	0.0233193
gene-DR76_RS04875	DR76_RS04875	5.43323	0.134126	0.859317	0.909095
gene-DR76_RS04885	dppA	23292.2	0.0717341	0.143887	0.69232
gene-DR76_RS04895	dppB	2006.16	0.933044	0.204958	2.1e-05
gene-DR76_RS04900	dppC	1399.97	1.76253	0.351605	2.49e-06
gene-DR76_RS04905	dppD	2364.53	1.39426	0.228397	6.35e-09
gene-DR76_RS04910	dppF	2152	0.830617	0.142418	3.11e-08
gene-DR76_RS04915	yhjV	1034.03	0.0615618	0.143483	0.733742
gene-DR76_RS04935	bcsG	2555.56	-0.312906	0.173662	0.116901
gene-DR76_RS04940	bcsF	81.7507	-0.40899	0.270097	0.195053
gene-DR76_RS04945	bcsE	3317.59	-0.639291	0.169627	0.000506696
gene-DR76_RS04950	bcsR	542.481	-0.487103	0.110097	3.7e-05
gene-DR76_RS04955	bcsQ	876.86	-0.00513032	0.139228	0.978692
gene-DR76_RS04960	bcsA	2807.04	0.511318	0.148507	0.00160734
gene-DR76_RS04965	bcsB	5744.21	0.732575	0.125823	3.3e-08
gene-DR76_RS04970	bcsZ	2282.42	0.75956	0.109254	2.82e-11
gene-DR76_RS04975	bcsC	7907.52	0.73059	0.136278	4.2e-07
gene-DR76_RS04980	hmsP	1410.12	0.117951	0.0905326	0.270188
gene-DR76_RS04985	dctA	6469.57	1.81515	0.113696	1.96e-55
gene-DR76_RS04990	yhjJ	2359.95	0.19632	0.125768	0.180315
gene-DR76_RS04995	kdgK	613.704	0.755087	0.239195	0.00408311
gene-DR76_RS05005	pdeH	18.799	0.561152	0.521177	0.367898
gene-DR76_RS05010	yhjG	417.879	0.67477	0.136685	3.6e-06
gene-DR76_RS05015	yhjE	11376.7	1.73431	0.112742	1.55e-51
gene-DR76_RS05020	yhjD	306.293	0.341005	0.156405	0.0546749
gene-DR76_RS05025	rcdB	195.023	0.866936	0.194835	3.32e-05
gene-DR76_RS05030	yhjB	111.448	0.212771	0.24335	0.471423
gene-DR76_RS05035	treF	911.048	0.280254	0.151418	0.106983
gene-DR76_RS05040	ccp	151.221	-1.99077	0.182684	2.79e-26
gene-DR76_RS05045	gadA	261.741	-0.30095	0.13566	0.0502839
gene-DR76_RS05050	gadX	438.549	-1.24142	0.221685	1.14e-07
gene-DR76_RS05055	gadW	221.729	-0.98244	0.239807	0.000143699
gene-DR76_RS05060	mdtF	280.052	-0.541121	0.117152	1.57e-05
gene-DR76_RS05065	mdtE	59.5543	-1.06193	0.287815	0.000672567
gene-DR76_RS05070	DR76_RS05070	26.0913	-2.95653	0.398798	1.08e-12
gene-DR76_RS05075	gadE	42.9939	-2.72136	0.340772	1.43e-14
gene-DR76_RS05080	hdeD	38.7155	-1.17149	0.262397	3.1e-05
gene-DR76_RS05085	hdeA	212.687	-0.498808	0.126308	0.000256177
gene-DR76_RS05090	hdeB	108.726	-0.370303	0.18107	0.0731115
gene-DR76_RS05095	yhiD	26.5757	-0.164534	0.387798	0.735742
gene-DR76_RS05100	DR76_RS05100	85.2935	-0.211576	0.234131	0.455045
gene-DR76_RS05105	shuU	109.38	-0.334227	0.215043	0.182259
gene-DR76_RS05110	chuY	166.314	0.450223	0.175271	0.0215555
gene-DR76_RS05115	hutX	147.104	0.229469	0.226812	0.399866
gene-DR76_RS05120	hutW	268.875	0.664783	0.234452	0.0105609
gene-DR76_RS05125	chuT	169.149	1.55794	0.17424	5.2e-18
gene-DR76_RS05135	chuA	827.022	2.09412	0.197943	8.04e-25
gene-DR76_RS05140	chuS	1008.12	0.58665	0.187627	0.00447911
gene-DR76_RS05145	dctR	37.7557	-0.0898728	0.40934	0.869315
gene-DR76_RS05150	slp	96.9326	-1.51762	0.223418	8.27e-11
gene-DR76_RS05155	arsC	332.87	-0.0357557	0.156004	0.862575
gene-DR76_RS05165	dinQ	191.853	-0.3898	0.237122	0.156421
gene-DR76_RS05170	gorA	2866.01	-0.315658	0.129213	0.029462
gene-DR76_RS05175	rlmJ	1463.55	-0.123821	0.119087	0.386344
gene-DR76_RS05180	prlC	3843.63	0.509422	0.185551	0.0135496
gene-DR76_RS05185	rsmJ	372.33	1.8699	0.412216	2.26e-05
gene-DR76_RS05190	dtpB	253.484	-1.28757	0.19186	1.43e-10
gene-DR76_RS05195	uspA	7411.65	-1.61846	0.1744	2.51e-19
gene-DR76_RS05200	uspB	145.047	-0.686699	0.182371	0.000512649
gene-DR76_RS05205	pitA	4763.33	0.431077	0.0720346	1.28e-08
gene-DR76_RS05210	yhiN	1270.13	0.553349	0.108589	1.65e-06
gene-DR76_RS05215	yhiM	86.2171	-0.0399303	0.212882	0.889665
gene-DR76_RS05220	yhiI	549	-1.48701	0.175851	3.3e-16
gene-DR76_RS05225	rbbA	1273.57	-1.53536	0.310057	3.34e-06
gene-DR76_RS05230	yhhJ	465.266	-1.33218	0.240634	1.62e-07
gene-DR76_RS05235	DR76_RS05235	192.692	-0.607282	0.191068	0.00383474
gene-DR76_RS05240	DR76_RS05240	32.9403	0.00650467	0.518208	0.992719
gene-DR76_RS05245	DR76_RS05245	222.749	0.526955	0.229238	0.0418188
gene-DR76_RS05250	DR76_RS05250	371.863	0.363196	0.173189	0.0653508
gene-DR76_RS05255	DR76_RS05255	196.228	-0.0992967	0.203474	0.698337
gene-DR76_RS05260	DR76_RS05260	222.146	-0.140075	0.241389	0.643525
gene-DR76_RS05265	DR76_RS05265	369.468	0.000800447	0.169467	0.997044
gene-DR76_RS05270	nikR	560.232	-0.23588	0.19915	0.318225
gene-DR76_RS05275	nikE	90.0795	-0.723497	0.238322	0.00589758
gene-DR76_RS05280	nikD	198.431	-0.628573	0.282005	0.0491167
gene-DR76_RS05285	nikC	156.447	0.101324	0.298691	0.789289
gene-DR76_RS05290	nikB	186.268	0.0789746	0.237011	0.793079
gene-DR76_RS05295	nikA	1013.44	-0.669943	0.342146	0.086736
gene-DR76_RS05300	acpT	687.985	0.0476493	0.181712	0.840328
gene-DR76_RS05305	yhhT	158.35	-0.19802	0.16571	0.313806
gene-DR76_RS05310	yhhS	741.547	0.378783	0.155483	0.029967
gene-DR76_RS05315	dcrB	2082.05	-0.453077	0.094512	7.08e-06
gene-DR76_RS05320	yhhQ	196.342	-0.635912	0.225946	0.011201
gene-DR76_RS05325	tusA	398.929	0.361027	0.297866	0.306989
gene-DR76_RS05330	zntA	1407.56	0.466757	0.256976	0.113959
gene-DR76_RS05335	yhhN	821.303	0.283707	0.206596	0.24313
gene-DR76_RS05340	yhhM	350.151	0.104977	0.132065	0.516391
gene-DR76_RS05345	yhhL	273.253	0.519994	0.14627	0.00109243
gene-DR76_RS05350	rsmD	800.686	0.399466	0.213723	0.10349
gene-DR76_RS05355	ftsY	3322.04	0.584186	0.217762	0.0160969
gene-DR76_RS05360	ftsE	1016	0.752442	0.195276	0.000367789
gene-DR76_RS05365	ftsX	1442.64	0.721054	0.129542	1.37e-07
gene-DR76_RS05370	rpoH	5846.38	0.0758433	0.135594	0.655507
gene-DR76_RS05375	livJ	20636.5	1.42429	0.232896	5.98e-09
gene-DR76_RS05385	panM	938.257	0.93669	0.158742	2.09e-08
gene-DR76_RS05390	livK	7338.53	1.69431	0.163695	8.55e-24
gene-DR76_RS05395	livH	3043.9	2.10196	0.184354	1.14e-28
gene-DR76_RS05400	livM	3136.39	2.00625	0.123918	5.6e-57
gene-DR76_RS05405	livG	3046.37	1.44964	0.112449	2.06e-36
gene-DR76_RS05410	livF	2842.25	1.66652	0.199304	7.12e-16
gene-DR76_RS05420	ugpB	834.712	0.434401	0.106339	0.000150176
gene-DR76_RS05425	ugpA	159.231	0.607458	0.219509	0.0127569
gene-DR76_RS05430	ugpE	135.719	0.994678	0.233079	7.16e-05
gene-DR76_RS05435	ugpC	560.57	0.715971	0.204104	0.00128746
gene-DR76_RS05440	ugpQ	498.132	0.669874	0.194467	0.00159969
gene-DR76_RS05445	yhhA	153.906	-0.276833	0.16576	0.149166
gene-DR76_RS05450	ggt	198.919	0.101716	0.141326	0.55869
gene-DR76_RS05455	yrhB	20.925	0.404954	0.411925	0.413728
gene-DR76_RS05460	yrhA	18.253	-0.428755	0.395994	0.364592
gene-DR76_RS05465	yhhZ	41.6754	-1.00433	0.338854	0.00729282
gene-DR76_RS05480	yhhX	1662.34	-0.994738	0.0970567	2.37e-23
gene-DR76_RS05485	yhhW	766.097	-1.13544	0.109636	8.1e-24
gene-DR76_RS05490	gntR	1596.05	-0.536552	0.0770032	2.53e-11
gene-DR76_RS05495	gntK	242.144	-0.157705	0.122936	0.27752
gene-DR76_RS05500	gntU	359.695	-0.454162	0.112338	0.000177548
gene-DR76_RS05505	DR76_RS05505	3372.3	0.241538	0.153124	0.175438
gene-DR76_RS05510	DR76_RS05510	1761.04	0.178209	0.122765	0.215975
gene-DR76_RS05515	yhgN	899.559	0.104153	0.105501	0.412169
gene-DR76_RS05520	asd	16749.4	-0.0631272	0.121918	0.680422
gene-DR76_RS05525	glgB	10693.1	-0.767413	0.0959439	1.3e-14
gene-DR76_RS05530	glgX	5684.4	-0.176497	0.190374	0.442438
gene-DR76_RS05535	glgC	5689.78	-0.251838	0.132575	0.097458
gene-DR76_RS05540	glgA	4984.92	0.0245124	0.141126	0.898466
gene-DR76_RS05545	glgP	9219.85	0.127089	0.13005	0.4164
gene-DR76_RS05550	DR76_RS05550	354.562	-1.06163	0.126549	5.68e-16
gene-DR76_RS05555	DR76_RS05555	81.1038	-1.32788	0.229978	4.35e-08
gene-DR76_RS05560	DR76_RS05560	74.8306	-0.672705	0.253881	0.0175566
gene-DR76_RS05565	DR76_RS05565	8.20132	-0.268686	0.614862	0.729338
gene-DR76_RS05570	DR76_RS05570	12.408	-1.04605	0.572402	0.111691
gene-DR76_RS05575	DR76_RS05575	22.6968	-0.34704	0.444629	0.524281
gene-DR76_RS05580	DR76_RS05580	54.2445	-0.0415351	0.384924	0.937629
gene-DR76_RS05585	DR76_RS05585	51.673	-0.0153751	0.284039	0.966554
gene-DR76_RS05590	DR76_RS05590	28.0668	-0.266889	0.378765	0.567227
gene-DR76_RS05595	DR76_RS05595	106.832	-0.162806	0.315929	0.681598
gene-DR76_RS05600	glpD	1470.28	-0.0122164	0.168137	0.957084
gene-DR76_RS05605	glpE	394.237	1.34176	0.122798	2.04e-26
gene-DR76_RS05610	glpG	1086.36	1.2232	0.210872	3.73e-08
gene-DR76_RS05615	DR76_RS05615	860.305	0.898872	0.179525	2.56e-06
gene-DR76_RS05620	rtcR	257.601	0.633199	0.14052	2.59e-05
gene-DR76_RS05625	rtcB	260.698	0.41636	0.254139	0.157887
gene-DR76_RS05630	rtcA	540.269	1.25883	0.297895	8.48e-05
gene-DR76_RS05635	malT	6968.73	0.882713	0.101424	4.03e-17
gene-DR76_RS05640	malP	3329.87	-0.89724	0.14267	2.09e-09
gene-DR76_RS05645	malQ	1730.61	-0.757277	0.090902	9.14e-16
gene-DR76_RS05650	gntT	561.819	1.08406	0.139506	7.53e-14
gene-DR76_RS05655	nfuA	2686.54	0.636067	0.126361	2.25e-06
gene-DR76_RS05660	gntX	745.915	0.238831	0.133598	0.120078
gene-DR76_RS05665	bioH	384.199	0.220199	0.193757	0.340245
gene-DR76_RS05675	feoC	330.508	-1.93466	0.191471	1.01e-22
gene-DR76_RS05680	feoB	4660.91	-1.09676	0.192683	6.89e-08
gene-DR76_RS05685	feoA	957.164	-1.01669	0.27145	0.000548615
gene-DR76_RS05690	yhgF	3969.1	0.920918	0.109298	4.22e-16
gene-DR76_RS05695	greB	403.609	-0.242301	0.201434	0.310482
gene-DR76_RS05700	ompR	1655.57	-0.37325	0.091921	0.000165412
gene-DR76_RS05705	envZ	1822.08	-0.146041	0.112676	0.272784
gene-DR76_RS05710	nadS	258.096	-0.496161	0.188337	0.018264
gene-DR76_RS05720	pckA	13168.2	-0.480211	0.0792246	8.2e-09
gene-DR76_RS05730	yhgE	758.949	-0.178034	0.167817	0.375821
gene-DR76_RS05735	hslO	1493.01	1.31975	0.165025	1.31e-14
gene-DR76_RS05740	hslR	797.427	1.28875	0.269133	7.24e-06
gene-DR76_RS05745	yrfG	895.139	0.422774	0.12589	0.00214083
gene-DR76_RS05750	igaA	3015.71	0.41743	0.111028	0.000522429
gene-DR76_RS05755	nudE	1920.65	1.42937	0.285132	2.49e-06
gene-DR76_RS05760	mrcA	2496.55	1.07802	0.0990518	3.23e-26
gene-DR76_RS05765	hofM	115.127	-0.0633594	0.199551	0.80291
gene-DR76_RS05770	hofN	34.8415	-0.204981	0.40458	0.687238
gene-DR76_RS05775	hofO	34.7809	0.00113883	0.342697	0.997771
gene-DR76_RS05780	hofP	51.5682	-0.328551	0.359192	0.449369
gene-DR76_RS05785	hofQ	147.598	-0.382981	0.155307	0.0278843
gene-DR76_RS05790	aroK	4425.03	0.281252	0.137704	0.0734415
gene-DR76_RS05795	aroB	7004.99	0.217555	0.10143	0.0588854
gene-DR76_RS05800	damX	8280.65	0.702128	0.0844524	1.05e-15
gene-DR76_RS05805	dam	1645.76	0.563692	0.0906323	3.19e-09
gene-DR76_RS05810	rpe	1569.22	0.0119474	0.167702	0.957816
gene-DR76_RS05815	gph	2292.63	0.212994	0.0888685	0.0329582
gene-DR76_RS05820	trpS	4343.58	0.510196	0.129313	0.000259653
gene-DR76_RS05825	yhfZ	529.183	0.997828	0.125868	2.25e-14
gene-DR76_RS05830	yhfY	148.429	0.856813	0.237602	0.000907941
gene-DR76_RS05835	yhfX	34.4228	0.571547	0.381895	0.201019
gene-DR76_RS05840	yhfW	57.8643	0.177012	0.283973	0.616678
gene-DR76_RS05845	php	48.4641	0.0466779	0.26359	0.896676
gene-DR76_RS05850	yhfU	19.5127	-0.647168	0.403047	0.167336
gene-DR76_RS05855	yhfT	111.751	-0.424719	0.239493	0.123447
gene-DR76_RS05860	yhfS	94.9034	0.189441	0.297054	0.60819
gene-DR76_RS05865	yhfL	10.5419	-1.66151	0.555834	0.00677689
gene-DR76_RS05870	cysG	1999.81	-0.86168	0.325046	0.017507
gene-DR76_RS05875	nirC	742.494	-3.5701	0.409952	3.86e-17
gene-DR76_RS05880	nirD	196.322	-2.83411	0.395581	6.46e-12
gene-DR76_RS05885	nirB	7505.9	-1.64477	0.364218	2.48e-05
gene-DR76_RS05890	tsgA	501.787	-0.178063	0.192981	0.444973
gene-DR76_RS05895	ppiA	1388.15	-0.0603347	0.117933	0.683832
gene-DR76_RS05900	yhfG	34.796	-0.172398	0.362354	0.70587
gene-DR76_RS05905	fic	129.975	-0.866424	0.191941	2.5e-05
gene-DR76_RS05910	pabA	251.925	0.412889	0.169399	0.0298796
gene-DR76_RS05915	argD	5293.77	-0.345911	0.148301	0.0384831
gene-DR76_RS05920	yhfK	3036.32	0.0261794	0.0637777	0.743257
gene-DR76_RS05925	crp	6449.32	-0.274192	0.131662	0.0675193
gene-DR76_RS05935	yhfA	1195.82	-0.287039	0.098539	0.00847514
gene-DR76_RS05940	prkB	1590.65	-0.306513	0.128721	0.0342641
gene-DR76_RS05945	yheU	134.593	0.503049	0.176906	0.010331
gene-DR76_RS05950	yheT	601.451	1.02905	0.186215	1.71e-07
gene-DR76_RS05955	yheS	2683.84	0.680814	0.0967369	1.57e-11
gene-DR76_RS05960	kefG	551.911	1.68271	0.230461	2.42e-12
gene-DR76_RS05965	kefB	791.508	1.03602	0.161258	9.06e-10
gene-DR76_RS05970	yheV	444.427	-0.110293	0.156632	0.567267
gene-DR76_RS05975	slyD	5462.52	0.160005	0.182867	0.471116
gene-DR76_RS05980	slyX	141.961	-0.17846	0.171253	0.385286
gene-DR76_RS05985	fkpA	4727.36	0.665169	0.154185	5.93e-05
gene-DR76_RS05990	yheO	2160.07	-0.398358	0.122282	0.00299863
gene-DR76_RS05995	tusD	695.958	-0.474515	0.175214	0.0149765
gene-DR76_RS06000	tusC	335.761	0.0728588	0.208551	0.783598
gene-DR76_RS06005	tusB	631.756	0.0687338	0.0901591	0.534108
gene-DR76_RS06010	rpsL	7307.37	0.889534	0.193963	1.82e-05
gene-DR76_RS06015	rpsG	12303.9	0.80721	0.162505	3.11e-06
gene-DR76_RS06020	fusA	60913.6	0.506356	0.145794	0.00145418
gene-DR76_RS06025	tuf	51827.4	0.143044	0.157415	0.45282
gene-DR76_RS06030	chiA	636.702	0.190252	0.121028	0.177127
gene-DR76_RS06035	bfd	272.023	1.42898	0.214892	2.13e-10
gene-DR76_RS06040	bfr	518.235	1.0272	0.208006	3.57e-06
gene-DR76_RS06045	gspO	255.357	-0.0881222	0.267529	0.795813
gene-DR76_RS06050	gspM	84.8626	-0.777991	0.228336	0.00181356
gene-DR76_RS06055	gspL	213.767	-0.337369	0.156686	0.0579252
gene-DR76_RS06065	gspJ	67.9713	-0.581087	0.263664	0.05196
gene-DR76_RS06070	gspI	26.5673	-0.840901	0.383561	0.0532456
gene-DR76_RS06075	gspH	38.5705	-0.476521	0.342511	0.237016
gene-DR76_RS06085	gspF	164.497	0.0141028	0.218315	0.960913
gene-DR76_RS06090	gspE	162.14	0.246057	0.168086	0.211723
gene-DR76_RS06095	gspD	393.551	-0.265956	0.142998	0.105326
gene-DR76_RS06100	gspC	61.0687	-0.562768	0.412272	0.246132
gene-DR76_RS06105	gspA	176.36	-0.0143752	0.166254	0.949195
gene-DR76_RS06110	gspB	301.568	0.833098	0.223972	0.000603979
gene-DR76_RS06115	rpsJ	10261.2	0.554691	0.175982	0.00414429
gene-DR76_RS06120	rplC	19517.6	0.871182	0.177183	3.96e-06
gene-DR76_RS06125	rplD	13821.4	0.826832	0.145841	7.81e-08
gene-DR76_RS06130	rplW	7810.26	0.538438	0.205744	0.0190773
gene-DR76_RS06135	rplB	15421.8	0.700203	0.145737	6.74e-06
gene-DR76_RS06140	rpsS	5716.87	0.390317	0.170022	0.0421034
gene-DR76_RS06145	rplV	6467.25	0.305094	0.167422	0.11278
gene-DR76_RS06150	rpsC	17406.4	0.477884	0.151135	0.00402202
gene-DR76_RS06155	rplP	9758.07	0.441631	0.171341	0.0210928
gene-DR76_RS06160	rpmC	3057.9	0.0236903	0.212419	0.935173
gene-DR76_RS06165	rpsQ	3844.86	0.255642	0.157276	0.161633
gene-DR76_RS06170	rplN	9355.78	0.429752	0.177119	0.0306069
gene-DR76_RS06175	rplX	8721.81	0.254758	0.195185	0.269304
gene-DR76_RS06180	rplE	12209.8	0.631279	0.14726	6.65e-05
gene-DR76_RS06185	rpsN	9435.97	0.705909	0.170605	0.000122116
gene-DR76_RS06190	rpsH	9498.68	0.604475	0.194105	0.00465356
gene-DR76_RS06195	rplF	9918.43	1.01817	0.164397	3.75e-09
gene-DR76_RS06200	rplR	6472.43	0.673963	0.150652	2.98e-05
gene-DR76_RS06205	rpsE	10815.8	0.633409	0.136106	1.34e-05
gene-DR76_RS06210	rpmD	980.602	0.303834	0.153025	0.0818303
gene-DR76_RS06215	rplO	10031.4	0.546908	0.165273	0.00253442
gene-DR76_RS06220	secY	32444.1	0.41816	0.151248	0.0128354
gene-DR76_RS06225	rpmJ	4724.17	-0.0197209	0.170506	0.932823
gene-DR76_RS06230	rpsM	14068.3	0.164023	0.166357	0.412505
gene-DR76_RS06235	rpsK	9774.35	0.35916	0.154971	0.0398782
gene-DR76_RS06240	rpsD	19608.2	0.122565	0.17382	0.56712
gene-DR76_RS06245	rpoA	34308	0.680323	0.19643	0.00150194
gene-DR76_RS06250	rplQ	8485.7	0.396556	0.147086	0.0155113
gene-DR76_RS06255	yhdN	361.758	0.0382075	0.1316	0.821516
gene-DR76_RS06260	zntR	288.769	0.0120919	0.141424	0.949772
gene-DR76_RS06265	arfA	246.564	-0.326499	0.180657	0.115818
gene-DR76_RS06270	mscL	1607.76	-0.738942	0.154247	7.18e-06
gene-DR76_RS06275	trkA	968.514	0.586718	0.0836156	1.81e-11
gene-DR76_RS06280	rsmB	1366.22	0.0416768	0.196353	0.873939
gene-DR76_RS06285	fmt	2741.29	-0.0347465	0.162087	0.872594
gene-DR76_RS06290	def	2120.34	0.0058915	0.109087	0.966554
gene-DR76_RS06295	dprA	442.373	0.0385877	0.183204	0.874689
gene-DR76_RS06300	smg	1459.72	-0.0585378	0.25447	0.862079
gene-DR76_RS06305	yrdD	2238.87	-0.603881	0.186664	0.00321511
gene-DR76_RS06310	tsaC	1319.89	0.286446	0.191371	0.201005
gene-DR76_RS06315	aroE	1585.47	0.115295	0.0914801	0.287202
gene-DR76_RS06320	yrdB	697.092	0.077226	0.114229	0.584291
gene-DR76_RS06325	yrdA	1397.07	-0.24547	0.133069	0.108357
gene-DR76_RS06330	DR76_RS06330	40815.5	1.63066	0.812699	0.0787088
gene-DR76_RS06335	DR76_RS06335	400.846	0.844511	0.669471	0.28672
gene-DR76_RS06340	DR76_RS06340	66098.5	1.68419	0.834818	0.0770722
gene-DR76_RS06345	rrf	88.7091	1.35091	0.950254	NA
gene-DR76_RS06350	yhdZ	339.373	-0.68829	0.150688	1.96e-05
gene-DR76_RS06355	yhdY	218.622	-0.795596	0.17258	1.63e-05
gene-DR76_RS06360	yhdX	370.155	-1.63005	0.182222	5.03e-18
gene-DR76_RS06365	DR76_RS06365	2047.21	-1.54146	0.0880888	1.77e-66
gene-DR76_RS06375	DR76_RS06375	36.947	0.274274	0.334974	0.502297
gene-DR76_RS06385	acrF	668.295	-0.35515	0.108629	0.00288714
gene-DR76_RS06390	acrE	50.0277	1.10352	0.28237	0.00029871
gene-DR76_RS06395	acrS	38.5846	0.139536	0.320483	0.729928
gene-DR76_RS06400	yhdU	36.082	-0.150493	0.324825	0.713935
gene-DR76_RS06405	yhdJ	266.995	0.226927	0.135695	0.148717
gene-DR76_RS06410	fis	2021.67	0.349921	0.172181	0.0749454
gene-DR76_RS06415	dusB	5957.14	0.00944659	0.154128	0.962961
gene-DR76_RS06420	prmA	1521.59	1.50189	0.201783	8.74e-13
gene-DR76_RS06425	panF	984.506	1.73863	0.196193	1.05e-17
gene-DR76_RS06430	yhdT	162.202	1.35599	0.351067	0.000355774
gene-DR76_RS06435	DR76_RS06435	868.807	0.187135	0.23538	0.516391
gene-DR76_RS06440	DR76_RS06440	760.638	0.157121	0.184516	0.484244
gene-DR76_RS06445	DR76_RS06445	44.4813	-0.540777	0.398086	0.248657
gene-DR76_RS06450	DR76_RS06450	110.766	-0.0299562	0.264527	0.934181
gene-DR76_RS06455	DR76_RS06455	55.1595	-0.38726	0.361497	0.370772
gene-DR76_RS06460	DR76_RS06460	38.2349	0.259414	0.356806	0.554342
gene-DR76_RS06465	DR76_RS06465	80.7032	0.185887	0.221028	0.490043
gene-DR76_RS06475	accC	7769.82	1.39693	0.111338	1.62e-34
gene-DR76_RS06480	accB	5447.2	0.723573	0.170611	7.97e-05
gene-DR76_RS06500	yhdH	2329.97	-0.971036	0.0957806	7.21e-23
gene-DR76_RS06505	csrD	1238.93	0.0999907	0.0775323	0.275008
gene-DR76_RS06515	mreB	5202.15	1.17082	0.171019	5.82e-11
gene-DR76_RS06520	mreC	1972.92	1.23788	0.0862583	6.21e-45
gene-DR76_RS06525	mreD	585.607	1.44355	0.101397	3.16e-44
gene-DR76_RS06530	yhdE	1211.71	0.765636	0.181864	9.05e-05
gene-DR76_RS06535	rng	2101.26	0.945379	0.108777	4.48e-17
gene-DR76_RS06540	yhdP	2179.74	0.272102	0.0823747	0.00258086
gene-DR76_RS06545	tldD	3164.62	-0.0352589	0.148959	0.857968
gene-DR76_RS06550	aaeR	723.97	-0.455682	0.0987632	1.6e-05
gene-DR76_RS06555	aaeX	81.8698	-0.143099	0.239717	0.63302
gene-DR76_RS06560	aaeA	148.86	-0.344095	0.200118	0.137221
gene-DR76_RS06565	aaeB	225.303	-0.342661	0.168244	0.0742669
gene-DR76_RS06570	yhcO	30.4518	-0.21045	0.330481	0.608579
gene-DR76_RS06575	yhcN	105.866	-1.05129	0.214834	4.43e-06
gene-DR76_RS06580	argR	1723.18	-0.10993	0.113088	0.419321
gene-DR76_RS06585	mdh	15691.3	0.0777415	0.118059	0.595653
gene-DR76_RS06590	degS	1440.01	0.108724	0.156859	0.574385
gene-DR76_RS06595	degQ	1803.81	-0.204014	0.142944	0.224243
gene-DR76_RS06600	zapG	1989.85	0.0221506	0.20556	0.937629
gene-DR76_RS06605	zapE	2366.54	0.0387521	0.10778	0.777495
gene-DR76_RS06610	rplM	8960.4	0.578698	0.146332	0.00025083
gene-DR76_RS06615	rpsI	5868.83	0.726648	0.139247	8.86e-07
gene-DR76_RS06620	sspA	3287.68	0.149664	0.142766	0.382082
gene-DR76_RS06625	sspB	1709.82	0.553613	0.183893	0.00636826
gene-DR76_RS06630	nanR	1140.48	-0.319517	0.155957	0.0724956
gene-DR76_RS06635	nanA	1953.76	0.506614	0.203568	0.0263472
gene-DR76_RS06640	nanT	1853.86	1.44015	0.170502	3.56e-16
gene-DR76_RS06645	nanE	513.778	2.26049	0.605471	0.000573698
gene-DR76_RS06650	nanK	727.114	0.860815	0.179358	6.9e-06
gene-DR76_RS06655	nanQ	847.448	-0.0806389	0.279586	0.822699
gene-DR76_RS06660	gltD	14207.9	0.324087	0.16719	0.0900976
gene-DR76_RS06665	gltB	35542.8	0.591204	0.119007	3.1e-06
gene-DR76_RS06670	yhcC	450.157	-1.2112	0.243481	3.01e-06
gene-DR76_RS06675	arcB	3325.85	-0.748175	0.0705578	6.26e-25
gene-DR76_RS06680	elbB	1260.84	-0.216343	0.235424	0.446932
gene-DR76_RS06685	mtgA	1039.29	-0.607064	0.0887396	6.03e-11
gene-DR76_RS06690	yrbL	963.087	-0.160042	0.083164	0.0925978
gene-DR76_RS06695	npr	870.31	-0.138513	0.277153	0.691681
gene-DR76_RS06700	rapZ	3158.81	-0.174909	0.103441	0.143855
gene-DR76_RS06705	ptsN	2910.76	-0.159936	0.13755	0.328807
gene-DR76_RS06710	hpf	2295.25	-0.800709	0.181228	3.79e-05
gene-DR76_RS06715	rpoN	5731.08	-0.155361	0.0836777	0.105898
gene-DR76_RS06720	lptB	2076.7	0.110506	0.131155	0.489368
gene-DR76_RS06725	lptA	2314.31	-0.474735	0.21893	0.05596
gene-DR76_RS06730	lptC	1812.63	-0.452909	0.171561	0.017995
gene-DR76_RS06735	kdsC	1407.6	0.218162	0.232392	0.436225
gene-DR76_RS06740	kdsD	1926.4	0.133099	0.171502	0.526358
gene-DR76_RS06745	yrbG	702.272	0.244388	0.144634	0.144125
gene-DR76_RS06750	mlaF	1578.22	0.28612	0.12537	0.0435168
gene-DR76_RS06755	mlaE	1151.96	0.561379	0.133291	8.99e-05
gene-DR76_RS06760	mlaD	1172.84	0.214392	0.102392	0.0657754
gene-DR76_RS06765	mlaC	1842.83	0.604002	0.131919	1.87e-05
gene-DR76_RS06770	mlaB	754.133	0.77935	0.255941	0.00573136
gene-DR76_RS06775	ibaG	1583.83	0.404342	0.177775	0.0443189
gene-DR76_RS06780	murA	4102.89	1.28292	0.130901	1.92e-21
gene-DR76_RS06785	sfsB	287.967	-0.0800336	0.187071	0.734271
gene-DR76_RS06790	ispB	2694.94	0.0611898	0.0928135	0.595218
gene-DR76_RS06795	rplU	5130.91	0.348483	0.211282	0.154941
gene-DR76_RS06800	rpmA	3048.56	0.481113	0.152215	0.00403461
gene-DR76_RS06805	yhbE	1931.55	0.79626	0.0895112	7.81e-18
gene-DR76_RS06810	cgtA	2305.1	1.47107	0.251804	2.94e-08
gene-DR76_RS06815	dacB	2015.09	0.459246	0.0870294	6.51e-07
gene-DR76_RS06820	greA	2025.28	0.65685	0.199447	0.00266866
gene-DR76_RS06825	yhbY	2984.05	0.222783	0.146355	0.192342
gene-DR76_RS06830	rlmE	4985.44	-0.0987319	0.12438	0.516896
gene-DR76_RS06835	ftsH	13669	0.351765	0.122351	0.00945772
gene-DR76_RS06840	folP	711.846	0.35284	0.175101	0.0773562
gene-DR76_RS06845	glmM	4400.4	0.414534	0.0743105	1.29e-07
gene-DR76_RS06850	secG	3162.75	0.108239	0.1383	0.523179
gene-DR76_RS06855	DR76_RS06855	33.8849	1.9201	0.770938	0.0262163
gene-DR76_RS06860	yhbX	434.773	-1.50925	0.141974	4.79e-25
gene-DR76_RS06865	argG	12165.5	-0.578368	0.109605	6.51e-07
gene-DR76_RS06870	DR76_RS06870	602.779	0.189946	0.405398	0.710775
gene-DR76_RS06875	rimP	2761.4	0.322196	0.171704	0.101959
gene-DR76_RS06880	nusA	8854.66	0.641437	0.167931	0.000417752
gene-DR76_RS06885	infB	21734.1	0.564253	0.147506	0.000409088
gene-DR76_RS06890	rbfA	1017.38	0.449007	0.113694	0.000256177
gene-DR76_RS06895	truB	2374.25	0.53217	0.108154	3.89e-06
gene-DR76_RS06900	rpsO	5619.46	-0.0682516	0.161409	0.73637
gene-DR76_RS06905	pnp	21406.6	0.438431	0.111219	0.000262979
gene-DR76_RS06910	nlpI	12951.7	-0.208295	0.121546	0.138296
gene-DR76_RS06915	deaD	11712.5	0.0889858	0.115016	0.527548
gene-DR76_RS06925	mtr	903.795	-0.519	0.173872	0.00686165
gene-DR76_RS06930	yhbW	574.816	-0.406394	0.186449	0.0546972
gene-DR76_RS06935	ubiV	644.526	-0.974398	0.277646	0.00128038
gene-DR76_RS06940	ubiU	1244.98	-0.875808	0.244922	0.00101578
gene-DR76_RS06945	ubiT	2453.35	-1.0905	0.204693	5.01e-07
gene-DR76_RS06950	yhbS	1247.92	-0.994586	0.225867	4.04e-05
gene-DR76_RS06955	yhbQ	527.137	-1.29679	0.141195	6.01e-19
gene-DR76_RS06960	yhbP	458.764	-1.18371	0.129408	8.44e-19
gene-DR76_RS06965	yraR	333.207	-0.420492	0.20953	0.0787015
gene-DR76_RS06970	yraQ	756.305	0.299139	0.195748	0.190527
gene-DR76_RS06975	dolP	1534.98	0.710649	0.253795	0.0116489
gene-DR76_RS06980	diaA	1137.83	0.227246	0.0950809	0.0335094
gene-DR76_RS06985	yraN	609.797	1.03995	0.320851	0.00315597
gene-DR76_RS06990	lpoA	4756.57	0.213506	0.087789	0.0302203
gene-DR76_RS06995	rsmI	1536.25	0.135963	0.0707532	0.0931545
gene-DR76_RS07000	agaI	433.974	-0.000758576	0.150931	0.997044
gene-DR76_RS07005	agaD	116.531	0.278329	0.206115	0.25165
gene-DR76_RS07010	agaC	83.6439	0.480041	0.245431	0.0870466
gene-DR76_RS07015	agaB	49.0636	-0.117612	0.483483	0.853747
gene-DR76_RS07020	kbaY	123.181	-0.59933	0.288364	0.0680534
gene-DR76_RS07025	agaS	155.859	0.0173556	0.20399	0.949907
gene-DR76_RS07030	nagA	367.281	0.279836	0.197726	0.227926
gene-DR76_RS07035	agaF	101.335	0.105082	0.252859	0.740472
gene-DR76_RS07040	agaE	236.137	0.277518	0.222465	0.292641
gene-DR76_RS07045	agaW	265.313	0.993648	0.272089	0.000769773
gene-DR76_RS07050	agaV	145.647	0.494883	0.317545	0.180965
gene-DR76_RS07055	kbaZ	268.872	0.346057	0.210858	0.157167
gene-DR76_RS07060	agaR	713.295	0.0663593	0.111346	0.633618
gene-DR76_RS07065	yhaV	1089.81	-0.661089	0.11511	5.17e-08
gene-DR76_RS07070	prlF	296.956	-0.759806	0.259967	0.00824705
gene-DR76_RS07075	garD	749.839	-1.337	0.132749	1.39e-22
gene-DR76_RS07080	garP	68.6106	-0.822232	0.250216	0.00273371
gene-DR76_RS07085	garL	125.868	-1.05263	0.175674	1.23e-08
gene-DR76_RS07090	garR	219.835	-0.644148	0.132285	4.96e-06
gene-DR76_RS07095	garK	239.523	-0.193241	0.162953	0.317731
gene-DR76_RS07105	tdcA	131.324	-1.35715	0.343833	0.000258023
gene-DR76_RS07110	tdcB	259.589	-1.0417	0.242772	6.54e-05
gene-DR76_RS07115	tdcC	422.629	-0.226688	0.235077	0.423296
gene-DR76_RS07120	tdcD	293.432	0.236527	0.183125	0.274506
gene-DR76_RS07125	tdcE	423.94	0.473543	0.130762	0.000858947
gene-DR76_RS07130	tdcF	72.4339	0.041033	0.313063	0.923907
gene-DR76_RS07135	tdcG	245.051	-0.0516353	0.164326	0.805211
gene-DR76_RS07140	cyuP	251.87	-2.34165	0.194077	5.37e-32
gene-DR76_RS07145	cyuA	600.341	-1.24873	0.344604	0.000852041
gene-DR76_RS07150	yhaL	332.675	0.461546	0.382767	0.309357
gene-DR76_RS07155	yhaK	244.005	-0.505634	0.160403	0.00414212
gene-DR76_RS07160	yhaJ	1047.45	0.734614	0.208761	0.00123801
gene-DR76_RS07165	DR76_RS07165	529.646	-0.357454	0.140667	0.0230562
gene-DR76_RS07170	yqjG	276.347	-0.25671	0.171501	0.201005
gene-DR76_RS07175	yqjF	174.038	-0.303243	0.209301	0.216915
gene-DR76_RS07180	yqjK	429.382	0.988908	0.435913	0.0448933
gene-DR76_RS07185	yqjE	384.589	0.551075	0.341999	0.165751
gene-DR76_RS07190	yqjD	286.804	-0.0396237	0.217761	0.893473
gene-DR76_RS07195	yqjC	965.754	-0.567658	0.0878155	7.04e-10
gene-DR76_RS07200	mzrA	654.079	-0.797814	0.166653	7.28e-06
gene-DR76_RS07205	yqjA	879.563	-0.62198	0.0969054	9.39e-10
gene-DR76_RS07210	exuR	1416.21	-0.627926	0.167987	0.000564273
gene-DR76_RS07215	exuT	674.376	0.626009	0.189018	0.00251071
gene-DR76_RS07220	uxaC	1620.39	-0.182539	0.09096	0.0787015
gene-DR76_RS07225	uxaA	1225.04	0.379737	0.134982	0.0112375
gene-DR76_RS07230	ygjV	324.787	-0.758078	0.138359	2.23e-07
gene-DR76_RS07235	sstT	6755.53	0.379365	0.144733	0.0188793
gene-DR76_RS07240	alx	308.071	0.669702	0.21284	0.00421349
gene-DR76_RS07245	ygjR	1970.07	-1.14992	0.118639	5.48e-21
gene-DR76_RS07250	ygjQ	81.5734	-0.0737126	0.275147	0.837197
gene-DR76_RS07255	ygjP	268.683	-0.0811506	0.125084	0.601484
gene-DR76_RS07260	rlmG	1048.62	0.522172	0.16126	0.00318562
gene-DR76_RS07270	higA	258.352	-0.178437	0.161572	0.354825
gene-DR76_RS07275	fadH	1250.26	1.14734	0.148855	1.22e-13
gene-DR76_RS07280	ygjK	138.868	0.227907	0.192396	0.318225
gene-DR76_RS07285	ygjJ	67.079	-0.122963	0.250267	0.696703
gene-DR76_RS07290	ygjI	75.8587	-0.380453	0.309219	0.299189
gene-DR76_RS07295	ebgC	32.748	-0.309279	0.389576	0.516896
gene-DR76_RS07300	ebgA	225.564	-0.520374	0.209974	0.0270453
gene-DR76_RS07305	ebgR	724.01	-0.850029	0.178679	8.33e-06
gene-DR76_RS07310	ygjH	55.2814	-0.684861	0.281915	0.0304094
gene-DR76_RS07315	ygjG	292.688	-0.508334	0.177313	0.00966248
gene-DR76_RS07320	aer	244.01	0.83403	0.254115	0.00277119
gene-DR76_RS07325	nfeR	240.641	-0.152642	0.16222	0.43541
gene-DR76_RS07330	nfeF	917.045	1.30597	0.245479	5.19e-07
gene-DR76_RS07335	DR76_RS07335	51.8852	1.41936	0.281755	2.2e-06
gene-DR76_RS07340	mug	618.857	-0.245537	0.141781	0.133931
gene-DR76_RS07345	rpoD	13745.3	0.704661	0.112037	2.08e-09
gene-DR76_RS07350	dnaG	6767.96	0.43498	0.0889414	4.49e-06
gene-DR76_RS07355	rpsU	1819.83	1.05674	0.268664	0.000271398
gene-DR76_RS07360	tsaD	1237.63	0.876811	0.212224	0.000124969
gene-DR76_RS07365	ttdT	231.098	-0.102584	0.134761	0.53478
gene-DR76_RS07370	ttdB	155.638	-0.49695	0.172875	0.0094616
gene-DR76_RS07375	ttdA	69.066	-0.305258	0.232168	0.265531
gene-DR76_RS07380	ttdR	771.457	-2.12671	0.215327	9.22e-22
gene-DR76_RS07385	plsY	744.032	-0.650779	0.140161	1.41e-05
gene-DR76_RS07390	folB	417.082	-0.00977187	0.135986	0.957523
gene-DR76_RS07395	bacA	901.495	0.510213	0.106694	7.47e-06
gene-DR76_RS07400	cca	1623.26	0.33123	0.188101	0.126492
gene-DR76_RS07405	ygiM	2240.41	-0.140068	0.133768	0.382599
gene-DR76_RS07415	DR76_RS07415	2246.16	-0.410253	0.158859	0.0208534
gene-DR76_RS07420	tnpA	270.804	-0.579964	0.294904	0.0853291
gene-DR76_RS07425	ygiF	2240.53	-0.105093	0.117937	0.462059
gene-DR76_RS07430	glnE	3470.73	0.261295	0.155569	0.146814
gene-DR76_RS07435	hldE	3366.4	1.10564	0.30339	0.000791436
gene-DR76_RS07445	yqiK	351.633	-0.505578	0.13414	0.000506566
gene-DR76_RS07450	yqiJ	169.742	-1.16307	0.244753	8.54e-06
gene-DR76_RS07455	glgS	303.399	-0.927554	0.194515	7.92e-06
gene-DR76_RS07460	ubiK	883.983	-0.332739	0.170262	0.0873466
gene-DR76_RS07465	ribB	3803.61	-0.510678	0.179886	0.0104641
gene-DR76_RS07470	DR76_RS07470	194.526	-0.675042	0.170115	0.000238903
gene-DR76_RS07475	DR76_RS07475	174.755	-0.427968	0.162802	0.0185201
gene-DR76_RS07480	DR76_RS07480	348.107	-0.384318	0.139543	0.0132269
gene-DR76_RS07485	DR76_RS07485	36.2675	0.110573	0.311198	0.779696
gene-DR76_RS07495	zupT	923.548	-0.390927	0.0906865	6e-05
gene-DR76_RS07500	ygiD	339.977	-0.780925	0.157696	3.34e-06
gene-DR76_RS07505	dsbI	222.119	-0.152747	0.250644	0.625315
gene-DR76_RS07510	DR76_RS07510	112.458	-0.643196	0.295544	0.0550653
gene-DR76_RS07515	DR76_RS07515	221.982	-0.546148	0.248523	0.0526354
gene-DR76_RS07520	ygiC	3361.21	-0.0439707	0.12904	0.788413
gene-DR76_RS07525	ygiB	3410.81	-0.0878685	0.167225	0.675879
gene-DR76_RS07535	tolC	7421.11	-0.059984	0.10823	0.658533
gene-DR76_RS07540	nudF	1110.38	-0.413504	0.138472	0.00683715
gene-DR76_RS07545	yqiB	663.673	-0.117128	0.137956	0.485577
gene-DR76_RS07550	cpdA	2026.47	0.559541	0.15921	0.00125739
gene-DR76_RS07555	yqiA	1024.17	0.24692	0.161909	0.191456
gene-DR76_RS07560	parE	3444.86	0.880518	0.163673	3.79e-07
gene-DR76_RS07565	DR76_RS07565	637.891	1.07994	0.326654	0.00255927
gene-DR76_RS07570	DR76_RS07570	557.861	1.58463	0.15351	1.13e-23
gene-DR76_RS07575	DR76_RS07575	256.898	1.52412	0.1596	2.1e-20
gene-DR76_RS07580	DR76_RS07580	277.284	0.702408	0.144804	5.43e-06
gene-DR76_RS07585	DR76_RS07585	484.44	0.326298	0.135723	0.0323241
gene-DR76_RS07590	DR76_RS07590	594.087	0.536104	0.13544	0.000247497
gene-DR76_RS07595	ygiN	1253.12	-0.437868	0.124548	0.00125254
gene-DR76_RS07600	mdaB	591.165	0.401121	0.124925	0.00347365
gene-DR76_RS07615	ygiZ	20.9452	-1.64125	0.481967	0.00182421
gene-DR76_RS07620	qseC	305.364	0.484479	0.14935	0.00312828
gene-DR76_RS07625	qseB	199.098	0.713673	0.257318	0.0125421
gene-DR76_RS07630	ygiW	325.382	-0.374353	0.160504	0.0384831
gene-DR76_RS07635	ygiV	139.727	0.383572	0.212469	0.116204
gene-DR76_RS07640	ygiS	344.523	0.634041	0.163937	0.00034867
gene-DR76_RS07645	parC	3674.13	1.31544	0.172206	2.05e-13
gene-DR76_RS07650	plsC	1124.75	0.369353	0.137789	0.0161592
gene-DR76_RS07655	ftsP	2232.52	0.711735	0.0941728	3.76e-13
gene-DR76_RS07660	DR76_RS07660	280.682	-0.208443	0.164917	0.28566
gene-DR76_RS07665	DR76_RS07665	5.43544	0.209811	0.789654	0.83862
gene-DR76_RS07670	DR76_RS07670	24.6122	0.237364	0.460842	0.681598
gene-DR76_RS07675	DR76_RS07675	29.2861	0.0389834	0.399609	0.942657
gene-DR76_RS07680	DR76_RS07680	41.1082	0.148374	0.311747	0.70587
gene-DR76_RS07685	DR76_RS07685	80.416	-0.573611	0.294547	0.088524
gene-DR76_RS07690	DR76_RS07690	736.222	0.10483	0.162483	0.603596
gene-DR76_RS07695	ygiQ	2524.81	1.38174	0.148476	2e-19
gene-DR76_RS07700	yqhH	43.1116	-0.298736	0.401717	0.54454
gene-DR76_RS07705	yqhG	266.252	-1.19318	0.180282	2.62e-10
gene-DR76_RS07710	dkgA	4145.72	-1.60141	0.21584	1.04e-12
gene-DR76_RS07715	yqhD	7524.1	-1.00986	0.15073	1.53e-10
gene-DR76_RS07725	yqhC	953.2	0.264971	0.191222	0.238949
gene-DR76_RS07730	yghB	1442.64	0.00615744	0.116191	0.966956
gene-DR76_RS07735	metC	2874.9	0.750491	0.0905144	1.25e-15
gene-DR76_RS07745	exbB	1833.41	0.660906	0.121755	2.94e-07
gene-DR76_RS07750	exbD	1124.76	0.380006	0.139819	0.0145952
gene-DR76_RS07755	yghA	225.52	-0.289709	0.152914	0.0983696
gene-DR76_RS07760	yqhA	1169.63	0.938279	0.148316	1.68e-09
gene-DR76_RS07765	gpr	1100.89	-0.519918	0.129213	0.000191487
gene-DR76_RS07770	yghX	145.767	0.120373	0.217041	0.658393
gene-DR76_RS07775	yghW	26.2707	0.2838	0.343404	0.49778
gene-DR76_RS07785	hybO	940.322	-2.16459	0.164681	8.05e-38
gene-DR76_RS07790	hybA	641.026	-2.08904	0.184866	3.51e-28
gene-DR76_RS07795	hybB	317.473	-1.43071	0.190509	5.35e-13
gene-DR76_RS07800	hybC	775.064	-1.06881	0.132913	9.27e-15
gene-DR76_RS07805	hybD	247.598	-0.594431	0.150267	0.000249822
gene-DR76_RS07810	hybE	186.626	-0.705736	0.148866	8.99e-06
gene-DR76_RS07815	hypA	122.269	-0.540242	0.323199	0.148759
gene-DR76_RS07820	hybG	120.489	-0.209503	0.235965	0.463851
gene-DR76_RS07825	yghU	2053.99	-0.0913469	0.0739079	0.297196
gene-DR76_RS07830	gss	2800.43	-0.349049	0.0950314	0.000713459
gene-DR76_RS07835	pitB	142.113	0.187918	0.207843	0.455045
gene-DR76_RS07840	yghT	29.3265	-0.375379	0.337976	0.352133
gene-DR76_RS07845	yghS	30.3822	-0.667821	0.370705	0.116901
gene-DR76_RS07850	DR76_RS07850	37.4626	-0.0703792	0.317355	0.868276
gene-DR76_RS07855	DR76_RS07855	36.1773	-0.235616	0.30127	0.52331
gene-DR76_RS07860	DR76_RS07860	53.0318	-0.826252	0.245861	0.00212396
gene-DR76_RS07865	DR76_RS07865	26.8027	0.0241872	0.422228	0.964809
gene-DR76_RS07870	lptF	64.9343	-0.399384	0.288656	0.239643
gene-DR76_RS07875	lptG	178.99	0.560011	0.257619	0.0553811
gene-DR76_RS07880	DR76_RS07880	108.489	0.743729	0.236934	0.004314
gene-DR76_RS07885	DR76_RS07885	12.7363	-0.249569	0.484194	0.681598
gene-DR76_RS07890	DR76_RS07890	34.2663	0.994586	0.346204	0.00950093
gene-DR76_RS07895	DR76_RS07895	184.324	0.0636211	0.154065	0.742092
gene-DR76_RS07900	yghO	439.403	1.10512	0.254347	5.21e-05
gene-DR76_RS07905	glcC	2225.07	3.41528	0.38974	2.44e-17
gene-DR76_RS07910	glcD	3572.26	-0.987502	0.151429	4.89e-10
gene-DR76_RS07915	glcE	1470.13	-1.0499	0.257742	0.000157059
gene-DR76_RS07920	glcF	1884.08	-0.486447	0.191502	0.0231101
gene-DR76_RS07925	glcG	1290.36	-0.170122	0.303637	0.655249
gene-DR76_RS07930	glcB	7662.54	0.00488422	0.0807261	0.963182
gene-DR76_RS07935	glcA	1244.13	0.64508	0.175712	0.000717899
gene-DR76_RS07960	yghD	70.4256	0.492114	0.232315	0.0624507
gene-DR76_RS07965	DR76_RS07965	4834.66	0.279733	0.152211	0.109649
gene-DR76_RS07970	DR76_RS07970	3661.57	0.456611	0.132033	0.00152535
gene-DR76_RS07975	DR76_RS07975	3048.59	0.388605	0.270508	0.221038
gene-DR76_RS07980	DR76_RS07980	10311.5	0.387786	0.216839	0.120016
gene-DR76_RS07985	DR76_RS07985	42277	-0.390593	0.174679	0.0483982
gene-DR76_RS07990	DR76_RS07990	7833.92	-0.575847	0.185363	0.00476158
gene-DR76_RS07995	DR76_RS07995	5037.52	-0.59931	0.142773	9.54e-05
gene-DR76_RS08000	DR76_RS08000	4873.83	-0.0791414	0.162659	0.699326
gene-DR76_RS08005	DR76_RS08005	7753.18	0.692339	0.103515	1.65e-10
gene-DR76_RS08010	kdsB	4004.81	0.988022	0.107277	4.75e-19
gene-DR76_RS08015	DR76_RS08015	6045.53	1.52181	0.112703	7.47e-40
gene-DR76_RS08020	DR76_RS08020	5261.16	0.849061	0.0881578	9.71e-21
gene-DR76_RS08025	DR76_RS08025	7721.07	0.39183	0.090852	5.95e-05
gene-DR76_RS08040	DR76_RS08040	1527.38	-0.693971	0.116604	1.55e-08
gene-DR76_RS08045	DR76_RS08045	271.137	-1.00452	0.23241	5.73e-05
gene-DR76_RS08050	DR76_RS08050	194.898	0.0694986	0.152145	0.717941
gene-DR76_RS08055	DR76_RS08055	39.0126	-0.543143	0.346573	0.17854
gene-DR76_RS08060	DR76_RS08060	108.474	-1.06964	0.208799	1.44e-06
gene-DR76_RS08065	DR76_RS08065	62.5969	-0.230704	0.25651	0.457162
gene-DR76_RS08070	DR76_RS08070	49.7581	-0.714941	0.280346	0.0224943
gene-DR76_RS08075	DR76_RS08075	115.531	-0.370077	0.176964	0.0661689
gene-DR76_RS08080	DR76_RS08080	34.0792	-1.08404	0.367186	0.0075449
gene-DR76_RS08085	DR76_RS08085	46.1407	0.0411263	0.341005	0.929419
gene-DR76_RS08090	DR76_RS08090	32.5357	-0.277897	0.321144	0.476207
gene-DR76_RS08095	DR76_RS08095	28.0193	0.541455	0.407843	0.260772
gene-DR76_RS08100	DR76_RS08100	12.9271	-0.21962	0.504879	0.730077
gene-DR76_RS08105	DR76_RS08105	182.962	-1.02687	0.184413	1.36e-07
gene-DR76_RS08125	tnpB	21.6814	-0.273726	0.383438	0.562408
gene-DR76_RS08130	tnpA	73.9469	0.022005	0.238914	0.945444
gene-DR76_RS08135	DR76_RS08135	1219.65	0.144545	0.181026	0.514447
gene-DR76_RS08140	tnpB	46.2198	-0.0230816	0.29553	0.954094
gene-DR76_RS08145	DR76_RS08145	163.35	0.474336	0.25437	0.104247
gene-DR76_RS08150	agn43	7359.26	0.457102	0.217125	0.0642499
gene-DR76_RS08155	DR76_RS08155	22.5872	-0.464856	0.380825	0.303315
gene-DR76_RS08165	DR76_RS08165	1141.91	-1.01141	0.152755	2.57e-10
gene-DR76_RS08170	DR76_RS08170	574.08	-0.595712	0.116319	1.45e-06
gene-DR76_RS08190	DR76_RS08190	20.2301	-0.873133	0.401827	0.0554615
gene-DR76_RS08195	DR76_RS08195	9.4541	-0.89153	0.636859	0.233682
gene-DR76_RS08205	DR76_RS08205	642.742	0.334964	0.17238	0.0892104
gene-DR76_RS08215	tnpB	14.4406	0.084191	0.564884	0.913092
gene-DR76_RS08220	DR76_RS08220	28.3411	0.136291	0.379291	0.777495
gene-DR76_RS08235	DR76_RS08235	1981.91	0.271277	0.146075	0.105839
gene-DR76_RS08240	DR76_RS08240	1623.44	0.558385	0.186229	0.00659688
gene-DR76_RS08245	DR76_RS08245	1604.54	0.496766	0.238994	0.0680534
gene-DR76_RS08250	DR76_RS08250	1102.72	0.247885	0.19257	0.276003
gene-DR76_RS08255	DR76_RS08255	979.288	0.139524	0.276887	0.689077
gene-DR76_RS08260	DR76_RS08260	1664.7	-0.0980939	0.101041	0.419987
gene-DR76_RS08265	DR76_RS08265	2820.43	-1.10969	0.198617	1.23e-07
gene-DR76_RS08270	nanR	3608.91	-0.789513	0.11466	4.46e-11
gene-DR76_RS08275	DR76_RS08275	740.547	-0.809343	0.132941	7.04e-09
gene-DR76_RS08280	DR76_RS08280	722.704	0.022576	0.107516	0.874831
gene-DR76_RS08285	iucA	1157.33	0.784805	0.127858	5.22e-09
gene-DR76_RS08290	iucB	613.83	1.02357	0.200413	1.55e-06
gene-DR76_RS08295	iucC	1243.42	0.350604	0.132154	0.0174253
gene-DR76_RS08300	iucD	2144.12	-0.155403	0.148131	0.381722
gene-DR76_RS08305	iutA	3138.33	0.41412	0.164735	0.0247215
gene-DR76_RS08315	sat	4030.88	-0.366187	0.175895	0.067581
gene-DR76_RS08320	DR76_RS08320	490.842	-0.410772	0.277033	0.205361
gene-DR76_RS08325	DR76_RS08325	90.9704	-0.664878	0.322628	0.0706744
gene-DR76_RS08330	tnpB	49.2789	0.0982231	0.248519	0.753146
gene-DR76_RS08370	iha	786.05	0.898217	0.239558	0.000541707
gene-DR76_RS08380	DR76_RS08380	804.45	-0.822358	0.227636	0.000886514
gene-DR76_RS08390	DR76_RS08390	823.558	-0.6377	0.224522	0.0104245
gene-DR76_RS08395	DR76_RS08395	297.152	0.0130333	0.196426	0.960116
gene-DR76_RS08405	DR76_RS08405	509.621	-0.552356	0.119014	1.42e-05
gene-DR76_RS08410	DR76_RS08410	792.298	-0.713601	0.272684	0.0190773
gene-DR76_RS08415	DR76_RS08415	156.392	-0.0285551	0.230935	0.927936
gene-DR76_RS08465	papI	216.447	-0.464632	0.150049	0.00491334
gene-DR76_RS08475	DR76_RS08475	1020.75	-0.138851	0.16898	0.500537
gene-DR76_RS08480	DR76_RS08480	11011	-0.300918	0.19432	0.183904
gene-DR76_RS08485	papH	2203.09	0.878627	0.229602	0.000407246
gene-DR76_RS08490	papC	6252.29	0.975026	0.169453	4.86e-08
gene-DR76_RS08495	DR76_RS08495	1584.35	0.53074	0.105553	2.31e-06
gene-DR76_RS08500	DR76_RS08500	1050.09	0.512956	0.228983	0.0479676
gene-DR76_RS08505	DR76_RS08505	723.352	0.963851	0.291937	0.00259344
gene-DR76_RS08510	DR76_RS08510	1117.07	-0.42883	0.13166	0.0030015
gene-DR76_RS08515	papF	524.819	-0.348077	0.320723	0.363423
gene-DR76_RS08520	papG-II	1371.67	-0.202419	0.125032	0.16358
gene-DR76_RS08525	papX	5793.54	-0.529327	0.173215	0.00556834
gene-DR76_RS08530	DR76_RS08530	1026.11	-0.0533691	0.172384	0.808423
gene-DR76_RS08540	tnpB	550.719	-0.161474	0.218861	0.548215
gene-DR76_RS08545	DR76_RS08545	421.917	-0.434087	0.164195	0.0178358
gene-DR76_RS08555	DR76_RS08555	1568.98	-0.490103	0.15438	0.0038756
gene-DR76_RS08560	hlyD	1264.77	0.733247	0.166677	4.11e-05
gene-DR76_RS08565	DR76_RS08565	1545.86	0.891245	0.279056	0.00365979
gene-DR76_RS08570	hlyA	14246.2	0.0559313	0.172349	0.798492
gene-DR76_RS08575	hlyC	1001.64	-0.18354	0.210428	0.472478
gene-DR76_RS08580	DR76_RS08580	5049.21	-0.498767	0.159548	0.00448515
gene-DR76_RS08585	DR76_RS08585	5761.43	-0.967648	0.19954	5.46e-06
gene-DR76_RS08595	DR76_RS08595	1503.73	0.0134618	0.0817949	0.904724
gene-DR76_RS08600	DR76_RS08600	3847.88	-0.616599	0.170436	0.000870071
gene-DR76_RS08615	tnpB	22.6161	0.655055	0.391147	0.148029
gene-DR76_RS08620	DR76_RS08620	44.921	-0.447927	0.368789	0.306021
gene-DR76_RS08630	DR76_RS08630	1491.08	-0.167444	0.174117	0.424538
gene-DR76_RS08635	DR76_RS08635	452.226	-0.748922	0.1652	2.28e-05
gene-DR76_RS08640	DR76_RS08640	20.9379	-0.324696	0.450456	0.558179
gene-DR76_RS08645	yqgA	398.114	-1.71078	0.2086	2.62e-15
gene-DR76_RS08650	speC	2637.22	1.34175	0.0921212	2.91e-46
gene-DR76_RS08655	nupG	5022.84	0.147953	0.219806	0.585863
gene-DR76_RS08660	mltC	1026.88	0.701601	0.159353	4.05e-05
gene-DR76_RS08665	yggX	600.29	0.104037	0.198169	0.676076
gene-DR76_RS08670	mutY	1051.89	1.07202	0.178374	1.11e-08
gene-DR76_RS08675	trmB	1410.43	1.26264	0.189224	1.83e-10
gene-DR76_RS08680	yggL	1418.61	0.0038636	0.107587	0.979028
gene-DR76_RS08690	yggN	1559.23	0.593136	0.0940247	1.86e-09
gene-DR76_RS08695	ansB	816.084	-2.21262	0.171634	2.06e-36
gene-DR76_RS08700	yggM	141.901	-0.988272	0.192209	1.31e-06
gene-DR76_RS08705	hemW	1350.85	1.29847	0.139702	2.22e-19
gene-DR76_RS08710	rdgB	898.551	1.96464	0.345387	7.03e-08
gene-DR76_RS08715	yggU	505.366	0.784865	0.18707	9.61e-05
gene-DR76_RS08720	yggT	891.018	1.26919	0.186787	8.16e-11
gene-DR76_RS08725	yggS	740.403	0.87112	0.168547	1.14e-06
gene-DR76_RS08730	yggR	263.679	-0.357587	0.266407	0.254826
gene-DR76_RS08735	ruvX	759.618	0.674094	0.194061	0.00145219
gene-DR76_RS08740	yqgE	1395.29	0.0524092	0.155085	0.790151
gene-DR76_RS08745	gshB	3234.4	0.334012	0.153483	0.0550653
gene-DR76_RS08750	rsmE	1111.88	0.181102	0.121842	0.204298
gene-DR76_RS08755	endA	313.587	-0.398978	0.179017	0.0491251
gene-DR76_RS08760	yggI	206.367	0.00930656	0.147008	0.961615
gene-DR76_RS08765	galP	958.962	-0.13708	0.150235	0.450609
gene-DR76_RS08770	metK	8796.17	2.47673	0.149433	1.15e-59
gene-DR76_RS08785	yqgB	302.204	1.1537	0.205999	1.14e-07
gene-DR76_RS08790	speA	10360.9	1.23404	0.0697253	5.49e-68
gene-DR76_RS08795	DR76_RS08795	129.399	1.44024	0.229579	2.3e-09
gene-DR76_RS08800	speB	2168.51	0.569146	0.157963	0.000917539
gene-DR76_RS08805	loiP	1169.18	0.411285	0.129859	0.00395742
gene-DR76_RS08810	tkt	20231.2	0.435863	0.123387	0.00118272
gene-DR76_RS08815	DR76_RS08815	197.78	0.357274	0.206369	0.134001
gene-DR76_RS08820	cmtB	23.1821	0.0174264	0.478201	0.97881
gene-DR76_RS08825	cmtA	43.249	0.187209	0.357331	0.676765
gene-DR76_RS08830	yggP	124.956	1.00617	0.261403	0.000373542
gene-DR76_RS08840	fumE	304.996	0.382876	0.135621	0.0109336
gene-DR76_RS08845	DR76_RS08845	421.902	-0.855785	0.140805	7.48e-09
gene-DR76_RS08850	DR76_RS08850	666.298	-2.67287	0.137635	1.23e-81
gene-DR76_RS08855	DR76_RS08855	577.961	-2.91395	0.247503	1.61e-30
gene-DR76_RS08860	DR76_RS08860	558.749	-2.70483	0.285659	4.43e-20
gene-DR76_RS08865	DR76_RS08865	907.245	-2.29204	0.241561	3.71e-20
gene-DR76_RS08870	DR76_RS08870	655.879	-1.92823	0.211354	1.05e-18
gene-DR76_RS08875	epd	4403.83	-1.0552	0.128775	2.76e-15
gene-DR76_RS08880	pgk	13275.5	-0.705205	0.165232	7.16e-05
gene-DR76_RS08885	fbaA	15442.3	-0.582987	0.11626	2.47e-06
gene-DR76_RS08890	mscS	721.315	0.173829	0.152037	0.337584
gene-DR76_RS08895	argO	260.328	-0.101773	0.179805	0.651902
gene-DR76_RS08900	yggE	1112.41	-0.127678	0.0808641	0.17496
gene-DR76_RS08905	ygfI	252.282	-0.894807	0.201664	3.5e-05
gene-DR76_RS08915	argP	1448.46	0.20869	0.085493	0.0296058
gene-DR76_RS08920	DR76_RS08920	35.8643	0.293447	0.463795	0.610776
gene-DR76_RS08925	rpiA	2465.49	0.242933	0.309276	0.521429
gene-DR76_RS08930	serA	10423.8	0.473926	0.10863	4.83e-05
gene-DR76_RS08935	fau	2113.48	-0.616212	0.0857703	5.62e-12
gene-DR76_RS08940	zapA	1337.29	-0.785942	0.215761	0.000796026
gene-DR76_RS08945	ygfB	1736.7	-0.306927	0.14767	0.0680534
gene-DR76_RS08950	pepP	3791.68	-0.0675277	0.0909606	0.545313
gene-DR76_RS08955	ubiH	2304.67	0.516031	0.231273	0.0489221
gene-DR76_RS08960	ubiI	2154.28	-0.0557961	0.117651	0.706744
gene-DR76_RS08965	gcvT	2004.13	0.934985	0.154779	9.28e-09
gene-DR76_RS08970	gcvH	1051.72	0.813429	0.1837	3.65e-05
gene-DR76_RS08975	gcvP	4408.09	1.32706	0.270057	4.01e-06
gene-DR76_RS08980	bglA	4471.37	-0.324673	0.0913107	0.0010903
gene-DR76_RS08985	yqfB	376.142	0.0239921	0.288203	0.950982
gene-DR76_RS08990	yqfA	961.777	-0.546372	0.169795	0.00339836
gene-DR76_RS08995	ygfZ	2075.6	-0.0879709	0.186152	0.707907
gene-DR76_RS09000	sdhE	736.244	-0.690055	0.122469	9.42e-08
gene-DR76_RS09005	ygfX	1102.13	-0.404695	0.109553	0.000662687
gene-DR76_RS09010	fldB	1200.41	-0.138338	0.0945174	0.21176
gene-DR76_RS09015	xerD	1269.68	-0.0649433	0.112229	0.644622
gene-DR76_RS09020	dsbC	1880.66	0.216057	0.152689	0.227966
gene-DR76_RS09025	recJ	2336.83	0.858114	0.150019	5.89e-08
gene-DR76_RS09030	prfB	7528.17	0.751879	0.196493	0.000407368
gene-DR76_RS09035	lysS	8011.99	1.04085	0.0934351	2.04e-27
gene-DR76_RS09040	idi	125.587	-0.0839189	0.20901	0.748854
gene-DR76_RS09045	yqfG	3.49111	0.237552	1.16635	0.878458
gene-DR76_RS09050	uacT	53.7424	-0.41012	0.295118	0.237552
gene-DR76_RS09060	ygfT	166.838	0.166562	0.223884	0.544445
gene-DR76_RS09065	ygfS	80.501	0.217702	0.256237	0.485301
gene-DR76_RS09070	ghxQ	298.972	0.167042	0.147542	0.342258
gene-DR76_RS09075	guaD	331.941	-0.350841	0.172103	0.0740185
gene-DR76_RS09080	xanQ	122.649	-0.687863	0.189474	0.000831209
gene-DR76_RS09085	xdhD	329.072	0.106067	0.127917	0.496395
gene-DR76_RS09090	ygfM	52.105	-0.0174709	0.239653	0.957084
gene-DR76_RS09095	ssnA	40.7411	-0.157235	0.275582	0.649015
gene-DR76_RS09100	ygfK	159.358	-0.853979	0.209183	0.000151657
gene-DR76_RS09105	mocA	168.106	-3.68935	0.273612	9.57e-40
gene-DR76_RS09110	yqeC	196.2	-2.23505	0.208092	1.49e-25
gene-DR76_RS09115	yqeB	479.765	-1.0907	0.121343	3.47e-18
gene-DR76_RS09120	arcC	188.593	-0.283617	0.162243	0.129769
gene-DR76_RS09125	hyuA	105.03	-0.252288	0.204847	0.298734
gene-DR76_RS09130	ygeY	85.9978	-0.537481	0.229338	0.0374967
gene-DR76_RS09135	dpaL	87.5053	-0.296668	0.238043	0.292985
gene-DR76_RS09140	ygeW	67.3476	-0.70985	0.252402	0.011262
gene-DR76_RS09145	ygeV	1274.72	-1.37335	0.239132	5.17e-08
gene-DR76_RS09150	xdhC	305.26	0.494698	0.264861	0.103688
gene-DR76_RS09155	xdhB	691.813	0.200916	0.316554	0.609739
gene-DR76_RS09160	xdhA	2566.35	-0.0448526	0.197411	0.864015
gene-DR76_RS09165	actS	940.131	-0.297296	0.08999	0.00257844
gene-DR76_RS09170	DR76_RS09170	154.959	-0.178287	0.274928	0.601551
gene-DR76_RS09175	yqeG	217.893	-0.183886	0.218496	0.489895
gene-DR76_RS09180	yqeF	3963.96	3.68843	0.19015	1.82e-81
gene-DR76_RS09185	kduI	365.743	0.510654	0.194888	0.0189114
gene-DR76_RS09190	kduD	251.322	0.463087	0.140264	0.00259344
gene-DR76_RS09195	araE	183.614	0.260615	0.146096	0.120875
gene-DR76_RS09200	ygeA	707.253	-0.113849	0.15119	0.539439
gene-DR76_RS09205	lysR	424.094	-0.00606869	0.113071	0.966617
gene-DR76_RS09210	lysA	2657.61	1.07679	0.13467	1.33e-14
gene-DR76_RS09215	galR	1101.5	0.297033	0.107722	0.013107
gene-DR76_RS09220	aas	1529.91	0.646218	0.0935668	3.86e-11
gene-DR76_RS09225	lplT	835.105	0.557916	0.177527	0.00426387
gene-DR76_RS09230	tas	2567.66	-0.294099	0.094707	0.00477904
gene-DR76_RS09235	ygdR	441.298	-0.466717	0.149151	0.00444396
gene-DR76_RS09240	ygdQ	457.781	-0.114002	0.130281	0.471116
gene-DR76_RS09245	mutH	861.244	-0.146088	0.161429	0.454805
gene-DR76_RS09260	rppH	2084.31	-0.0690457	0.126601	0.663997
gene-DR76_RS09265	ptsP	5621.03	-0.200269	0.119964	0.149315
gene-DR76_RS09270	lgt	2778.53	0.042756	0.104187	0.743257
gene-DR76_RS09275	thyA	3195.66	0.220749	0.109069	0.0762017
gene-DR76_RS09280	ppdA	39.7916	-0.16245	0.328787	0.69485
gene-DR76_RS09285	ppdB	71.1399	0.561535	0.250363	0.0476681
gene-DR76_RS09290	ygdB	85.1704	0.93397	0.264396	0.00118272
gene-DR76_RS09295	ppdC	137.353	0.0481144	0.284349	0.901656
gene-DR76_RS09300	recC	2736.46	0.629588	0.0630119	3e-22
gene-DR76_RS09305	ptrA	2625.14	0.147033	0.126698	0.329854
gene-DR76_RS09310	recB	3626.56	0.617988	0.0685122	2.62e-18
gene-DR76_RS09315	recD	2002.49	0.21603	0.0890059	0.030553
gene-DR76_RS09320	argA	4023.13	-0.760944	0.178236	7.12e-05
gene-DR76_RS09325	amiC	1118.35	-0.0763018	0.146113	0.677611
gene-DR76_RS09330	DR76_RS09330	20.0601	-0.498989	0.531048	0.435875
gene-DR76_RS09335	DR76_RS09335	53.1271	-0.000169676	0.349955	0.999613
gene-DR76_RS09340	DR76_RS09340	55.8547	-0.12518	0.294673	0.735657
gene-DR76_RS09345	DR76_RS09345	42.5366	0.18227	0.326481	0.65601
gene-DR76_RS09350	DR76_RS09350	64.8134	0.140341	0.293808	0.70487
gene-DR76_RS09355	DR76_RS09355	164.374	0.177816	0.152277	0.326386
gene-DR76_RS09360	tssE	27.539	-0.163695	0.352347	0.713084
gene-DR76_RS09365	tssJ	25.2788	-0.335435	0.326308	0.392103
gene-DR76_RS09370	tssG	161.28	0.112784	0.171516	0.596203
gene-DR76_RS09375	tssF	269.406	0.399752	0.249601	0.168464
gene-DR76_RS09380	tssA	125.85	1.20047	0.37949	0.00400478
gene-DR76_RS09385	DR76_RS09385	259.719	0.313947	0.227463	0.240729
gene-DR76_RS09390	DR76_RS09390	165.23	-0.61342	0.230025	0.0167667
gene-DR76_RS09405	DR76_RS09405	113.28	-0.288161	0.203276	0.227223
gene-DR76_RS09410	DR76_RS09410	35.3918	-0.915671	0.309209	0.0073428
gene-DR76_RS09415	DR76_RS09415	463.293	-0.105896	0.128471	0.49901
gene-DR76_RS09420	DR76_RS09420	206.212	-0.180132	0.193805	0.441389
gene-DR76_RS09425	vgrG	114.09	0.103456	0.185487	0.656265
gene-DR76_RS09430	tssH	78.279	0.345035	0.235525	0.211419
gene-DR76_RS09435	DR76_RS09435	98.6835	-0.576675	0.285402	0.0766174
gene-DR76_RS09440	DR76_RS09440	44.7047	0.602316	0.327366	0.109217
gene-DR76_RS09445	tssL	7.80998	0.801738	0.591841	0.249924
gene-DR76_RS09450	tssK	30.4687	0.427341	0.349764	0.302812
gene-DR76_RS09455	tssC	81.4169	-0.345334	0.23235	0.204298
gene-DR76_RS09460	tssB	22.8867	0.356168	0.406443	0.47072
gene-DR76_RS09465	DR76_RS09465	141.903	1.83658	0.74422	0.0277666
gene-DR76_RS09470	DR76_RS09470	310.563	0.798678	0.645479	0.296748
gene-DR76_RS09475	DR76_RS09475	257.871	0.709214	0.662854	0.371244
gene-DR76_RS09480	mltA	2374.01	1.09805	0.0849925	1.46e-36
gene-DR76_RS09485	tcdA	1054.12	1.16674	0.164002	9.15e-12
gene-DR76_RS09490	csdE	405.855	0.345252	0.234216	0.208288
gene-DR76_RS09495	csdA	1245.41	0.112435	0.142268	0.518826
gene-DR76_RS09500	ygdI	84.2503	-1.03438	0.22132	1.23e-05
gene-DR76_RS09505	gcvA	766.816	0.0216021	0.105681	0.878419
gene-DR76_RS09510	ygdD	167.395	0.738903	0.255675	0.00905514
gene-DR76_RS09515	rlmM	1567.58	0.406	0.126691	0.00354213
gene-DR76_RS09520	fucR	870.048	-0.278172	0.212902	0.268813
gene-DR76_RS09525	fucU	867.717	-0.799288	0.131507	7.48e-09
gene-DR76_RS09530	fucK	427.751	-0.139889	0.108931	0.276932
gene-DR76_RS09535	fucI	526.65	0.35856	0.149456	0.0327592
gene-DR76_RS09540	fucP	218.284	0.271936	0.245307	0.352844
gene-DR76_RS09545	fucA	245.214	-0.233488	0.221297	0.378671
gene-DR76_RS09550	fucO	1657.43	0.0670682	0.123798	0.665858
gene-DR76_RS09555	xni	524.809	0.101806	0.177022	0.646306
gene-DR76_RS09560	sdaB	248.145	1.61778	0.190129	2.13e-16
gene-DR76_RS09565	sdaC	457.122	1.11785	0.177268	1.89e-09
gene-DR76_RS09570	ppnN	4632.07	-0.87502	0.0871315	1.85e-22
gene-DR76_RS09575	queF	1410.01	0.115485	0.114851	0.40335
gene-DR76_RS09580	syd	1038.89	-0.231568	0.0906064	0.0222177
gene-DR76_RS09590	yqcC	159.943	0.387548	0.163366	0.0350607
gene-DR76_RS09595	truC	396.884	0.84841	0.16628	1.6e-06
gene-DR76_RS09600	yqcA	540.002	-0.253704	0.13958	0.113717
gene-DR76_RS09605	gudP	103.076	-0.546439	0.21496	0.0230063
gene-DR76_RS09610	gudX	263.886	0.954476	0.265474	0.000944387
gene-DR76_RS09615	gudD	868.001	0.361715	0.206751	0.129419
gene-DR76_RS09620	barA	2281.97	-0.339027	0.0970641	0.00135735
gene-DR76_RS09625	rlmD	2233.18	-0.389226	0.127613	0.00566336
gene-DR76_RS09630	relA	7092.93	-0.0740657	0.109386	0.584189
gene-DR76_RS09635	mazG	2355.69	-0.0327317	0.153951	0.873841
gene-DR76_RS09640	pyrG	8995.27	-0.197475	0.151116	0.268794
gene-DR76_RS09645	eno	19314.6	-0.878181	0.139151	1.84e-09
gene-DR76_RS09650	DR76_RS09650	145.836	-1.97521	0.231796	1.92e-16
gene-DR76_RS09655	DR76_RS09655	209.883	-1.31398	0.181141	3.41e-12
gene-DR76_RS09665	DR76_RS09665	87.4195	-2.80544	0.409112	5.4e-11
gene-DR76_RS09670	queE	679.974	-0.151941	0.121881	0.292959
gene-DR76_RS09680	ygcE	630.91	-0.881804	0.223549	0.000260406
gene-DR76_RS09685	yqcE	233.436	-0.512341	0.230651	0.0499741
gene-DR76_RS09690	ygcW	110.291	0.307987	0.282633	0.36166
gene-DR76_RS09695	ygcU	178.096	0.39462	0.199923	0.0839524
gene-DR76_RS09700	ygcS	33.6842	0.392045	0.354516	0.354083
gene-DR76_RS09705	ygcR	54.3441	0.542492	0.42916	0.28566
gene-DR76_RS09710	ygcQ	99.5233	-0.938072	0.206326	2.16e-05
gene-DR76_RS09715	ygcP	232.144	-1.38868	0.206911	1.42e-10
gene-DR76_RS09720	ygcO	72.9885	-1.53776	0.310092	3.23e-06
gene-DR76_RS09725	ygcN	828.77	-0.920737	0.162492	7.94e-08
gene-DR76_RS09730	queD	473.595	1.05281	0.345579	0.00571504
gene-DR76_RS09735	cysJ	14350.8	1.22792	0.159617	1.36e-13
gene-DR76_RS09740	cysI	18829.2	0.431966	0.178928	0.0315273
gene-DR76_RS09745	cysH	8001.23	0.0180633	0.132678	0.920976
gene-DR76_RS09750	DR76_RS09750	1197	-0.0179998	0.174706	0.939843
gene-DR76_RS09755	iap	484.051	0.386892	0.150491	0.0214523
gene-DR76_RS09760	cysD	9031.38	0.23023	0.166668	0.240334
gene-DR76_RS09765	cysN	13130.1	-0.127324	0.117373	0.363602
gene-DR76_RS09770	cysC	3072.61	0.106309	0.266354	0.750371
gene-DR76_RS09775	ygbE	1503.38	-1.16045	0.127494	1.26e-18
gene-DR76_RS09780	ftsB	952.329	-0.442805	0.113085	0.000290824
gene-DR76_RS09785	ispD	1289.26	0.651856	0.209681	0.00472876
gene-DR76_RS09790	ispF	783.093	0.381288	0.103553	0.000690703
gene-DR76_RS09795	truD	2734.09	0.845396	0.215689	0.000286449
gene-DR76_RS09800	surE	1857.13	0.938042	0.194259	6.02e-06
gene-DR76_RS09805	pcm	1340.06	0.262066	0.131781	0.0813753
gene-DR76_RS09810	nlpD	12773.7	-0.266207	0.157627	0.144336
gene-DR76_RS09815	rpoS	15636.2	0.468349	0.24079	0.0888859
gene-DR76_RS09820	DR76_RS09820	362.186	-0.108247	0.218483	0.694107
gene-DR76_RS09825	DR76_RS09825	98.06	-0.141616	0.25967	0.663997
gene-DR76_RS09830	ygbN	174.744	0.162096	0.186359	0.473609
gene-DR76_RS09835	ygbM	238.524	-0.0984427	0.188072	0.676932
gene-DR76_RS09840	ygbL	102.535	0.22337	0.208408	0.370566
gene-DR76_RS09845	ygbK	282.059	-0.127503	0.225783	0.65244
gene-DR76_RS09850	ygbJ	113.355	-0.574177	0.214801	0.0164931
gene-DR76_RS09855	ygbI	865.629	0.0977553	0.148841	0.596356
gene-DR76_RS09860	pphB	135.393	0.00319532	0.193292	0.990399
gene-DR76_RS09865	mutS	3800.75	1.45181	0.139364	4.35e-24
gene-DR76_RS09870	ygbA	174.196	-0.532651	0.195223	0.0142086
gene-DR76_RS09875	DR76_RS09875	1072.96	-0.532615	0.130256	0.000148072
gene-DR76_RS09880	flhA	1079.58	-2.24635	0.183868	8.67e-33
gene-DR76_RS09885	hypE	978.679	-1.98395	0.172453	3.61e-29
gene-DR76_RS09890	hypD	1300.7	-2.23735	0.222887	1.93e-22
gene-DR76_RS09895	hypC	333.867	-2.10818	0.228715	4.44e-19
gene-DR76_RS09900	hypB	1300.49	-2.04989	0.204095	1.83e-22
gene-DR76_RS09905	hypA	184.573	-2.00567	0.266688	4.94e-13
gene-DR76_RS09910	hycA	21.4148	-3.39551	0.731787	1.43e-05
gene-DR76_RS09920	hycB	39.6974	-2.35526	0.505866	1.33e-05
gene-DR76_RS09925	hycC	156.859	-0.690981	0.369292	0.103056
gene-DR76_RS09930	hycD	77.6193	-0.960284	0.367615	0.019327
gene-DR76_RS09935	hycE	221.032	-0.548954	0.266444	0.0707376
gene-DR76_RS09940	hycF	81.1792	-0.239047	0.416566	0.646935
gene-DR76_RS09945	hycG	125.223	-0.20541	0.262601	0.52331
gene-DR76_RS09950	hycH	94.5518	0.440447	0.318322	0.239643
gene-DR76_RS09955	hycI	345.353	-0.139058	0.259745	0.668821
gene-DR76_RS09960	DR76_RS09960	192.041	-0.856869	0.183042	1.19e-05
gene-DR76_RS09965	DR76_RS09965	517.879	-0.907041	0.201631	2.68e-05
gene-DR76_RS09970	DR76_RS09970	513.003	-0.703362	0.143657	4.38e-06
gene-DR76_RS09975	DR76_RS09975	653.51	-1.03111	0.185019	1.32e-07
gene-DR76_RS09980	hydN	108.677	-2.29872	0.40312	6.51e-08
gene-DR76_RS09985	hypF	1060.8	-1.09025	0.145796	6.79e-13
gene-DR76_RS09990	norW	98.4095	-0.851427	0.22957	0.000629279
gene-DR76_RS09995	norV	48.5684	0.388314	0.286498	0.249668
gene-DR76_RS10000	norR	488.828	-0.0950283	0.144602	0.596208
gene-DR76_RS10005	gutQ	1171.47	-0.304729	0.296848	0.392862
gene-DR76_RS10010	srlR	834.872	-1.38234	0.1528	2.06e-18
gene-DR76_RS10015	gutM	53.085	-0.61413	0.317583	0.090882
gene-DR76_RS10020	srlD	116.126	0.45955	0.250707	0.110631
gene-DR76_RS10025	srlB	25.5766	0.744975	0.469146	0.172279
gene-DR76_RS10030	srlE	134.432	-0.224011	0.226023	0.410637
gene-DR76_RS10035	srlA	103.377	-0.44341	0.270606	0.157887
gene-DR76_RS10040	mltB	1041.96	0.347534	0.107321	0.00318543
gene-DR76_RS10045	pncC	1052.42	0.590062	0.152445	0.000344778
gene-DR76_RS10050	recA	5532.51	0.126261	0.200692	0.613188
gene-DR76_RS10055	recX	317.606	-0.417533	0.208147	0.0787742
gene-DR76_RS10065	alaS	18573.6	0.817134	0.114383	7.47e-12
gene-DR76_RS10070	csrA	2676.42	0.0227078	0.103869	0.869887
gene-DR76_RS10075	DR76_RS10075	152.131	1.19671	0.714096	0.147779
gene-DR76_RS10080	DR76_RS10080	133.292	0.635252	0.515611	0.298593
gene-DR76_RS10085	DR76_RS10085	758.462	0.634247	0.359036	0.125049
gene-DR76_RS10090	DR76_RS10090	1008.27	0.36529	0.302424	0.308458
gene-DR76_RS10095	DR76_RS10095	864.617	0.15211	0.250659	0.626825
gene-DR76_RS10100	DR76_RS10100	78.0813	0.734159	0.471047	0.180965
gene-DR76_RS10105	yqaB	673.226	0.116115	0.122795	0.433426
gene-DR76_RS10110	yqaA	697.21	-0.141137	0.147771	0.428263
gene-DR76_RS10115	gshA	4990.87	0.312399	0.0766296	0.000155088
gene-DR76_RS10120	luxS	2729.43	-0.269734	0.0910609	0.00733125
gene-DR76_RS10125	DR76_RS10125	264.846	-0.376987	0.26455	0.224847
gene-DR76_RS10135	emrB	1038.93	2.71593	0.138177	1.36e-83
gene-DR76_RS10140	emrA	1528.16	1.9483	0.0884897	8.45e-105
gene-DR76_RS10145	emrR	1814.31	0.6004	0.115723	1.04e-06
gene-DR76_RS10150	ygaH	743.294	0.89781	0.17237	9.33e-07
gene-DR76_RS10155	ygaZ	1624.45	0.848524	0.074956	2.82e-28
gene-DR76_RS10160	DR76_RS10160	178.147	-0.166092	0.175535	0.433151
gene-DR76_RS10165	proX	1703.56	0.970853	0.131828	1.55e-12
gene-DR76_RS10170	proW	512.418	2.1639	0.217716	5.01e-22
gene-DR76_RS10175	proV	1268.98	1.34678	0.141961	3.74e-20
gene-DR76_RS10180	nrdF	769.47	1.53936	0.243398	1.69e-09
gene-DR76_RS10185	nrdE	1548.94	1.7728	0.22852	8.31e-14
gene-DR76_RS10190	nrdI	143.01	4.33894	0.766769	8.27e-08
gene-DR76_RS10195	nrdH	132.588	2.50477	0.314333	1.64e-14
gene-DR76_RS10200	DR76_RS10200	110.903	0.403192	0.192509	0.0657097
gene-DR76_RS10205	DR76_RS10205	304.719	0.334433	0.115963	0.00921285
gene-DR76_RS10210	ygaM	85.9589	-1.27941	0.309101	0.000121525
gene-DR76_RS10215	ygaC	232.838	-2.25583	0.163352	1.21e-41
gene-DR76_RS10220	alaE	336.621	-3.51148	0.21942	1.1e-55
gene-DR76_RS10225	stpA	490.308	1.10757	0.285481	0.000333319
gene-DR76_RS10230	ygaP	957.024	-0.547096	0.0906297	9.51e-09
gene-DR76_RS10235	ygaV	346.291	-0.523219	0.175578	0.00695986
gene-DR76_RS10240	yqaE	39.1201	-0.871178	0.373454	0.0384739
gene-DR76_RS10245	kbp	384.911	-1.16635	0.117366	5.06e-22
gene-DR76_RS10250	csiR	261.431	-0.402443	0.196974	0.0733683
gene-DR76_RS10255	gabP	178.063	0.448163	0.223445	0.0787933
gene-DR76_RS10260	gabT	597.918	1.54366	0.252617	6.14e-09
gene-DR76_RS10265	gabD	506.602	1.40626	0.213722	3.34e-10
gene-DR76_RS10270	lhgO	393.997	1.67914	0.187645	4.9e-18
gene-DR76_RS10275	glaH	556.088	1.16207	0.171858	1.02e-10
gene-DR76_RS10280	smpB	1659.76	-0.546045	0.0927015	2.22e-08
gene-DR76_RS10285	ratA	783.375	-0.019339	0.118888	0.905705
gene-DR76_RS10290	yfjF	762.754	-0.557416	0.127696	4.78e-05
gene-DR76_RS10295	bamE	1628.34	-0.31829	0.174475	0.112392
gene-DR76_RS10300	recN	1186.22	-0.554655	0.214987	0.0209712
gene-DR76_RS10305	nadK	1411.22	-0.742023	0.200558	0.000649089
gene-DR76_RS10310	grpE	2760.1	0.694802	0.263004	0.0179133
gene-DR76_RS10315	yfjD	1959.05	-0.206326	0.150064	0.242606
gene-DR76_RS10320	ypjD	1377.55	-0.0147179	0.155025	0.944167
gene-DR76_RS10325	ffh	4933.79	0.251678	0.139312	0.115959
gene-DR76_RS10330	rpsP	3676.96	0.28053	0.151463	0.106751
gene-DR76_RS10335	rimM	14011.8	0.301291	0.149102	0.0766174
gene-DR76_RS10340	trmD	18030.8	0.393537	0.159186	0.0274626
gene-DR76_RS10345	rplS	4621.95	0.0857439	0.148825	0.645794
gene-DR76_RS10350	yfiB	851.781	-0.700961	0.186261	0.000515907
gene-DR76_RS10355	dgcN	677.616	-0.7769	0.223166	0.00141303
gene-DR76_RS10360	yfiR	807.02	-0.842224	0.238837	0.0012067
gene-DR76_RS10365	yfiL	262.514	-0.648349	0.228217	0.0104075
gene-DR76_RS10370	aroF	11929	1.49992	0.159966	1.04e-19
gene-DR76_RS10375	tyrA	5560.88	2.22013	0.174625	1.98e-35
gene-DR76_RS10380	pheA	5031.35	0.187253	0.204236	0.448081
gene-DR76_RS10385	raiA	5002.43	-2.5168	0.215231	4.06e-30
gene-DR76_RS10395	bamD	5678.65	0.0972693	0.148281	0.596807
gene-DR76_RS10400	rluD	1805.07	0.613728	0.114732	4.47e-07
gene-DR76_RS10405	yfiH	1069.84	1.08477	0.224477	5.92e-06
gene-DR76_RS10410	clpB	6698.32	-0.83902	0.16609	2.05e-06
gene-DR76_RS10415	DR76_RS10415	45256.4	1.63352	0.818242	0.080227
gene-DR76_RS10420	DR76_RS10420	393.902	0.768163	0.672637	0.338025
gene-DR76_RS10425	DR76_RS10425	66053.9	1.68453	0.83389	0.0766766
gene-DR76_RS10430	rrf	143.867	1.69614	0.777253	0.0544269
gene-DR76_RS10435	murB	1864.26	-0.230619	0.145334	0.172539
gene-DR76_RS10440	birA	1330.21	0.214801	0.0855199	0.0248515
gene-DR76_RS10445	coaA	2399.88	0.080627	0.110001	0.550741
gene-DR76_RS10455	DR76_RS10455	7.80996	0.533473	0.757339	0.567227
gene-DR76_RS10460	DR76_RS10460	1456.19	0.336691	0.25655	0.266446
gene-DR76_RS10465	DR76_RS10465	161.345	0.882019	0.238047	0.000637369
gene-DR76_RS10470	DR76_RS10470	1173.64	1.24678	0.302881	0.000132867
gene-DR76_RS10475	tuf	46993	0.101309	0.157086	0.603639
gene-DR76_RS10480	secE	3789.18	1.02155	0.245771	0.000113142
gene-DR76_RS10485	nusG	3261.72	1.37706	0.222498	3.84e-09
gene-DR76_RS10490	rplK	5807.61	0.391353	0.152038	0.0212757
gene-DR76_RS10495	rplA	15723.7	0.660525	0.132536	2.87e-06
gene-DR76_RS10500	rplJ	17496.2	0.3854	0.151076	0.0224506
gene-DR76_RS10505	rplL	13309.6	0.657064	0.202853	0.00317754
gene-DR76_RS10510	rpoB	48870.2	0.558081	0.121773	1.84e-05
gene-DR76_RS10515	rpoC	44511	0.317458	0.100437	0.00403461
gene-DR76_RS10520	thiH	2910.24	-0.148059	0.132559	0.349075
gene-DR76_RS10525	thiG	2080.71	0.178132	0.20905	0.483982
gene-DR76_RS10530	thiS	239.382	-0.510111	0.251601	0.0756461
gene-DR76_RS10535	thiF	1915.08	0.541215	0.189656	0.0100439
gene-DR76_RS10540	thiE	1645.29	0.153056	0.136087	0.345575
gene-DR76_RS10545	thiC	6513.98	-0.174965	0.114835	0.191874
gene-DR76_RS10550	rsd	1676.3	0.469437	0.211917	0.0506392
gene-DR76_RS10555	nudC	1118.62	0.780708	0.139066	1.06e-07
gene-DR76_RS10560	hemE	2711.86	0.724247	0.191747	0.00049107
gene-DR76_RS10565	nfi	806.264	1.39447	0.368121	0.000471442
gene-DR76_RS10570	yjaG	1295.14	-0.0697325	0.0771793	0.455045
gene-DR76_RS10575	hupA	5541.69	-0.16916	0.169191	0.406213
gene-DR76_RS10580	yjaH	1518.26	-0.0484242	0.130017	0.76903
gene-DR76_RS10585	zraP	173.864	-1.35849	0.160662	3.3e-16
gene-DR76_RS10590	zraS	352.699	-0.83252	0.128129	5.69e-10
gene-DR76_RS10595	zraR	633.837	0.261968	0.217804	0.310482
gene-DR76_RS10600	purD	4488.86	2.92124	0.183285	2.95e-55
gene-DR76_RS10605	purH	5550.13	2.8758	0.239772	1.26e-31
gene-DR76_RS10610	DR76_RS10610	41204.6	1.65789	0.820409	0.0766174
gene-DR76_RS10615	DR76_RS10615	395.595	0.655742	0.663903	0.411976
gene-DR76_RS10620	DR76_RS10620	66156.3	1.68069	0.834096	0.0773562
gene-DR76_RS10625	rrf	135.863	1.68994	0.771027	0.0532878
gene-DR76_RS10630	yjaA	221.615	-0.243627	0.229336	0.375427
gene-DR76_RS10635	yjaB	203.482	-0.216867	0.197211	0.357226
gene-DR76_RS10640	metA	3783.73	2.64622	0.146184	4.39e-71
gene-DR76_RS10645	aceB	5222.8	1.94629	0.156847	8.49e-34
gene-DR76_RS10650	aceA	6056.84	2.05991	0.150489	6.2e-41
gene-DR76_RS10655	aceK	1730.77	1.01915	0.111849	1.16e-18
gene-DR76_RS10660	iclR	1123.34	0.211827	0.112568	0.100954
gene-DR76_RS10665	metH	17039.5	0.43298	0.171394	0.0239525
gene-DR76_RS10670	DR76_RS10670	640.661	-0.366026	0.163082	0.0474959
gene-DR76_RS10675	DR76_RS10675	433.281	-0.282973	0.208925	0.249951
gene-DR76_RS10680	yjbB	1258.01	0.171629	0.18214	0.434972
gene-DR76_RS10685	pepE	716.237	-1.33283	0.145957	9.7e-19
gene-DR76_RS10695	sorE	62.2861	0.251711	0.251882	0.406413
gene-DR76_RS10700	DR76_RS10700	36.858	0.0535079	0.350222	0.911395
gene-DR76_RS10705	DR76_RS10705	22.9576	-0.325525	0.413456	0.520529
gene-DR76_RS10710	DR76_RS10710	29.4746	-0.287969	0.378832	0.535147
gene-DR76_RS10715	DR76_RS10715	13.2721	0.0881466	0.495834	0.89631
gene-DR76_RS10720	DR76_RS10720	41.0733	-0.383693	0.294742	0.270538
gene-DR76_RS10725	DR76_RS10725	179.584	-0.289177	0.159567	0.114859
gene-DR76_RS10730	rluF	1328.55	0.180285	0.161154	0.348556
gene-DR76_RS10735	yjbD	2108.35	-1.10425	0.136635	6.71e-15
gene-DR76_RS10740	lysC	16982.9	-0.190114	0.122376	0.182397
gene-DR76_RS10745	pgi	7051.4	-0.632122	0.105143	1.1e-08
gene-DR76_RS10750	yjbE	187.275	0.225086	0.170537	0.263748
gene-DR76_RS10755	yjbF	19.9396	0.669806	0.429176	0.180345
gene-DR76_RS10760	yjbG	15.6193	0.609184	0.47166	0.274506
gene-DR76_RS10765	yjbH	106.734	0.326848	0.249124	0.266554
gene-DR76_RS10780	psiE	184.857	-1.75792	0.187127	8.77e-20
gene-DR76_RS10785	malG	432.226	-0.872	0.197883	3.99e-05
gene-DR76_RS10790	malF	785.521	0.881748	0.240643	0.000736741
[truncated: 2,724 more rows]

## Sheet: WT 25922 glc- vs glc+
gene_id	gene_name	baseMean	log2FoldChange	lfcSE	padj
gene-DR76_RS00005	DR76_RS00005	18.2742	3.56228	0.978522	0.00110461
gene-DR76_RS00010	yegU	70.8804	1.48322	0.542149	0.0179018
gene-DR76_RS00015	yegV	18.1399	0.25161	0.963527	0.863506
gene-DR76_RS00020	yegW	25.4489	0.956944	0.845655	0.382226
gene-DR76_RS00025	yegX	3.74678	2.60555	2.00465	NA
gene-DR76_RS00030	thiD	22.554	1.89789	0.882217	0.0726979
gene-DR76_RS00035	thiM	66.2722	1.11484	0.535358	0.0837659
gene-DR76_RS00040	rcnR	54.6371	1.12092	0.569312	0.104574
gene-DR76_RS00045	rcnA	118.667	1.08247	0.412499	0.0239575
gene-DR76_RS00050	rcnB	30.2264	0.0891305	0.764681	0.942219
gene-DR76_RS00055	yehA	4.52503	2.87112	1.90173	NA
gene-DR76_RS00060	yehB	5.37345	1.90138	1.709	NA
gene-DR76_RS00065	yehC	0.711335	-2.01165	4.68446	NA
gene-DR76_RS00070	yehD	9.98807	-1.55802	1.27078	0.34119
gene-DR76_RS00080	yehE	3.71752	1.4512	1.9826	NA
gene-DR76_RS00085	apbC	439.863	0.791502	0.294693	0.0204346
gene-DR76_RS00090	metG	484.342	1.02476	0.318797	0.00450674
gene-DR76_RS00095	DR76_RS00095	16.5659	2.62189	1.02201	0.0277542
gene-DR76_RS00100	yehI	13.8038	1.60048	1.08902	0.243739
gene-DR76_RS00115	yehL	3.76091	0.720511	1.99511	NA
gene-DR76_RS00120	yehM	6.02399	0.407785	1.63445	NA
gene-DR76_RS00125	yehP	2.01896	0.57835	2.65249	NA
gene-DR76_RS00130	yehQ	13.476	1.25596	1.09082	0.373602
gene-DR76_RS00135	yehR	4.93986	1.59903	1.81199	NA
gene-DR76_RS00140	yehS	20.2466	0.837519	0.937461	0.503583
gene-DR76_RS00145	btsR	28.918	2.55545	0.815148	0.00576133
gene-DR76_RS00150	btsS	55.4839	3.50202	0.635171	2.35e-07
gene-DR76_RS00155	mlrA	9.9122	2.15086	1.27629	0.172284
gene-DR76_RS00160	yohO	1.90839	1.58216	2.7255	NA
gene-DR76_RS00165	yehW	5.95567	0.779981	1.59498	NA
gene-DR76_RS00170	yehX	2.93896	0.409098	2.18451	NA
gene-DR76_RS00175	yehY	2.03177	-1.25101	2.59793	NA
gene-DR76_RS00180	osmF	16.7282	0.503645	0.986658	0.726514
gene-DR76_RS00185	bglX	162.847	-0.238287	0.402189	0.676034
gene-DR76_RS00190	dld	305.252	1.71938	0.305368	1.26e-07
gene-DR76_RS00195	pbpG	68.7327	1.03849	0.548382	0.119745
gene-DR76_RS00200	yohC	41.0025	4.42844	0.705698	2.89e-09
gene-DR76_RS00205	yohD	19.2971	0.296601	0.927783	0.829868
gene-DR76_RS00215	mdtQ	3.08203	1.31704	2.14661	NA
gene-DR76_RS00220	yohP	4.83945	2.5686	1.79889	NA
gene-DR76_RS00225	dusC	6.31885	0.541195	1.5973	0.819981
gene-DR76_RS00230	yohJ	6.54391	-1.76834	1.61619	0.401119
gene-DR76_RS00235	yohK	13.8484	-0.743999	1.12311	0.635906
gene-DR76_RS00240	cdd	219.801	3.29733	0.390577	4.57e-16
gene-DR76_RS00245	sanA	21.9512	2.74569	0.882305	0.00617957
gene-DR76_RS00250	yeiS	5.67724	2.26895	1.69212	NA
gene-DR76_RS00255	preT	583.912	6.22055	0.3753	7.42e-60
gene-DR76_RS00260	preA	585.878	5.91883	0.446896	1.88e-38
gene-DR76_RS00265	mglC	266.769	5.3322	0.396044	1.04e-39
gene-DR76_RS00270	mglA	570.108	6.56246	0.364557	1.91e-70
gene-DR76_RS00275	mglB	2533.13	7.46482	0.318966	1.23e-118
gene-DR76_RS00280	galS	321.666	7.5104	0.4228	1.26e-68
gene-DR76_RS00290	yeiB	34.6435	0.187321	0.704437	0.861572
gene-DR76_RS00295	folE	317.453	0.685223	0.363347	0.121505
gene-DR76_RS00305	yeiG	171.031	1.12105	0.380955	0.0101775
gene-DR76_RS00310	cirA	37.9683	-1.39432	0.732532	0.118148
gene-DR76_RS00320	lysP	188.135	-2.65406	0.384897	5.2e-11
gene-DR76_RS00325	yieE	76.7327	-0.58434	0.520454	0.386539
gene-DR76_RS00330	yeiH	35.1483	-0.338674	0.696777	0.737536
gene-DR76_RS00335	nfo	61.0013	0.796299	0.553634	0.254853
gene-DR76_RS00340	DR76_RS00340	49.954	-0.141567	0.598508	0.876758
gene-DR76_RS00345	rihB	58.2921	2.65175	0.61151	7.19e-05
gene-DR76_RS00350	yeiL	41.5697	4.71415	0.699464	1.46e-10
gene-DR76_RS00355	psuT	148.443	4.90869	0.575679	2.26e-16
gene-DR76_RS00360	psuG	170.861	5.24574	0.54713	1.71e-20
gene-DR76_RS00365	psuK	134.161	5.73005	0.563124	5.42e-23
gene-DR76_RS00370	fruA	231.304	-1.04015	0.328917	0.00529368
gene-DR76_RS00375	fruK	118.402	-1.98368	0.441619	3.67e-05
gene-DR76_RS00380	fruB	117.518	-2.55414	0.492115	1.3e-06
gene-DR76_RS00385	setB	5.07506	0.420989	1.73742	NA
gene-DR76_RS00390	yeiW	15.0095	0.630001	1.03451	0.66634
gene-DR76_RS00395	yeiP	36.6971	-0.27404	0.705131	0.792257
gene-DR76_RS00400	yeiQ	80.2129	4.24391	0.541624	5.94e-14
gene-DR76_RS00405	yeiR	17.926	0.257418	0.951856	0.858731
gene-DR76_RS00410	lpxT	11.3046	-2.2852	1.22249	0.12539
gene-DR76_RS00415	mepS	339.233	2.13047	0.330506	9.89e-10
gene-DR76_RS00420	pdeN	30.0295	1.98477	0.75813	0.0243699
gene-DR76_RS00425	yejA	28.4947	1.17335	0.778454	0.230683
gene-DR76_RS00430	yejB	8.85332	-0.402895	1.32992	0.837965
gene-DR76_RS00435	yejE	12.1062	-0.433068	1.16729	0.80222
gene-DR76_RS00440	yejF	33.408	0.299415	0.713994	0.778165
gene-DR76_RS00445	yejG	35.5774	1.70932	0.73425	0.0491407
gene-DR76_RS00450	bcr	84.2459	1.34577	0.551785	0.0379136
gene-DR76_RS00455	rsuA	40.2056	-0.238369	0.703565	0.819981
gene-DR76_RS00460	radD	18.1688	-1.4165	0.954374	0.238512
gene-DR76_RS00465	rplY	124.243	-0.722694	0.451022	0.197811
gene-DR76_RS00470	yejK	150.627	0.919546	0.394578	0.0488827
gene-DR76_RS00475	yejL	20.6407	-0.0458723	0.891724	0.975468
gene-DR76_RS00480	yejM	82.6496	-1.38211	0.487896	0.0139324
gene-DR76_RS00485	DR76_RS00485	3.59096	0.162676	2.01116	NA
gene-DR76_RS00490	DR76_RS00490	13.4461	0.0799644	1.12488	0.968129
gene-DR76_RS00500	DR76_RS00500	2.38221	1.393	2.4101	NA
gene-DR76_RS00540	DR76_RS00540	3.75286	0.203544	1.96746	NA
gene-DR76_RS00550	DR76_RS00550	1.72091	1.15418	2.77247	NA
gene-DR76_RS00560	DR76_RS00560	1.73671	1.81177	2.76258	NA
gene-DR76_RS00565	DR76_RS00565	48.1271	1.95161	0.616359	0.00523719
gene-DR76_RS00570	DR76_RS00570	13.7408	1.99109	1.10852	0.142105
gene-DR76_RS00575	DR76_RS00575	30.7772	2.32419	0.769899	0.00814563
gene-DR76_RS00585	DR76_RS00585	7.66353	1.65465	1.45517	0.380258
gene-DR76_RS00590	DR76_RS00590	4.60318	1.30093	1.80002	NA
gene-DR76_RS00620	narP	63.3664	0.812958	0.572181	0.260994
gene-DR76_RS00625	ccmH	59.3971	-1.42546	0.914846	0.212024
gene-DR76_RS00630	dsbE	29.3817	-1.33209	1.0719	0.333197
gene-DR76_RS00635	ccmF	64.0209	-1.57319	0.857931	0.133684
gene-DR76_RS00640	ccmE	16.084	0.0786252	1.22621	0.971367
gene-DR76_RS00645	ccmD	1.02424	1.0766	4.4478	NA
gene-DR76_RS00650	ccmC	19.782	0.26917	1.07191	0.869631
gene-DR76_RS00655	ccmB	18.6942	0.749911	1.10902	0.629549
gene-DR76_RS00660	ccmA	70.6319	1.31679	0.82403	0.19937
gene-DR76_RS00665	napC	95.1426	1.5952	0.799627	0.0997862
gene-DR76_RS00670	napB	49.7841	1.80782	0.910198	0.10134
gene-DR76_RS00675	napH	69.6834	1.68157	0.795764	0.0785678
gene-DR76_RS00680	napG	73.2745	1.46923	0.797381	0.131562
gene-DR76_RS00685	napA	579.671	1.93501	0.516161	0.000740498
gene-DR76_RS00690	napD	5.10575	1.08895	1.72497	NA
gene-DR76_RS00695	napF	47.2131	0.333028	0.65766	0.727814
gene-DR76_RS00705	eco	61.6872	0.237713	0.562852	0.775995
gene-DR76_RS00710	mqo	18.8754	-0.943248	0.96204	0.458265
gene-DR76_RS00715	yojI	12.0115	-0.396123	1.16794	0.819981
gene-DR76_RS00720	alkB	4.04163	0.500795	1.94283	NA
gene-DR76_RS00725	ada	18.7596	0.604739	0.930995	0.642185
gene-DR76_RS00730	apbE	2.64443	-1.02859	2.31107	NA
gene-DR76_RS00735	ompC	948.824	-0.733086	0.289078	0.029814
gene-DR76_RS00745	rcsD	115.712	-0.0547191	0.416959	0.934288
gene-DR76_RS00750	rcsB	233.327	0.567747	0.345949	0.186195
gene-DR76_RS00755	rcsC	119.354	0.180372	0.412487	0.766311
gene-DR76_RS00760	atoS	81.351	4.78998	0.524862	1.23e-18
gene-DR76_RS00765	atoC	68.4217	3.83986	0.541485	1.35e-11
gene-DR76_RS00770	atoD	2.9147	1.68077	2.20496	NA
gene-DR76_RS00775	atoA	1.12888	1.91777	3.37096	NA
gene-DR76_RS00780	atoE	2.77005	2.20856	2.26963	NA
gene-DR76_RS00785	atoB	13.3083	2.39171	1.11598	0.0737158
gene-DR76_RS00790	yfaP	3.91641	2.06737	1.95577	NA
gene-DR76_RS00795	yfaQ	7.08606	1.77599	1.49226	0.356459
gene-DR76_RS00800	DR76_RS00800	10.99	1.11348	1.20817	0.487981
gene-DR76_RS00805	yfaT	0.722074	1.54082	4.04406	NA
gene-DR76_RS00810	yfaA	8.75683	1.60115	1.34185	0.355184
gene-DR76_RS00815	gyrA	874.364	-0.86193	0.261714	0.00351451
gene-DR76_RS00820	ubiG	31.2104	-0.589126	0.766477	0.574542
gene-DR76_RS00825	yfaL	28.4999	0.915961	0.771696	0.35768
gene-DR76_RS00835	nrdA	329.415	-0.139741	0.352496	0.789094
gene-DR76_RS00840	nrdB	271.917	0.499739	0.317943	0.207726
gene-DR76_RS00845	yfaE	26.3361	-0.912445	0.80421	0.381054
gene-DR76_RS00850	inaA	21.8046	0.726467	0.880484	0.541398
gene-DR76_RS00855	glpQ	144.2	3.52941	0.669621	8.55e-07
gene-DR76_RS00860	glpT	26.3031	2.94474	0.902183	0.00384505
gene-DR76_RS00865	glpA	9.14927	-1.68518	1.51219	0.390719
gene-DR76_RS00870	glpB	10.2044	-1.56829	1.41283	0.393017
gene-DR76_RS00875	glpC	79.789	3.7163	1.2031	0.00661405
gene-DR76_RS00880	rpnE	7.14172	1.19036	1.46871	0.549683
gene-DR76_RS00885	yfaU	6.70136	1.37712	1.5179	0.496481
gene-DR76_RS00890	yfaV	6.78617	1.98929	1.53251	0.310456
gene-DR76_RS00895	rhmD	48.1037	5.18038	0.699021	1.37e-12
gene-DR76_RS00900	yfaX	9.27422	3.67496	1.39902	0.0238171
gene-DR76_RS00905	yfaY	88.2155	-0.409421	0.477026	0.523145
gene-DR76_RS00910	yfaZ	7.39924	-0.159477	1.46925	0.947495
gene-DR76_RS00915	nudI	7.96927	1.34317	1.39818	0.468681
gene-DR76_RS00920	ais	11.4494	1.6826	1.20495	0.271282
gene-DR76_RS00925	arnB	244.276	1.29584	0.379193	0.00236011
gene-DR76_RS00930	arnC	77.4262	0.397207	0.509819	0.569094
gene-DR76_RS00935	arnA	149.118	0.148481	0.426968	0.815895
gene-DR76_RS00940	arnD	37.8985	0.28564	0.695965	0.781824
gene-DR76_RS00945	arnT	26.4136	-0.258172	0.811358	0.829976
gene-DR76_RS00950	arnE	5.15662	0.590515	1.70586	NA
gene-DR76_RS00955	arnF	17.6692	0.521487	0.976809	0.71166
gene-DR76_RS00960	pmrD	28.0994	0.731245	0.792627	0.487568
gene-DR76_RS00965	menE	62.2344	-2.82712	0.571089	4.34e-06
gene-DR76_RS00970	menC	90.404	-2.38314	0.498037	9.59e-06
gene-DR76_RS00975	menB	124.177	-1.77527	0.410138	7.42e-05
gene-DR76_RS00980	menH	9.7359	-2.87808	1.38898	0.0855437
gene-DR76_RS00985	menD	46.7073	-1.75524	0.624869	0.0148617
gene-DR76_RS00990	menF	48.4567	-0.798437	0.60603	0.302528
gene-DR76_RS00995	elaB	30.1761	1.47879	0.781481	0.11994
gene-DR76_RS01000	elaA	17.615	1.44922	0.963388	0.231809
gene-DR76_RS01005	rbn	25.3413	0.996383	0.815931	0.343441
gene-DR76_RS01010	yfbK	9.22684	1.80469	1.31734	0.280778
gene-DR76_RS01015	yfbL	2.07981	2.79492	2.61929	NA
gene-DR76_RS01020	yfbM	7.92285	2.61958	1.42232	0.131728
gene-DR76_RS01025	nuoN	422.88	-0.236206	0.361519	0.640216
gene-DR76_RS01030	nuoM	539.855	-0.299318	0.338343	0.507977
gene-DR76_RS01035	nuoL	1017.69	0.0185198	0.316078	0.973994
gene-DR76_RS01040	nuoK	46.7371	0.0365533	0.654766	0.974905
gene-DR76_RS01045	nuoJ	334.149	0.125611	0.364972	0.817439
gene-DR76_RS01050	nuoI	204.305	0.156351	0.373657	0.778165
gene-DR76_RS01055	nuoH	469.825	0.209608	0.322227	0.64188
gene-DR76_RS01060	nuoG	1574.63	0.160079	0.26652	0.670929
gene-DR76_RS01065	nuoF	772.743	0.625701	0.264046	0.0447393
gene-DR76_RS01070	nuoE	245.753	0.845582	0.333789	0.0300199
gene-DR76_RS01075	nuoC	1044.93	0.882414	0.255594	0.00211214
gene-DR76_RS01080	nuoB	487.344	1.25748	0.300635	0.00013541
gene-DR76_RS01085	nuoA	472.592	1.59995	0.312469	1.86e-06
gene-DR76_RS01090	lrhA	281.568	2.44761	0.338721	5.25e-12
gene-DR76_RS01095	alaA	103.266	0.50154	0.439813	0.378583
gene-DR76_RS01100	yfbR	28.2866	0.188816	0.787374	0.875037
gene-DR76_RS01105	yfbS	70.216	-0.260329	0.515467	0.728474
gene-DR76_RS01110	hxpA	466.061	0.00467756	0.279603	0.992263
gene-DR76_RS01115	yfbU	291.705	0.0579507	0.324789	0.906986
gene-DR76_RS01120	yfbV	107.009	0.696232	0.428469	0.190583
gene-DR76_RS01130	ackA	799.036	-1.83125	0.253366	5.2e-12
gene-DR76_RS01135	pta	1113.19	-2.6611	0.241049	6.39e-27
gene-DR76_RS01140	yfcC	23.1697	-2.81699	0.890746	0.00529368
gene-DR76_RS01145	yfcD	143.346	0.564032	0.412516	0.28189
gene-DR76_RS01150	yfcE	112.646	0.616907	0.447406	0.277262
gene-DR76_RS01155	yfcF	33.6426	1.45892	0.763113	0.116248
gene-DR76_RS01160	yfcG	3.94038	1.51593	1.94348	NA
gene-DR76_RS01165	folX	79.0248	2.84073	0.50584	1.36e-07
gene-DR76_RS01170	yfcH	262.86	3.09316	0.328115	7.71e-20
gene-DR76_RS01175	hisP	53.8361	-0.511922	0.578465	0.507977
gene-DR76_RS01180	hisM	59.1227	-1.42428	0.564353	0.0307375
gene-DR76_RS01185	hisQ	115.7	-1.41178	0.453746	0.00618603
gene-DR76_RS01190	hisJ	415.69	-1.5032	0.29364	1.87e-06
gene-DR76_RS01200	ubiX	26.8565	0.88322	0.801297	0.397038
gene-DR76_RS01205	purF	210.3	-1.9185	0.372182	1.56e-06
gene-DR76_RS01210	cvpA	66.5955	-1.65667	0.540225	0.00705901
gene-DR76_RS01215	dedD	160.984	1.34642	0.367209	0.00100639
gene-DR76_RS01220	folC	61.8159	-0.547922	0.547107	0.446908
gene-DR76_RS01225	accD	512.8	0.837511	0.262794	0.00491268
gene-DR76_RS01230	dedA	90.6897	-1.45971	0.48317	0.00809138
gene-DR76_RS01235	truA	56.3704	-1.24652	0.565566	0.0646143
gene-DR76_RS01240	usg	114.211	-0.784937	0.434455	0.139621
gene-DR76_RS01245	pdxB	158.375	-0.411008	0.381449	0.408367
gene-DR76_RS01250	flk	19.5912	0.168441	0.931608	0.905948
gene-DR76_RS01255	yfcJ	16.1916	-0.995381	1.04801	0.473089
gene-DR76_RS01260	fabB	1359.31	0.36765	0.243362	0.22958
gene-DR76_RS01265	mnmC	83.7168	-0.971355	0.487101	0.0998521
gene-DR76_RS01270	yfcL	24.0007	-0.541299	0.83104	0.641624
gene-DR76_RS01275	epmC	25.9242	0.0636012	0.799952	0.963398
gene-DR76_RS01280	yfcA	34.2791	-0.871313	0.714351	0.343852
gene-DR76_RS01285	mepA	64.578	-1.94056	0.563116	0.00215317
gene-DR76_RS01290	aroC	216.684	-0.664235	0.349177	0.118148
gene-DR76_RS01295	prmB	158.679	0.807682	0.442123	0.135525
gene-DR76_RS01300	smrB	45.9027	0.369318	0.631495	0.680731
gene-DR76_RS01310	DR76_RS01310	27.3889	2.06389	0.799767	0.0267949
gene-DR76_RS01315	DR76_RS01315	2.34936	1.15251	2.41558	NA
gene-DR76_RS01320	DR76_RS01320	0.763113	-0.487995	4.62954	NA
gene-DR76_RS01325	DR76_RS01325	1.37924	1.06466	3.06558	NA
gene-DR76_RS01330	DR76_RS01330	1.84266	1.16039	2.68047	NA
gene-DR76_RS01335	DR76_RS01335	8.16542	1.6711	1.41596	0.360674
gene-DR76_RS01340	DR76_RS01340	3.54999	2.07012	2.06118	NA
gene-DR76_RS01345	sixA	357.746	3.0771	0.296873	7.77e-24
gene-DR76_RS01350	fadJ	917.496	5.93038	0.326455	9.9e-72
gene-DR76_RS01355	fadI	674.757	5.60499	0.359824	6.45e-53
gene-DR76_RS01360	yfcZ	88.5633	-0.887019	0.601948	0.242616
gene-DR76_RS01365	fadL	1795.3	3.52343	0.430679	3.96e-15
gene-DR76_RS01370	mlaA	112.133	1.17693	0.427733	0.0172409
gene-DR76_RS01375	yfdC	5.05179	1.64202	1.79031	NA
gene-DR76_RS01380	DR76_RS01380	2.65935	2.08169	2.32102	NA
gene-DR76_RS01385	DR76_RS01385	6.38308	2.194	1.58309	0.275147
gene-DR76_RS01390	DR76_RS01390	121.571	1.20851	0.438102	0.0169536
gene-DR76_RS01395	DR76_RS01395	0.531686	0.909132	4.63934	NA
gene-DR76_RS01400	ipuA	9.68485	0.351058	1.3145	0.86131
gene-DR76_RS01405	ipuB	1.50592	2.74852	3.0316	NA
gene-DR76_RS01410	dsdC	32.417	2.514	0.738345	0.00246298
gene-DR76_RS01415	dsdX	95.4924	5.86113	0.546038	1.69e-25
gene-DR76_RS01420	dsdA	171.543	4.21913	0.437395	9.93e-21
gene-DR76_RS01425	emrY	3.46654	1.96182	2.09288	NA
gene-DR76_RS01430	emrK	2.57512	-0.727437	2.44657	NA
gene-DR76_RS01435	evgA	28.1595	-0.97626	0.891103	0.400461
gene-DR76_RS01440	evgS	27.0873	-0.614948	0.953237	0.644057
gene-DR76_RS01445	yfdE	2.26359	1.78792	2.48226	NA
gene-DR76_RS01450	yfdV	1.69682	0.317175	2.82516	NA
gene-DR76_RS01455	oxc	5.14473	-0.443342	1.75075	NA
gene-DR76_RS01460	frc	8.5099	-1.72762	1.39963	0.337331
gene-DR76_RS01465	yfdX	6.6836	1.84079	1.59136	0.371216
gene-DR76_RS01470	ypdI	8.85999	1.75297	1.33194	0.303145
gene-DR76_RS01480	yfdY	28.2439	1.98771	0.779408	0.0287387
gene-DR76_RS01485	lpxP	45.942	-2.40792	0.701163	0.00223033
gene-DR76_RS01490	alaC	438.025	1.85833	0.295148	2.53e-09
gene-DR76_RS01495	ypdA	23.8557	-0.384149	0.836568	0.754113
gene-DR76_RS01500	ypdB	32.3436	1.39835	0.730406	0.115847
gene-DR76_RS01505	ypdC	10.9727	0.130839	1.21013	0.947579
gene-DR76_RS01510	ptsP	11.767	0.192645	1.16989	0.91431
gene-DR76_RS01515	ypdE	3.89595	0.67778	1.93324	NA
gene-DR76_RS01520	ypdF	5.04883	2.18802	1.75822	NA
gene-DR76_RS01525	fryC	3.55695	2.89829	2.10429	NA
gene-DR76_RS01535	glk	160.614	0.723904	0.442025	0.18709
gene-DR76_RS01540	yfeO	22.7517	0.647064	0.856283	0.58206
gene-DR76_RS01545	ypeC	14.4674	0.951624	1.07583	0.507977
gene-DR76_RS01555	mntH	73.999	0.883762	0.530083	0.177914
gene-DR76_RS01560	nupC	169.168	0.0347878	0.422162	0.962042
gene-DR76_RS01565	pdeA	45.8508	0.773601	0.619719	0.331535
gene-DR76_RS01570	DR76_RS01570	1.40585	1.83301	3.04986	NA
gene-DR76_RS01575	DR76_RS01575	0.795943	1.94011	4.63925	NA
gene-DR76_RS01580	yfeC	70.2745	3.33037	0.539152	5.26e-09
gene-DR76_RS01585	yfeD	63.0712	2.98977	0.547543	3.14e-07
gene-DR76_RS01590	gltX	158.625	-0.549775	0.370356	0.238512
gene-DR76_RS01595	DR76_RS01595	0.679589	5.58744	4.80629	NA
gene-DR76_RS01600	DR76_RS01600	14.6186	1.79257	1.05824	0.169689
gene-DR76_RS01610	DR76_RS01610	1.13074	2.30843	3.33169	NA
gene-DR76_RS01615	xapR	25.9816	1.95459	0.814822	0.0418442
gene-DR76_RS01625	xapB	6.25453	1.73072	1.60558	0.408235
gene-DR76_RS01630	xapA	2.02908	1.66125	2.5988	NA
gene-DR76_RS01635	yfeN	6.61588	2.24951	1.53493	0.244921
gene-DR76_RS01640	yfeR	15.821	1.23611	1.04148	0.35768
gene-DR76_RS01645	yfeH	54.1232	0.919977	0.573068	0.196802
gene-DR76_RS01650	ypeB	5.18424	-0.192899	1.70759	NA
gene-DR76_RS01655	ligA	161.491	-0.114138	0.370713	0.834816
gene-DR76_RS01660	zipA	601.839	1.21813	0.252148	7.73e-06
gene-DR76_RS01665	cysZ	87.9919	2.23185	0.472996	1.31e-05
gene-DR76_RS01670	cysK	900.203	-0.367156	0.320433	0.375644
gene-DR76_RS01675	ptsH	415.036	-2.30811	0.326735	1.63e-11
gene-DR76_RS01680	ptsI	1993.31	-2.11785	0.25182	5.96e-16
gene-DR76_RS01685	crr	892.405	0.0897039	0.280439	0.829868
gene-DR76_RS01690	pdxK	81.4028	0.145069	0.496971	0.844733
gene-DR76_RS01695	yfeK	14.4256	-1.40921	1.15955	0.345685
gene-DR76_RS01700	cysM	86.2369	-2.81621	0.62441	3.38e-05
gene-DR76_RS01705	cysA	205.512	-1.80074	0.532466	0.00264993
gene-DR76_RS01710	cysW	68.3294	-1.64815	0.696017	0.0448834
gene-DR76_RS01715	cysT	31.7504	-0.736508	0.831581	0.507897
gene-DR76_RS01720	cysP	109.378	-0.863095	0.677328	0.321276
gene-DR76_RS01725	ucpA	490.592	3.41103	0.293392	8.47e-30
gene-DR76_RS01730	murQ	34.4597	0.868566	0.701816	0.33573
gene-DR76_RS01735	murP	40.0199	0.482861	0.658713	0.594671
gene-DR76_RS01740	yfeX	97.8844	-0.955621	0.490512	0.108443
gene-DR76_RS01745	yfeY	30.8556	-0.348804	0.749907	0.750799
gene-DR76_RS01750	yfeZ	14.4647	-0.228286	1.06306	0.885267
gene-DR76_RS01755	ypeA	15.1986	1.20002	1.03027	0.367658
gene-DR76_RS01760	amiA	27.4428	-1.00732	0.809254	0.332595
gene-DR76_RS01765	hemF	19.3152	-0.415575	0.944559	0.764856
gene-DR76_RS01770	eutR	17.6104	1.14207	0.967121	0.360674
gene-DR76_RS01775	eutK	13.7311	1.8182	1.08723	0.176185
gene-DR76_RS01780	eutL	16.0822	2.01341	1.00997	0.0999192
gene-DR76_RS01785	eutC	18.0186	1.87994	0.981835	0.115847
gene-DR76_RS01790	eutB	24.3053	1.93952	0.857297	0.0570589
gene-DR76_RS01795	eutA	10.4109	1.67379	1.2514	0.29389
gene-DR76_RS01800	eutH	8.64454	1.37776	1.36592	0.442869
gene-DR76_RS01805	eutG	4.77068	1.41929	1.76849	NA
gene-DR76_RS01810	eutJ	0.963269	0.780177	3.54469	NA
gene-DR76_RS01815	eutE	2.7123	0.753536	2.33139	NA
gene-DR76_RS01820	eutN	0.639682	0.771678	4.19715	NA
gene-DR76_RS01825	eutM	8.5922	3.07963	1.39081	0.0631694
gene-DR76_RS01830	pta	22.4985	3.63881	0.916502	0.000316974
gene-DR76_RS01835	eutT	14.1804	3.27268	1.09772	0.00905606
gene-DR76_RS01840	eutQ	13.5875	3.92884	1.14485	0.00224757
gene-DR76_RS01845	eutP	3.36386	3.50802	2.14152	NA
gene-DR76_RS01850	eutS	4.43461	5.20125	2.07528	NA
gene-DR76_RS01855	maeB	1654.29	2.25945	0.222356	6.15e-23
gene-DR76_RS01860	tal	69.0367	2.22576	0.529583	0.000124706
gene-DR76_RS01865	tkt	129.138	2.43268	0.410371	2.34e-08
gene-DR76_RS01870	ypfG	22.68	0.0220544	0.866257	0.989221
gene-DR76_RS01875	nudK	21.6886	0.197909	0.900013	0.882762
gene-DR76_RS01880	aegA	33.3919	-0.426265	0.767957	0.699367
gene-DR76_RS01885	narQ	49.1497	0.630429	0.617863	0.436662
gene-DR76_RS01890	acrD	36.4426	0.333321	0.702147	0.744898
gene-DR76_RS01900	yffB	58.4924	1.97321	0.56678	0.0019135
gene-DR76_RS01905	dapE	248.833	1.34928	0.332186	0.000221624
gene-DR76_RS01910	ypfN	27.3146	1.144	0.825475	0.275147
gene-DR76_RS01915	ypfH	40.3366	1.24943	0.684541	0.135721
gene-DR76_RS01920	tmcA	52.6458	-1.26534	0.606286	0.083177
gene-DR76_RS01925	ypfJ	63.6563	-0.0272296	0.532061	0.975468
gene-DR76_RS01930	purC	133.567	-2.79907	0.409116	7.47e-11
gene-DR76_RS01940	bamC	545.717	-0.272688	0.26295	0.428799
gene-DR76_RS01945	dapA	616.201	0.464431	0.25001	0.128024
gene-DR76_RS01950	gcvR	110.699	0.0346392	0.436024	0.963398
gene-DR76_RS01955	bcp	144.557	0.166463	0.398632	0.778165
gene-DR76_RS01960	yfgO	70.2493	1.06557	0.513303	0.0848511
gene-DR76_RS01965	bepA	273.891	1.32347	0.319093	0.000156183
gene-DR76_RS01970	arsC	91.6314	0.74678	0.470491	0.202952
gene-DR76_RS01975	hda	65.9778	-0.124755	0.529034	0.877103
gene-DR76_RS01980	uraA	42.3086	-3.9836	0.728707	3.04e-07
gene-DR76_RS01985	upp	64.2888	-2.99265	0.640384	1.61e-05
gene-DR76_RS01990	purM	48.7229	-3.89042	0.688404	1.12e-07
gene-DR76_RS01995	purN	54.4953	-1.75582	0.582634	0.00828034
gene-DR76_RS02000	ppk1	359.537	0.905369	0.285901	0.00523719
gene-DR76_RS02005	ppx	99.5864	0.0244961	0.460837	0.975171
gene-DR76_RS02010	pdeF	10.0791	0.764002	1.25185	0.66592
gene-DR76_RS02020	yfgG	17.3196	0.605988	1.00941	0.670944
gene-DR76_RS02025	yfgH	2.0805	1.31989	2.5909	NA
gene-DR76_RS02030	yfgI	12.3676	2.16649	1.14366	0.119645
gene-DR76_RS02035	guaA	631.037	-2.73634	0.301756	2.08e-18
gene-DR76_RS02040	guaB	209.171	-4.34792	0.3753	1.35e-29
gene-DR76_RS02045	xseA	69.9706	-2.83389	0.558908	2.37e-06
gene-DR76_RS02050	DR76_RS02050	123.982	1.0501	0.407173	0.0268807
gene-DR76_RS02055	DR76_RS02055	39.1728	1.83376	0.666628	0.0172633
gene-DR76_RS02060	sinH	3.89232	1.43411	1.97445	NA
gene-DR76_RS02065	DR76_RS02065	4.41352	-3.10141	1.95555	NA
gene-DR76_RS02070	der	110.89	-1.48813	0.457008	0.0039407
gene-DR76_RS02075	bamB	257.814	-1.1211	0.338045	0.00327179
gene-DR76_RS02080	yfgM	126.362	-0.855474	0.420224	0.0922426
gene-DR76_RS02085	hisS	296.259	-0.935421	0.304598	0.00696871
gene-DR76_RS02090	ispG	235.75	-0.0197133	0.346106	0.974774
gene-DR76_RS02095	rodZ	268.885	0.630754	0.314924	0.098439
gene-DR76_RS02100	rlmN	79.4847	0.302623	0.504493	0.671116
gene-DR76_RS02105	ndk	93.5171	2.93586	0.486913	1.29e-08
gene-DR76_RS02110	pbpC	42.3205	-0.196833	0.686132	0.848205
gene-DR76_RS02115	yfhM	601.873	1.89391	0.253328	8.56e-13
gene-DR76_RS02120	sseA	859.806	3.73361	0.261708	1.76e-44
gene-DR76_RS02125	sseB	137.737	1.20538	0.455623	0.0226375
gene-DR76_RS02130	pepB	381.834	2.04907	0.366937	1.61e-07
gene-DR76_RS02135	iscX	32.0145	1.36289	0.758508	0.142055
gene-DR76_RS02140	fdx	51.92	1.29858	0.621848	0.082978
gene-DR76_RS02145	hscA	224.017	0.867276	0.391059	0.0627844
gene-DR76_RS02150	hscB	101.944	2.76835	0.546585	2.44e-06
gene-DR76_RS02155	iscA	1105.36	4.96307	0.285295	6.96e-66
gene-DR76_RS02160	iscU	653.975	5.22912	0.313726	1.64e-60
gene-DR76_RS02165	iscS	1781.89	4.58021	0.379688	5.3e-32
gene-DR76_RS02170	iscR	763.146	4.97963	0.363115	3.63e-41
gene-DR76_RS02175	trmJ	135.066	-0.721761	0.396211	0.136499
gene-DR76_RS02180	suhB	13.9002	0.446282	1.10082	0.784563
gene-DR76_RS02185	yfhR	4.87088	0.716513	1.74779	NA
gene-DR76_RS02190	csiE	147.804	4.8519	0.403337	7.84e-32
gene-DR76_RS02195	hcaT	21.4208	0.813007	0.875015	0.48371
gene-DR76_RS02200	yphA	14.4505	3.05159	1.09534	0.0157178
gene-DR76_RS02205	yphB	7.80795	1.74218	1.4575	0.354521
gene-DR76_RS02210	yphC	13.8844	2.24204	1.14782	0.107409
gene-DR76_RS02215	yphD	6.00865	2.85665	1.62652	NA
gene-DR76_RS02220	yphE	14.492	3.38891	1.10606	0.00711016
gene-DR76_RS02225	yphF	16.4009	4.88033	1.1025	4.9e-05
gene-DR76_RS02230	yphG	38.7142	2.95047	0.677176	6.57e-05
gene-DR76_RS02235	yphH	16.9509	1.89944	0.995179	0.116963
gene-DR76_RS02240	glyA	1364.73	0.0452528	0.286322	0.918696
gene-DR76_RS02245	hmpA	92.4438	2.9536	0.501612	2.95e-08
gene-DR76_RS02250	glnB	60.1096	0.119323	0.593217	0.893001
gene-DR76_RS02255	glrR	28.4703	-1.10244	0.778392	0.262965
gene-DR76_RS02260	qseG	33.8536	-0.018271	0.715465	0.989221
gene-DR76_RS02265	qseE	52.0462	0.875803	0.593108	0.241451
gene-DR76_RS02270	purL	638.31	-4.80874	0.295233	8.27e-58
gene-DR76_RS02275	mltF	9.54604	1.02456	1.28474	0.557586
gene-DR76_RS02280	tadA	8.93041	-0.589814	1.3419	0.764896
gene-DR76_RS02285	yfhb	28.9297	-0.876778	0.765779	0.375916
gene-DR76_RS02290	yfhH	22.9695	1.61928	0.849788	0.117672
gene-DR76_RS02295	yfhL	6.71805	2.60249	1.55206	0.175096
gene-DR76_RS02300	shoB	13.9948	1.87391	1.18154	0.203163
gene-DR76_RS02310	acpS	46.8076	-0.00467771	0.62091	0.99623
gene-DR76_RS02315	pdxJ	179.112	0.59348	0.367167	0.193006
gene-DR76_RS02320	recO	19.2574	-1.28	0.948417	0.289186
gene-DR76_RS02325	era	64.1173	-0.678436	0.540722	0.329183
gene-DR76_RS02330	rnc	26.5456	-0.783932	0.800281	0.458711
gene-DR76_RS02335	lepB	157.976	-2.22994	0.381696	3.86e-08
gene-DR76_RS02340	lepA	234.741	-0.99818	0.333002	0.00865486
gene-DR76_RS02345	rseC	31.0797	-0.595324	0.798358	0.5878
gene-DR76_RS02350	rseB	357.96	0.40927	0.356002	0.374217
gene-DR76_RS02355	rseA	1758.23	2.05129	0.302219	1.06e-10
gene-DR76_RS02360	rpoE	1100.26	1.96216	0.317098	4.92e-09
gene-DR76_RS02370	nadB	20.7725	-0.532662	0.902677	0.677539
gene-DR76_RS02375	trmN	8.94288	0.0349072	1.32872	0.989221
gene-DR76_RS02380	srmB	181.828	1.26997	0.388327	0.00376828
gene-DR76_RS02385	yfiE	16.8072	1.515	1.00163	0.229068
gene-DR76_RS02390	eamB	21.8594	-1.28286	0.90102	0.260128
gene-DR76_RS02395	grcA	870.151	-2.41143	0.282908	2.31e-16
gene-DR76_RS02400	ung	173.569	0.548536	0.361814	0.227731
gene-DR76_RS02405	yfiF	201.082	0.844924	0.36081	0.0476509
gene-DR76_RS02415	trxC	153.323	4.20806	0.397706	8.49e-25
gene-DR76_RS02420	tapT	11.1461	1.02742	1.21151	0.529145
gene-DR76_RS02425	pat	613.481	3.52452	0.257003	3.63e-41
gene-DR76_RS02430	pssA	274.45	1.29809	0.308236	0.000120564
gene-DR76_RS02435	yfiM	29.7327	4.3701	0.812768	4.94e-07
gene-DR76_RS02440	kgtP	526.85	7.12051	0.405409	3.85e-67
gene-DR76_RS02445	rrf	160.301	2.55269	1.13496	0.0584836
gene-DR76_RS02450	DR76_RS02450	20987.3	1.85124	0.243354	3.28e-13
gene-DR76_RS02455	DR76_RS02455	6.85041	-0.852048	1.66106	0.725217
gene-DR76_RS02460	DR76_RS02460	11808.3	1.85728	0.241181	1.62e-13
gene-DR76_RS02465	murI	84.1879	0.429369	0.471522	0.495161
gene-DR76_RS02470	btuB	322.646	-0.00464402	0.306216	0.99298
gene-DR76_RS02475	trmA	61.3341	0.764739	0.543886	0.267302
gene-DR76_RS02480	yijD	185.324	2.21515	0.384427	6.05e-08
gene-DR76_RS02485	fabR	213.832	1.35989	0.337987	0.000257497
gene-DR76_RS02490	DR76_RS02490	7.53089	0.959957	1.4408	0.634186
gene-DR76_RS02495	DR76_RS02495	6.20344	0.101885	1.56388	0.970796
gene-DR76_RS02500	sthA	304.843	1.00558	0.424167	0.0446433
gene-DR76_RS02505	oxyR	419.229	-0.907028	0.29232	0.00634436
gene-DR76_RS02510	DR76_RS02510	3.45721	1.53227	2.05019	NA
gene-DR76_RS02515	DR76_RS02515	5.81558	2.66785	1.6749	NA
gene-DR76_RS02520	argH	384.084	-4.84001	0.314059	7.87e-52
gene-DR76_RS02525	argB	181.992	-4.71893	0.393882	1.39e-31
gene-DR76_RS02530	argC	234.442	-3.57944	0.383162	1.71e-19
gene-DR76_RS02535	argE	153.003	-0.468572	0.438022	0.412442
gene-DR76_RS02540	ppc	1380.19	-2.69044	0.220224	8.38e-33
gene-DR76_RS02545	eptC	114.324	-1.85053	0.440646	0.000126352
gene-DR76_RS02550	yijO	29.6925	1.7627	0.781128	0.0578465
gene-DR76_RS02555	frwD	6.76958	2.76646	1.55694	0.146452
gene-DR76_RS02560	pflC	20.7316	3.81131	1.01096	0.00068358
gene-DR76_RS02565	pflD	83.1092	3.52813	0.495536	1.11e-11
gene-DR76_RS02570	frwB	8.63376	3.46042	1.39706	0.0346113
gene-DR76_RS02575	frwC	32.2299	5.73208	0.950096	1.26e-08
gene-DR76_RS02580	ptsP	47.7731	3.60875	0.629118	7.01e-08
gene-DR76_RS02585	fsa	63.3548	1.40054	0.535355	0.0244331
gene-DR76_RS02590	gldA	727.7	1.08365	0.262418	0.000167938
gene-DR76_RS02600	yijF	4.61728	0.270132	1.79787	NA
gene-DR76_RS02605	yijE	25.2222	-0.523159	0.813865	0.645483
gene-DR76_RS02610	katG	7041.38	1.68828	0.24318	3.77e-11
gene-DR76_RS02615	metF	98.5465	0.997225	0.511747	0.108443
gene-DR76_RS02620	DR76_RS02620	11.19	2.41617	1.20456	0.0979182
gene-DR76_RS02625	DR76_RS02625	12.6906	4.48348	1.21093	0.000882865
gene-DR76_RS02630	DR76_RS02630	23.1697	5.76848	0.990944	4.35e-08
gene-DR76_RS02635	DR76_RS02635	11.4452	3.26435	1.30697	0.032745
gene-DR76_RS02640	DR76_RS02640	3.31672	1.96187	2.11152	NA
gene-DR76_RS02645	metL	200.3	-0.530316	0.361068	0.243993
gene-DR76_RS02650	metB	69.9712	0.0413267	0.538622	0.964819
gene-DR76_RS02655	metJ	14.2111	0.515452	1.09361	0.74713
gene-DR76_RS02660	yiiX	5.26201	0.070837	1.6891	NA
gene-DR76_RS02665	rpmE	80.9703	-1.41353	0.531939	0.022028
gene-DR76_RS02670	priA	51.3929	0.283085	0.592168	0.742819
gene-DR76_RS02675	cytR	49.3093	0.831918	0.612829	0.285828
gene-DR76_RS02680	ftsN	82.0979	-0.557726	0.485934	0.374949
gene-DR76_RS02685	hslV	175.24	-0.397889	0.430722	0.48699
gene-DR76_RS02690	hslU	421.201	-0.742098	0.348701	0.0759723
gene-DR76_RS02695	menA	19.3261	-0.649312	0.928496	0.617116
gene-DR76_RS02700	rraA	197.105	1.54312	0.480262	0.00452414
gene-DR76_RS02705	zapB	122.909	1.8214	0.435031	0.000133158
gene-DR76_RS02710	glpF	71.9313	4.48181	0.568627	4.2e-14
gene-DR76_RS02715	glpK	375.287	3.68514	0.329866	1.49e-27
gene-DR76_RS02720	glpX	47.4145	-0.168366	0.656275	0.866087
gene-DR76_RS02725	fpr	171.081	1.62683	0.401764	0.000233318
gene-DR76_RS02730	uspD	520.869	2.73627	0.371289	1.86e-12
gene-DR76_RS02735	yiiS	134.991	2.65017	0.520975	2.18e-06
gene-DR76_RS02740	yiiR	27.3297	2.51047	0.79238	0.00521568
gene-DR76_RS02745	yiiQ	50.5757	1.52955	0.595987	0.0277274
gene-DR76_RS02750	tpiA	715.25	-1.18455	0.294112	0.000253434
gene-DR76_RS02755	cdh	12.233	-0.190186	1.15545	0.91431
gene-DR76_RS02760	sbp	21.0538	-1.35681	0.913449	0.238427
gene-DR76_RS02770	pfkA	825.474	-1.25389	0.392773	0.0048297
gene-DR76_RS02775	fieF	91.7377	0.435101	0.455943	0.471445
gene-DR76_RS02780	cpxP	55.0477	1.44062	0.634264	0.0559949
gene-DR76_RS02785	cpxR	200.686	0.448206	0.348905	0.316956
gene-DR76_RS02790	cpxA	192.554	-0.783178	0.343957	0.0552819
gene-DR76_RS02795	yiiM	42.1768	0.30382	0.649973	0.749342
gene-DR76_RS02800	kdgT	24.7448	3.81616	0.903302	0.000114374
gene-DR76_RS02810	sodA	126.371	-0.534191	0.458288	0.367281
gene-DR76_RS02815	rhaT	7.89273	1.13621	1.40712	0.551351
gene-DR76_RS02820	rhaR	38.1805	3.63581	0.691946	9.25e-07
gene-DR76_RS02825	rhaS	18.9141	3.4651	0.95535	0.00115984
gene-DR76_RS02835	rhaB	1.05625	1.5283	3.43799	NA
gene-DR76_RS02840	rhaA	4.80503	1.2662	1.76531	NA
gene-DR76_RS02845	rhaD	10.9768	2.09786	1.21014	0.158154
gene-DR76_RS02850	rhaM	2.21674	2.09358	2.49421	NA
gene-DR76_RS02855	DR76_RS02855	1.30098	1.38844	3.18142	NA
gene-DR76_RS02865	fdhD	30.3891	2.35345	0.750157	0.00572634
gene-DR76_RS02875	fdnG	3016.99	4.60153	0.277274	5.35e-60
gene-DR76_RS02880	fdoH	696.069	6.31678	0.336531	1.53e-76
gene-DR76_RS02885	fdoI	338.395	6.34451	0.380104	1.12e-60
gene-DR76_RS02890	fdhE	200.366	1.96908	0.370212	6.65e-07
gene-DR76_RS02895	yiiE	2.34132	5.85276	3.20467	NA
gene-DR76_RS02900	DR76_RS02900	88.6014	4.4143	0.491817	4.68e-18
gene-DR76_RS02910	nadS	67.5945	3.13743	0.54415	5.93e-08
gene-DR76_RS02915	DR76_RS02915	4.7358	2.70131	1.85084	NA
gene-DR76_RS02920	DR76_RS02920	30.8654	1.95663	0.742183	0.0231954
gene-DR76_RS02925	fabY	124.743	0.757123	0.40525	0.125609
gene-DR76_RS02930	dtd	46.3969	1.20575	0.613456	0.104987
gene-DR76_RS02935	yihY	86.9247	2.39289	0.487511	5.35e-06
gene-DR76_RS02940	yihX	212.712	3.21489	0.372621	9.56e-17
gene-DR76_RS02945	DR76_RS02945	13.333	2.04009	1.12594	0.13866
gene-DR76_RS02950	DR76_RS02950	7.73003	3.71118	1.50561	0.03567
gene-DR76_RS02955	DR76_RS02955	19.2229	2.48076	0.937242	0.022591
gene-DR76_RS02960	DR76_RS02960	14.6059	2.32305	1.06496	0.0679355
gene-DR76_RS02965	DR76_RS02965	10.4441	2.15081	1.23785	0.157059
gene-DR76_RS02970	yihU	6.80525	2.26013	1.52087	0.238214
gene-DR76_RS02975	DR76_RS02975	28.5075	2.04082	0.777099	0.0238427
gene-DR76_RS02980	DR76_RS02980	54.9098	1.47296	0.573581	0.0276489
gene-DR76_RS02985	yihN	12.215	1.3547	1.15413	0.363363
gene-DR76_RS02990	yihM	20.2378	3.23755	0.962797	0.00282479
gene-DR76_RS02995	yihL	17.1664	4.32707	1.06956	0.000236621
gene-DR76_RS03000	typA	485.07	-1.39061	0.264316	8.97e-07
gene-DR76_RS03010	glnA	901.639	-5.18807	0.341344	1.99e-50
gene-DR76_RS03015	glnL	68.6357	-2.5315	0.604586	0.000133131
gene-DR76_RS03020	glnG	149.826	-1.19725	0.434072	0.0169582
gene-DR76_RS03025	yshB	20.5206	0.0214889	0.923588	0.989967
gene-DR76_RS03030	hemN	262.986	1.4616	0.340451	8.57e-05
gene-DR76_RS03035	yihI	57.1926	1.41274	0.621545	0.0558302
gene-DR76_RS03040	yihA	55.2557	0.760254	0.595017	0.319996
gene-DR76_RS03045	polA	439.792	1.01217	0.287763	0.00169142
gene-DR76_RS03055	yihG	3.35043	1.87301	2.08856	NA
gene-DR76_RS03060	yihF	4.08849	2.35765	1.97857	NA
gene-DR76_RS03065	dsbA	119.188	-0.567675	0.434056	0.306442
gene-DR76_RS03070	srkA	112.082	-0.206305	0.453635	0.756153
gene-DR76_RS03075	yihD	74.5068	0.46803	0.579395	0.551351
gene-DR76_RS03080	mobA	22.5855	1.40754	0.872565	0.194009
gene-DR76_RS03085	mobB	12.4921	1.39091	1.13929	0.343475
gene-DR76_RS03090	rrf	113.725	1.52745	1.00024	0.223191
gene-DR76_RS03095	DR76_RS03095	19637.3	1.86153	0.248221	7.25e-13
gene-DR76_RS03100	DR76_RS03100	7.80032	-0.523402	1.64678	0.829976
gene-DR76_RS03105	DR76_RS03105	8074.3	1.85807	0.240645	1.39e-13
gene-DR76_RS03110	hemG	47.068	0.62325	0.624086	0.448671
gene-DR76_RS03115	trkH	67.2671	-0.843269	0.543422	0.214329
gene-DR76_RS03120	yigZ	43.7821	-0.952222	0.646277	0.242616
gene-DR76_RS03125	pepQ	514.037	0.35097	0.266957	0.303638
gene-DR76_RS03130	fadB	3959.85	11.2256	0.385982	5.45e-183
gene-DR76_RS03135	fadA	2248.88	8.60682	0.345509	2.36e-134
gene-DR76_RS03140	fre	138.109	1.01794	0.389395	0.0245364
gene-DR76_RS03145	ubiD	410.688	1.55138	0.282766	2.73e-07
gene-DR76_RS03150	rfaH	17.6202	0.657639	0.967219	0.627615
gene-DR76_RS03155	tatD	22.4983	-1.3686	0.867878	0.205786
gene-DR76_RS03160	tatC	73.5838	-2.01701	0.507883	0.000315908
gene-DR76_RS03165	tatB	186.144	-0.00550909	0.353845	0.992925
gene-DR76_RS03170	tatA	152.201	0.956625	0.390491	0.036891
gene-DR76_RS03175	ubiB	156.209	-0.443524	0.377167	0.362357
gene-DR76_RS03180	ubiJ	165.663	0.51919	0.364618	0.260128
gene-DR76_RS03185	ubiE	192.094	1.05503	0.344704	0.007174
gene-DR76_RS03190	rmuC	105.558	2.47513	0.448256	2.25e-07
gene-DR76_RS03195	DR76_RS03195	13.273	2.06812	1.14067	0.138376
gene-DR76_RS03200	DR76_RS03200	16.7611	2.19074	1.03595	0.0783137
gene-DR76_RS03205	DR76_RS03205	9.28068	2.0641	1.30956	0.206009
gene-DR76_RS03210	DR76_RS03210	34.508	3.51911	0.806522	6.41e-05
gene-DR76_RS03215	DR76_RS03215	7.93901	2.89731	1.45501	0.100245
gene-DR76_RS03220	DR76_RS03220	46.9965	2.03807	0.611926	0.00313109
gene-DR76_RS03225	udp	791.258	1.7481	0.256604	9.02e-11
gene-DR76_RS03230	ysgA	120.941	1.16079	0.416107	0.015578
gene-DR76_RS03240	DR76_RS03240	18.9311	1.55413	0.938227	0.181387
gene-DR76_RS03245	DR76_RS03245	12.9751	1.17581	1.12494	0.424673
gene-DR76_RS03250	fdrA	4.2383	0.458596	1.87197	NA
gene-DR76_RS03255	DR76_RS03255	4.86795	0.861115	1.77142	NA
gene-DR76_RS03260	arcC	1.93512	0.0872535	2.63988	NA
gene-DR76_RS03265	DR76_RS03265	1.30162	1.01249	3.11967	NA
gene-DR76_RS03270	DR76_RS03270	10.3062	1.1898	1.23658	0.468031
gene-DR76_RS03275	DR76_RS03275	11.9689	0.975962	1.15598	0.53088
gene-DR76_RS03280	DR76_RS03280	22.0077	-0.27631	0.869471	0.829976
gene-DR76_RS03285	tkt	72.001	1.72191	0.512422	0.00284302
gene-DR76_RS03290	ptsG	53.3755	3.02622	0.587317	1.58e-06
gene-DR76_RS03295	DR76_RS03295	12.1348	2.78836	1.16621	0.0425733
gene-DR76_RS03310	DR76_RS03310	6.19496	0.921709	1.57365	0.680231
gene-DR76_RS03320	metE	3114.95	-5.20278	0.403099	1.48e-36
gene-DR76_RS03325	metR	32.6231	1.18473	0.758661	0.210971
gene-DR76_RS03330	bioP	11.0099	-0.399216	1.22162	0.826363
gene-DR76_RS03335	yigL	22.2608	-0.938598	0.863079	0.403649
gene-DR76_RS03340	pldB	60.5413	0.284113	0.546472	0.720729
gene-DR76_RS03345	rhtB	39.4851	2.50712	0.680832	0.000948055
gene-DR76_RS03350	rhtC	62.4599	-0.099729	0.57357	0.909729
gene-DR76_RS03355	recQ	32.6253	-0.955253	0.768402	0.333085
gene-DR76_RS03360	pldA	45.8648	0.779892	0.634595	0.340028
gene-DR76_RS03365	yigI	110.708	5.51192	0.526352	2.59e-24
gene-DR76_RS03370	rarD	10.4478	0.906925	1.23435	0.593752
gene-DR76_RS03375	DR76_RS03375	2.20968	2.31539	2.59276	NA
gene-DR76_RS03380	DR76_RS03380	3.74275	4.26078	2.1673	NA
gene-DR76_RS03385	corA	293.609	3.4383	0.328233	2.51e-24
gene-DR76_RS03395	yigE	8.0623	1.20551	1.39528	0.519306
gene-DR76_RS03400	DR76_RS03400	294.9	2.03135	0.346725	3.51e-08
gene-DR76_RS03405	uvrD	148.113	-0.20614	0.390021	0.714936
gene-DR76_RS03410	yigB	19.916	-2.5852	0.961265	0.0202645
gene-DR76_RS03415	xerC	32.6069	-1.78278	0.733201	0.0386196
gene-DR76_RS03420	yigA	36.6655	-0.742911	0.687099	0.406427
gene-DR76_RS03425	dapF	93.7784	-0.156766	0.492599	0.829976
gene-DR76_RS03430	yifL	15.1574	-0.111568	1.04631	0.948275
gene-DR76_RS03435	DR76_RS03435	11.0527	2.2503	1.20691	0.126545
gene-DR76_RS03440	DR76_RS03440	5.77008	1.74817	1.64455	NA
gene-DR76_RS03445	cyaY	19.0591	0.815765	0.930436	0.512738
gene-DR76_RS03450	cyaA	506.277	-1.91239	0.273773	2.82e-11
gene-DR76_RS03455	hemC	231.081	0.064693	0.339239	0.900141
gene-DR76_RS03460	hemD	86.8539	-0.392147	0.467293	0.533714
gene-DR76_RS03465	hemX	208.449	-0.230586	0.346034	0.634186
gene-DR76_RS03470	hemY	164.099	-0.603734	0.402271	0.233157
gene-DR76_RS03475	aslA	21.496	1.39467	0.883389	0.205335
gene-DR76_RS03480	aslB	15.0655	2.54676	1.0571	0.0407808
gene-DR76_RS03490	DR76_RS03490	1.74585	2.82709	3.59721	NA
gene-DR76_RS03495	DR76_RS03495	4.30256	3.22351	1.93279	NA
gene-DR76_RS03500	DR76_RS03500	3.03498	1.81354	2.20766	NA
gene-DR76_RS03505	yifK	57.2033	-0.479271	0.561267	0.525811
gene-DR76_RS03510	wecG	16.2484	0.162176	0.996259	0.915294
gene-DR76_RS03515	wzyE	14.5173	-0.025552	1.05525	0.989474
gene-DR76_RS03520	rffT	32.1141	0.09196	0.735732	0.937117
gene-DR76_RS03525	wzxE	24.445	-0.571905	0.826398	0.621851
gene-DR76_RS03530	rffA	35.7124	0.163718	0.695494	0.877198
gene-DR76_RS03535	rffC	10.992	-2.21144	1.23251	0.142552
gene-DR76_RS03540	rfbA	24.4549	-1.97517	0.836312	0.0455088
gene-DR76_RS03545	rffG	29.99	-2.12866	0.776958	0.0177307
gene-DR76_RS03550	wecC	40.5417	-2.19048	0.66568	0.00354303
gene-DR76_RS03555	wecB	39.4229	-1.71975	0.686697	0.0322194
gene-DR76_RS03560	wzzE	43.6991	-0.334695	0.631561	0.714224
gene-DR76_RS03565	wecA	69.1197	0.268921	0.528193	0.72707
gene-DR76_RS03575	rho	735.796	-0.245232	0.321827	0.578446
gene-DR76_RS03580	rhoL	75.7657	-0.199936	0.506238	0.789423
gene-DR76_RS03585	trxA	214.758	0.200752	0.365438	0.702956
gene-DR76_RS03590	rhlB	395.584	-0.950882	0.305036	0.00609079
gene-DR76_RS03595	gppA	146.323	-1.17086	0.416577	0.014806
gene-DR76_RS03600	rep	43.1884	-0.232969	0.657439	0.812323
gene-DR76_RS03605	ppiC	27.7782	-1.89098	0.811272	0.0488588
gene-DR76_RS03610	ilvC	1493.49	-4.32991	0.23177	7.59e-76
gene-DR76_RS03615	ilvY	114.705	-0.923984	0.422997	0.0675873
gene-DR76_RS03620	ilvA	499.312	-2.4381	0.336557	4.61e-12
gene-DR76_RS03625	ilvD	1009.11	-2.05515	0.293131	2.36e-11
gene-DR76_RS03630	ilvE	733.625	-1.38938	0.296974	1.58e-05
gene-DR76_RS03635	ilvM	55.5706	-1.48928	0.627995	0.0445801
gene-DR76_RS03640	ilvG	569.511	-1.72249	0.354569	6.79e-06
gene-DR76_RS03645	ilvL	10.9912	0.0375731	1.36622	0.989043
gene-DR76_RS03650	yifB	65.2536	0.96714	0.578158	0.176121
gene-DR76_RS03655	maoP	60.4587	1.22722	0.676854	0.138376
gene-DR76_RS03660	hdfR	132.176	0.0714613	0.450456	0.918464
gene-DR76_RS03665	DR76_RS03665	3.06004	0.847997	2.17375	NA
gene-DR76_RS03675	rrf	167.128	1.2652	0.85236	0.238512
gene-DR76_RS03680	DR76_RS03680	17293.9	1.85602	0.247935	7.97e-13
gene-DR76_RS03685	DR76_RS03685	6.95982	-0.648078	1.64915	0.790694
gene-DR76_RS03690	DR76_RS03690	11112.6	1.84888	0.241326	2.18e-13
gene-DR76_RS03695	yieP	45.479	-1.68757	0.640198	0.0231979
gene-DR76_RS03700	mdtD	44.1776	-1.32474	0.645333	0.0891611
gene-DR76_RS03705	rbsR	50.3531	0.830022	0.601257	0.276879
gene-DR76_RS03710	rbsK	71.1104	1.71385	0.540405	0.00517178
gene-DR76_RS03715	rbsB	578.297	4.50711	0.277564	1.8e-57
gene-DR76_RS03720	rbsC	27.457	4.07371	0.82295	4.34e-06
gene-DR76_RS03725	rbsA	57.1697	4.75549	0.60389	4.4e-14
gene-DR76_RS03730	rbsD	35.0853	4.38542	0.743949	2.84e-08
gene-DR76_RS03735	kup	26.8909	-0.446024	0.793674	0.69525
gene-DR76_RS03740	ravA	71.8457	-0.391492	0.573574	0.626672
gene-DR76_RS03745	viaA	44.7431	-1.17992	0.631911	0.125843
gene-DR76_RS03750	asnA	76.223	-1.85022	0.52193	0.00153191
gene-DR76_RS03755	asnC	10.5249	0.0419776	1.23803	0.985334
gene-DR76_RS03760	mioC	91.7766	0.572326	0.474016	0.349062
gene-DR76_RS03765	mnmG	184.201	0.588752	0.353979	0.179212
gene-DR76_RS03770	rsmG	17.6056	-0.468672	0.962372	0.736988
gene-DR76_RS03775	atpI	250.522	2.53966	0.318871	2.23e-14
gene-DR76_RS03780	atpB	787.468	0.940924	0.276273	0.00245768
gene-DR76_RS03785	atpE	591.644	0.19623	0.284283	0.62285
gene-DR76_RS03790	atpF	1057.31	0.0219519	0.235449	0.954514
gene-DR76_RS03795	atpH	761.627	-0.42735	0.25529	0.175908
gene-DR76_RS03800	atpA	3620.67	-0.705891	0.233032	0.00789943
gene-DR76_RS03805	atpG	1795.1	-0.862952	0.240816	0.00134404
gene-DR76_RS03810	atpD	3324.93	-0.869695	0.247702	0.0017268
gene-DR76_RS03815	atpC	742.671	-0.977669	0.289938	0.00274145
gene-DR76_RS03820	glmU	397.537	-0.29935	0.298158	0.445368
gene-DR76_RS03825	glmS	939.78	-1.00719	0.230254	6.13e-05
gene-DR76_RS03830	pstS	50.2162	1.37708	0.664547	0.0855437
gene-DR76_RS03835	pstC	16.6036	0.761942	0.997916	0.577663
gene-DR76_RS03840	pstA	14.1632	-0.24013	1.06765	0.881628
gene-DR76_RS03845	pstB	39.8864	1.18131	0.665463	0.14684
gene-DR76_RS03850	phoU	117.04	2.18337	0.429167	2.18e-06
gene-DR76_RS03855	bglG	10.2176	5.46066	1.43119	0.000576284
gene-DR76_RS03860	bglF	3.54495	2.35387	2.0411	NA
gene-DR76_RS03865	bglB	2.13039	2.15761	2.54985	NA
gene-DR76_RS03870	bglH	2.90259	2.62173	2.328	NA
gene-DR76_RS03875	yieL	3.95074	2.13275	2.06891	NA
gene-DR76_RS03880	yieK	3.27991	1.44138	2.09104	NA
gene-DR76_RS03885	cbrB	3.87144	0.583145	1.97623	NA
gene-DR76_RS03890	yieH	29.4749	-0.817644	0.771233	0.416925
gene-DR76_RS03895	adeP	74.5336	-2.18834	0.510412	8.75e-05
gene-DR76_RS03900	yieF	142.303	1.21973	0.409941	0.00920245
gene-DR76_RS03905	yieE	40.8043	0.545831	0.657022	0.538479
gene-DR76_RS03910	yidZ	22.5337	1.08002	0.856447	0.326778
gene-DR76_RS03915	mdtL	4.89536	-0.00730507	1.75638	NA
gene-DR76_RS03920	tnaB	18.3212	4.00037	0.992091	0.000249298
gene-DR76_RS03925	tnaA	130.01	4.64443	0.476155	3.5e-21
gene-DR76_RS03930	tnaC	1.90037	7.07171	4.0626	NA
gene-DR76_RS03935	mnmE	84.0161	-0.558744	0.473276	0.360674
gene-DR76_RS03940	yidC	240.789	-1.01031	0.343158	0.0101411
gene-DR76_RS03945	yidD	7.36719	-3.52543	1.62071	0.0689091
gene-DR76_RS03950	rnpA	24.4749	-2.2328	0.906103	0.0357168
gene-DR76_RS03955	rpmH	39.8026	-0.823509	0.691327	0.35597
gene-DR76_RS03960	dnaA	344.73	0.338733	0.297941	0.380258
gene-DR76_RS03965	dnaN	167.647	-0.616384	0.36153	0.166517
gene-DR76_RS03970	recF	28.4939	-2.75724	0.804319	0.00227386
gene-DR76_RS03975	gyrB	429.455	-0.804411	0.291856	0.0170345
gene-DR76_RS03985	yidB	9.253	2.01761	1.3341	0.229068
gene-DR76_RS03990	yidA	67.8718	-1.00873	0.577951	0.155079
gene-DR76_RS03995	DR76_RS03995	7.58846	0.509773	1.43302	0.81164
gene-DR76_RS04000	dgoR	38.4494	1.94204	0.670111	0.0115816
gene-DR76_RS04005	dgoK	25.5519	1.80073	0.83777	0.0728511
gene-DR76_RS04010	dgoA	9.50878	1.9398	1.29658	0.234861
gene-DR76_RS04015	dgoD	14.377	1.84749	1.07113	0.160723
gene-DR76_RS04020	dgoT	9.47201	1.82607	1.3201	0.276073
gene-DR76_RS04025	cbrA	4.20939	2.09013	1.88117	NA
gene-DR76_RS04030	yidR	67.8292	1.3223	0.538858	0.036576
gene-DR76_RS04035	yidQ	35.9739	2.54557	0.709774	0.00133152
gene-DR76_RS04040	ibpA	102.262	2.00403	0.451149	4.6e-05
gene-DR76_RS04045	ibpB	21.7794	1.08639	0.888029	0.342431
gene-DR76_RS04055	yidE	136.375	3.34829	0.42724	5.91e-14
gene-DR76_RS04060	yidL	14.8994	3.10693	1.07377	0.0117232
gene-DR76_RS04065	yidK	4.52736	2.24092	1.85876	NA
gene-DR76_RS04070	yidJ	10.4057	1.62313	1.2432	0.307392
gene-DR76_RS04075	yidH	4.26502	1.41102	1.87102	NA
gene-DR76_RS04080	yidG	6.73099	0.936562	1.50834	0.660139
gene-DR76_RS04085	yidF	46.7711	4.03077	0.650663	4.72e-09
gene-DR76_RS04090	emrD	9.76325	2.04529	1.27977	0.19937
gene-DR76_RS04095	ivbL	15.2676	0.809434	1.06535	0.579759
gene-DR76_RS04100	ilvB	502.148	-0.731061	0.362513	0.0957106
gene-DR76_RS04105	ilvN	63.5767	-0.473927	0.567931	0.536125
gene-DR76_RS04110	DR76_RS04110	3.99675	0.219637	1.92379	NA
gene-DR76_RS04120	uhpA	1.23471	-1.48192	3.30812	NA
gene-DR76_RS04125	uhpB	5.4327	-0.188707	1.66578	NA
gene-DR76_RS04130	uhpC	7.33369	0.731851	1.45023	0.728565
gene-DR76_RS04135	uhpT	5.19761	1.98763	1.74789	NA
gene-DR76_RS04140	adeD	95.8951	3.05382	0.462757	3.67e-10
gene-DR76_RS04145	adeQ	9.75835	5.39299	1.45762	0.00089117
gene-DR76_RS04150	yicN	15.8681	0.670188	1.02435	0.639721
gene-DR76_RS04155	nepI	20.6049	-1.41103	0.976649	0.252573
gene-DR76_RS04160	yicS	3.06766	1.45361	2.2033	NA
gene-DR76_RS04170	nlpA	208.051	1.65642	0.344271	8.46e-06
gene-DR76_RS04175	yicL	19.1633	0.649991	0.938866	0.62185
gene-DR76_RS04180	DR76_RS04180	1.9073	4.05418	3.4188	NA
gene-DR76_RS04190	DR76_RS04190	5.74545	2.68087	1.67757	NA
gene-DR76_RS04200	DR76_RS04200	19.4084	0.748824	0.921798	0.548463
gene-DR76_RS04215	DR76_RS04215	1.46368	2.19905	3.00673	NA
gene-DR76_RS04230	DR76_RS04230	2.97631	1.59698	2.20235	NA
gene-DR76_RS04235	DR76_RS04235	3.68592	5.62978	2.61283	NA
gene-DR76_RS04240	DR76_RS04240	1.9591	3.96688	2.79638	NA
gene-DR76_RS04245	DR76_RS04245	1.98596	2.92578	2.65046	NA
gene-DR76_RS04250	DR76_RS04250	3.28553	1.6464	2.09782	NA
gene-DR76_RS04255	DR76_RS04255	2.54159	1.8608	2.48164	NA
gene-DR76_RS04260	DR76_RS04260	120.757	1.50897	0.424998	0.00150302
gene-DR76_RS04265	DR76_RS04265	22.3964	1.00481	0.863781	0.368419
gene-DR76_RS04270	DR76_RS04270	121.552	0.84134	0.443855	0.119388
gene-DR76_RS04275	DR76_RS04275	11.8623	-0.256323	1.16828	0.882888
gene-DR76_RS04280	DR76_RS04280	294.481	-1.56412	0.30852	2.38e-06
gene-DR76_RS04290	DR76_RS04290	297.129	4.90885	0.320718	3.93e-51
gene-DR76_RS04295	DR76_RS04295	7.32786	3.23686	1.52013	0.0758012
gene-DR76_RS04300	yicJ	18.4651	2.41825	0.948155	0.0287387
gene-DR76_RS04305	yicI	67.1172	1.69151	0.53339	0.00517178
gene-DR76_RS04310	DR76_RS04310	18.1388	4.52306	1.03772	6.53e-05
gene-DR76_RS04315	DR76_RS04315	2.09998	3.05182	2.60679	NA
gene-DR76_RS04320	DR76_RS04320	2.22093	1.62356	2.48652	NA
gene-DR76_RS04325	DR76_RS04325	12.9318	2.70507	1.12793	0.0418771
gene-DR76_RS04330	DR76_RS04330	8.23785	2.73982	1.39346	0.104987
gene-DR76_RS04335	DR76_RS04335	7.17221	1.35506	1.55234	0.514432
gene-DR76_RS04340	DR76_RS04340	3.71969	0.751964	1.97298	NA
gene-DR76_RS04345	DR76_RS04345	9.83141	0.745042	1.28221	0.682551
gene-DR76_RS04350	yicH	308.074	2.03917	0.339281	1.44e-08
gene-DR76_RS04355	xanP	34.2295	-2.89558	0.744276	0.000432072
gene-DR76_RS04360	gltS	317.59	1.73206	0.304479	9.13e-08
gene-DR76_RS04365	recG	50.116	-0.993247	0.593998	0.176185
gene-DR76_RS04370	trmH	14.6051	-2.5343	1.07841	0.0467894
gene-DR76_RS04375	spoT	197.311	-1.86246	0.353381	8.55e-07
gene-DR76_RS04380	rpoZ	57.3421	-0.0205555	0.587456	0.985334
gene-DR76_RS04385	gmk	63.5396	-0.706346	0.54407	0.310456
gene-DR76_RS04390	ligB	12.5574	1.47614	1.12988	0.307061
gene-DR76_RS04395	yicG	6.94749	1.49284	1.49964	0.45018
gene-DR76_RS04400	dinD	138.899	2.53771	0.404504	2.91e-09
gene-DR76_RS04405	yicC	121.953	1.13192	0.466409	0.0390538
gene-DR76_RS04410	rph	23.0889	-0.0378863	0.851063	0.979526
gene-DR76_RS04415	pyrE	18.6632	-1.5492	0.945866	0.18709
gene-DR76_RS04420	slmA	50.2913	-0.7274	0.611459	0.356627
gene-DR76_RS04425	dut	80.684	-0.0179466	0.513043	0.985334
gene-DR76_RS04430	coaBC	140.976	0.521941	0.417495	0.331025
gene-DR76_RS04435	radC	42.3914	1.38098	0.646693	0.074885
gene-DR76_RS04440	rpmB	433.711	-0.137173	0.276861	0.732811
gene-DR76_RS04445	rpmG	122.511	-0.15758	0.407251	0.793055
gene-DR76_RS04450	mutM	22.3915	0.583296	0.877841	0.635235
gene-DR76_RS04455	coaD	22.3436	1.01054	0.858588	0.36202
gene-DR76_RS04460	waaA	71.1169	2.25073	0.520854	7.63e-05
gene-DR76_RS04465	rfaQ	128.978	1.22802	0.419453	0.0106404
gene-DR76_RS04470	waaG	92.4863	0.487924	0.520882	0.479995
gene-DR76_RS04475	rfaP	111.344	0.292804	0.451848	0.642703
gene-DR76_RS04480	waaO	86.4146	0.452628	0.471636	0.469059
gene-DR76_RS04485	DR76_RS04485	70.1934	0.652814	0.519568	0.328772
gene-DR76_RS04490	rfaY	37.1568	0.558013	0.678321	0.54265
gene-DR76_RS04495	DR76_RS04495	73.7714	0.480967	0.504344	0.471509
gene-DR76_RS04500	DR76_RS04500	33.6427	0.47831	0.741929	0.644188
gene-DR76_RS04505	DR76_RS04505	55.69	0.868012	0.617133	0.267195
gene-DR76_RS04510	rfaC	47.2424	-2.26839	0.645893	0.00172403
gene-DR76_RS04515	rfaF	140.019	-1.35265	0.405303	0.00306432
gene-DR76_RS04520	rfaD	310.961	0.205449	0.318213	0.643855
gene-DR76_RS04525	kbl	205.624	1.07607	0.37868	0.013574
gene-DR76_RS04530	tdh	249.874	1.47891	0.336755	5.69e-05
gene-DR76_RS04535	waaH	6.89732	0.67234	1.49319	0.757798
gene-DR76_RS04540	yibQ	14.7417	-1.50528	1.07921	0.271717
gene-DR76_RS04545	envC	65.7398	-0.46742	0.591754	0.562194
gene-DR76_RS04550	gpmM	489.77	-2.41723	0.389025	4.22e-09
gene-DR76_RS04555	yibN	106.472	0.347783	0.439199	0.561147
gene-DR76_RS04560	grxC	111.904	-0.0447709	0.463945	0.952356
gene-DR76_RS04565	secB	377.671	1.2137	0.291183	0.000143738
gene-DR76_RS04570	gpsA	278.862	0.520031	0.30963	0.174186
gene-DR76_RS04575	cysE	187.629	1.41558	0.372208	0.000603545
gene-DR76_RS04580	trmL	22.4687	0.402671	0.865164	0.750787
gene-DR76_RS04585	lldD	505.299	6.8015	0.361801	9.22e-77
gene-DR76_RS04590	lldR	141.534	6.84983	0.515033	9.07e-39
gene-DR76_RS04595	lldP	871.02	8.09781	0.391559	9.1e-93
gene-DR76_RS04600	upaG	147.168	0.647541	0.38265	0.170111
gene-DR76_RS04610	yibL	37.1168	-0.00749539	0.696887	0.99517
gene-DR76_RS04615	yibT	147.385	3.66192	0.459176	2.06e-14
gene-DR76_RS04620	mtlR	85.8847	2.69377	0.484027	1.79e-07
gene-DR76_RS04625	mtlD	130.951	1.98794	0.422664	1.4e-05
gene-DR76_RS04630	mtlA	541.36	3.79991	0.340073	1.46e-27
gene-DR76_RS04635	yibI	3.77001	4.95888	2.19999	NA
gene-DR76_RS04640	yibH	23.9885	4.90758	0.914375	5.19e-07
gene-DR76_RS04645	yibF	30.5414	2.50193	0.763375	0.00368043
gene-DR76_RS04650	selA	68.9388	-0.207919	0.533878	0.792064
gene-DR76_RS04655	selB	117.206	-0.909978	0.420149	0.0703435
gene-DR76_RS04660	yiaY	6.40285	0.835496	1.54305	0.707256
gene-DR76_RS04665	DR76_RS04665	32.4003	2.57718	0.758798	0.00253588
gene-DR76_RS04670	aldB	69.8082	3.85608	0.555059	3.66e-11
gene-DR76_RS04675	araD	8.71261	1.09992	1.34113	0.544308
gene-DR76_RS04680	sgbU	5.1654	0.429326	1.70848	NA
gene-DR76_RS04685	ulaD	3.38357	1.35822	2.06932	NA
gene-DR76_RS04690	lyxK	4.75017	0.843853	1.7826	NA
gene-DR76_RS04695	yiaO	3.02809	1.96955	2.17232	NA
gene-DR76_RS04700	yiaN	2.14998	1.56124	2.52044	NA
gene-DR76_RS04710	DR76_RS04710	3.54762	3.03862	2.05978	NA
gene-DR76_RS04715	yiaL	2.82474	2.8271	2.2729	NA
gene-DR76_RS04720	yiaK	12.5166	2.9587	1.15402	0.0278239
gene-DR76_RS04725	yiaJ	33.9862	0.547388	0.709097	0.572975
gene-DR76_RS04730	ysaA	18.2773	0.192419	0.976013	0.895811
gene-DR76_RS04740	avtA	162.885	0.498466	0.395932	0.327818
gene-DR76_RS04745	malS	20.7284	1.36821	0.914419	0.234861
gene-DR76_RS04750	bax	404.21	-1.32713	0.304179	6.41e-05
gene-DR76_RS04755	xylR	45.6971	1.57465	0.623469	0.0305944
gene-DR76_RS04760	xylH	43.7954	3.99781	0.761528	9.48e-07
gene-DR76_RS04765	xylG	45.0532	6.30155	0.841513	7.85e-13
gene-DR76_RS04770	xylF	100.086	7.88633	0.654105	5.68e-32
gene-DR76_RS04775	xylA	36.4893	3.15635	0.697777	3.19e-05
gene-DR76_RS04780	xylB	18.2548	1.7027	0.957172	0.146035
gene-DR76_RS04790	yiaA	2.62434	3.67891	2.40178	NA
gene-DR76_RS04795	wecH	10.101	1.266	1.28035	0.454055
gene-DR76_RS04800	ysaB	1.42458	1.62335	3.00064	NA
gene-DR76_RS04805	glyQ	172.725	0.209938	0.361355	0.682551
gene-DR76_RS04810	glyS	616.766	-0.349922	0.288096	0.345789
gene-DR76_RS04815	hokA	0.637801	1.71462	4.3502	NA
gene-DR76_RS04820	cspA	332.48	-0.497635	0.350123	0.260862
gene-DR76_RS04825	yiaG	6.06774	2.65517	1.67853	NA
gene-DR76_RS04830	yiaF	210.41	0.902589	0.345002	0.0244331
gene-DR76_RS04835	ghrB	209.22	-0.831167	0.360025	0.0514259
gene-DR76_RS04840	yiaD	5.32331	-0.577426	1.68252	NA
gene-DR76_RS04845	bisC	70.5888	-0.0414381	0.521218	0.963398
gene-DR76_RS04850	yiaC	14.8597	0.53135	1.04894	0.727814
gene-DR76_RS04855	tag	19.2559	0.889526	0.926064	0.468681
gene-DR76_RS04860	yhjY	17.7725	1.91235	0.973107	0.105001
gene-DR76_RS04865	yhjX	11.9985	1.00105	1.15621	0.518161
gene-DR76_RS04870	eptB	37.3073	2.30879	0.767665	0.00841702
gene-DR76_RS04885	dppA	1702.7	-0.697637	0.258975	0.0200549
gene-DR76_RS04895	dppB	119.524	-3.02884	0.467238	7.89e-10
gene-DR76_RS04900	dppC	133.658	-3.11052	0.556368	1.56e-07
gene-DR76_RS04905	dppD	106.967	-3.1373	0.493925	1.8e-09
gene-DR76_RS04910	dppF	109.596	-2.50931	0.445326	1.23e-07
gene-DR76_RS04915	yhjV	16.3005	-0.292022	1.01389	0.847492
gene-DR76_RS04935	bcsG	46.9916	0.429198	0.608308	0.612787
gene-DR76_RS04940	bcsF	2.1327	2.00154	2.55686	NA
gene-DR76_RS04945	bcsE	232.753	2.49109	0.351165	1.33e-11
gene-DR76_RS04950	bcsR	85.4276	2.90971	0.514294	1.08e-07
gene-DR76_RS04955	bcsQ	78.8947	2.93753	0.505524	4.62e-08
gene-DR76_RS04960	bcsA	106.508	1.22025	0.471031	0.0261649
gene-DR76_RS04965	bcsB	300.832	0.796544	0.329533	0.0400066
gene-DR76_RS04970	bcsZ	96.6938	0.571646	0.476332	0.352846
gene-DR76_RS04975	bcsC	441.647	0.401678	0.305608	0.303696
gene-DR76_RS04980	hmsP	66.1225	0.732123	0.523989	0.270997
gene-DR76_RS04985	dctA	2492.14	6.67626	0.356228	2.56e-76
gene-DR76_RS04990	yhjJ	167.96	1.37497	0.382925	0.00131421
gene-DR76_RS04995	kdgK	88.1216	2.64895	0.496326	6.06e-07
gene-DR76_RS05005	pdeH	2.08441	2.00529	2.56511	NA
gene-DR76_RS05010	yhjG	13.3469	1.37127	1.09662	0.331006
gene-DR76_RS05015	yhjE	882.874	1.65997	0.276366	1.47e-08
gene-DR76_RS05020	yhjD	14.9043	-0.234678	1.0404	0.88134
gene-DR76_RS05025	rcdB	15.0354	0.0823581	1.03602	0.963398
gene-DR76_RS05030	yhjB	8.83544	2.61949	1.37694	0.118148
gene-DR76_RS05035	treF	130.851	2.50183	0.409194	7.76e-09
gene-DR76_RS05040	ccp	19.2928	-1.32993	0.954361	0.272117
gene-DR76_RS05045	gadA	28.9214	0.132986	0.766492	0.909781
gene-DR76_RS05050	gadX	21.7613	0.631815	0.939316	0.631146
gene-DR76_RS05055	gadW	8.92364	0.420167	1.33811	0.832093
gene-DR76_RS05060	mdtF	12.615	0.0591251	1.12504	0.975171
gene-DR76_RS05065	mdtE	2.78484	-0.412057	2.25391	NA
gene-DR76_RS05070	DR76_RS05070	0.846357	-0.627735	3.75694	NA
gene-DR76_RS05075	gadE	3.77713	2.95734	2.02518	NA
gene-DR76_RS05080	hdeD	4.26864	0.602594	1.92081	NA
gene-DR76_RS05085	hdeA	21.2464	0.135577	0.924686	0.924505
gene-DR76_RS05090	hdeB	15.7505	0.325767	1.02721	0.830278
gene-DR76_RS05095	yhiD	5.22976	3.80649	1.83226	NA
gene-DR76_RS05100	DR76_RS05100	7.15093	-2.19641	1.67153	0.303749
gene-DR76_RS05105	shuU	14.8175	-2.82513	1.37654	0.0891916
gene-DR76_RS05110	chuY	61.954	-4.10471	0.965289	0.000101524
gene-DR76_RS05115	hutX	47.9497	-4.31643	1.07399	0.000261794
gene-DR76_RS05120	hutW	30.8943	-3.31395	1.01336	0.00376828
gene-DR76_RS05125	chuT	19.3417	-2.70756	1.09572	0.0351386
gene-DR76_RS05135	chuA	53.7791	-1.45952	0.737411	0.102772
gene-DR76_RS05140	chuS	44.2344	-1.96461	0.981769	0.0986821
gene-DR76_RS05150	slp	6.074	0.193747	1.58483	NA
gene-DR76_RS05155	arsC	17.5981	0.464828	0.966044	0.740918
gene-DR76_RS05165	dinQ	11.1044	-1.19208	1.21817	0.45922
gene-DR76_RS05170	gorA	214.823	-0.567415	0.345846	0.186195
gene-DR76_RS05175	rlmJ	48.3493	-1.6764	0.615741	0.0185629
gene-DR76_RS05180	prlC	597.48	1.18727	0.317239	0.000757741
gene-DR76_RS05185	rsmJ	16.4651	0.230291	1.01692	0.880849
gene-DR76_RS05190	dtpB	15.9594	-0.310858	1.01126	0.834981
gene-DR76_RS05195	uspA	1970.39	1.67064	0.283264	2.8e-08
gene-DR76_RS05200	uspB	95.5007	3.83139	0.495342	1.26e-13
gene-DR76_RS05205	pitA	185.158	-1.0378	0.363511	0.0130825
gene-DR76_RS05210	yhiN	110.357	1.41931	0.427308	0.00321894
gene-DR76_RS05215	yhiM	4.50857	1.00505	1.84792	NA
gene-DR76_RS05220	yhiI	190.948	1.67968	0.359901	1.65e-05
gene-DR76_RS05225	rbbA	262.991	1.13034	0.336298	0.00283768
gene-DR76_RS05230	yhhJ	132.849	1.87028	0.424366	5.33e-05
gene-DR76_RS05235	DR76_RS05235	8.44367	1.53464	1.37364	0.38941
gene-DR76_RS05240	DR76_RS05240	1.00859	2.84606	4.35629	NA
gene-DR76_RS05245	DR76_RS05245	17.4076	2.41027	0.97652	0.035365
gene-DR76_RS05250	DR76_RS05250	29.0204	3.11221	0.782751	0.000310629
gene-DR76_RS05255	DR76_RS05255	10.705	3.48465	1.25568	0.0161764
gene-DR76_RS05260	DR76_RS05260	36.0388	4.38774	0.738594	2.18e-08
gene-DR76_RS05265	DR76_RS05265	80.0726	6.53872	0.620691	1.36e-24
gene-DR76_RS05270	nikR	16.2655	1.46905	1.0173	0.252792
gene-DR76_RS05275	nikE	2.89026	0.450638	2.20209	NA
gene-DR76_RS05280	nikD	2.28634	0.641129	2.45198	NA
gene-DR76_RS05285	nikC	0.727542	-0.710656	4.03534	NA
gene-DR76_RS05290	nikB	2.03996	0.753637	2.56542	NA
gene-DR76_RS05295	nikA	2.21569	-0.58905	2.51106	NA
gene-DR76_RS05300	acpT	11.0585	0.424406	1.19774	0.812323
gene-DR76_RS05305	yhhT	8.51098	1.97583	1.40261	0.266247
gene-DR76_RS05310	yhhS	47.304	0.000762073	0.623531	0.999025
gene-DR76_RS05315	dcrB	208.356	0.533231	0.336954	0.204296
gene-DR76_RS05320	yhhQ	12.689	1.7821	1.12823	0.205212
gene-DR76_RS05325	tusA	12.7334	0.431658	1.13872	0.797269
gene-DR76_RS05330	zntA	413.528	1.40784	0.406412	0.00202879
gene-DR76_RS05335	yhhN	121.847	-0.0751223	0.413226	0.905641
gene-DR76_RS05340	yhhM	30.298	1.54537	0.783278	0.103943
gene-DR76_RS05345	yhhL	14.3661	0.521806	1.09875	0.744898
gene-DR76_RS05350	rsmD	15.5292	0.0342335	1.02493	0.985334
gene-DR76_RS05355	ftsY	222.71	-0.427402	0.342228	0.331488
gene-DR76_RS05360	ftsE	84.3423	-0.0576921	0.475345	0.938787
gene-DR76_RS05365	ftsX	133.723	0.353797	0.39266	0.499332
gene-DR76_RS05370	rpoH	1143.25	1.33668	0.260446	1.75e-06
gene-DR76_RS05375	livJ	1697.84	2.27439	0.257481	1.61e-17
gene-DR76_RS05385	panM	19.8628	1.10335	0.909299	0.346274
gene-DR76_RS05390	livK	461.216	1.2983	0.279073	1.77e-05
gene-DR76_RS05395	livH	161.591	0.245801	0.366473	0.632296
gene-DR76_RS05400	livM	183.184	-0.788186	0.398406	0.102929
gene-DR76_RS05405	livG	211.077	-0.137736	0.346587	0.788518
gene-DR76_RS05410	livF	138.027	-0.194505	0.3877	0.729596
gene-DR76_RS05420	ugpB	95.6525	3.36396	0.459618	2.7e-12
gene-DR76_RS05425	ugpA	3.69551	1.2918	2.06257	NA
gene-DR76_RS05430	ugpE	1.78006	0.684711	2.75267	NA
gene-DR76_RS05435	ugpC	9.62947	0.497971	1.28039	0.792257
gene-DR76_RS05440	ugpQ	20.2339	0.815976	0.900525	0.496575
gene-DR76_RS05445	yhhA	28.9808	3.14946	0.789013	0.000292907
gene-DR76_RS05450	ggt	11.8773	0.527736	1.17924	0.759153
gene-DR76_RS05455	yrhB	1.75436	3.04126	2.81577	NA
gene-DR76_RS05465	yhhZ	1.74146	3.07201	2.88795	NA
gene-DR76_RS05480	yhhX	151.305	0.163086	0.393009	0.779302
gene-DR76_RS05485	yhhW	140.027	1.56025	0.395136	0.000345876
gene-DR76_RS05490	gntR	43.4992	0.0321229	0.655408	0.976956
gene-DR76_RS05495	gntK	5.35969	0.723391	1.6743	NA
gene-DR76_RS05500	gntU	6.83473	-0.490175	1.52019	0.828668
gene-DR76_RS05505	DR76_RS05505	955.343	4.94257	0.245218	3.7e-88
gene-DR76_RS05510	DR76_RS05510	205.058	2.95378	0.393434	6.88e-13
gene-DR76_RS05515	yhgN	60.9475	1.51335	0.589565	0.0277166
gene-DR76_RS05520	asd	1592.66	-0.549931	0.231852	0.0445599
gene-DR76_RS05525	glgB	2019.45	-0.0352952	0.256413	0.930346
gene-DR76_RS05530	glgX	1110.61	0.350841	0.240549	0.246979
gene-DR76_RS05535	glgC	2277.57	1.677	0.214377	6.53e-14
gene-DR76_RS05540	glgA	1602.91	1.17796	0.216992	3.74e-07
gene-DR76_RS05545	glgP	2332.09	1.19965	0.213488	1.34e-07
gene-DR76_RS05550	DR76_RS05550	15.8543	0.352321	1.00879	0.815252
gene-DR76_RS05555	DR76_RS05555	1.91888	0.091452	2.64789	NA
gene-DR76_RS05560	DR76_RS05560	4.58564	2.18534	1.87111	NA
gene-DR76_RS05565	DR76_RS05565	0.691686	1.804	4.06734	NA
gene-DR76_RS05575	DR76_RS05575	0.934078	3.58001	4.4603	NA
gene-DR76_RS05580	DR76_RS05580	1.55299	1.5274	3.06928	NA
gene-DR76_RS05585	DR76_RS05585	1.43061	1.96053	3.12944	NA
gene-DR76_RS05590	DR76_RS05590	0.654669	0.822384	4.25251	NA
gene-DR76_RS05595	DR76_RS05595	1.04833	3.12308	4.25843	NA
gene-DR76_RS05600	glpD	19.329	1.74215	0.953835	0.13555
gene-DR76_RS05605	glpE	7.48406	0.207053	1.43552	0.925692
gene-DR76_RS05610	glpG	24.4525	-1.72249	0.841577	0.0902614
gene-DR76_RS05615	DR76_RS05615	36.9924	-0.386208	0.713726	0.707256
gene-DR76_RS05620	rtcR	21.5835	1.17829	0.882833	0.295149
gene-DR76_RS05625	rtcB	12.2161	1.53406	1.14555	0.293544
gene-DR76_RS05630	rtcA	39.7169	0.952453	0.664008	0.256388
gene-DR76_RS05635	malT	976.11	1.94519	0.302558	1.1e-09
gene-DR76_RS05640	malP	189.493	-2.47922	0.374209	3.1e-10
gene-DR76_RS05645	malQ	104.44	-2.39498	0.50322	1.08e-05
gene-DR76_RS05650	gntT	28.3347	0.907958	0.787796	0.373052
gene-DR76_RS05655	nfuA	284.142	2.47843	0.317654	7.58e-14
gene-DR76_RS05660	gntX	36.9795	0.59306	0.683413	0.517075
gene-DR76_RS05665	bioH	23.8003	0.792782	0.850206	0.481708
gene-DR76_RS05675	feoC	25.043	-2.53462	0.887338	0.0130424
gene-DR76_RS05680	feoB	477.727	-1.23026	0.463233	0.0220936
gene-DR76_RS05685	feoA	40.4569	-1.42946	0.738888	0.111355
gene-DR76_RS05690	yhgF	124.391	-2.18612	0.432175	2.52e-06
gene-DR76_RS05695	greB	41.5993	2.07444	0.654298	0.00518076
gene-DR76_RS05700	ompR	249.431	2.5373	0.351219	5.3e-12
gene-DR76_RS05705	envZ	107.448	0.85227	0.448081	0.118148
gene-DR76_RS05710	nadS	22.6173	2.23751	0.86685	0.0267695
gene-DR76_RS05720	pckA	3787.7	3.58633	0.202545	3.39e-68
gene-DR76_RS05730	yhgE	58.7338	2.0955	0.561981	0.000798448
gene-DR76_RS05735	hslO	82.536	-0.0049732	0.479996	0.995217
gene-DR76_RS05740	hslR	27.8653	0.596814	0.793775	0.583871
gene-DR76_RS05745	yrfG	28.2725	0.74336	0.780556	0.471809
gene-DR76_RS05750	igaA	201.091	1.09762	0.358465	0.00715023
gene-DR76_RS05755	nudE	111.756	1.11231	0.525448	0.0779432
gene-DR76_RS05760	mrcA	32.8047	-0.969242	0.725321	0.294416
gene-DR76_RS05765	hofM	11.6395	2.2061	1.18739	0.128024
gene-DR76_RS05770	hofN	3.39871	1.6742	2.06939	NA
gene-DR76_RS05775	hofO	2.67512	0.21549	2.31357	NA
gene-DR76_RS05780	hofP	1.15702	0.432559	3.26223	NA
gene-DR76_RS05785	hofQ	6.21286	0.871431	1.57326	0.699873
gene-DR76_RS05790	aroK	162.67	0.251381	0.370634	0.628192
gene-DR76_RS05795	aroB	249.664	0.1285	0.319702	0.786643
gene-DR76_RS05800	damX	419.049	-0.204324	0.279507	0.595842
gene-DR76_RS05805	dam	49.2258	-0.778948	0.613025	0.322717
gene-DR76_RS05810	rpe	129.885	-0.00350543	0.401807	0.99623
gene-DR76_RS05815	gph	120.619	-0.52446	0.420518	0.332043
gene-DR76_RS05820	trpS	260.085	0.0873553	0.318222	0.856068
gene-DR76_RS05825	yhfZ	89.1166	5.22071	0.643745	7.05e-15
gene-DR76_RS05830	yhfY	22.1755	5.25289	0.982717	5.82e-07
gene-DR76_RS05835	yhfX	5.60782	3.13057	1.69062	NA
gene-DR76_RS05840	yhfW	9.39229	2.56248	1.33456	0.114757
gene-DR76_RS05845	php	6.22918	2.76155	1.60372	0.161456
gene-DR76_RS05850	yhfU	1.88777	1.75643	2.69113	NA
gene-DR76_RS05855	yhfT	10.2318	1.54815	1.24347	0.332578
gene-DR76_RS05860	yhfS	7.45988	1.17004	1.4552	0.55319
gene-DR76_RS05870	cysG	93.9543	0.180563	0.51752	0.815252
gene-DR76_RS05875	nirC	81.3775	-3.96336	0.786893	2.81e-06
gene-DR76_RS05880	nirD	17.3408	-3.91935	1.14486	0.00231042
gene-DR76_RS05885	nirB	300.259	-5.81331	0.548269	6.74e-25
gene-DR76_RS05890	tsgA	7.80075	-0.483372	1.42246	0.819981
gene-DR76_RS05895	ppiA	59.3219	1.69266	0.552369	0.00710666
gene-DR76_RS05900	yhfG	2.53767	1.297	2.33724	NA
gene-DR76_RS05905	fic	7.47893	0.768113	1.43775	0.711576
gene-DR76_RS05910	pabA	4.4813	-0.534365	1.88456	NA
gene-DR76_RS05915	argD	68.8424	-3.63318	0.648905	1.49e-07
gene-DR76_RS05920	yhfK	72.5913	-1.90406	0.525435	0.00117205
gene-DR76_RS05925	crp	702.784	1.51575	0.261676	5.13e-08
gene-DR76_RS05935	yhfA	62.6652	0.459516	0.542206	0.529246
gene-DR76_RS05940	prkB	112.659	1.01707	0.433016	0.0469129
gene-DR76_RS05945	yheU	2.28243	0.173366	2.43903	NA
gene-DR76_RS05950	yheT	20.5001	-2.7684	0.925189	0.00877573
gene-DR76_RS05955	yheS	97.4108	-1.47658	0.466348	0.00523719
gene-DR76_RS05960	kefG	51.2388	1.97086	0.638483	0.00664048
gene-DR76_RS05965	kefB	62.2009	2.30268	0.590534	0.000418038
gene-DR76_RS05970	yheV	28.563	3.66456	0.803806	2.72e-05
gene-DR76_RS05975	slyD	661.38	1.11732	0.2549	5.9e-05
gene-DR76_RS05980	slyX	7.69821	0.844796	1.469	0.68694
gene-DR76_RS05985	fkpA	230.15	0.273978	0.324309	0.530673
gene-DR76_RS05990	yheO	86.3438	1.0091	0.494829	0.0916578
gene-DR76_RS05995	tusD	21.0277	0.177924	0.887723	0.893342
gene-DR76_RS06000	tusC	9.62065	0.00205115	1.31201	0.999022
gene-DR76_RS06005	tusB	17.5581	-1.24372	0.969772	0.318005
gene-DR76_RS06010	rpsL	493.622	-1.99212	0.277869	7.82e-12
gene-DR76_RS06015	rpsG	928.981	-2.12767	0.236066	3.35e-18
gene-DR76_RS06020	fusA	4404.61	-2.6713	0.204972	2.97e-37
gene-DR76_RS06025	tuf	5307.37	-0.939843	0.203576	2.08e-05
gene-DR76_RS06030	chiA	104.037	0.714488	0.451681	0.204469
gene-DR76_RS06035	bfd	5.27943	-1.96774	1.73854	NA
gene-DR76_RS06040	bfr	21.1079	-0.615168	0.910282	0.629549
gene-DR76_RS06045	gspO	9.77009	1.23081	1.28471	0.469862
gene-DR76_RS06050	gspM	2.29084	1.77541	2.53839	NA
gene-DR76_RS06055	gspL	6.1433	2.25831	1.6171	NA
gene-DR76_RS06065	gspJ	2.17093	-0.40617	2.50086	NA
gene-DR76_RS06070	gspI	0.863406	0.383253	3.81876	NA
gene-DR76_RS06075	gspH	0.908352	-0.0133277	3.70919	NA
gene-DR76_RS06085	gspF	5.70012	-0.258552	1.63183	NA
gene-DR76_RS06090	gspE	5.95433	-0.822722	1.60062	NA
gene-DR76_RS06095	gspD	9.35914	-0.0815175	1.30347	0.971654
gene-DR76_RS06100	gspC	1.82346	2.74923	2.82037	NA
gene-DR76_RS06105	gspA	62.0781	2.14484	0.652577	0.00358532
gene-DR76_RS06110	gspB	13.5368	0.74904	1.08742	0.623146
gene-DR76_RS06115	rpsJ	515.547	-3.9091	0.283183	1.09e-41
gene-DR76_RS06120	rplC	1426.84	-3.92501	0.223022	2.11e-67
gene-DR76_RS06125	rplD	1018.34	-4.12715	0.234256	1.54e-67
gene-DR76_RS06130	rplW	438.901	-3.82565	0.280121	7.64e-41
gene-DR76_RS06135	rplB	1184.1	-4.00716	0.229916	4.03e-66
gene-DR76_RS06140	rpsS	269.831	-4.12705	0.327838	8.3e-35
gene-DR76_RS06145	rplV	406.057	-3.84735	0.285775	1.04e-39
gene-DR76_RS06150	rpsC	1208.05	-3.35147	0.225144	2.19e-48
gene-DR76_RS06155	rplP	594.967	-2.54074	0.256096	6.77e-22
gene-DR76_RS06160	rpmC	116.149	-2.36655	0.423823	1.61e-07
gene-DR76_RS06165	rpsQ	305.491	-2.39998	0.314317	2.65e-13
gene-DR76_RS06170	rplN	650.731	-1.29286	0.264716	6.02e-06
gene-DR76_RS06175	rplX	669.719	-1.01045	0.253996	0.000308484
gene-DR76_RS06180	rplE	1322.5	-1.38481	0.227117	8.6e-09
gene-DR76_RS06185	rpsN	845.349	-1.6339	0.244154	1.99e-10
gene-DR76_RS06190	rpsH	686.322	-2.22815	0.254323	3.06e-17
gene-DR76_RS06195	rplF	1278.38	-1.90708	0.222833	1.73e-16
gene-DR76_RS06200	rplR	746.396	-1.89491	0.254675	1.11e-12
gene-DR76_RS06205	rpsE	1121.66	-1.35937	0.24344	1.61e-07
gene-DR76_RS06210	rpmD	90.0222	-1.37365	0.490563	0.0151521
gene-DR76_RS06215	rplO	1307.37	-1.27974	0.240021	6.23e-07
gene-DR76_RS06220	secY	3208.31	-1.80122	0.250723	7.04e-12
gene-DR76_RS06225	rpmJ	329.486	-1.96747	0.310594	2e-09
gene-DR76_RS06230	rpsM	1018.2	-1.89505	0.243543	8.84e-14
gene-DR76_RS06235	rpsK	896.017	-2.09428	0.236923	1.54e-17
gene-DR76_RS06240	rpsD	1351.34	-2.48407	0.225635	8.77e-27
gene-DR76_RS06245	rpoA	2769.04	-2.65416	0.216242	4.18e-33
gene-DR76_RS06250	rplQ	816.89	-3.20967	0.276446	1.01e-29
gene-DR76_RS06255	yhdN	35.1072	1.39062	0.706108	0.104548
gene-DR76_RS06260	zntR	20.9714	1.05897	0.885983	0.354521
gene-DR76_RS06265	arfA	14.6709	1.79632	1.05884	0.168941
gene-DR76_RS06270	mscL	174.302	2.21588	0.386522	7.14e-08
gene-DR76_RS06275	trkA	38.721	0.311449	0.678911	0.754252
gene-DR76_RS06280	rsmB	39.2007	-1.45964	0.696498	0.0816755
gene-DR76_RS06285	fmt	142.584	-0.176412	0.39914	0.763558
gene-DR76_RS06290	def	146.448	0.802476	0.382744	0.0815753
gene-DR76_RS06295	dprA	34.0902	1.94535	0.714128	0.0184921
gene-DR76_RS06300	smg	460.555	3.37109	0.284335	6.09e-31
gene-DR76_RS06305	yrdD	181.551	2.21425	0.379795	4.13e-08
gene-DR76_RS06310	tsaC	46.5315	0.100244	0.635522	0.918696
gene-DR76_RS06315	aroE	50.3142	0.12093	0.624421	0.897934
gene-DR76_RS06320	yrdB	26.8403	0.704317	0.813124	0.518066
gene-DR76_RS06325	yrdA	164.533	1.47186	0.37061	0.000315908
gene-DR76_RS06330	DR76_RS06330	6171.39	1.87326	0.239596	6.71e-14
gene-DR76_RS06335	DR76_RS06335	7.68547	-0.591575	1.61798	0.805277
gene-DR76_RS06340	DR76_RS06340	10570.6	1.88487	0.249613	4.99e-13
gene-DR76_RS06345	rrf	217.416	1.23253	0.756571	0.18963
gene-DR76_RS06350	yhdZ	42.4464	2.39613	0.769285	0.00613238
gene-DR76_RS06355	yhdY	29.5818	2.17205	0.81332	0.0212232
gene-DR76_RS06360	yhdX	27.3366	1.94615	0.906459	0.0732548
gene-DR76_RS06365	DR76_RS06365	226.457	1.92714	0.550729	0.00179942
gene-DR76_RS06375	DR76_RS06375	3.12068	2.68046	2.25029	NA
gene-DR76_RS06385	acrF	31.3702	0.478853	0.737472	0.642185
gene-DR76_RS06390	acrE	2.02641	0.977721	2.57396	NA
gene-DR76_RS06395	acrS	1.56375	3.24612	3.00227	NA
gene-DR76_RS06400	yhdU	0.977369	3.01049	4.37948	NA
gene-DR76_RS06405	yhdJ	1.94336	1.42054	2.63221	NA
gene-DR76_RS06410	fis	29.144	-0.804967	0.81875	0.457023
gene-DR76_RS06415	dusB	126.23	-0.571183	0.432724	0.301623
gene-DR76_RS06420	prmA	33.6822	-0.86828	0.718678	0.348847
gene-DR76_RS06425	panF	24.3605	-0.615289	0.831156	0.59065
gene-DR76_RS06430	yhdT	1.92276	1.08622	2.67283	NA
gene-DR76_RS06435	DR76_RS06435	125.437	4.49098	0.43286	7.03e-24
gene-DR76_RS06440	DR76_RS06440	25.442	2.28097	0.824262	0.0165431
gene-DR76_RS06445	DR76_RS06445	1.28597	2.23122	3.1686	NA
gene-DR76_RS06450	DR76_RS06450	4.46468	2.37011	1.83905	NA
gene-DR76_RS06455	DR76_RS06455	2.08817	2.19252	2.61695	NA
gene-DR76_RS06460	DR76_RS06460	1.23231	1.88964	3.28838	NA
gene-DR76_RS06465	DR76_RS06465	3.20569	0.869957	2.11415	NA
gene-DR76_RS06475	accC	300.745	-1.42084	0.328229	7.41e-05
gene-DR76_RS06480	accB	169.505	-0.493241	0.371263	0.29779
gene-DR76_RS06500	yhdH	272.499	1.85817	0.422099	5.44e-05
gene-DR76_RS06505	csrD	55.0645	0.413774	0.603874	0.625557
gene-DR76_RS06515	mreB	180.565	-0.828482	0.368317	0.0584836
gene-DR76_RS06520	mreC	36.6239	-2.72083	0.716001	0.000609205
gene-DR76_RS06525	mreD	7.44164	-2.91712	1.49934	0.10898
gene-DR76_RS06530	yhdE	41.7259	0.299217	0.651363	0.754113
gene-DR76_RS06535	rng	103.561	-0.411248	0.439613	0.480459
gene-DR76_RS06540	yhdP	79.8558	-0.395775	0.50204	0.562988
gene-DR76_RS06545	tldD	169.932	0.302946	0.36095	0.533714
gene-DR76_RS06550	aaeR	38.3908	0.60281	0.67281	0.502448
gene-DR76_RS06555	aaeX	5.42585	2.23724	1.684	NA
gene-DR76_RS06560	aaeA	5.36765	1.63296	1.68324	NA
gene-DR76_RS06565	aaeB	11.6344	1.29066	1.18303	0.402206
gene-DR76_RS06570	yhcO	1.11245	1.35183	3.33596	NA
gene-DR76_RS06575	yhcN	7.92979	1.17161	1.41743	0.540656
gene-DR76_RS06580	argR	153.06	0.858207	0.381256	0.058393
gene-DR76_RS06585	mdh	5668.92	4.2593	0.211556	5.61e-88
gene-DR76_RS06590	degS	50.8252	0.594228	0.602537	0.455335
gene-DR76_RS06595	degQ	208.967	0.535962	0.365167	0.244359
gene-DR76_RS06600	zapG	291.669	1.4124	0.311796	3.1e-05
gene-DR76_RS06605	zapE	77.5327	-1.55886	0.509534	0.00718774
gene-DR76_RS06610	rplM	576.259	-1.82616	0.261557	2.89e-11
gene-DR76_RS06615	rpsI	636.145	-1.94121	0.253958	2.49e-13
gene-DR76_RS06620	sspA	523.406	0.450731	0.266287	0.170054
gene-DR76_RS06625	sspB	245.868	0.43476	0.335873	0.312195
gene-DR76_RS06630	nanR	74.7871	0.343399	0.504498	0.627342
gene-DR76_RS06635	nanA	24.0032	1.14586	0.861321	0.297187
gene-DR76_RS06640	nanT	35.8684	2.64547	0.709006	0.000791579
gene-DR76_RS06645	nanE	33.8256	3.16028	0.722848	6.18e-05
gene-DR76_RS06650	nanK	35.5661	2.57981	0.707587	0.00108502
gene-DR76_RS06655	nanQ	32.2526	0.363162	0.742072	0.735693
gene-DR76_RS06660	gltD	957.743	-2.28742	0.250548	1.19e-18
gene-DR76_RS06665	gltB	2900.67	-1.81722	0.252603	6.57e-12
gene-DR76_RS06670	yhcC	8.42013	-1.52419	1.4184	0.410092
gene-DR76_RS06675	arcB	192.814	0.982525	0.353815	0.0160978
gene-DR76_RS06680	elbB	218.499	1.38823	0.333678	0.000148231
gene-DR76_RS06685	mtgA	147.41	0.079171	0.383117	0.889449
gene-DR76_RS06690	yrbL	261.296	-0.0118181	0.331668	0.985334
gene-DR76_RS06695	npr	68.8877	-1.87326	0.606818	0.00664048
gene-DR76_RS06700	rapZ	161.02	-0.574195	0.388235	0.240474
gene-DR76_RS06705	ptsN	190.277	-0.24675	0.365695	0.629929
gene-DR76_RS06710	hpf	561.735	1.79585	0.272881	4.14e-10
gene-DR76_RS06715	rpoN	349.069	-0.126317	0.292751	0.769746
gene-DR76_RS06720	lptB	88.4498	-0.570208	0.472335	0.349062
gene-DR76_RS06725	lptA	80.7988	-0.524063	0.494316	0.416925
gene-DR76_RS06730	lptC	60.2769	-0.485856	0.558785	0.516391
gene-DR76_RS06735	kdsC	111.236	-0.718594	0.438807	0.18709
gene-DR76_RS06740	kdsD	85.3011	-0.626462	0.472184	0.298473
gene-DR76_RS06745	yrbG	52.2334	0.221572	0.581803	0.796872
gene-DR76_RS06750	mlaF	169.214	0.451591	0.380252	0.357676
gene-DR76_RS06755	mlaE	70.2877	0.22244	0.512735	0.768251
gene-DR76_RS06760	mlaD	49.2761	-0.121555	0.599553	0.892185
gene-DR76_RS06765	mlaC	212.888	1.163	0.33741	0.00215166
gene-DR76_RS06770	mlaB	80.7291	1.03764	0.486014	0.0749236
gene-DR76_RS06775	ibaG	16.4252	-0.417314	1.00896	0.780206
gene-DR76_RS06780	murA	104.741	-1.10066	0.459238	0.0419963
gene-DR76_RS06785	sfsB	8.29226	-1.10629	1.42598	0.571005
gene-DR76_RS06790	ispB	113.338	0.0747726	0.438633	0.911519
gene-DR76_RS06795	rplU	220.699	0.759787	0.3501	0.0696614
gene-DR76_RS06800	rpmA	409.702	0.994987	0.298823	0.00313503
gene-DR76_RS06805	yhbE	29.4576	-1.0047	0.766621	0.305094
gene-DR76_RS06810	cgtA	57.1022	-0.14684	0.558319	0.862395
gene-DR76_RS06815	dacB	51.0263	-1.88862	0.59878	0.00543047
gene-DR76_RS06820	greA	91.9787	0.0794681	0.471033	0.912199
gene-DR76_RS06825	yhbY	105.489	0.101021	0.43429	0.878255
gene-DR76_RS06830	rlmE	372.793	0.553797	0.309963	0.144182
gene-DR76_RS06835	ftsH	1509.71	0.276161	0.250989	0.398125
gene-DR76_RS06840	folP	23.6501	-0.943792	0.863063	0.401349
gene-DR76_RS06845	glmM	376.963	0.739631	0.294679	0.0317375
gene-DR76_RS06850	secG	175.724	1.86906	0.361319	1.42e-06
gene-DR76_RS06855	DR76_RS06855	1.88944	1.91781	2.71611	NA
gene-DR76_RS06860	yhbX	9.3876	1.42892	1.34394	0.415417
gene-DR76_RS06865	argG	472.856	-2.47861	0.291759	2.93e-16
gene-DR76_RS06870	DR76_RS06870	28.6014	-2.58369	0.823002	0.00570152
gene-DR76_RS06875	rimP	139.541	-1.91142	0.443482	8e-05
gene-DR76_RS06880	nusA	433.387	-2.02233	0.299033	1.25e-10
gene-DR76_RS06885	infB	948.785	-1.79999	0.249847	6.1e-12
gene-DR76_RS06890	rbfA	61.2173	-0.406707	0.559817	0.598764
gene-DR76_RS06895	truB	129.422	-1.38015	0.417714	0.00340332
gene-DR76_RS06900	rpsO	322.603	-0.65095	0.328733	0.102607
gene-DR76_RS06905	pnp	1204.21	-1.17479	0.273408	8.46e-05
gene-DR76_RS06910	nlpI	667.953	-1.1279	0.309436	0.00108769
gene-DR76_RS06915	deaD	444.98	-3.71794	0.489507	3.59e-13
gene-DR76_RS06925	mtr	70.3533	1.92354	0.641281	0.00861291
gene-DR76_RS06930	yhbW	17.7904	0.758085	0.96431	0.564465
gene-DR76_RS06935	ubiV	18.4973	-2.84654	1.01382	0.0149072
gene-DR76_RS06940	ubiU	42.1941	-1.42587	0.736742	0.11122
gene-DR76_RS06945	ubiT	478.811	2.40511	0.299014	1.2e-14
gene-DR76_RS06950	yhbS	332.772	2.07528	0.317965	5.89e-10
gene-DR76_RS06955	yhbQ	39.5323	0.680629	0.661347	0.431744
gene-DR76_RS06960	yhbP	18.7319	-0.479096	0.941727	0.72707
gene-DR76_RS06965	yraR	27.9111	0.620979	0.774598	0.554788
gene-DR76_RS06970	yraQ	15.8596	-0.0178044	1.0207	0.991959
gene-DR76_RS06975	dolP	119.345	0.39227	0.458104	0.524426
gene-DR76_RS06980	diaA	64.277	0.265048	0.530722	0.730656
gene-DR76_RS06985	yraN	20.0904	0.371488	0.905708	0.781824
gene-DR76_RS06990	lpoA	254.343	0.495135	0.313913	0.205744
gene-DR76_RS06995	rsmI	49.0319	0.0916277	0.609784	0.922796
gene-DR76_RS07000	agaI	10.4713	-0.401993	1.24842	0.828668
gene-DR76_RS07005	agaD	6.32782	1.45183	1.55548	0.481421
gene-DR76_RS07010	agaC	3.39722	2.39046	2.09839	NA
gene-DR76_RS07015	agaB	1.4631	1.16377	2.96863	NA
gene-DR76_RS07020	kbaY	7.333	2.06879	1.46186	0.263395
gene-DR76_RS07025	agaS	9.04687	1.72303	1.35382	0.321837
gene-DR76_RS07030	nagA	27.9544	1.83229	0.781881	0.0475305
gene-DR76_RS07035	agaF	12.5988	2.25551	1.14751	0.104987
gene-DR76_RS07040	agaE	27.9098	3.14572	0.797697	0.000352931
gene-DR76_RS07045	agaW	26.6564	3.39497	0.817232	0.000152097
gene-DR76_RS07050	agaV	20.6142	3.43429	0.940436	0.00106397
gene-DR76_RS07055	kbaZ	13.2846	2.23319	1.10778	0.0958201
gene-DR76_RS07060	agaR	34.3053	1.35457	0.705558	0.114757
gene-DR76_RS07065	yhaV	195.584	3.47251	0.360668	1.18e-20
gene-DR76_RS07070	prlF	38.3433	3.63773	0.746402	6.32e-06
gene-DR76_RS07075	garD	233.951	4.03524	0.344109	2.68e-30
gene-DR76_RS07080	garP	127.807	7.81848	0.664259	1.65e-30
gene-DR76_RS07085	garL	187.944	6.19004	0.431708	6.31e-45
gene-DR76_RS07090	garR	557.249	5.91534	0.370158	1.14e-55
gene-DR76_RS07095	garK	183.193	4.99095	0.393976	3.08e-35
gene-DR76_RS07105	tdcA	154.634	8.39948	0.620399	3.81e-40
gene-DR76_RS07110	tdcB	86.6779	5.74887	0.605177	3.96e-20
gene-DR76_RS07115	tdcC	154.378	4.08679	0.430808	4.44e-20
gene-DR76_RS07120	tdcD	31.074	3.08514	0.804895	0.000538618
gene-DR76_RS07125	tdcE	24.7941	1.52853	0.928569	0.18457
gene-DR76_RS07130	tdcF	6.25723	1.82019	1.57784	0.372717
gene-DR76_RS07135	tdcG	27.4978	2.68493	0.801829	0.00295258
gene-DR76_RS07140	cyuP	21.0119	2.64306	0.961234	0.0172831
gene-DR76_RS07145	cyuA	90.2128	1.67048	0.473631	0.0016348
gene-DR76_RS07150	yhaL	39.9251	2.73555	0.820076	0.0030796
gene-DR76_RS07155	yhaK	17.5798	2.76198	1.01275	0.0183468
gene-DR76_RS07160	yhaJ	46.1136	0.770832	0.640492	0.351115
gene-DR76_RS07165	DR76_RS07165	36.2831	1.71323	0.694099	0.035365
gene-DR76_RS07170	yqjG	24.1037	1.15847	0.837974	0.276203
gene-DR76_RS07175	yqjF	6.82956	1.26569	1.50932	0.533976
gene-DR76_RS07180	yqjK	81.4202	0.825905	0.486979	0.16904
gene-DR76_RS07185	yqjE	70.4525	0.722372	0.524932	0.278357
gene-DR76_RS07190	yqjD	49.4003	0.760896	0.60511	0.328404
gene-DR76_RS07195	yqjC	78.4312	0.780818	0.524258	0.236938
gene-DR76_RS07200	mzrA	26.1148	1.14231	0.816732	0.270526
gene-DR76_RS07205	yqjA	43.2024	1.98546	0.660093	0.00841669
gene-DR76_RS07210	exuR	97.0923	1.2692	0.449162	0.0142103
gene-DR76_RS07215	exuT	84.2965	3.27806	0.485721	1.37e-10
gene-DR76_RS07220	uxaC	241.472	3.35294	0.373045	4.19e-18
gene-DR76_RS07225	uxaA	167.207	2.94894	0.391975	6.12e-13
gene-DR76_RS07230	ygjV	18.2514	1.8036	0.956655	0.121523
gene-DR76_RS07235	sstT	1201.93	1.26447	0.274885	2.25e-05
gene-DR76_RS07240	alx	9.36484	-0.494009	1.33523	0.802835
gene-DR76_RS07245	ygjR	184.652	3.31659	0.370974	6.35e-18
gene-DR76_RS07250	ygjQ	56.2341	0.45165	0.881629	0.725217
gene-DR76_RS07255	ygjP	11.228	0.693368	1.18897	0.68187
gene-DR76_RS07260	rlmG	26.1427	0.0690658	0.82493	0.961228
gene-DR76_RS07270	higA	45.2483	3.57004	0.690364	1.43e-06
gene-DR76_RS07275	fadH	498.396	7.65044	0.44403	1.23e-64
gene-DR76_RS07280	ygjK	13.8234	2.15421	1.09654	0.105086
gene-DR76_RS07285	ygjJ	3.24723	1.77516	2.11915	NA
gene-DR76_RS07290	ygjI	5.70193	2.84187	1.67208	NA
gene-DR76_RS07295	ebgC	1.41853	2.07523	3.02332	NA
gene-DR76_RS07300	ebgA	9.15606	0.998523	1.32691	0.58357
gene-DR76_RS07305	ebgR	25.468	0.257221	0.838803	0.835108
gene-DR76_RS07310	ygjH	4.86003	2.58839	1.77445	NA
gene-DR76_RS07315	ygjG	32.79	-0.089986	0.866585	0.949245
gene-DR76_RS07320	aer	14.4116	0.281736	1.07221	0.862395
gene-DR76_RS07325	nfeR	39.7511	-3.06098	0.712077	8.4e-05
gene-DR76_RS07330	nfeF	163.844	-3.92291	0.43805	5.56e-18
gene-DR76_RS07335	DR76_RS07335	7.524	-0.587689	1.4394	0.782752
gene-DR76_RS07340	mug	66.5238	0.605618	0.521468	0.369423
gene-DR76_RS07345	rpoD	653.81	0.263865	0.247265	0.413503
gene-DR76_RS07350	dnaG	125.558	-0.0644044	0.435784	0.923799
gene-DR76_RS07355	rpsU	47.1396	-0.638856	0.713581	0.502572
gene-DR76_RS07360	tsaD	51.9996	1.58859	0.593329	0.020875
gene-DR76_RS07365	ttdT	3.95076	0.141757	1.91841	NA
gene-DR76_RS07370	ttdB	7.61018	0.138761	1.43223	0.952356
gene-DR76_RS07375	ttdA	5.22672	0.75486	1.69249	NA
gene-DR76_RS07380	ttdR	5.75777	-0.334089	1.65082	NA
gene-DR76_RS07385	plsY	16.5243	0.452824	0.99433	0.755868
gene-DR76_RS07390	folB	4.71792	0.709114	1.77783	NA
gene-DR76_RS07395	bacA	47.233	0.432242	0.626188	0.62285
gene-DR76_RS07400	cca	84.0547	0.0800183	0.475895	0.912411
gene-DR76_RS07405	ygiM	104.968	1.35843	0.497084	0.0180527
gene-DR76_RS07415	DR76_RS07415	285.699	0.915462	0.319313	0.012668
gene-DR76_RS07420	tnpA	77.4729	0.632045	0.514995	0.34072
gene-DR76_RS07425	ygiF	178.496	0.394715	0.362068	0.402248
gene-DR76_RS07430	glnE	252.662	0.146745	0.323827	0.756803
gene-DR76_RS07435	hldE	221.524	0.115969	0.355498	0.826363
gene-DR76_RS07445	yqiK	18.7959	1.60342	0.956904	0.175435
gene-DR76_RS07450	yqiJ	7.2613	2.99071	1.60941	0.128024
gene-DR76_RS07455	glgS	72.0179	3.60068	0.5721	2.57e-09
gene-DR76_RS07460	ubiK	43.6752	1.52743	0.74148	0.0878353
gene-DR76_RS07465	ribB	2256.72	4.94072	0.257279	4.41e-80
gene-DR76_RS07470	DR76_RS07470	8.77607	2.22673	1.37681	0.19292
gene-DR76_RS07475	DR76_RS07475	7.91766	2.56472	1.43072	0.14299
gene-DR76_RS07480	DR76_RS07480	15.9831	2.35239	1.02635	0.0533362
gene-DR76_RS07485	DR76_RS07485	2.19419	0.375798	2.53345	NA
gene-DR76_RS07495	zupT	161.296	2.48395	0.370194	1.77e-10
gene-DR76_RS07500	ygiD	35.7448	2.86617	0.706781	0.00022767
gene-DR76_RS07505	dsbI	18.0726	1.28364	0.973435	0.302021
gene-DR76_RS07510	DR76_RS07510	10.5204	2.36585	1.26106	0.123752
gene-DR76_RS07515	DR76_RS07515	25.9363	2.02067	0.832681	0.0390538
gene-DR76_RS07520	ygiC	142.22	-0.192884	0.392639	0.734735
gene-DR76_RS07525	ygiB	186.815	1.12132	0.37011	0.00789212
gene-DR76_RS07535	tolC	628.686	0.424501	0.262372	0.192865
gene-DR76_RS07540	nudF	52.1723	1.33841	0.589768	0.0562426
gene-DR76_RS07545	yqiB	28.6984	0.682992	0.762825	0.502572
gene-DR76_RS07550	cpdA	279.948	2.14349	0.311152	5.44e-11
gene-DR76_RS07555	yqiA	44.9682	0.65706	0.628239	0.424402
gene-DR76_RS07560	parE	89.2394	-0.902591	0.502981	0.142552
gene-DR76_RS07565	DR76_RS07565	24.3614	0.221051	0.931915	0.876453
gene-DR76_RS07570	DR76_RS07570	22.7262	-0.860568	0.906157	0.473089
gene-DR76_RS07575	DR76_RS07575	6.83798	-0.987564	1.51998	0.642185
gene-DR76_RS07580	DR76_RS07580	6.33988	-0.521784	1.55487	0.821703
gene-DR76_RS07585	DR76_RS07585	10.5739	-0.362163	1.23994	0.844733
gene-DR76_RS07590	DR76_RS07590	14.5153	0.158134	1.06516	0.923766
gene-DR76_RS07595	ygiN	172.051	0.969735	0.459899	0.0793636
gene-DR76_RS07600	mdaB	65.1834	1.40737	0.545497	0.0268249
gene-DR76_RS07615	ygiZ	0.572255	1.43979	4.48191	NA
gene-DR76_RS07620	qseC	21.2594	1.06784	0.880869	0.346803
gene-DR76_RS07625	qseB	18.0041	2.04306	0.975661	0.0819599
gene-DR76_RS07630	ygiW	42.2552	2.12544	0.64758	0.00363048
gene-DR76_RS07635	ygiV	11.6706	1.38411	1.17254	0.360674
gene-DR76_RS07640	ygiS	11.7447	0.340489	1.23392	0.85512
gene-DR76_RS07645	parC	223.538	-0.0289814	0.391163	0.96644
gene-DR76_RS07650	plsC	87.6671	-0.402341	0.509958	0.5627
gene-DR76_RS07655	ftsP	85.1905	-0.322554	0.473896	0.627342
gene-DR76_RS07660	DR76_RS07660	6.44704	1.63426	1.55449	0.421294
gene-DR76_RS07670	DR76_RS07670	1.14032	2.36927	3.40306	NA
gene-DR76_RS07675	DR76_RS07675	1.7109	1.83501	2.79963	NA
gene-DR76_RS07680	DR76_RS07680	2.15396	1.30639	2.65369	NA
gene-DR76_RS07685	DR76_RS07685	3.30134	1.69117	2.12336	NA
gene-DR76_RS07690	DR76_RS07690	31.5284	1.60776	0.758801	0.0776375
gene-DR76_RS07695	ygiQ	24.4101	-1.03645	0.869641	0.355745
gene-DR76_RS07700	yqhH	1.67447	2.39882	2.8219	NA
gene-DR76_RS07705	yqhG	8.95994	2.44417	1.33955	0.135826
gene-DR76_RS07710	dkgA	201.893	1.82153	0.478396	0.000594289
gene-DR76_RS07715	yqhD	220.384	0.568412	0.537995	0.41883
gene-DR76_RS07725	yqhC	30.1469	0.581424	0.755402	0.573915
gene-DR76_RS07730	yghB	53.1207	0.486028	0.582472	0.536125
gene-DR76_RS07735	metC	184.696	0.394504	0.415738	0.47345
gene-DR76_RS07745	exbB	126.421	-2.65755	0.418716	1.85e-09
gene-DR76_RS07750	exbD	60.3052	-2.6695	0.584028	2.57e-05
gene-DR76_RS07755	yghA	8.18627	-0.179161	1.39639	0.936225
gene-DR76_RS07760	yqhA	115.039	1.91505	0.474207	0.000243718
gene-DR76_RS07765	gpr	369.276	4.19713	0.299176	4.75e-43
gene-DR76_RS07770	yghX	5.36973	1.64128	1.67941	NA
gene-DR76_RS07775	yghW	0.883351	0.979512	3.72892	NA
gene-DR76_RS07785	hybO	197.764	1.40717	0.41008	0.00224769
gene-DR76_RS07790	hybA	121.994	0.732081	0.528505	0.275346
gene-DR76_RS07795	hybB	104.063	0.32533	0.626857	0.721262
gene-DR76_RS07800	hybC	282.231	0.287231	0.472608	0.666885
gene-DR76_RS07805	hybD	41.618	-0.304277	0.758552	0.786839
gene-DR76_RS07810	hybE	23.5923	-1.02481	0.958564	0.412698
gene-DR76_RS07815	hypA	10.6191	-0.890718	1.3322	0.633349
gene-DR76_RS07820	hybG	10.6564	-0.399403	1.34228	0.841242
gene-DR76_RS07825	yghU	318.812	2.31578	0.308696	7.15e-13
gene-DR76_RS07830	gss	136.21	-0.254453	0.392373	0.642627
gene-DR76_RS07835	pitB	3.47727	0.683747	2.03061	NA
gene-DR76_RS07840	yghT	1.1674	1.29008	3.31601	NA
gene-DR76_RS07845	yghS	1.71718	1.31319	2.77981	NA
gene-DR76_RS07850	DR76_RS07850	1.11249	0.607706	3.38814	NA
gene-DR76_RS07855	DR76_RS07855	1.06583	1.58229	3.38669	NA
gene-DR76_RS07860	DR76_RS07860	2.3075	1.9198	2.50394	NA
gene-DR76_RS07865	DR76_RS07865	1.30973	1.34871	3.16045	NA
gene-DR76_RS07870	lptF	2.54054	2.22926	2.40325	NA
gene-DR76_RS07875	lptG	15.4292	1.19863	1.03373	0.369963
gene-DR76_RS07880	DR76_RS07880	5.67912	0.7217	1.65349	NA
gene-DR76_RS07890	DR76_RS07890	0.947701	-0.432817	3.55311	NA
gene-DR76_RS07895	DR76_RS07895	8.8108	2.21633	1.34534	0.184172
gene-DR76_RS07900	yghO	49.8644	5.581	0.702572	2.6e-14
gene-DR76_RS07905	glcC	428.716	6.67219	0.420344	6.12e-55
gene-DR76_RS07910	glcD	799.53	8.40622	0.401922	7.64e-95
gene-DR76_RS07915	glcE	344.798	7.17246	0.441335	1.47e-57
gene-DR76_RS07920	glcF	470.098	6.98273	0.391002	2.42e-69
gene-DR76_RS07925	glcG	290.485	6.17678	0.399496	3.72e-52
gene-DR76_RS07930	glcB	3378.18	5.8907	0.320449	1.92e-73
gene-DR76_RS07935	glcA	439.776	7.92159	0.358395	7.33e-106
gene-DR76_RS07960	yghD	2.49394	1.87646	2.36797	NA
gene-DR76_RS07965	DR76_RS07965	208.475	0.23273	0.345473	0.630588
gene-DR76_RS07970	DR76_RS07970	243.192	0.4064	0.326744	0.332869
gene-DR76_RS07975	DR76_RS07975	116.511	-0.725041	0.495617	0.245811
gene-DR76_RS07980	DR76_RS07980	274.081	-1.11172	0.485075	0.0533362
gene-DR76_RS07985	DR76_RS07985	1806.6	-1.7862	0.401725	4.52e-05
gene-DR76_RS07990	DR76_RS07990	173.737	-2.46619	0.631468	0.00040801
gene-DR76_RS07995	DR76_RS07995	146.518	-1.59001	0.713755	0.0614703
gene-DR76_RS08000	DR76_RS08000	112.182	-2.89306	0.463	3.4e-09
gene-DR76_RS08005	DR76_RS08005	276.352	-3.51426	0.368069	2.51e-20
gene-DR76_RS08010	kdsB	186.533	-3.21685	0.407116	3.64e-14
gene-DR76_RS08015	DR76_RS08015	207.192	-2.90133	0.387222	7.62e-13
gene-DR76_RS08020	DR76_RS08020	148.575	-0.90244	0.389565	0.0504915
gene-DR76_RS08025	DR76_RS08025	322.891	1.06982	0.315636	0.00258847
gene-DR76_RS08040	DR76_RS08040	102.957	1.45708	0.469024	0.00627537
gene-DR76_RS08045	DR76_RS08045	22.699	1.93068	0.856268	0.058049
gene-DR76_RS08050	DR76_RS08050	23.703	2.12341	0.843533	0.0312178
gene-DR76_RS08055	DR76_RS08055	4.3778	1.49824	1.84109	NA
gene-DR76_RS08060	DR76_RS08060	3.8418	1.16623	2.02399	NA
gene-DR76_RS08065	DR76_RS08065	3.26624	0.873355	2.15028	NA
gene-DR76_RS08070	DR76_RS08070	4.55452	1.14934	1.85326	NA
gene-DR76_RS08075	DR76_RS08075	15.8517	1.0977	1.0507	0.424827
gene-DR76_RS08080	DR76_RS08080	1.38529	0.721481	3.04804	NA
gene-DR76_RS08085	DR76_RS08085	2.31609	0.780676	2.4323	NA
gene-DR76_RS08090	DR76_RS08090	1.93295	1.3363	2.76406	NA
gene-DR76_RS08095	DR76_RS08095	0.985524	1.10169	3.50211	NA
gene-DR76_RS08100	DR76_RS08100	1.87381	2.26122	2.85566	NA
gene-DR76_RS08105	DR76_RS08105	13.4582	1.54238	1.10161	0.269908
gene-DR76_RS08125	tnpB	1.50495	0.737301	2.92745	NA
gene-DR76_RS08130	tnpA	5.33371	1.74378	1.69619	NA
gene-DR76_RS08135	DR76_RS08135	77.8457	0.302126	0.487795	0.66096
gene-DR76_RS08140	tnpB	0.966631	-0.0555294	3.52152	NA
gene-DR76_RS08145	DR76_RS08145	6.1817	0.615735	1.59538	NA
gene-DR76_RS08150	agn43	38.3702	-0.935223	0.696241	0.291895
gene-DR76_RS08155	DR76_RS08155	1.01172	1.84292	3.56494	NA
gene-DR76_RS08165	DR76_RS08165	145.799	1.13466	0.419195	0.0193377
gene-DR76_RS08170	DR76_RS08170	38.1692	1.27261	0.710592	0.143221
gene-DR76_RS08190	DR76_RS08190	1.00697	0.479601	3.49902	NA
gene-DR76_RS08205	DR76_RS08205	83.4737	-0.0595471	0.490472	0.938787
gene-DR76_RS08215	tnpB	1.64064	0.399502	2.8436	NA
gene-DR76_RS08220	DR76_RS08220	2.56614	1.87629	2.35996	NA
gene-DR76_RS08235	DR76_RS08235	20.1404	1.69708	0.940318	0.140102
gene-DR76_RS08240	DR76_RS08240	11.7075	2.00896	1.23522	0.190211
gene-DR76_RS08245	DR76_RS08245	12.7911	0.413225	1.18466	0.815252
gene-DR76_RS08250	DR76_RS08250	4.78932	-0.424355	1.81251	NA
gene-DR76_RS08255	DR76_RS08255	5.30358	-0.566394	1.78813	NA
gene-DR76_RS08260	DR76_RS08260	15.9697	-0.0234871	1.13934	0.991044
gene-DR76_RS08265	DR76_RS08265	37.1303	0.337212	0.812014	0.779283
gene-DR76_RS08270	nanR	82.5891	1.57641	0.585243	0.0200549
gene-DR76_RS08275	DR76_RS08275	15.6601	1.40661	1.06938	0.303422
gene-DR76_RS08280	DR76_RS08280	30.3712	-0.404146	0.745266	0.706975
gene-DR76_RS08285	iucA	90.9079	-1.27792	0.55884	0.054022
gene-DR76_RS08290	iucB	43.4503	-1.3399	0.755245	0.147016
gene-DR76_RS08295	iucC	77.3589	-1.3896	0.650315	0.0746787
gene-DR76_RS08300	iucD	148.196	-1.16441	0.612107	0.118148
gene-DR76_RS08305	iutA	278.273	-1.59407	0.593969	0.0205141
gene-DR76_RS08315	sat	254.26	2.3945	0.456435	9.65e-07
gene-DR76_RS08320	DR76_RS08320	23.9777	2.23173	0.888349	0.0315568
gene-DR76_RS08325	DR76_RS08325	7.13564	2.6859	1.48892	0.140296
gene-DR76_RS08330	tnpB	4.01848	1.14361	1.91519	NA
gene-DR76_RS08370	iha	241.73	-2.68851	1.6966	0.203616
gene-DR76_RS08380	DR76_RS08380	14.5905	0.805447	1.08743	0.59065
gene-DR76_RS08390	DR76_RS08390	20.2949	1.04345	0.901448	0.370887
gene-DR76_RS08395	DR76_RS08395	8.52183	0.916981	1.3637	0.631146
gene-DR76_RS08405	DR76_RS08405	25.8497	1.11621	0.817301	0.282323
gene-DR76_RS08410	DR76_RS08410	37.0142	1.03378	0.723	0.257655
gene-DR76_RS08415	DR76_RS08415	2.69113	0.301405	2.28877	NA
gene-DR76_RS08465	papI	11.881	5.65824	1.34582	0.000124051
gene-DR76_RS08475	DR76_RS08475	12.4871	2.72346	1.18472	0.0525617
gene-DR76_RS08480	DR76_RS08480	116.747	0.912133	0.451766	0.0953349
gene-DR76_RS08485	papH	15.2611	1.14333	1.05635	0.406027
gene-DR76_RS08490	papC	71.3127	0.954465	0.530061	0.141028
gene-DR76_RS08495	DR76_RS08495	18.7586	1.692	0.951974	0.146369
gene-DR76_RS08500	DR76_RS08500	18.5768	2.13606	1.0189	0.0815753
gene-DR76_RS08505	DR76_RS08505	5.31615	1.04507	1.68854	NA
gene-DR76_RS08510	DR76_RS08510	6.35443	1.62493	1.57526	0.431314
gene-DR76_RS08515	papF	4.56235	1.87939	1.84723	NA
gene-DR76_RS08520	papG-II	8.8784	1.41035	1.33747	0.419692
gene-DR76_RS08525	papX	500.881	1.66482	0.272213	7.69e-09
gene-DR76_RS08530	DR76_RS08530	239.094	1.48444	0.35743	0.00015265
gene-DR76_RS08540	tnpB	26.9934	0.134976	0.79004	0.911506
gene-DR76_RS08545	DR76_RS08545	11.4513	-0.280494	1.18111	0.876453
gene-DR76_RS08555	DR76_RS08555	25.9026	0.371296	0.812632	0.754848
gene-DR76_RS08560	hlyD	11.7718	0.0909724	1.17979	0.964773
gene-DR76_RS08565	DR76_RS08565	13.4073	-0.436784	1.11552	0.791262
gene-DR76_RS08570	hlyA	146.449	-1.19937	0.415619	0.0119853
gene-DR76_RS08575	hlyC	9.07918	0.0692546	1.31693	0.975171
gene-DR76_RS08580	DR76_RS08580	68.5696	0.960086	0.55905	0.1628
gene-DR76_RS08585	DR76_RS08585	78.5014	1.37034	0.539322	0.029419
gene-DR76_RS08595	DR76_RS08595	89.9793	2.40113	0.498179	8.14e-06
gene-DR76_RS08600	DR76_RS08600	144.434	1.88619	0.405973	1.81e-05
gene-DR76_RS08615	tnpB	0.841731	1.44707	3.76695	NA
gene-DR76_RS08620	DR76_RS08620	1.25151	0.144665	3.20686	NA
gene-DR76_RS08630	DR76_RS08630	142.508	2.69596	0.392565	6.25e-11
gene-DR76_RS08635	DR76_RS08635	25.7658	1.99459	0.813855	0.0368157
gene-DR76_RS08645	yqgA	11.7234	0.280731	1.16869	0.874954
gene-DR76_RS08650	speC	67.2772	0.262581	0.6405	0.781824
gene-DR76_RS08655	nupG	546.956	5.92916	0.282023	8.7e-96
gene-DR76_RS08660	mltC	27.7869	-0.774774	0.781471	0.4526
gene-DR76_RS08665	yggX	20.5371	0.760634	0.908029	0.534249
gene-DR76_RS08670	mutY	27.5597	0.0176827	0.779474	0.990166
gene-DR76_RS08675	trmB	33.5835	-0.00152741	0.741976	0.998895
gene-DR76_RS08680	yggL	98.7216	0.557917	0.484916	0.373974
gene-DR76_RS08690	yggN	97.418	1.17361	0.444461	0.0229436
gene-DR76_RS08695	ansB	153.803	-1.81933	0.381318	1.02e-05
gene-DR76_RS08700	yggM	5.10551	1.43895	1.72816	NA
gene-DR76_RS08705	hemW	35.9797	-1.83948	0.71492	0.0273132
gene-DR76_RS08710	rdgB	21.4362	-1.46015	0.904747	0.193801
gene-DR76_RS08715	yggU	11.7012	-0.436101	1.16688	0.800899
gene-DR76_RS08720	yggT	48.8841	0.328646	0.61476	0.711576
gene-DR76_RS08725	yggS	35.1193	0.625568	0.697235	0.501723
gene-DR76_RS08730	yggR	7.08726	0.808122	1.4835	0.706083
gene-DR76_RS08735	ruvX	27.6233	-1.18365	0.804126	0.243055
gene-DR76_RS08740	yqgE	55.394	-0.570086	0.594299	0.469191
gene-DR76_RS08745	gshB	228.519	0.696438	0.330921	0.080061
gene-DR76_RS08750	rsmE	33.9318	-0.228637	0.719147	0.829976
gene-DR76_RS08755	endA	7.93539	-1.26274	1.41344	0.503583
gene-DR76_RS08760	yggI	2.64892	-0.175967	2.33506	NA
gene-DR76_RS08765	galP	48.101	0.162288	0.736725	0.882762
gene-DR76_RS08770	metK	431.873	-0.250672	0.310356	0.551351
gene-DR76_RS08785	yqgB	8.46038	-1.11342	1.41977	0.565739
gene-DR76_RS08790	speA	468.212	-0.731034	0.414555	0.149773
gene-DR76_RS08795	DR76_RS08795	2.8967	0.666616	2.23131	NA
gene-DR76_RS08800	speB	96.3003	-2.10466	0.504261	0.000140687
gene-DR76_RS08805	loiP	83.4112	2.41875	0.513748	1.37e-05
gene-DR76_RS08810	tkt	1923.08	0.0989026	0.24404	0.784563
gene-DR76_RS08815	DR76_RS08815	16.9359	2.43534	1.08284	0.0584836
gene-DR76_RS08820	cmtB	2.72959	6.0816	3.03123	NA
gene-DR76_RS08825	cmtA	2.22302	1.64356	2.47967	NA
gene-DR76_RS08830	yggP	5.64602	2.28727	1.66722	NA
gene-DR76_RS08840	fumE	17.065	0.839323	0.986915	0.527997
gene-DR76_RS08845	DR76_RS08845	12.9391	-0.571157	1.11432	0.725217
gene-DR76_RS08850	DR76_RS08850	17.694	-2.13086	0.97617	0.067758
gene-DR76_RS08855	DR76_RS08855	26.7311	-2.12418	0.827767	0.0277274
gene-DR76_RS08860	DR76_RS08860	29.289	-4.11291	0.846088	6.7e-06
gene-DR76_RS08865	DR76_RS08865	36.3241	-3.01527	0.767386	0.000372281
gene-DR76_RS08870	DR76_RS08870	17.3149	-1.84808	1.04687	0.149383
gene-DR76_RS08875	epd	301.21	-0.471071	0.40413	0.367281
gene-DR76_RS08880	pgk	1271.61	-1.38452	0.244273	1.02e-07
gene-DR76_RS08885	fbaA	1747.54	-1.86222	0.225648	2.19e-15
gene-DR76_RS08890	mscS	73.0688	-1.52639	0.511767	0.00902684
gene-DR76_RS08895	argO	17.7579	1.68488	0.969646	0.157059
gene-DR76_RS08900	yggE	140.506	1.55756	0.437583	0.0014621
gene-DR76_RS08905	ygfI	7.9709	-0.0880424	1.40972	0.971654
gene-DR76_RS08915	argP	102.549	1.30745	0.4517	0.0116945
gene-DR76_RS08920	DR76_RS08920	2.30002	1.45087	2.44037	NA
gene-DR76_RS08925	rpiA	131.817	-0.243107	0.403374	0.669916
gene-DR76_RS08930	serA	623.053	-1.71098	0.25471	1.69e-10
gene-DR76_RS08935	fau	146.419	1.56614	0.434857	0.00126756
gene-DR76_RS08940	zapA	104.064	1.73807	0.482048	0.00125048
gene-DR76_RS08945	ygfB	134.89	0.165456	0.396511	0.778165
gene-DR76_RS08950	pepP	519.361	0.509671	0.268816	0.11933
gene-DR76_RS08955	ubiH	195.981	-0.138615	0.346318	0.787149
gene-DR76_RS08960	ubiI	169.427	-0.601001	0.368139	0.188672
gene-DR76_RS08965	gcvT	88.6679	-0.473855	0.524726	0.498234
gene-DR76_RS08970	gcvH	54.6193	-0.996799	0.612543	0.190046
gene-DR76_RS08975	gcvP	208.548	-1.00927	0.359032	0.0148005
gene-DR76_RS08980	bglA	393.461	0.433923	0.280129	0.215385
gene-DR76_RS08985	yqfB	41.7205	1.34417	0.64603	0.0840329
gene-DR76_RS08990	yqfA	165.655	1.08161	0.393874	0.0174322
gene-DR76_RS08995	ygfZ	317.091	2.34166	0.297856	4.87e-14
gene-DR76_RS09000	sdhE	30.0543	0.959082	0.748746	0.31847
gene-DR76_RS09005	ygfX	74.7598	0.963768	0.518781	0.128024
gene-DR76_RS09010	fldB	194.558	0.908785	0.353438	0.0274293
gene-DR76_RS09015	xerD	71.4375	0.584637	0.516828	0.382322
gene-DR76_RS09020	dsbC	53.1112	-0.359881	0.59678	0.669848
gene-DR76_RS09025	recJ	198.461	-1.59084	0.360237	5.13e-05
gene-DR76_RS09030	prfB	263.266	-0.238898	0.326609	0.595708
gene-DR76_RS09035	lysS	346.964	-1.15965	0.291541	0.000308832
gene-DR76_RS09040	idi	9.14166	2.19656	1.32107	0.179227
gene-DR76_RS09050	uacT	3.52472	3.16382	2.11034	NA
gene-DR76_RS09060	ygfT	19.9956	3.03721	0.925968	0.00365049
gene-DR76_RS09065	ygfS	6.08607	2.64932	1.60701	NA
gene-DR76_RS09070	ghxQ	31.268	2.08984	0.762955	0.0177353
gene-DR76_RS09075	guaD	24.3901	1.36209	0.830125	0.186195
gene-DR76_RS09080	xanQ	8.96937	2.28785	1.34611	0.168005
gene-DR76_RS09085	xdhD	44.8818	1.86884	0.637201	0.0104811
gene-DR76_RS09090	ygfM	6.82314	2.17529	1.52131	0.257655
gene-DR76_RS09095	ssnA	8.76101	2.43773	1.36057	0.143203
gene-DR76_RS09100	ygfK	14.858	2.73527	1.06688	0.0278239
gene-DR76_RS09105	mocA	54.0775	6.83169	0.80636	3.56e-16
gene-DR76_RS09110	yqeC	114.136	7.71727	0.602775	5.64e-36
gene-DR76_RS09115	yqeB	182.419	5.48062	0.39983	3.91e-41
gene-DR76_RS09120	arcC	20.0912	2.88364	0.948378	0.00763167
gene-DR76_RS09125	hyuA	5.70177	0.973511	1.64787	NA
gene-DR76_RS09130	ygeY	7.77003	1.82081	1.42138	0.31847
gene-DR76_RS09135	dpaL	3.22819	0.628377	2.10278	NA
gene-DR76_RS09140	ygeW	2.93546	2.40225	2.22628	NA
gene-DR76_RS09145	ygeV	1007.74	7.077	0.284377	3.92e-134
gene-DR76_RS09150	xdhC	37.3547	4.00126	0.71103	1.28e-07
gene-DR76_RS09155	xdhB	44.6017	3.47107	0.646179	5.07e-07
gene-DR76_RS09160	xdhA	212.776	4.05398	0.344885	1.96e-30
gene-DR76_RS09165	actS	31.5437	1.59308	0.732638	0.0689625
gene-DR76_RS09170	DR76_RS09170	6.01639	2.36098	1.62217	NA
gene-DR76_RS09175	yqeG	10.0288	1.29863	1.28346	0.441242
gene-DR76_RS09180	yqeF	371.305	6.9486	0.393665	8.83e-68
gene-DR76_RS09185	kduI	80.5229	2.92335	0.521018	1.4e-07
gene-DR76_RS09190	kduD	23.8639	2.38059	0.863199	0.0169609
gene-DR76_RS09195	araE	48.5136	3.54269	0.622633	9.08e-08
gene-DR76_RS09200	ygeA	36.842	2.27379	0.688895	0.00343829
gene-DR76_RS09205	lysR	33.7456	0.130208	0.712734	0.905253
gene-DR76_RS09210	lysA	38.974	-1.48145	0.688028	0.0724392
gene-DR76_RS09215	galR	36.2346	0.494351	0.696327	0.609735
gene-DR76_RS09220	aas	47.117	-0.0446615	0.629097	0.968129
gene-DR76_RS09225	lplT	35.4218	0.155072	0.694133	0.881667
gene-DR76_RS09230	tas	606.898	2.48521	0.33331	9.91e-13
gene-DR76_RS09235	ygdR	37.3988	1.84369	0.857123	0.0726979
gene-DR76_RS09240	ygdQ	29.4909	0.991054	0.791962	0.330609
gene-DR76_RS09245	mutH	29.2812	0.418965	0.771228	0.706638
gene-DR76_RS09260	rppH	140.345	1.1064	0.386315	0.012757
gene-DR76_RS09265	ptsP	334.498	0.25693	0.295759	0.516582
gene-DR76_RS09270	lgt	79.8986	-0.788149	0.487513	0.192983
gene-DR76_RS09275	thyA	102.462	-1.30236	0.441305	0.00993083
gene-DR76_RS09280	ppdA	5.31171	3.50294	1.76546	NA
gene-DR76_RS09285	ppdB	15.8238	3.56682	1.04451	0.00237985
gene-DR76_RS09290	ygdB	11.0524	2.68953	1.21814	0.0640589
gene-DR76_RS09295	ppdC	9.44299	1.88505	1.31491	0.256541
gene-DR76_RS09300	recC	277.236	0.912394	0.318966	0.0128882
gene-DR76_RS09305	ptrA	83.6107	-0.490271	0.47763	0.433379
gene-DR76_RS09310	recB	131.52	-1.02101	0.405997	0.0313702
gene-DR76_RS09315	recD	87.2942	-0.496019	0.476671	0.427089
gene-DR76_RS09320	argA	105.329	-2.17001	0.50914	9.75e-05
gene-DR76_RS09325	amiC	52.1391	-1.77278	0.621463	0.0131689
gene-DR76_RS09330	DR76_RS09330	2.37338	5.95184	3.21531	NA
gene-DR76_RS09335	DR76_RS09335	2.66346	3.36408	2.39056	NA
gene-DR76_RS09340	DR76_RS09340	2.56197	1.83884	2.43125	NA
gene-DR76_RS09345	DR76_RS09345	1.01325	-0.185436	3.45088	NA
gene-DR76_RS09350	DR76_RS09350	3.08379	3.62682	2.23771	NA
gene-DR76_RS09355	DR76_RS09355	5.2865	0.2872	1.70447	NA
gene-DR76_RS09360	tssE	0.913988	-0.29418	3.62529	NA
gene-DR76_RS09365	tssJ	0.876142	-1.12176	3.75835	NA
gene-DR76_RS09370	tssG	9.10214	1.2413	1.32016	0.478493
gene-DR76_RS09375	tssF	10.3876	0.303482	1.24064	0.871772
gene-DR76_RS09380	tssA	7.64866	0.335411	1.43859	0.878255
gene-DR76_RS09385	DR76_RS09385	13.9418	0.547042	1.0802	0.727814
gene-DR76_RS09390	DR76_RS09390	3.07197	0.130182	2.16036	NA
gene-DR76_RS09405	DR76_RS09405	5.06352	1.09158	1.72543	NA
gene-DR76_RS09410	DR76_RS09410	1.11604	0.33844	3.37651	NA
gene-DR76_RS09415	DR76_RS09415	24.9685	1.3257	0.834468	0.202462
gene-DR76_RS09420	DR76_RS09420	10.335	2.27888	1.25187	0.13675
gene-DR76_RS09425	vgrG	8.55149	1.44388	1.37606	0.422413
gene-DR76_RS09430	tssH	3.21188	-0.474867	2.10731	NA
gene-DR76_RS09435	DR76_RS09435	3.45845	1.49896	2.07519	NA
gene-DR76_RS09440	DR76_RS09440	2.51891	-0.728436	2.35301	NA
gene-DR76_RS09445	tssL	1.20758	0.565375	3.2445	NA
gene-DR76_RS09450	tssK	1.61752	0.627535	2.88357	NA
gene-DR76_RS09455	tssC	4.84875	1.30689	1.77861	NA
gene-DR76_RS09460	tssB	2.39132	2.49998	2.5189	NA
gene-DR76_RS09465	DR76_RS09465	0.772016	1.13599	3.97189	NA
gene-DR76_RS09475	DR76_RS09475	0.606607	0.347677	4.2759	NA
gene-DR76_RS09480	mltA	74.0196	0.936225	0.523474	0.143809
gene-DR76_RS09485	tcdA	24.1699	-0.338848	0.831475	0.78315
gene-DR76_RS09490	csdE	12.9817	-0.822589	1.13817	0.601313
gene-DR76_RS09495	csdA	61.6355	-0.538947	0.564023	0.470965
gene-DR76_RS09500	ygdI	7.2878	1.24201	1.46355	0.528969
gene-DR76_RS09505	gcvA	35.7012	0.715275	0.691506	0.430078
gene-DR76_RS09510	ygdD	15.8468	1.2348	1.03583	0.355731
gene-DR76_RS09515	rlmM	135.899	0.44292	0.406237	0.402248
gene-DR76_RS09520	fucR	244.074	3.87721	0.40329	1.34e-20
gene-DR76_RS09525	fucU	224.312	1.68759	0.38024	4.67e-05
gene-DR76_RS09530	fucK	68.8571	3.04901	0.561325	3.68e-07
gene-DR76_RS09535	fucI	97.1549	3.87543	0.575205	1.47e-10
gene-DR76_RS09540	fucP	31.6933	7.36711	1.03566	1.16e-11
gene-DR76_RS09545	fucA	46.521	5.24632	0.681051	1.59e-13
gene-DR76_RS09550	fucO	631.27	5.53517	0.287928	3.08e-80
gene-DR76_RS09555	xni	49.9946	2.207	0.616259	0.00135373
gene-DR76_RS09560	sdaB	15.2444	-0.414421	1.03234	0.786821
gene-DR76_RS09565	sdaC	33.0971	0.16481	0.737926	0.881667
gene-DR76_RS09570	ppnN	592.772	1.63127	0.258113	2.19e-09
gene-DR76_RS09575	queF	49.8207	0.0754767	0.593033	0.93655
gene-DR76_RS09580	syd	34.7438	0.778587	0.71269	0.401564
gene-DR76_RS09590	yqcC	8.28808	2.25926	1.38936	0.190228
gene-DR76_RS09595	truC	17.5059	1.52164	0.980607	0.214329
gene-DR76_RS09600	yqcA	130.418	1.6841	0.413351	0.000211126
gene-DR76_RS09605	gudP	50.4703	4.97686	0.670623	1.27e-12
gene-DR76_RS09610	gudX	100.997	3.35059	0.448517	8.92e-13
gene-DR76_RS09615	gudD	225.034	3.09817	0.350468	1.54e-17
gene-DR76_RS09620	barA	53.5908	-0.021069	0.577671	0.984961
gene-DR76_RS09625	rlmD	119.169	1.94084	0.412471	1.39e-05
gene-DR76_RS09630	relA	780.137	1.49633	0.239622	3.48e-09
gene-DR76_RS09635	mazG	166.443	0.889036	0.4088	0.0689524
gene-DR76_RS09640	pyrG	519.365	-0.961877	0.262748	0.00102826
gene-DR76_RS09645	eno	2445.11	-2.47578	0.228872	6.92e-26
gene-DR76_RS09650	DR76_RS09650	3.73567	4.02479	2.63031	NA
gene-DR76_RS09655	DR76_RS09655	6.34417	2.0681	1.56395	0.30069
gene-DR76_RS09665	DR76_RS09665	1.0605	-0.704714	3.39156	NA
gene-DR76_RS09670	queE	20.0609	-0.256087	0.924306	0.854651
gene-DR76_RS09680	ygcE	44.6126	3.08698	0.673398	2.42e-05
gene-DR76_RS09685	yqcE	6.98633	2.16578	1.52079	0.260128
gene-DR76_RS09690	ygcW	2.38244	1.27014	2.40684	NA
gene-DR76_RS09695	ygcU	7.22215	1.76531	1.52207	0.369935
gene-DR76_RS09700	ygcS	1.55509	0.957276	2.91092	NA
gene-DR76_RS09705	ygcR	2.50337	0.875954	2.34823	NA
gene-DR76_RS09710	ygcQ	3.69361	1.44822	1.98898	NA
gene-DR76_RS09715	ygcP	4.69929	1.65251	1.79464	NA
gene-DR76_RS09720	ygcO	1.59543	1.31805	2.85041	NA
gene-DR76_RS09725	ygcN	28.3091	2.18011	0.778273	0.0151146
gene-DR76_RS09730	queD	6.23948	-0.146362	1.59831	0.955597
gene-DR76_RS09735	cysJ	95.8109	-3.32382	0.674301	4.82e-06
gene-DR76_RS09740	cysI	280.677	-4.24574	0.525275	8.73e-15
gene-DR76_RS09745	cysH	211.515	-2.84761	0.517711	2.53e-07
gene-DR76_RS09750	DR76_RS09750	76.9662	1.67466	0.697565	0.0416813
gene-DR76_RS09755	iap	15.591	2.58071	1.05404	0.0370083
gene-DR76_RS09760	cysD	100.513	-1.36641	0.615447	0.0625414
gene-DR76_RS09765	cysN	214.373	-2.06515	0.472173	6.14e-05
gene-DR76_RS09770	cysC	42.4089	-2.5981	0.813131	0.00478799
gene-DR76_RS09775	ygbE	15.0448	-2.00649	1.21469	0.182834
gene-DR76_RS09780	ftsB	19.1948	0.117601	0.964765	0.938787
gene-DR76_RS09785	ispD	42.2145	-0.185064	0.680155	0.857848
gene-DR76_RS09790	ispF	29.5259	-0.260019	0.766178	0.819981
gene-DR76_RS09795	truD	126.113	0.402766	0.400593	0.444906
gene-DR76_RS09800	surE	169.939	1.29061	0.363391	0.00150182
gene-DR76_RS09805	pcm	83.2015	1.04262	0.474816	0.0658122
gene-DR76_RS09810	nlpD	1490.14	1.96243	0.25196	8.38e-14
gene-DR76_RS09815	rpoS	9411.36	3.09897	0.234488	2.72e-38
gene-DR76_RS09820	DR76_RS09820	16.0142	0.662065	1.00773	0.637955
gene-DR76_RS09825	DR76_RS09825	4.96407	0.98317	1.74133	NA
gene-DR76_RS09830	ygbN	9.91937	1.82232	1.26542	0.254116
gene-DR76_RS09835	ygbM	27.8974	2.9208	0.791858	0.000927647
gene-DR76_RS09840	ygbL	14.0343	2.58753	1.10527	0.047703
gene-DR76_RS09845	ygbK	52.8687	3.34962	0.60526	2.11e-07
gene-DR76_RS09850	ygbJ	40.826	3.57841	0.734567	6.38e-06
gene-DR76_RS09855	ygbI	69.1085	2.75253	0.538099	1.9e-06
gene-DR76_RS09860	pphB	4.43111	1.20653	1.82552	NA
gene-DR76_RS09865	mutS	183.993	0.61419	0.403259	0.224744
gene-DR76_RS09870	ygbA	8.74023	-0.0260648	1.34668	0.991499
gene-DR76_RS09875	DR76_RS09875	175.281	0.257244	0.377573	0.627342
gene-DR76_RS09880	flhA	82.4745	-1.49125	0.528979	0.0144821
gene-DR76_RS09885	hypE	76.0303	-1.94092	0.50064	0.000454279
gene-DR76_RS09890	hypD	67.5288	-2.48847	0.532786	1.63e-05
gene-DR76_RS09895	hypC	11.6473	-2.37584	1.19982	0.102607
gene-DR76_RS09900	hypB	75.2749	-1.49098	0.530172	0.0147583
gene-DR76_RS09905	hypA	2.14395	-1.60405	2.57442	NA
gene-DR76_RS09910	hycA	2.25953	-3.32754	2.63432	NA
gene-DR76_RS09920	hycB	3.70581	-1.39898	2.01927	NA
gene-DR76_RS09925	hycC	17.0005	-1.35687	1.00338	0.288159
gene-DR76_RS09930	hycD	7.96588	-1.62317	1.41483	0.375076
gene-DR76_RS09935	hycE	21.7901	-2.11426	0.883157	0.042252
gene-DR76_RS09940	hycF	5.14447	-1.30051	1.72428	NA
gene-DR76_RS09945	hycG	11.6933	-0.332411	1.17904	0.852099
gene-DR76_RS09950	hycH	6.66768	0.324382	1.5226	0.886171
gene-DR76_RS09955	hycI	36.2149	2.01591	0.701039	0.0123471
gene-DR76_RS09960	DR76_RS09960	9.32596	0.719595	1.33817	0.709592
gene-DR76_RS09965	DR76_RS09965	13.4125	2.13379	1.13161	0.121507
gene-DR76_RS09970	DR76_RS09970	33.1686	2.96426	0.737343	0.000260831
gene-DR76_RS09975	DR76_RS09975	60.418	5.41838	0.630213	1.24e-16
gene-DR76_RS09980	hydN	8.19884	0.272388	1.40584	0.897934
gene-DR76_RS09985	hypF	71.4829	0.406246	0.553287	0.593934
gene-DR76_RS09990	norW	4.36703	1.08064	1.85295	NA
gene-DR76_RS09995	norV	3.66409	0.882352	2.02379	NA
gene-DR76_RS10000	norR	47.8939	0.614354	0.605734	0.439944
gene-DR76_RS10005	gutQ	127.657	2.28161	0.433921	9.1e-07
gene-DR76_RS10010	srlR	79.1438	3.12274	0.585871	6.28e-07
gene-DR76_RS10015	gutM	9.77637	3.09911	1.30914	0.0449373
gene-DR76_RS10020	srlD	81.1506	4.6129	0.534511	9.4e-17
gene-DR76_RS10025	srlB	16.1647	4.72743	1.1343	0.000143738
gene-DR76_RS10030	srlE	95.1407	6.05512	0.532945	1.76e-28
gene-DR76_RS10035	srlA	50.7685	5.66677	0.712618	2.45e-14
gene-DR76_RS10040	mltB	25.7769	0.484847	0.816348	0.675074
gene-DR76_RS10045	pncC	66.8883	0.983803	0.543467	0.138948
gene-DR76_RS10050	recA	396.583	0.150542	0.300211	0.729596
gene-DR76_RS10055	recX	11.7888	0.767631	1.15982	0.635906
gene-DR76_RS10065	alaS	982.769	-0.403242	0.239091	0.171897
gene-DR76_RS10070	csrA	207.945	0.491686	0.334384	0.243586
gene-DR76_RS10075	DR76_RS10075	3.29606	2.4737	2.1136	NA
gene-DR76_RS10080	DR76_RS10080	1.60163	2.98371	3.62919	NA
gene-DR76_RS10085	DR76_RS10085	16.8836	1.86222	1.03655	0.142056
gene-DR76_RS10090	DR76_RS10090	26.0855	2.58305	0.853438	0.00795854
gene-DR76_RS10095	DR76_RS10095	44.1943	3.11854	0.732541	9.96e-05
gene-DR76_RS10100	DR76_RS10100	9.53694	2.51325	1.35351	0.128186
gene-DR76_RS10105	yqaB	40.8913	0.649233	0.660452	0.457023
gene-DR76_RS10110	yqaA	26.0416	0.0423825	0.811876	0.975171
gene-DR76_RS10115	gshA	426.264	0.251647	0.277627	0.496533
gene-DR76_RS10120	luxS	211.024	-0.492901	0.367406	0.292395
gene-DR76_RS10125	DR76_RS10125	16.8248	1.29758	0.983093	0.301623
gene-DR76_RS10135	emrB	99.4163	-3.15029	0.511104	5.7e-09
gene-DR76_RS10140	emrA	40.3568	-3.74073	0.699622	5.78e-07
gene-DR76_RS10145	emrR	75.2721	-2.68867	0.527076	2.04e-06
gene-DR76_RS10150	ygaH	23.9977	-2.13014	0.879404	0.0395084
gene-DR76_RS10155	ygaZ	53.2552	-2.11153	0.638754	0.00338653
gene-DR76_RS10160	DR76_RS10160	6.18381	-0.453884	1.59178	NA
gene-DR76_RS10165	proX	324.477	-4.91545	0.584867	6.24e-16
gene-DR76_RS10170	proW	613.696	-6.80803	0.497607	5.52e-41
gene-DR76_RS10175	proV	1642.25	-6.75013	0.314381	6.72e-100
gene-DR76_RS10180	nrdF	12.6337	0.598038	1.22272	0.735696
gene-DR76_RS10185	nrdE	36.2019	0.878198	0.722652	0.345685
gene-DR76_RS10190	nrdI	2.26903	1.34323	2.47154	NA
gene-DR76_RS10195	nrdH	1.74133	0.666672	2.78316	NA
gene-DR76_RS10200	DR76_RS10200	6.92415	-0.156235	1.48862	0.948859
gene-DR76_RS10205	DR76_RS10205	24.6893	0.665625	0.83633	0.558604
gene-DR76_RS10210	ygaM	3.88447	1.02083	1.94879	NA
gene-DR76_RS10215	ygaC	7.67128	0.444048	1.42459	0.832362
gene-DR76_RS10220	alaE	8.82887	-1.42365	1.35699	0.422413
gene-DR76_RS10225	stpA	58.9106	0.585742	0.573966	0.436662
gene-DR76_RS10230	ygaP	66.3164	-0.242743	0.571754	0.774848
gene-DR76_RS10235	ygaV	16.5221	0.00546142	0.999722	0.996983
gene-DR76_RS10240	yqaE	6.79087	2.46343	1.68229	0.245265
gene-DR76_RS10245	kbp	43.7953	1.52557	0.661876	0.0518317
gene-DR76_RS10250	csiR	33.223	1.94142	0.742012	0.0244331
gene-DR76_RS10255	gabP	22.5706	2.84329	0.918508	0.00648546
gene-DR76_RS10260	gabT	41.655	2.41291	0.654989	0.000943662
gene-DR76_RS10265	gabD	28.8799	2.58451	0.785405	0.00354303
gene-DR76_RS10270	lhgO	20.4663	3.74166	0.992234	0.000681718
gene-DR76_RS10275	glaH	56.9655	5.08104	0.628003	8.22e-15
gene-DR76_RS10280	smpB	101.074	0.152174	0.44071	0.81726
gene-DR76_RS10285	ratA	37.253	0.466464	0.681225	0.625557
gene-DR76_RS10290	yfjF	24.6237	0.598024	0.831454	0.603636
gene-DR76_RS10295	bamE	147.562	2.22745	0.38031	3.54e-08
gene-DR76_RS10300	recN	95.3904	1.80953	0.472154	0.000539035
gene-DR76_RS10305	nadK	80.2653	1.22698	0.503762	0.0382351
gene-DR76_RS10310	grpE	364.911	1.07551	0.291263	0.000914102
gene-DR76_RS10315	yfjD	83.8937	-0.48129	0.513989	0.479995
gene-DR76_RS10320	ypjD	33.0086	0.618429	0.737733	0.534008
gene-DR76_RS10325	ffh	380.633	-0.529334	0.279699	0.11994
gene-DR76_RS10330	rpsP	134.675	-2.76024	0.408348	1.28e-10
gene-DR76_RS10335	rimM	751.447	-2.80845	0.249723	6.5e-28
gene-DR76_RS10340	trmD	705.94	-2.79969	0.297374	8.64e-20
gene-DR76_RS10345	rplS	330.7	-3.2245	0.310405	6.18e-24
gene-DR76_RS10350	yfiB	37.1881	1.84336	0.682117	0.0195763
gene-DR76_RS10355	dgcN	20.4431	1.73133	0.900579	0.114264
gene-DR76_RS10360	yfiR	37.7938	2.37663	0.68255	0.0019135
gene-DR76_RS10365	yfiL	12.0591	2.84583	1.18525	0.0416742
gene-DR76_RS10370	aroF	2677.33	4.56486	0.386378	9.87e-31
gene-DR76_RS10375	tyrA	2284.05	4.05329	0.33517	3.74e-32
gene-DR76_RS10380	pheA	302.193	-1.42539	0.31584	3.34e-05
gene-DR76_RS10385	raiA	2553.17	3.25612	0.471963	5.09e-11
gene-DR76_RS10395	bamD	266.905	-0.375515	0.331762	0.382205
gene-DR76_RS10400	rluD	68.159	-0.20472	0.521177	0.790694
gene-DR76_RS10405	yfiH	37.8208	-0.634389	0.678765	0.480887
gene-DR76_RS10410	clpB	2732.29	1.79476	0.231823	1.2e-13
gene-DR76_RS10415	DR76_RS10415	6478.04	1.88308	0.241698	8.25e-14
gene-DR76_RS10420	DR76_RS10420	6.28773	-1.05951	1.72363	0.663878
gene-DR76_RS10425	DR76_RS10425	10836.6	1.87206	0.248612	5.83e-13
gene-DR76_RS10430	rrf	2.68981	1.45519	2.55248	NA
gene-DR76_RS10435	murB	117.834	1.4231	0.426766	0.0030889
gene-DR76_RS10440	birA	114.421	1.24941	0.438469	0.013266
gene-DR76_RS10445	coaA	121.909	2.21085	0.462411	9.75e-06
gene-DR76_RS10455	DR76_RS10455	0.769497	3.06752	4.68985	NA
gene-DR76_RS10460	DR76_RS10460	123.333	2.68433	0.417015	1.05e-09
gene-DR76_RS10465	DR76_RS10465	15.6726	2.19289	1.02526	0.074388
gene-DR76_RS10470	DR76_RS10470	109.154	1.59886	0.438089	0.00107181
gene-DR76_RS10475	tuf	5145.17	-0.435325	0.209	0.083718
gene-DR76_RS10480	secE	161.44	-0.506287	0.375914	0.290273
gene-DR76_RS10485	nusG	256.943	0.128926	0.326148	0.789423
gene-DR76_RS10490	rplK	461.912	-2.44771	0.30026	5e-15
gene-DR76_RS10495	rplA	1213.01	-2.43782	0.224535	4.51e-26
gene-DR76_RS10500	rplJ	1782.55	-0.757208	0.229249	0.00341287
gene-DR76_RS10505	rplL	1160.83	-0.706898	0.234793	0.0083444
gene-DR76_RS10510	rpoB	3186.62	-1.04274	0.202811	1.67e-06
gene-DR76_RS10515	rpoC	3347.31	-1.19925	0.21597	1.9e-07
gene-DR76_RS10520	thiH	25.8138	1.69779	0.981113	0.15896
gene-DR76_RS10525	thiG	22.1577	1.85177	0.968557	0.116248
gene-DR76_RS10535	thiF	9.5476	0.681354	1.32037	0.723492
gene-DR76_RS10540	thiE	8.65477	0.937755	1.44763	0.642703
gene-DR76_RS10545	thiC	58.242	1.75708	0.665616	0.0229758
gene-DR76_RS10550	rsd	668.724	4.26246	0.29886	1.81e-44
gene-DR76_RS10555	nudC	66.7537	1.03094	0.523106	0.104404
gene-DR76_RS10560	hemE	259.243	0.560483	0.328921	0.166707
gene-DR76_RS10565	nfi	74.9067	0.0620027	0.506284	0.938671
gene-DR76_RS10570	yjaG	68.7146	-0.299372	0.524924	0.69041
gene-DR76_RS10575	hupA	1251.56	2.17368	0.298773	3.71e-12
gene-DR76_RS10580	yjaH	75.5987	1.23398	0.630513	0.106642
gene-DR76_RS10585	zraP	67.8603	2.45791	1.05398	0.0487766
gene-DR76_RS10590	zraS	28.6208	1.74296	0.786418	0.0629298
gene-DR76_RS10595	zraR	49.2979	0.568057	0.608424	0.481395
gene-DR76_RS10600	purD	246.972	-4.54076	0.355668	8.88e-36
gene-DR76_RS10605	purH	133.959	-4.70301	0.462648	5.94e-23
gene-DR76_RS10610	DR76_RS10610	6455.42	1.85551	0.241133	1.69e-13
gene-DR76_RS10615	DR76_RS10615	6.35988	-0.757307	1.68119	0.757798
gene-DR76_RS10620	DR76_RS10620	10471.4	1.87372	0.249639	6.96e-13
gene-DR76_RS10625	rrf	3.38648	1.90516	2.35204	NA
gene-DR76_RS10630	yjaA	5.71962	1.05513	1.63593	NA
gene-DR76_RS10635	yjaB	8.7541	0.855615	1.33518	0.646648
gene-DR76_RS10640	metA	111.409	0.631184	0.56309	0.387529
gene-DR76_RS10645	aceB	2784.99	7.93239	0.269849	7.73e-187
gene-DR76_RS10650	aceA	3114.27	8.41431	0.254186	1e-236
gene-DR76_RS10655	aceK	629.28	6.25039	0.298649	6.03e-95
gene-DR76_RS10660	iclR	77.2396	1.25669	0.524484	0.0420445
gene-DR76_RS10665	metH	577.838	-0.202636	0.294825	0.624144
gene-DR76_RS10670	DR76_RS10670	4.44922	-0.106469	1.87322	NA
gene-DR76_RS10675	DR76_RS10675	5.26881	-0.511893	1.75073	NA
gene-DR76_RS10680	yjbB	50.0306	0.648369	0.606027	0.412442
gene-DR76_RS10685	pepE	163.066	1.30052	0.373949	0.00193365
gene-DR76_RS10695	sorE	6.78855	1.16446	1.53342	0.579861
gene-DR76_RS10700	DR76_RS10700	3.27839	2.26555	2.13298	NA
gene-DR76_RS10705	DR76_RS10705	2.69157	2.69986	3.02562	NA
gene-DR76_RS10710	DR76_RS10710	3.86565	1.82239	1.95298	NA
gene-DR76_RS10715	DR76_RS10715	2.16141	1.76032	2.51629	NA
gene-DR76_RS10720	DR76_RS10720	6.20816	1.46272	1.56784	0.481535
gene-DR76_RS10725	DR76_RS10725	35.8902	4.41531	0.730045	1.15e-08
gene-DR76_RS10730	rluF	79.0931	2.54292	0.525494	7.44e-06
gene-DR76_RS10735	yjbD	71.7209	1.48352	0.539512	0.0172831
gene-DR76_RS10740	lysC	940.675	-0.675236	0.371594	0.137528
gene-DR76_RS10745	pgi	448.604	-1.12612	0.339428	0.00326002
gene-DR76_RS10750	yjbE	9.021	1.83312	1.411	0.310118
gene-DR76_RS10755	yjbF	0.730867	-0.781371	3.96594	NA
gene-DR76_RS10760	yjbG	0.766665	-0.889216	3.8904	NA
gene-DR76_RS10765	yjbH	5.8071	0.744307	1.61701	NA
gene-DR76_RS10780	psiE	18.6401	-0.192308	0.935032	0.890008
gene-DR76_RS10785	malG	42.6239	-0.0886192	0.823584	0.94774
gene-DR76_RS10790	malF	41.4281	-0.855662	0.80126	0.413166
gene-DR76_RS10795	malE	109.666	-1.80722	0.974803	0.128815
gene-DR76_RS10805	malK	11.9257	-1.37307	1.32612	0.429718
gene-DR76_RS10810	lamB	214.888	-0.522533	1.57163	0.823571
gene-DR76_RS10815	malM	80.8268	-0.842743	0.812201	0.428583
gene-DR76_RS10820	ubiC	72.2607	2.50803	0.511228	5.41e-06
gene-DR76_RS10825	ubiA	98.6159	2.61757	0.457664	7.68e-08
gene-DR76_RS10830	plsB	330.798	1.2752	0.308393	0.000164588
gene-DR76_RS10835	dgkA	25.4626	0.996122	0.834074	0.354856
gene-DR76_RS10840	lexA	137.295	0.92016	0.392769	0.0475867
gene-DR76_RS10845	dinF	15.7645	-0.0480319	1.02045	0.978262
gene-DR76_RS10850	yjbJ	12.0809	0.32321	1.16713	0.854651
gene-DR76_RS10855	zur	64.5459	-0.366714	0.613667	0.672532
gene-DR76_RS10860	dusA	14.1246	-0.405746	1.0708	0.797269
gene-DR76_RS10865	pspG	14.5006	2.33271	1.08462	0.0727091
gene-DR76_RS10870	qorA	153.264	1.69509	0.396632	9.27e-05
gene-DR76_RS10875	DR76_RS10875	29.7437	1.2973	0.752413	0.160778
gene-DR76_RS10880	DR76_RS10880	8.07792	1.08695	1.40854	0.572975
gene-DR76_RS10885	DR76_RS10885	5.0062	0.400546	1.7917	NA
gene-DR76_RS10890	DR76_RS10890	3.67681	0.734784	2.01905	NA
gene-DR76_RS10895	DR76_RS10895	121.764	1.03358	0.410764	0.0312682
gene-DR76_RS10900	dnaB	111.489	0.245811	0.425955	0.685519
gene-DR76_RS10905	DR76_RS10905	47.4559	0.809941	0.629417	0.316001
gene-DR76_RS10910	alr	53.2839	0.385618	0.584624	0.637065
gene-DR76_RS10915	pnuC	1.55076	0.0607127	2.89516	NA
gene-DR76_RS10920	DR76_RS10920	3.93805	0.267325	1.93096	NA
gene-DR76_RS10925	tyrB	431.01	0.992507	0.294596	0.00276823
gene-DR76_RS10930	DR76_RS10930	10.4357	0.74608	1.26971	0.678911
[truncated: 2,609 more rows]

## Sheet: Gene categories
Carbon metabolism genes
aceA
aceB
aceK
acnA
acnB
acs
actP
adhE
aes
agaV
agp
alaA
ald2
aldA
aldB
alsR
araA
araB
araC
araD
araD
araE
araF
araG
araH
arcC
argD
argG
aroF
aroG
atoC
atoS
bglG
btsR
btsS
cdaR
chbA
chbB
chbC
chbR
citD
citG
cmtB
cpsB
dauA
dctA
dcuB
dcuC
deoA
deoC
eno
eutP
eutQ
eutT
exuT
fadA
fadB
fadD
fadE
fadH
fadI
fadJ
fadK
fadL
fadM
fadR
folX
frdA
frdB
frdC
frdD
fruA
fruB
fruK
frwB
frwC
frwD
fryC
fucA
fucI
fucK
fucO
fucP
fucP
fucR
fumB
fumB
fumC
gabD
galS
gapA
garD
garK
garL
garP
garR
glaH
glcA
glcB
glcC
glcD
glcE
glcF
glcG
glpC
glpD
glpF
glpK
glpQ
glpT
gltA
gpmM
gpr
grcA
gudD
gudP
gudX
gutM
hcxA
hexR
hiuH
hycA
hycB
ilvC
kbaZ
kdgK
kdgT
kgtP
lacY
lacZ
lgoD
lgoR
lgoT
lldD
lldP
lldR
lpcA
lyxK
mak
malP
malX
melR
menE
menH
metA
mglA
mglB
mglC
mgsA
mtfA
mtlA
mtlR
mtnA
mtnK
nagE
nanA
nanC
nanE
nanK
nanM
nanS
nanT
nrfC
odhB
pckA
permease
pfkA
pflC
pgaB
php
ppc
ppsA
prpR
psuG
psuK
psuT
pta
pta
ptsG
ptsG
purB
purC
purL
purM
pykF
rbsA
rbsB
rbsC
rbsD
rhaR
rhaS
rhmD
ribB
rspA
sdhA
sdhB
sdhC
sfsA
sgbU
srlA
srlB
srlD
srlE
srlR
sucA
sucC
sucD
tdcD
treB
treF
ttdR
ucpA
ugpB
uidA
uidB
ulaA
ulaB
ulaC
ulaD
ulaE
uxaA
uxaC
uxuA
uxuB
xylA
xylF
xylG
xylH
ycjM
ydcJ
yejG
ygjI
yhaV
yiaK
yiaM
yiaN
yiaO
yigI
yihX
yjfF
yjhG
ytfQ
ytfR
ytfT
Nucleotide/nucleoside metabolism genes
codB
cpdB
ghxP
guaA
guaB
ndk
nrdD
nrdE
nrdF
nrdG
nrdH
nrdI
nupG
pdeC
preA
preT
purD
purE
purH
purK
purT
pyrD
rbsK
rem
rihB
rihC
upp
xanP
xdhA
xdhB
xdhC
yceF
Amino acid metabolism genes
adeD
adeQ
alaA
alaE
ampG
ansB
argB
argC
argF
argH
artJ
artJ
artM
artQ
asnA
asnB
astB
astC
astD
astE
bet
brnQ
cadB
cadC
cdd
cstA
cycA
cysH
cysI
cysJ
cysM
cyuP
dadA
dadX
dsdA
dsdC
dsdX
eamB
frmA
frmR
gdhA
glnA
gltI
hchA
hisA
hisG
iap
leuB
leuC
lhgO
lysP
metE
metL
metN
metR
mppA
msrB
msrP
msrQ
pat
pepT
pheL
prmC
proP
proV
proW
proX
putP
pyrB
rimL
sdhD
sitA
tauA
tauB
tauC
tauD
tdcA
tdcB
tdcC
tdcG
tdcR
thrA
tnaA
tnaB
tnaC
trpL
trxC
tyrA
uraA
ybdL
ycjG
ygbJ
ygbK
ygbL
ygbM
Other genes
acrS
aslB
bcsE
bcsQ
bcsR
bioB
bioD
bluF
bsmA
bssR
chaB
clbD
clbS
clpA
csiE
cueO
cysC
deaD
dicB
digH
dksA
dpaA
emrA
emrB
emrR
endA
entA
entB
entC
entD
entE
entF
entH
entS
epmA
erpA
eutS
evgA
evgS
fecI
fes
fghA
fhuD
fhuF
ftnA
ftnB
fusA
fyuA
gadE
gap
glgS
hscB
hutW
hutX
hypA
hypB
hypC
hypD
hypE
idlP
iha
iraD
iscA
iscR
iscS
iscU
kdsB
kduI
mdtI
mepH
mltD
mocA
mreC
mreD
nfeF
nfuA
nrfB
ompR
pgaD
phoA
ppdA
ppdB
psiF
pspE
quuD
raiA
rclA
rimJ
rimM
rluF
rmf
rmuC
rof
rplB
rplC
rplD
rplP
rplQ
rplS
rplV
rplW
rpoA
rpoS
rpsC
rpsD
rpsJ
rpsP
rpsS
rrf
rsd
rusA
sanA
sbmC
sixA
spy
sseA
tomB
trhO
trmD
trmH
tssB
ubiA
ubiC
ubiU
ubiV
wcaF
xseA
ybdZ
ydeM
yedK
ygiD
ygjH
yigB
ykgM
ytfB
stress related genes
asr
bolA
cspD
dinD
essD
eutM
ghoS
ghoT
higA
hspQ
ibsC
iprA
kil
ortT
prlF
pspC
pspD
rclR
recF
recR
rrrD
rspB
uspB
uspC
uspD
uspE
uspF
zraP
Nitrogen and Sulfur metabolism genes
allA
allC
allD
amtB
carA
carB
glnK
glnL
hmpA
nac
narG
narI
narK
nirB
nirC
nirD
ptsP
rutB
thiC
thiE
thiF
thiH
thiS
yeiL
Transport genes
betT
bglH
chiP
chuT
copA
corA
cusA
cusB
cusC
cusF
dppB
dppC
dppD
dppF
exbB
exbD
feoA
feoB
feoC
fepA
fepB
fepC
fepD
gabP
gspC
mdtJ
nikA
nikC
nikD
ompN
pgaA
punC
rhtB
rzoD
shuU
uacT
uidC
ycjP
yohC
yphA
yphD
yphE
yphF
zinT
zupT
Electron transport genes
atpI
chuY
clcB
cyoA
cyoB
cyoC
cyoD
cyoE
dmsA
dmsB
dmsB
fdhF
fdnG
fdnG
fdoH
fdoI
frdA
frdB
frdC
frdD
gabD
hybA
hybO
ipuB
nadS
napA
napB
napC
napD
napF
napG
napH
ndh
nrfA
pdxI
sugE
torC
wrbA
yceJ
yfhL
ynfH
Mobility Genes
csgC
csgD
csgE
csgF
fimA
fimC
fimD
fimE
fimF
fimG
fimI
flhA
flhD
fliD
fliR
fliS
fliZ
papI
ppdD
