# Supplementary material for: Escherichia coli is poised to grow using 5′-deoxynucleosides via MtnR and CRP regulation of DHAP shunt gene expression
Source: J Bacteriol. 2025 Oct 16;207(11):e00280-25. doi: 10.1128/jb.00280-25 (PMC12632272; doi:10.1128/jb.00280-25)
Supplement: Dataset S2 — DHAP shunt alignment and percent coverage. [file jb.00280-25-s0002.xlsx]

## Sheet: %coverage groups (sup. fig.1)
Percent_Coverage	Reference start	Reference end	Num_Sequences	Labels
100	1	799	667	AP026788.1;CP181568.1;CP183105.1;CP124502.1;CP050214.1;CP133394.1;CP147611.1;CP173438.1;CP183323.1;OZ040723.1;CP147574.1;OZ039207.1;CP124328.1;CP107172.1;OZ039991.1;OZ040639.1;OZ038595.1;OZ038825.1;CP014316.1;CP082831.1;OZ039326.1;OZ039054.1;CP159636.1;CP107182.1;CP058217.1;OZ039834.1;OZ040756.1;OZ040011.1;CP131685.1;CP019015.1;CP114340.1;OZ042014.1;OZ040919.1;CP096110.2;CP085619.1;CP088790.1;CP1…
99.37	1	794	1	CP088892.1
92.49	61	799	704	LR890262.1;CP163859.1;CP164823.1;CP163666.1;CP164841.1;CP165176.1;CP165219.1;CP163947.1;CP165333.1;CP163939.1;CP122609.1;CP165445.1;CP164011.1;CP163729.1;CP164472.1;CP164158.1;CP163817.1;CP165315.1;CP164377.1;CP164500.1;CP165086.1;CP164386.1;CP163875.1;CP088656.1;CP165526.1;CP165206.1;CP163750.1;CP164326.1;CP165167.1;CP164688.1;CP164128.1;CP164232.1;CP163830.1;CP164214.1;CP163782.1;CP122733.1;CP1…
91.86	61	794	1	CP027461.1
89.24	87	799	170	CP035720.1;CP070593.1;CP124405.1;CP147563.1;OZ040950.1;CP107230.1;CP184007.1;CP184025.1;CP035477.1;CP125076.1;CP183996.1;CP124442.1;CP183699.1;CP147565.1;CP135664.1;CP020116.1;CP135697.1;CP145628.1;OZ038696.1;AP022549.1;CP183752.1;CP103508.1;CP088598.1;OZ040716.1;OZ039045.1;OZ039888.1;AP021998.1;CP103592.1;CP088366.1;CP088397.1;CP088729.1;CP145139.1;CP185395.1;CP182060.1;CP029420.1;OZ040018.1;CP1…
89.11	88	799	1	CP128448.1
88.11	96	799	1	CP146681.1
84.98	121	799	1	CP184916.1
76.22	191	799	1	CP124490.1
74.47	205	799	1	OZ040347.1
72.22	223	799	1	CP164111.1
71.84	226	799	2	CP164219.1;CP126952.1
71.09	232	799	1	CP088822.1
68.59	252	799	3	CP163451.1;CP119116.1;CP163448.1
67.83	258	799	1	CP123332.1
65.96	1	527	1	AP022360.1
65.08	280	799	2	OZ039337.1;OZ038727.1
64.83	282	799	4	CP104665.1;CP142956.1;CP163050.1;AP024687.1
64.21	287	799	1	CP095448.1
57.7	61	521	1	CP173472.1
57.57	340	799	3	CP159750.1;CP159732.1;CP159733.1
57.2	343	799	1	CP088764.1
56.57	348	799	7	CP118601.1;CP007592.1;CP104629.1;CP130667.1;CP032426.1;CP113493.1;AP025682.1
55.82	354	799	1	CP057402.1
53.19	1	425	2	CP182086.1;CP181535.1
52.94	377	799	1	CP103694.1
51.19	391	799	2	CP165060.1;CP182198.1
50.19	399	799	1	CP041563.1
49.44	1	395	2	CP165060.1;CP182198.1
49.06	61	452	1	OZ040249.1
48.94	61	451	11	CP142919.1;CP142925.1;CP173480.1;AP019803.1;CP162406.1;CP173567.1;CP076301.1;CP173602.1;CP023960.1;CP173463.1;CP162603.1
48.44	413	799	1	CP163580.1
48.31	414	799	1	CP049343.1
47.31	422	799	1	CP056278.1
47.18	423	799	3	CP182086.1;CP181535.1;CP107122.1
45.06	61	420	1	CP163580.1
44.18	447	799	12	OZ040249.1;CP142919.1;CP142925.1;CP173480.1;AP019803.1;CP162406.1;CP173567.1;CP076301.1;CP173602.1;CP023960.1;CP173463.1;CP162603.1
42.93	61	403	1	CP041563.1
36.05	512	799	1	AP022360.1
35.67	1	285	2	OZ039337.1;OZ038727.1
35.54	516	799	1	CP173472.1
29.41	61	295	1	CP095448.1
28.41	61	287	4	CP104665.1;CP142956.1;CP163050.1;AP024687.1
26.78	586	799	1	DQ409208.1
24.53	61	256	3	CP163451.1;CP119116.1;CP163448.1
24.16	1	193	1	CP124490.1
21.53	61	232	3	CP164219.1;CP164111.1;CP126952.1
18.65	61	209	1	OZ040347.1
17.02	1	136	1	OZ038926.1
11.26	1	90	205	CP035720.1;CP070593.1;CP124405.1;CP147563.1;OZ040950.1;CP107230.1;CP184007.1;CP184025.1;CP035477.1;CP125076.1;CP183996.1;CP124442.1;CP183699.1;CP135664.1;CP020116.1;CP135697.1;CP145628.1;OZ038696.1;AP022549.1;CP183752.1;CP103508.1;CP088598.1;OZ040716.1;OZ039045.1;OZ039888.1;AP021998.1;CP103592.1;CP088366.1;CP088397.1;CP088729.1;CP145139.1;CP185395.1;CP182060.1;CP029420.1;OZ040018.1;CP103710.1;CP0…
8.76	61	130	1	CP184916.1
5.38	61	103	5	OX460323.1;OX460329.1;OX460336.1;OX460326.1;OX460316.1
			1847

## Sheet: Upstream_DHAP shunt alignment
Query ID_x	Subject ID	Promoter alignment to Query_x										DHAP shunt alignment to Query_y
		% identity_x	Alignment length_x	Mismatches_x	Gaps_x	Query start_x	Query end_x	Subject start_x	Subject end_x	evalue_x	Bit score_x	Query ID_y	% identity_y	Alignment length_y	Mismatches_y	Gaps_y	Query start_y	Query end_y	Subject start_y	Subject end_y	evalue_y	Bit score_y
ATCC_25922_reference	CP049852.1	99.054	740	6	1	61	799	555184	555923	0	1327	DHAP_Shunt_reference	100	254	0	0	3912	4165	561148	561401	1.23e-129	470
ATCC_25922_reference	CP145622.1	99.054	740	6	1	61	799	3524175	3524914	0	1327	DHAP	99.631	271	1	0	3895	4165	3531349	3531619	2.03e-137	496
ATCC_25922_reference	OZ038642.1	100	713	0	0	87	799	4273866	4273154	0	1317	DHAP	100	302	0	0	3864	4165	4266750	4266449	1.86e-156	558
ATCC_25922_reference	OZ038642.1	100	90	0	0	1	90	4275205	4275116	2.46e-39	167	DHAP	100	302	0	0	3864	4165	4266750	4266449	1.86e-156	558
ATCC_25922_reference	CP070098.1	99.053	739	7	0	61	799	4978215	4978953	0	1327	DHAP	99.687	319	1	0	3847	4165	4986787	4987105	4.21e-164	584
ATCC_25922_reference	CP165072.1	98.917	739	7	1	61	799	4634128	4633391	0	1319	DHAP	99.39	328	2	0	3838	4165	4627016	4626689	1.8e-167	595
ATCC_25922_reference	CP163807.1	99.875	799	0	1	1	799	713059	713856	0	1469	DHAP	100	330	0	0	3836	4165	720232	720561	6.87e-172	610
ATCC_25922_reference	CP124420.1	100	713	0	0	87	799	3930780	3931492	0	1317	DHAP	100	348	0	0	3818	4165	3937850	3938197	0	643
ATCC_25922_reference	CP103562.1	100	799	0	0	1	799	4410775	4411573	0	1476	DHAP	100	348	0	0	3818	4165	4417931	4418278	0	643
ATCC_25922_reference	CP124420.1	100	90	0	0	1	90	3929441	3929530	1.69e-39	167	DHAP	100	348	0	0	3818	4165	3937850	3938197	0	643
ATCC_25922_reference	CP184927.1	99.053	739	7	0	61	799	2747586	2748324	0	1327	DHAP	99.165	479	4	0	3687	4165	2754551	2755029	0	863
ATCC_25922_reference	OZ039856.1	98.919	740	7	1	61	799	4305723	4304984	0	1321	DHAP	99.165	479	4	0	3687	4165	4298757	4298279	0	863
ATCC_25922_reference	CP126937.1	99.054	740	6	1	61	799	4168968	4168229	0	1327	DHAP	99.22	513	4	0	3653	4165	4163263	4162751	0	926
ATCC_25922_reference	AP022360.1	98.616	289	3	1	512	799	4946866	4946578	1.25e-142	510	DHAP	99.813	535	0	1	3632	4165	4940232	4939698	0	981
ATCC_25922_reference	AP022360.1	99.434	530	0	1	1	527	4947416	4946887	0	959	DHAP	99.813	535	0	1	3632	4165	4940232	4939698	0	981
ATCC_25922_reference	AP022362.1	100	799	0	0	1	799	678176	678974	0	1476	DHAP	99.63	540	2	0	3626	4165	685134	685673	0	987
ATCC_25922_reference	LR740758.1	98.919	740	6	2	61	799	4992538	4993276	0	1321	DHAP	99.164	718	6	0	3448	4165	4999267	4999984	0	1293
ATCC_25922_reference	CP184069.1	100	713	0	0	87	799	4250068	4249356	0	1317	DHAP	100	740	0	0	3426	4165	4243390	4242651	0	1367
ATCC_25922_reference	CP184069.1	100	90	0	0	1	90	4251407	4251318	2.46e-39	167	DHAP	100	740	0	0	3426	4165	4243390	4242651	0	1367
ATCC_25922_reference	OZ039688.1	100	799	0	0	1	799	4258637	4257839	0	1476	DHAP	100	740	0	0	3426	4165	4251873	4251134	0	1367
ATCC_25922_reference	CP041302.1	99.054	740	6	1	61	799	4131997	4131258	0	1327	DHAP	99.223	772	6	0	3394	4165	4125904	4125133	0	1393
ATCC_25922_reference	CP146681.1	99.007	705	6	1	96	799	4444586	4443882	0	1262	DHAP	99.322	885	6	0	3281	4165	4438062	4437178	0	1602
ATCC_25922_reference	CP123240.1	100	799	0	0	1	799	4421742	4420944	0	1476	DHAP	99.892	930	1	0	3236	4165	4415001	4414072	0	1712
ATCC_25922_reference	CP190018.1	100	799	0	0	1	799	2478173	2477375	0	1476	DHAP	99.892	930	1	0	3236	4165	2471432	2470503	0	1712
ATCC_25922_reference	CP165060.1	100	409	0	0	391	799	4004273	4003865	0	756	DHAP	99.903	1032	1	0	3134	4165	3998023	3996992	0	1901
ATCC_25922_reference	CP107284.1	98.919	740	7	1	61	799	4331020	4330281	0	1321	DHAP	99.419	1032	6	0	3134	4165	4324439	4323408	0	1873
ATCC_25922_reference	CP165060.1	100	395	0	0	1	395	4005999	4005605	0	730	DHAP	99.903	1032	1	0	3134	4165	3998023	3996992	0	1901
ATCC_25922_reference	CP104592.1	100	799	0	0	1	799	4172609	4171811	0	1476	DHAP	99.82	1109	2	0	3057	4165	4167977	4166869	0	2037
ATCC_25922_reference	CP141093.1	99.054	740	6	1	61	799	5026248	5026987	0	1327	DHAP	99.489	1175	6	0	2991	4165	4987384	4986210	0	2137
ATCC_25922_reference	CP164128.1	99.188	739	6	0	61	799	547202	547940	0	1332	DHAP	99.596	1485	6	0	2681	4165	551242	552726	0	2710
ATCC_25922_reference	CP173446.1	98.919	740	7	1	61	799	787089	786350	0	1321	DHAP	99.499	1596	8	0	2570	4165	781073	779478	0	2904
ATCC_25922_reference	OZ039412.1	99.054	740	6	1	61	799	4504582	4503843	0	1327	DHAP	99.539	1735	8	0	2431	4165	4500213	4498479	0	3160
ATCC_25922_reference	CP117049.1	99.054	740	6	1	61	799	4305923	4305184	0	1327	DHAP	99.503	1811	9	0	2355	4165	4300122	4298312	0	3295
ATCC_25922_reference	CP117053.1	99.054	740	6	1	61	799	4305923	4305184	0	1327	DHAP	99.503	1811	9	0	2355	4165	4300122	4298312	0	3295
ATCC_25922_reference	CP124424.1	100	713	0	0	87	799	3420141	3419429	0	1317	DHAP	100	2048	0	0	2118	4165	3416058	3414011	0	3783
ATCC_25922_reference	CP124424.1	100	90	0	0	1	90	3397369	3397458	1.69e-39	167	DHAP	100	2048	0	0	2118	4165	3416058	3414011	0	3783
ATCC_25922_reference	AP027474.1	99.054	740	6	1	61	799	3938145	3937406	0	1327	DHAP	99.595	2221	9	0	1945	4165	3936668	3934448	0	4052
ATCC_25922_reference	CP088656.1	99.188	739	6	0	61	799	3911559	3912297	0	1332	DHAP	99.599	2492	10	0	1674	4165	3916511	3919002	0	4547
ATCC_25922_reference	AP026479.1	100	713	0	0	87	799	3290021	3290733	0	1317	DHAP	100	2922	0	0	1244	4165	3292754	3295675	0	5397
ATCC_25922_reference	AP026479.1	100	90	0	0	1	90	3288682	3288771	2.46e-39	167	DHAP	100	2922	0	0	1244	4165	3292754	3295675	0	5397
ATCC_25922_reference	AP022360.1	98.616	289	3	1	512	799	4946866	4946578	1.25e-142	510	DHAP	99.021	2451	0	4	1213	3639	4945309	4942859	0	4372
ATCC_25922_reference	AP022360.1	99.434	530	0	1	1	527	4947416	4946887	0	959	DHAP	99.021	2451	0	4	1213	3639	4945309	4942859	0	4372
ATCC_25922_reference	OZ039018.1	98.784	740	8	1	61	799	4263551	4264290	0	1315	DHAP	99.567	3001	12	1	1165	4165	4266769	4269768	0	5469
ATCC_25922_reference	CP057417.1	98.919	740	7	1	61	799	4086771	4086032	0	1321	DHAP	99.637	3028	11	0	1138	4165	4082354	4079327	0	5531
ATCC_25922_reference	CP057420.1	98.919	740	7	1	61	799	4090637	4089898	0	1321	DHAP	99.637	3028	11	0	1138	4165	4086220	4083193	0	5531
ATCC_25922_reference	CP057429.1	98.919	740	7	1	61	799	4080379	4079640	0	1321	DHAP	99.637	3028	11	0	1138	4165	4075962	4072935	0	5531
ATCC_25922_reference	CP057432.1	98.919	740	7	1	61	799	4048631	4047892	0	1321	DHAP	99.637	3028	11	0	1138	4165	4044214	4041187	0	5531
ATCC_25922_reference	CP057435.1	98.919	740	7	1	61	799	4080378	4079639	0	1321	DHAP	99.637	3028	11	0	1138	4165	4075961	4072934	0	5531
ATCC_25922_reference	CP057438.1	98.919	740	7	1	61	799	4089860	4089121	0	1321	DHAP	99.637	3028	11	0	1138	4165	4085443	4082416	0	5531
ATCC_25922_reference	AP022207.1	99.053	739	7	0	61	799	4527798	4527060	0	1327	DHAP	99.639	3045	11	0	1121	4165	4524626	4521582	0	5563
ATCC_25922_reference	CP043295.1	99.053	739	7	0	61	799	1942162	1941424	0	1327	DHAP	99.641	3060	11	0	1106	4165	1937611	1934552	0	5590
ATCC_25922_reference	OW849064.1	100	799	0	0	1	799	4064404	4065202	0	1476	DHAP	100	3199	0	0	967	4165	4068709	4071907	0	5908
ATCC_25922_reference	OZ039707.1	100	799	0	0	1	799	4171647	4170849	0	1476	DHAP	100	3210	0	0	956	4165	4168567	4165358	0	5928
ATCC_25922_reference	CP109929.1	100	799	0	0	1	799	4359003	4358205	0	1476	DHAP	99.971	3432	0	1	734	4165	4356217	4352787	0	6331
ATCC_25922_reference	CP091165.1	100	799	0	0	1	799	4759852	4760650	0	1476	DHAP	99.973	3664	1	0	502	4165	4762466	4766129	0	6761
ATCC_25922_reference	CP103739.1	100	799	0	0	1	799	764445	765243	0	1476	DHAP	99.973	3664	1	0	502	4165	767059	770722	0	6761
ATCC_25922_reference	CP163825.1	99.053	739	6	1	61	799	2718342	2719079	0	1325	DHAP	99.673	3666	12	0	500	4165	2722168	2725833	0	6704
ATCC_25922_reference	CP096110.2	100	799	0	0	1	799	4416675	4417473	0	1476	DHAP	100	3976	0	0	190	4165	4418916	4422891	0	7343
ATCC_25922_reference	LS992180.1	100	799	0	0	1	799	4397230	4396432	0	1476	DHAP	100	3976	0	0	190	4165	4394989	4391014	0	7343
ATCC_25922_reference	CP165183.1	99.054	740	6	1	61	799	4341893	4341154	0	1327	DHAP	99.633	4082	14	1	84	4165	4339809	4335729	0	7454
ATCC_25922_reference	DQ409208.1	100	214	0	0	586	799	476	263	2.88e-108	396	DHAP	100	262	0	0	1	262	262	1	3.21e-134	484
ATCC_25922_reference	CP173472.1	99.296	284	2	0	516	799	1760998	1760715	7.63e-144	514	DHAP	99.688	4165	13	0	1	4165	1760714	1756550	0	7620
ATCC_25922_reference	AP022360.1	98.616	289	3	1	512	799	4946866	4946578	1.25e-142	510	DHAP	98.699	1230	1	2	1	1215	4946577	4945348	0	2169
ATCC_25922_reference	AP019803.1	99.15	353	3	0	447	799	5034300	5034652	1.56e-180	636	DHAP	99.664	4165	14	0	1	4165	5034653	5038817	0	7614
ATCC_25922_reference	CP023960.1	99.15	353	3	0	447	799	2798344	2797992	1.56e-180	636	DHAP	99.664	4165	14	0	1	4165	2797991	2793827	0	7614
ATCC_25922_reference	CP076301.1	99.15	353	3	0	447	799	3970492	3970844	1.56e-180	636	DHAP	99.664	4165	14	0	1	4165	3970845	3975009	0	7614
ATCC_25922_reference	CP142919.1	99.15	353	3	0	447	799	4029974	4030326	1.56e-180	636	DHAP	99.688	4165	13	0	1	4165	4030327	4034491	0	7620
ATCC_25922_reference	CP142925.1	99.15	353	3	0	447	799	4028487	4028839	1.56e-180	636	DHAP	99.688	4165	13	0	1	4165	4028840	4033004	0	7620
ATCC_25922_reference	CP162406.1	99.15	353	3	0	447	799	4423790	4423438	1.56e-180	636	DHAP	99.664	4165	14	0	1	4165	4423437	4419273	0	7614
ATCC_25922_reference	CP162603.1	99.15	353	3	0	447	799	4423173	4422821	1.56e-180	636	DHAP	99.664	4165	14	0	1	4165	4422820	4418656	0	7614
ATCC_25922_reference	CP173463.1	99.15	353	3	0	447	799	1540191	1540543	1.56e-180	636	DHAP	99.688	4165	13	0	1	4165	1540544	1544708	0	7620
ATCC_25922_reference	CP173480.1	99.15	353	3	0	447	799	3236550	3236902	1.56e-180	636	DHAP	99.688	4165	13	0	1	4165	3236903	3241067	0	7620
ATCC_25922_reference	CP173567.1	99.15	353	3	0	447	799	1150659	1150307	1.56e-180	636	DHAP	99.688	4165	13	0	1	4165	1150306	1146142	0	7620
ATCC_25922_reference	CP173602.1	99.15	353	3	0	447	799	3194365	3194717	1.56e-180	636	DHAP	99.688	4165	13	0	1	4165	3194718	3198882	0	7620
ATCC_25922_reference	OZ040249.1	99.15	353	3	0	447	799	4282519	4282167	1.56e-180	636	DHAP	99.688	4165	13	0	1	4165	4282166	4278002	0	7620
ATCC_25922_reference	CP107122.1	100	377	0	0	423	799	589812	590188	0	697	DHAP	100	4165	0	0	1	4165	590189	594353	0	7692
ATCC_25922_reference	CP181535.1	100	377	0	0	423	799	4329065	4328689	0	697	DHAP	100	4165	0	0	1	4165	4328688	4324524	0	7692
ATCC_25922_reference	CP182086.1	100	377	0	0	423	799	4332639	4332263	0	697	DHAP	100	4165	0	0	1	4165	4332262	4328098	0	7692
ATCC_25922_reference	CP056278.1	98.942	378	4	0	422	799	4172350	4171973	0	676	DHAP	99.592	4165	17	0	1	4165	4171972	4167808	0	7598
ATCC_25922_reference	CP049343.1	83.206	393	55	8	414	799	4076896	4076508	2.28e-94	350	DHAP	98.319	4165	70	0	1	4165	4076507	4072343	0	7304
ATCC_25922_reference	CP163580.1	99.225	387	3	0	413	799	4486156	4485770	0	699	DHAP	99.664	4165	13	1	1	4165	4485769	4481606	0	7613
ATCC_25922_reference	CP041563.1	99.252	401	3	0	399	799	4252207	4252607	0	725	DHAP	99.688	4165	13	0	1	4165	4252608	4256772	0	7620
ATCC_25922_reference	CP165060.1	100	409	0	0	391	799	4004273	4003865	0	756	DHAP	99.968	3142	1	0	1	3142	4003864	4000723	0	5797
ATCC_25922_reference	CP182198.1	100	409	0	0	391	799	4012237	4011829	0	756	DHAP	99.952	4165	2	0	1	4165	4011828	4007664	0	7681
ATCC_25922_reference	CP103694.1	98.821	424	4	1	377	799	3989885	3989462	0	754	DHAP	99.592	4165	17	0	1	4165	3989461	3985297	0	7598
ATCC_25922_reference	CP057402.1	99.327	446	3	0	354	799	476879	477324	0	808	DHAP	99.64	4165	15	0	1	4165	477325	481489	0	7609
ATCC_25922_reference	AP025682.1	83.878	459	57	14	348	799	872235	871787	4.76e-116	422	DHAP	97.095	4165	121	0	1	4165	871786	867622	0	7022
ATCC_25922_reference	CP007592.1	84.096	459	56	14	348	799	5017429	5016981	1.02e-117	427	DHAP	97.167	4165	118	0	1	4165	5016980	5012816	0	7038
ATCC_25922_reference	CP032426.1	84.096	459	56	14	348	799	911699	911251	1.02e-117	427	DHAP	97.167	4165	118	0	1	4165	911250	907086	0	7038
ATCC_25922_reference	CP104629.1	84.096	459	56	14	348	799	2941170	2941618	1.02e-117	427	DHAP	97.167	4165	118	0	1	4165	2941619	2945783	0	7038
ATCC_25922_reference	CP113493.1	84.096	459	56	14	348	799	904856	904408	1.02e-117	427	DHAP	97.167	4165	118	0	1	4165	904407	900243	0	7038
ATCC_25922_reference	CP118601.1	84.096	459	56	14	348	799	882189	881741	1.02e-117	427	DHAP	97.167	4165	118	0	1	4165	881740	877576	0	7038
ATCC_25922_reference	CP130667.1	84.096	459	56	14	348	799	4548992	4549440	1.02e-117	427	DHAP	97.167	4165	118	0	1	4165	4549441	4553605	0	7038
ATCC_25922_reference	CP088764.1	100	457	0	0	343	799	4263950	4263494	0	845	DHAP	100	4165	0	0	1	4165	4263493	4259329	0	7692
ATCC_25922_reference	CP159732.1	99.783	460	1	0	340	799	592062	592521	0	845	DHAP	100	4165	0	0	1	4165	592522	596686	0	7692
ATCC_25922_reference	CP159733.1	99.783	460	1	0	340	799	706544	707003	0	845	DHAP	100	4165	0	0	1	4165	707004	711168	0	7692
ATCC_25922_reference	CP159750.1	99.783	460	1	0	340	799	3287412	3287871	0	845	DHAP	100	4165	0	0	1	4165	3287872	3292036	0	7692
ATCC_25922_reference	CP095448.1	99.22	513	4	0	287	799	4349732	4349220	0	926	DHAP	99.688	4165	13	0	1	4165	4349219	4345055	0	7620
ATCC_25922_reference	AP024687.1	99.228	518	4	0	282	799	4410210	4409693	0	935	DHAP	99.688	4165	13	0	1	4165	4409692	4405528	0	7620
ATCC_25922_reference	CP104665.1	99.228	518	4	0	282	799	4401219	4400702	0	935	DHAP	99.688	4165	13	0	1	4165	4400701	4396537	0	7620
ATCC_25922_reference	CP142956.1	99.228	518	4	0	282	799	4322304	4321787	0	935	DHAP	99.688	4165	13	0	1	4165	4321786	4317622	0	7620
ATCC_25922_reference	CP163050.1	99.228	518	4	0	282	799	4410141	4409624	0	935	DHAP	99.688	4165	13	0	1	4165	4409623	4405459	0	7620
ATCC_25922_reference	OZ038727.1	100	520	0	0	280	799	4376547	4376028	0	961	DHAP	100	4165	0	0	1	4165	4376027	4371863	0	7692
ATCC_25922_reference	OZ039337.1	100	520	0	0	280	799	4415815	4415296	0	961	DHAP	100	4165	0	0	1	4165	4415295	4411131	0	7692
ATCC_25922_reference	CP123332.1	100	542	0	0	258	799	3533737	3534278	0	1002	DHAP	100	4165	0	0	1	4165	3534279	3538443	0	7692
ATCC_25922_reference	CP119116.1	99.088	548	5	0	252	799	4510029	4509482	0	985	DHAP	99.688	4165	13	0	1	4165	4509481	4505317	0	7620
ATCC_25922_reference	CP163448.1	99.088	548	5	0	252	799	3964618	3965165	0	985	DHAP	99.688	4165	13	0	1	4165	3965166	3969330	0	7620
ATCC_25922_reference	CP163451.1	99.088	548	5	0	252	799	3472894	3473441	0	985	DHAP	99.688	4165	13	0	1	4165	3473442	3477606	0	7620
ATCC_25922_reference	CP088822.1	100	568	0	0	232	799	3357630	3358197	0	1050	DHAP	100	4165	0	0	1	4165	3358198	3362362	0	7692
ATCC_25922_reference	CP126952.1	99.129	574	5	0	226	799	4471849	4471276	0	1033	DHAP	99.64	4165	14	1	1	4165	4471275	4467112	0	7607
ATCC_25922_reference	CP164219.1	99.129	574	5	0	226	799	1488937	1488364	0	1033	DHAP	99.688	4165	13	0	1	4165	1488363	1484199	0	7620
ATCC_25922_reference	CP164111.1	98.96	577	6	0	223	799	3448882	3449458	0	1033	DHAP	99.688	4165	13	0	1	4165	3449459	3453623	0	7620
ATCC_25922_reference	OZ040347.1	99.16	595	5	0	205	799	4217877	4217283	0	1072	DHAP	99.688	4165	13	0	1	4165	4217282	4213118	0	7620
ATCC_25922_reference	CP124490.1	100	609	0	0	191	799	4076866	4076258	0	1125	DHAP	99.976	4165	1	0	1	4165	4076257	4072093	0	7686
ATCC_25922_reference	CP184916.1	98.969	679	7	0	121	799	2750928	2751606	0	1216	DHAP	99.688	4165	13	0	1	4165	2751607	2755771	0	7620
ATCC_25922_reference	CP146681.1	99.007	705	6	1	96	799	4444586	4443882	0	1262	DHAP	99.726	3289	8	1	1	3289	4443881	4440594	0	6023
ATCC_25922_reference	CP128448.1	100	712	0	0	88	799	4387435	4386724	0	1315	DHAP	100	4165	0	0	1	4165	4386723	4382559	0	7692
ATCC_25922_reference	AP021998.1	100	713	0	0	87	799	4229506	4228794	0	1317	DHAP	100	4165	0	0	1	4165	4228793	4224629	0	7692
ATCC_25922_reference	AP022032.1	100	713	0	0	87	799	4162206	4161494	0	1317	DHAP	100	4165	0	0	1	4165	4161493	4157329	0	7692
ATCC_25922_reference	AP022064.1	100	713	0	0	87	799	4233957	4233245	0	1317	DHAP	100	4165	0	0	1	4165	4233244	4229080	0	7692
ATCC_25922_reference	AP022549.1	100	713	0	0	87	799	4262352	4261640	0	1317	DHAP	100	4165	0	0	1	4165	4261639	4257475	0	7692
ATCC_25922_reference	AP026476.1	100	713	0	0	87	799	3290880	3291592	0	1317	DHAP	100	4165	0	0	1	4165	3291593	3295757	0	7692
ATCC_25922_reference	AP026479.1	100	713	0	0	87	799	3290021	3290733	0	1317	DHAP	100	1253	0	0	1	1253	3290734	3291986	0	2314
ATCC_25922_reference	AP026484.1	100	713	0	0	87	799	4225134	4224422	0	1317	DHAP	100	4165	0	0	1	4165	4224421	4220257	0	7692
ATCC_25922_reference	AP026518.1	100	713	0	0	87	799	3413364	3414076	0	1317	DHAP	100	4165	0	0	1	4165	3414077	3418241	0	7692
ATCC_25922_reference	AP027446.1	99.719	713	0	1	87	799	577767	578477	0	1304	DHAP	99.616	4165	3	13	1	4165	578478	582629	0	7590
ATCC_25922_reference	AP027450.1	99.719	713	0	1	87	799	1176590	1177300	0	1304	DHAP	99.808	4165	0	8	1	4165	1177301	1181457	0	7640
ATCC_25922_reference	AP029163.1	100	713	0	0	87	799	4273133	4272421	0	1317	DHAP	100	4165	0	0	1	4165	4272420	4268256	0	7692
ATCC_25922_reference	CP010876.1	100	713	0	0	87	799	4908463	4907751	0	1317	DHAP	100	4165	0	0	1	4165	4907750	4903586	0	7692
ATCC_25922_reference	CP014497.1	100	713	0	0	87	799	4924008	4924720	0	1317	DHAP	100	4165	0	0	1	4165	4924721	4928885	0	7692
ATCC_25922_reference	CP018953.1	100	713	0	0	87	799	3312083	3312795	0	1317	DHAP	100	4165	0	0	1	4165	3312796	3316960	0	7692
ATCC_25922_reference	CP018970.1	100	713	0	0	87	799	4632524	4631812	0	1317	DHAP	100	4165	0	0	1	4165	4631811	4627647	0	7692
ATCC_25922_reference	CP019000.1	100	713	0	0	87	799	3924922	3925634	0	1317	DHAP	100	4165	0	0	1	4165	3925635	3929799	0	7692
ATCC_25922_reference	CP020116.1	100	713	0	0	87	799	3950648	3949936	0	1317	DHAP	100	4165	0	0	1	4165	3949935	3945771	0	7692
ATCC_25922_reference	CP021179.1	100	713	0	0	87	799	4803973	4803261	0	1317	DHAP	100	4165	0	0	1	4165	4803260	4799096	0	7692
ATCC_25922_reference	CP021454.1	100	713	0	0	87	799	4225836	4225124	0	1317	DHAP	100	4165	0	0	1	4165	4225123	4220959	0	7692
ATCC_25922_reference	CP023826.1	100	713	0	0	87	799	5006866	5007578	0	1317	DHAP	100	4165	0	0	1	4165	5007579	5011743	0	7692
ATCC_25922_reference	CP028483.1	100	713	0	0	87	799	4282032	4281320	0	1317	DHAP	100	4165	0	0	1	4165	4281319	4277155	0	7692
ATCC_25922_reference	CP029420.1	100	713	0	0	87	799	3796080	3795368	0	1317	DHAP	100	4165	0	0	1	4165	3795367	3791203	0	7692
ATCC_25922_reference	CP030337.1	100	713	0	0	87	799	4581054	4581766	0	1317	DHAP	100	4165	0	0	1	4165	4581767	4585931	0	7692
ATCC_25922_reference	CP035377.1	100	713	0	0	87	799	48432	47720	0	1317	DHAP	100	4165	0	0	1	4165	47719	43555	0	7692
ATCC_25922_reference	CP035476.1	100	713	0	0	87	799	4915820	4915108	0	1317	DHAP	100	4165	0	0	1	4165	4915107	4910943	0	7692
ATCC_25922_reference	CP035477.1	100	713	0	0	87	799	4958851	4958139	0	1317	DHAP	100	4165	0	0	1	4165	4958138	4953974	0	7692
ATCC_25922_reference	CP035516.1	100	713	0	0	87	799	4958850	4958138	0	1317	DHAP	100	4165	0	0	1	4165	4958137	4953973	0	7692
ATCC_25922_reference	CP035720.1	100	713	0	0	87	799	4826516	4825804	0	1317	DHAP	100	4165	0	0	1	4165	4825803	4821639	0	7692
ATCC_25922_reference	CP041529.1	100	713	0	0	87	799	4935684	4934972	0	1317	DHAP	100	4165	0	0	1	4165	4934971	4930807	0	7692
ATCC_25922_reference	CP041572.1	100	713	0	0	87	799	3444169	3443457	0	1317	DHAP	100	4165	0	0	1	4165	3443456	3439292	0	7692
ATCC_25922_reference	CP051609.1	100	713	0	0	87	799	3506837	3507549	0	1317	DHAP	100	4165	0	0	1	4165	3507550	3511714	0	7692
ATCC_25922_reference	CP051615.1	100	713	0	0	87	799	3435617	3436329	0	1317	DHAP	100	4165	0	0	1	4165	3436330	3440494	0	7692
ATCC_25922_reference	CP051659.1	100	713	0	0	87	799	119575	120287	0	1317	DHAP	100	4165	0	0	1	4165	120288	124452	0	7692
ATCC_25922_reference	CP051661.1	100	713	0	0	87	799	3408590	3409302	0	1317	DHAP	100	4165	0	0	1	4165	3409303	3413467	0	7692
ATCC_25922_reference	CP051663.1	100	713	0	0	87	799	3871893	3872605	0	1317	DHAP	100	4165	0	0	1	4165	3872606	3876770	0	7692
ATCC_25922_reference	CP054219.1	100	713	0	0	87	799	3445451	3444739	0	1317	DHAP	100	4165	0	0	1	4165	3444738	3440574	0	7692
ATCC_25922_reference	CP054241.1	99.86	713	0	1	87	799	467714	467003	0	1310	DHAP	99.832	4165	0	7	1	4165	467002	462845	0	7646
ATCC_25922_reference	CP054245.1	99.86	713	0	1	87	799	3509420	3510131	0	1310	DHAP	99.976	4165	0	1	1	4165	3510132	3514295	0	7685
ATCC_25922_reference	CP054251.1	99.719	713	0	2	87	799	2041873	2042583	0	1304	DHAP	99.976	4165	0	1	1	4165	2042584	2046747	0	7685
ATCC_25922_reference	CP054372.1	100	713	0	0	87	799	4653155	4653867	0	1317	DHAP	100	4165	0	0	1	4165	4653868	4658032	0	7692
ATCC_25922_reference	CP056315.1	100	713	0	0	87	799	3503877	3504589	0	1317	DHAP	100	4165	0	0	1	4165	3504590	3508754	0	7692
ATCC_25922_reference	CP056578.1	100	713	0	0	87	799	3975979	3976691	0	1317	DHAP	100	4165	0	0	1	4165	3976692	3980856	0	7692
ATCC_25922_reference	CP063774.1	100	713	0	0	87	799	3418821	3419533	0	1317	DHAP	100	4165	0	0	1	4165	3419534	3423698	0	7692
ATCC_25922_reference	CP069488.1	100	713	0	0	87	799	3851231	3850519	0	1317	DHAP	100	4165	0	0	1	4165	3850518	3846354	0	7692
ATCC_25922_reference	CP070593.1	100	713	0	0	87	799	392799	393511	0	1317	DHAP	100	4165	0	0	1	4165	393512	397676	0	7692
ATCC_25922_reference	CP072980.1	100	713	0	0	87	799	1696966	1697678	0	1317	DHAP	100	4165	0	0	1	4165	1697679	1701843	0	7692
ATCC_25922_reference	CP074485.1	100	713	0	0	87	799	3929502	3930214	0	1317	DHAP	100	4165	0	0	1	4165	3930215	3934379	0	7692
ATCC_25922_reference	CP088366.1	100	713	0	0	87	799	732704	731992	0	1317	DHAP	100	4165	0	0	1	4165	731991	727827	0	7692
ATCC_25922_reference	CP088370.1	100	713	0	0	87	799	4663009	4662297	0	1317	DHAP	100	4165	0	0	1	4165	4662296	4658132	0	7692
ATCC_25922_reference	CP088397.1	100	713	0	0	87	799	762707	761995	0	1317	DHAP	100	4165	0	0	1	4165	761994	757830	0	7692
ATCC_25922_reference	CP088436.1	100	713	0	0	87	799	697945	698657	0	1317	DHAP	100	4165	0	0	1	4165	698658	702822	0	7692
ATCC_25922_reference	CP088452.1	100	713	0	0	87	799	4367101	4366389	0	1317	DHAP	100	4165	0	0	1	4165	4366388	4362224	0	7692
ATCC_25922_reference	CP088479.1	100	713	0	0	87	799	407123	407835	0	1317	DHAP	100	4165	0	0	1	4165	407836	412000	0	7692
ATCC_25922_reference	CP088490.1	100	713	0	0	87	799	978024	978736	0	1317	DHAP	100	4165	0	0	1	4165	978737	982901	0	7692
ATCC_25922_reference	CP088547.1	100	713	0	0	87	799	609699	610411	0	1317	DHAP	100	4165	0	0	1	4165	610412	614576	0	7692
ATCC_25922_reference	CP088555.1	100	713	0	0	87	799	4364267	4363555	0	1317	DHAP	100	4165	0	0	1	4165	4363554	4359390	0	7692
ATCC_25922_reference	CP088593.1	99.86	713	0	1	87	799	3871000	3870289	0	1310	DHAP	100	4165	0	0	1	4165	3870288	3866124	0	7692
ATCC_25922_reference	CP088598.1	100	713	0	0	87	799	4622496	4623208	0	1317	DHAP	100	4165	0	0	1	4165	4623209	4627373	0	7692
ATCC_25922_reference	CP088607.1	100	713	0	0	87	799	1228825	1228113	0	1317	DHAP	100	4165	0	0	1	4165	1228112	1223948	0	7692
ATCC_25922_reference	CP088658.1	100	713	0	0	87	799	790112	790824	0	1317	DHAP	100	4165	0	0	1	4165	790825	794989	0	7692
ATCC_25922_reference	CP088660.1	100	713	0	0	87	799	1176143	1175431	0	1317	DHAP	100	4165	0	0	1	4165	1175430	1171266	0	7692
ATCC_25922_reference	CP088687.1	100	713	0	0	87	799	4224635	4223923	0	1317	DHAP	100	4165	0	0	1	4165	4223922	4219758	0	7692
ATCC_25922_reference	CP088698.1	100	713	0	0	87	799	4293974	4293262	0	1317	DHAP	100	4165	0	0	1	4165	4293261	4289097	0	7692
ATCC_25922_reference	CP088710.1	100	713	0	0	87	799	4269005	4268293	0	1317	DHAP	100	4165	0	0	1	4165	4268292	4264128	0	7692
ATCC_25922_reference	CP088711.1	98.464	716	0	10	87	799	5110	4403	0	1251	DHAP	98.058	4170	8	62	1	4165	4401	300	0	7184
ATCC_25922_reference	CP088719.1	100	713	0	0	87	799	3927976	3927264	0	1317	DHAP	100	4165	0	0	1	4165	3927263	3923099	0	7692
ATCC_25922_reference	CP088729.1	100	713	0	0	87	799	4029509	4030221	0	1317	DHAP	99.976	4165	1	0	1	4165	4030222	4034386	0	7686
ATCC_25922_reference	CP088768.1	100	713	0	0	87	799	4343863	4343151	0	1317	DHAP	100	4165	0	0	1	4165	4343150	4338986	0	7692
ATCC_25922_reference	CP095520.1	100	713	0	0	87	799	287338	286626	0	1317	DHAP	100	4165	0	0	1	4165	286625	282461	0	7692
ATCC_25922_reference	CP095544.1	100	713	0	0	87	799	2954910	2954198	0	1317	DHAP	100	4165	0	0	1	4165	2954197	2950033	0	7692
ATCC_25922_reference	CP103508.1	100	713	0	0	87	799	4229177	4228465	0	1317	DHAP	100	4165	0	0	1	4165	4228464	4224300	0	7692
ATCC_25922_reference	CP103592.1	100	713	0	0	87	799	4339498	4338786	0	1317	DHAP	100	4165	0	0	1	4165	4338785	4334621	0	7692
ATCC_25922_reference	CP103710.1	100	713	0	0	87	799	4176853	4176141	0	1317	DHAP	100	4165	0	0	1	4165	4176140	4171976	0	7692
ATCC_25922_reference	CP104848.1	100	713	0	0	87	799	888063	888775	0	1317	DHAP	100	4165	0	0	1	4165	888776	892940	0	7692
ATCC_25922_reference	CP107230.1	100	713	0	0	87	799	3453313	3454025	0	1317	DHAP	100	4165	0	0	1	4165	3454026	3458190	0	7692
ATCC_25922_reference	CP116145.1	100	713	0	0	87	799	3395396	3396108	0	1317	DHAP	100	4165	0	0	1	4165	3396109	3400273	0	7692
ATCC_25922_reference	CP116181.1	100	713	0	0	87	799	4231536	4230824	0	1317	DHAP	100	4165	0	0	1	4165	4230823	4226659	0	7692
ATCC_25922_reference	CP123325.1	100	713	0	0	87	799	2410557	2411269	0	1317	DHAP	100	4165	0	0	1	4165	2411270	2415434	0	7692
ATCC_25922_reference	CP124387.1	100	713	0	0	87	799	3489121	3489833	0	1317	DHAP	100	4165	0	0	1	4165	3489834	3493998	0	7692
ATCC_25922_reference	CP124405.1	100	713	0	0	87	799	3378243	3378955	0	1317	DHAP	100	4165	0	0	1	4165	3378956	3383120	0	7692
ATCC_25922_reference	CP124410.1	100	713	0	0	87	799	3444123	3444835	0	1317	DHAP	100	4165	0	0	1	4165	3444836	3449000	0	7692
ATCC_25922_reference	CP124420.1	100	713	0	0	87	799	3930780	3931492	0	1317	DHAP	100	3826	0	0	1	3826	3931493	3935318	0	7066
ATCC_25922_reference	CP124424.1	100	713	0	0	87	799	3420141	3419429	0	1317	DHAP	99.953	2123	1	0	1	2123	3419428	3417306	0	3916
ATCC_25922_reference	CP124436.1	100	713	0	0	87	799	3595040	3595752	0	1317	DHAP	100	4165	0	0	1	4165	3595753	3599917	0	7692
ATCC_25922_reference	CP124442.1	100	713	0	0	87	799	3596330	3597042	0	1317	DHAP	100	4165	0	0	1	4165	3597043	3601207	0	7692
ATCC_25922_reference	CP124448.1	100	713	0	0	87	799	3467721	3468433	0	1317	DHAP	100	4165	0	0	1	4165	3468434	3472598	0	7692
ATCC_25922_reference	CP124455.1	100	713	0	0	87	799	538489	539201	0	1317	DHAP	100	4165	0	0	1	4165	539202	543366	0	7692
ATCC_25922_reference	CP124460.1	100	713	0	0	87	799	3392315	3393027	0	1317	DHAP	100	4165	0	0	1	4165	3393028	3397192	0	7692
ATCC_25922_reference	CP124517.1	100	713	0	0	87	799	3951840	3952552	0	1317	DHAP	100	4165	0	0	1	4165	3952553	3956717	0	7692
ATCC_25922_reference	CP125076.1	100	713	0	0	87	799	4435863	4435151	0	1317	DHAP	100	4165	0	0	1	4165	4435150	4430986	0	7692
ATCC_25922_reference	CP128907.1	100	713	0	0	87	799	3336219	3336931	0	1317	DHAP	100	4165	0	0	1	4165	3336932	3341096	0	7692
ATCC_25922_reference	CP134898.1	100	713	0	0	87	799	4236283	4235571	0	1317	DHAP	100	4165	0	0	1	4165	4235570	4231406	0	7692
ATCC_25922_reference	CP135653.1	100	713	0	0	87	799	633423	634135	0	1317	DHAP	100	4165	0	0	1	4165	634136	638300	0	7692
ATCC_25922_reference	CP135664.1	100	713	0	0	87	799	534373	535085	0	1317	DHAP	100	4165	0	0	1	4165	535086	539250	0	7692
ATCC_25922_reference	CP135691.1	100	713	0	0	87	799	3408641	3409353	0	1317	DHAP	100	4165	0	0	1	4165	3409354	3413518	0	7692
ATCC_25922_reference	CP135697.1	100	713	0	0	87	799	3438808	3439520	0	1317	DHAP	100	4165	0	0	1	4165	3439521	3443685	0	7692
ATCC_25922_reference	CP141204.1	100	713	0	0	87	799	3932928	3933640	0	1317	DHAP	100	4165	0	0	1	4165	3933641	3937805	0	7692
ATCC_25922_reference	CP145139.1	100	713	0	0	87	799	3412998	3412286	0	1317	DHAP	100	4165	0	0	1	4165	3412285	3408121	0	7692
ATCC_25922_reference	CP145628.1	100	713	0	0	87	799	3615654	3616366	0	1317	DHAP	100	4165	0	0	1	4165	3616367	3620531	0	7692
ATCC_25922_reference	CP147526.1	100	713	0	0	87	799	4323405	4322693	0	1317	DHAP	100	4165	0	0	1	4165	4322692	4318528	0	7692
ATCC_25922_reference	CP147529.1	100	713	0	0	87	799	4325629	4324917	0	1317	DHAP	100	4165	0	0	1	4165	4324916	4320752	0	7692
ATCC_25922_reference	CP147559.1	100	713	0	0	87	799	4323466	4322754	0	1317	DHAP	99.976	4165	1	0	1	4165	4322753	4318589	0	7686
ATCC_25922_reference	CP147561.1	100	713	0	0	87	799	4323685	4322973	0	1317	DHAP	99.976	4165	1	0	1	4165	4322972	4318808	0	7686
ATCC_25922_reference	CP147563.1	100	713	0	0	87	799	4323584	4322872	0	1317	DHAP	99.976	4165	1	0	1	4165	4322871	4318707	0	7686
ATCC_25922_reference	CP147565.1	100	713	0	0	87	799	4321969	4321257	0	1317	DHAP	99.976	4165	1	0	1	4165	4321256	4317092	0	7686
ATCC_25922_reference	CP163600.1	99.86	713	0	1	87	799	368622	367911	0	1310	DHAP	100	4165	0	0	1	4165	367910	363746	0	7692
ATCC_25922_reference	CP163662.1	99.86	713	0	1	87	799	2961446	2960735	0	1310	DHAP	100	4165	0	0	1	4165	2960734	2956570	0	7692
ATCC_25922_reference	CP164165.1	99.86	713	0	1	87	799	3029086	3028375	0	1310	DHAP	99.976	4165	0	1	1	4165	3028374	3024211	0	7685
ATCC_25922_reference	CP164372.1	99.86	713	0	1	87	799	569150	569861	0	1310	DHAP	100	4165	0	0	1	4165	569862	574026	0	7692
ATCC_25922_reference	CP164430.1	99.86	713	0	1	87	799	4524353	4525064	0	1310	DHAP	100	4165	0	0	1	4165	4525065	4529229	0	7692
ATCC_25922_reference	CP164971.1	99.86	713	0	1	87	799	3371021	3370310	0	1310	DHAP	99.976	4165	0	1	1	4165	3370309	3366146	0	7685
ATCC_25922_reference	CP165013.1	100	713	0	0	87	799	3418808	3419520	0	1317	DHAP	100	4165	0	0	1	4165	3419521	3423685	0	7692
ATCC_25922_reference	CP165109.1	99.86	713	0	1	87	799	546958	546247	0	1310	DHAP	99.976	4165	0	1	1	4165	546246	542083	0	7685
ATCC_25922_reference	CP165453.1	99.86	713	0	1	87	799	4626239	4626950	0	1310	DHAP	100	4165	0	0	1	4165	4626951	4631115	0	7692
ATCC_25922_reference	CP174353.1	100	713	0	0	87	799	4280047	4279335	0	1317	DHAP	100	4165	0	0	1	4165	4279334	4275170	0	7692
ATCC_25922_reference	CP174453.1	100	713	0	0	87	799	4311820	4311108	0	1317	DHAP	100	4165	0	0	1	4165	4311107	4306943	0	7692
ATCC_25922_reference	CP176051.1	100	713	0	0	87	799	4271214	4270502	0	1317	DHAP	100	4165	0	0	1	4165	4270501	4266337	0	7692
ATCC_25922_reference	CP181560.1	100	713	0	0	87	799	4267430	4266718	0	1317	DHAP	100	4165	0	0	1	4165	4266717	4262553	0	7692
ATCC_25922_reference	CP181727.1	100	713	0	0	87	799	4417963	4417251	0	1317	DHAP	100	4165	0	0	1	4165	4417250	4413086	0	7692
ATCC_25922_reference	CP181758.1	100	713	0	0	87	799	4334505	4333793	0	1317	DHAP	100	4165	0	0	1	4165	4333792	4329628	0	7692
ATCC_25922_reference	CP181784.1	100	713	0	0	87	799	685900	685188	0	1317	DHAP	100	4165	0	0	1	4165	685187	681023	0	7692
ATCC_25922_reference	CP182060.1	100	713	0	0	87	799	711355	712067	0	1317	DHAP	100	4165	0	0	1	4165	712068	716232	0	7692
ATCC_25922_reference	CP183699.1	100	713	0	0	87	799	3868841	3869553	0	1317	DHAP	100	4165	0	0	1	4165	3869554	3873718	0	7692
ATCC_25922_reference	CP183752.1	100	713	0	0	87	799	3890544	3889832	0	1317	DHAP	100	4165	0	0	1	4165	3889831	3885667	0	7692
ATCC_25922_reference	CP183996.1	100	713	0	0	87	799	3331482	3332194	0	1317	DHAP	100	4165	0	0	1	4165	3332195	3336359	0	7692
ATCC_25922_reference	CP184002.1	100	713	0	0	87	799	4278887	4278175	0	1317	DHAP	100	4165	0	0	1	4165	4278174	4274010	0	7692
ATCC_25922_reference	CP184007.1	100	713	0	0	87	799	3494042	3493330	0	1317	DHAP	100	4165	0	0	1	4165	3493329	3489165	0	7692
ATCC_25922_reference	CP184019.1	100	713	0	0	87	799	4948024	4947312	0	1317	DHAP	100	4165	0	0	1	4165	4947311	4943147	0	7692
ATCC_25922_reference	CP184025.1	100	713	0	0	87	799	4383677	4382965	0	1317	DHAP	100	4165	0	0	1	4165	4382964	4378800	0	7692
ATCC_25922_reference	CP184030.1	100	713	0	0	87	799	4382922	4382210	0	1317	DHAP	100	4165	0	0	1	4165	4382209	4378045	0	7692
ATCC_25922_reference	CP184035.1	100	713	0	0	87	799	4382912	4382200	0	1317	DHAP	100	4165	0	0	1	4165	4382199	4378035	0	7692
ATCC_25922_reference	CP184040.1	100	713	0	0	87	799	4382936	4382224	0	1317	DHAP	100	4165	0	0	1	4165	4382223	4378059	0	7692
ATCC_25922_reference	CP184045.1	100	713	0	0	87	799	4200623	4201335	0	1317	DHAP	100	4165	0	0	1	4165	4201336	4205500	0	7692
ATCC_25922_reference	CP184069.1	100	713	0	0	87	799	4250068	4249356	0	1317	DHAP	100	3433	0	0	1	3433	4249355	4245923	0	6340
ATCC_25922_reference	CP184086.1	100	713	0	0	87	799	3413897	3414609	0	1317	DHAP	100	4165	0	0	1	4165	3414610	3418774	0	7692
ATCC_25922_reference	CP184091.1	100	713	0	0	87	799	3414354	3415066	0	1317	DHAP	100	4165	0	0	1	4165	3415067	3419231	0	7692
ATCC_25922_reference	CP184097.1	100	713	0	0	87	799	3451339	3452051	0	1317	DHAP	100	4165	0	0	1	4165	3452052	3456216	0	7692
ATCC_25922_reference	CP184102.1	100	713	0	0	87	799	4236260	4235548	0	1317	DHAP	100	4165	0	0	1	4165	4235547	4231383	0	7692
ATCC_25922_reference	CP184114.1	100	713	0	0	87	799	534347	535059	0	1317	DHAP	100	4165	0	0	1	4165	535060	539224	0	7692
ATCC_25922_reference	CP185395.1	100	713	0	0	87	799	4040517	4041229	0	1317	DHAP	100	4165	0	0	1	4165	4041230	4045394	0	7692
ATCC_25922_reference	CP189918.1	100	713	0	0	87	799	3496182	3496894	0	1317	DHAP	100	4165	0	0	1	4165	3496895	3501059	0	7692
ATCC_25922_reference	CP189951.1	100	713	0	0	87	799	3349637	3350349	0	1317	DHAP	100	4165	0	0	1	4165	3350350	3354514	0	7692
ATCC_25922_reference	LR890693.1	100	713	0	0	87	799	3978112	3978824	0	1317	DHAP	100	4165	0	0	1	4165	3978825	3982989	0	7692
ATCC_25922_reference	LS992168.1	100	713	0	0	87	799	4289526	4288814	0	1317	DHAP	100	4165	0	0	1	4165	4288813	4284649	0	7692
ATCC_25922_reference	OX030701.1	100	713	0	0	87	799	3433566	3434278	0	1317	DHAP	100	4165	0	0	1	4165	3434279	3438443	0	7692
ATCC_25922_reference	OZ038642.1	100	713	0	0	87	799	4273866	4273154	0	1317	DHAP	99.923	3886	1	2	1	3885	4273153	4269269	0	7158
ATCC_25922_reference	OZ038696.1	100	713	0	0	87	799	4218047	4217335	0	1317	DHAP	100	4165	0	0	1	4165	4217334	4213170	0	7692
ATCC_25922_reference	OZ038729.1	100	713	0	0	87	799	4131227	4130515	0	1317	DHAP	100	4165	0	0	1	4165	4130514	4126350	0	7692
ATCC_25922_reference	OZ038862.1	100	713	0	0	87	799	4226601	4227313	0	1317	DHAP	100	4165	0	0	1	4165	4227314	4231478	0	7692
ATCC_25922_reference	OZ038998.1	100	713	0	0	87	799	4218168	4217456	0	1317	DHAP	100	4165	0	0	1	4165	4217455	4213291	0	7692
ATCC_25922_reference	OZ039045.1	100	713	0	0	87	799	4213261	4213973	0	1317	DHAP	100	4165	0	0	1	4165	4213974	4218138	0	7692
ATCC_25922_reference	OZ039113.1	100	713	0	0	87	799	4227013	4226301	0	1317	DHAP	100	4165	0	0	1	4165	4226300	4222136	0	7692
ATCC_25922_reference	OZ039171.1	100	713	0	0	87	799	4302853	4302141	0	1317	DHAP	100	4165	0	0	1	4165	4302140	4297976	0	7692
ATCC_25922_reference	OZ039365.1	100	713	0	0	87	799	4226039	4225327	0	1317	DHAP	100	4165	0	0	1	4165	4225326	4221162	0	7692
ATCC_25922_reference	OZ039505.1	100	713	0	0	87	799	4218824	4218112	0	1317	DHAP	100	4165	0	0	1	4165	4218111	4213947	0	7692
ATCC_25922_reference	OZ039886.1	100	713	0	0	87	799	4314777	4315489	0	1317	DHAP	100	4165	0	0	1	4165	4315490	4319654	0	7692
ATCC_25922_reference	OZ039888.1	100	713	0	0	87	799	4400181	4399469	0	1317	DHAP	100	4165	0	0	1	4165	4399468	4395304	0	7692
ATCC_25922_reference	OZ040018.1	100	713	0	0	87	799	4369410	4368698	0	1317	DHAP	100	4165	0	0	1	4165	4368697	4364533	0	7692
ATCC_25922_reference	OZ040267.1	100	713	0	0	87	799	4222811	4223523	0	1317	DHAP	100	4165	0	0	1	4165	4223524	4227688	0	7692
ATCC_25922_reference	OZ040453.1	100	713	0	0	87	799	4324676	4323964	0	1317	DHAP	100	4165	0	0	1	4165	4323963	4319799	0	7692
ATCC_25922_reference	OZ040465.1	100	713	0	0	87	799	4245018	4244306	0	1317	DHAP	100	4165	0	0	1	4165	4244305	4240141	0	7692
ATCC_25922_reference	OZ040494.1	100	713	0	0	87	799	4240615	4241327	0	1317	DHAP	100	4165	0	0	1	4165	4241328	4245492	0	7692
ATCC_25922_reference	OZ040545.1	100	713	0	0	87	799	4305741	4305029	0	1317	DHAP	100	4165	0	0	1	4165	4305028	4300864	0	7692
ATCC_25922_reference	OZ040716.1	100	713	0	0	87	799	4239083	4239795	0	1317	DHAP	100	4165	0	0	1	4165	4239796	4243960	0	7692
ATCC_25922_reference	OZ040784.1	100	713	0	0	87	799	4267147	4266435	0	1317	DHAP	100	4165	0	0	1	4165	4266434	4262270	0	7692
ATCC_25922_reference	OZ040950.1	100	713	0	0	87	799	4283947	4283235	0	1317	DHAP	100	4165	0	0	1	4165	4283234	4279070	0	7692
ATCC_25922_reference	OZ040994.1	100	713	0	0	87	799	4251031	4251743	0	1317	DHAP	100	4165	0	0	1	4165	4251744	4255908	0	7692
ATCC_25922_reference	OZ043821.1	100	713	0	0	87	799	4204412	4203700	0	1317	DHAP	100	4165	0	0	1	4165	4203699	4199535	0	7692
ATCC_25922_reference	OZ043825.1	100	713	0	0	87	799	4239096	4238384	0	1317	DHAP	100	4165	0	0	1	4165	4238383	4234219	0	7692
ATCC_25922_reference	OZ043863.1	100	713	0	0	87	799	894052	894764	0	1317	DHAP	100	4165	0	0	1	4165	894765	898929	0	7692
ATCC_25922_reference	AP019803.1	98.977	391	4	0	61	451	5031328	5031718	0	701	DHAP	99.664	4165	14	0	1	4165	5034653	5038817	0	7614
ATCC_25922_reference	AP021946.1	98.919	740	7	1	61	799	4345374	4344635	0	1321	DHAP	99.688	4165	13	0	1	4165	4344634	4340470	0	7620
ATCC_25922_reference	AP021963.1	99.054	740	6	1	61	799	4248244	4247505	0	1327	DHAP	99.688	4165	13	0	1	4165	4247504	4243340	0	7620
ATCC_25922_reference	AP022069.1	99.053	739	7	0	61	799	4478708	4477970	0	1327	DHAP	99.688	4165	13	0	1	4165	4477969	4473805	0	7620
ATCC_25922_reference	AP022173.1	99.054	740	6	1	61	799	4501552	4500813	0	1327	DHAP	99.688	4165	13	0	1	4165	4500812	4496648	0	7620
ATCC_25922_reference	AP022207.1	99.053	739	7	0	61	799	4527798	4527060	0	1327	DHAP	99.822	1123	2	0	1	1123	4527059	4525937	0	2063
ATCC_25922_reference	AP022222.1	98.919	740	7	1	61	799	4299915	4299176	0	1321	DHAP	99.688	4165	13	0	1	4165	4299175	4295011	0	7620
ATCC_25922_reference	AP022650.1	99.054	740	6	1	61	799	4955126	4955865	0	1327	DHAP	99.688	4165	13	0	1	4165	4955866	4960030	0	7620
ATCC_25922_reference	AP024687.1	98.684	228	2	1	61	287	4413018	4412791	1.72e-110	403	DHAP	99.688	4165	13	0	1	4165	4409692	4405528	0	7620
ATCC_25922_reference	AP025657.1	98.919	740	7	1	61	799	4229125	4228386	0	1321	DHAP	99.688	4165	13	0	1	4165	4228385	4224221	0	7620
ATCC_25922_reference	AP025662.1	98.919	740	7	1	61	799	4228587	4227848	0	1321	DHAP	99.688	4165	13	0	1	4165	4227847	4223683	0	7620
ATCC_25922_reference	AP026463.1	99.054	740	6	1	61	799	4207564	4206825	0	1327	DHAP	99.664	4165	14	0	1	4165	4206824	4202660	0	7614
ATCC_25922_reference	AP026902.1	99.054	740	6	1	61	799	4002562	4001823	0	1327	DHAP	99.688	4165	13	0	1	4165	4001822	3997658	0	7620
ATCC_25922_reference	AP027474.1	99.054	740	6	1	61	799	3938145	3937406	0	1327	DHAP	99.731	744	2	0	1	744	3937405	3936662	0	1363
ATCC_25922_reference	AP027563.1	99.054	740	6	1	61	799	469252	469991	0	1327	DHAP	99.688	4165	13	0	1	4165	469992	474156	0	7620
ATCC_25922_reference	AP039418.1	99.054	740	6	1	61	799	4315336	4314597	0	1327	DHAP	99.664	4165	14	0	1	4165	4314596	4310432	0	7614
ATCC_25922_reference	CP009859.1	99.054	740	6	1	61	799	5166338	5167077	0	1327	DHAP	99.688	4165	13	0	1	4165	5167078	5171242	0	7620
ATCC_25922_reference	CP010140.1	99.054	740	6	1	61	799	346417	347156	0	1327	DHAP	99.688	4165	13	0	1	4165	347157	351321	0	7620
ATCC_25922_reference	CP010315.1	99.054	740	6	1	61	799	4874829	4875568	0	1327	DHAP	99.64	4165	14	1	1	4165	4875569	4879732	0	7607
ATCC_25922_reference	CP012625.1	99.054	740	6	1	61	799	4375715	4374976	0	1327	DHAP	99.688	4165	13	0	1	4165	4374975	4370811	0	7620
ATCC_25922_reference	CP015834.1	99.054	740	6	1	61	799	5032572	5033311	0	1327	DHAP	99.688	4165	13	0	1	4165	5033312	5037476	0	7620
ATCC_25922_reference	CP015995.1	99.054	740	6	1	61	799	4227010	4226271	0	1327	DHAP	99.688	4165	13	0	1	4165	4226270	4222106	0	7620
ATCC_25922_reference	CP018962.1	98.919	740	7	1	61	799	1818119	1818858	0	1321	DHAP	99.688	4165	13	0	1	4165	1818859	1823023	0	7620
ATCC_25922_reference	CP019029.1	99.054	740	6	1	61	799	2479961	2479222	0	1327	DHAP	99.688	4165	13	0	1	4165	2479221	2475057	0	7620
ATCC_25922_reference	CP019392.1	99.054	740	6	1	61	799	156589	155850	0	1327	DHAP	99.688	4165	13	0	1	4165	155849	151685	0	7620
ATCC_25922_reference	CP020495.1	99.053	739	7	0	61	799	4405482	4404744	0	1327	DHAP	99.688	4165	13	0	1	4165	4404743	4400579	0	7620
ATCC_25922_reference	CP020516.1	99.053	739	7	0	61	799	4405479	4404741	0	1327	DHAP	99.688	4165	13	0	1	4165	4404740	4400576	0	7620
ATCC_25922_reference	CP020520.1	99.054	740	6	1	61	799	4226940	4226201	0	1327	DHAP	99.688	4165	13	0	1	4165	4226200	4222036	0	7620
ATCC_25922_reference	CP020545.1	99.054	740	6	1	61	799	4883158	4883897	0	1327	DHAP	99.616	4165	16	0	1	4165	4883898	4888062	0	7603
ATCC_25922_reference	CP021193.1	99.054	740	6	1	61	799	1747139	1746400	0	1327	DHAP	99.688	4165	13	0	1	4165	1746399	1742235	0	7620
ATCC_25922_reference	CP021202.1	99.053	739	7	0	61	799	1289800	1290538	0	1327	DHAP	99.688	4165	13	0	1	4165	1290539	1294703	0	7620
ATCC_25922_reference	CP022229.3	99.053	739	7	0	61	799	2742232	2742970	0	1327	DHAP	99.688	4165	13	0	1	4165	2742971	2747135	0	7620
ATCC_25922_reference	CP022609.1	99.054	740	6	1	61	799	1208933	1209672	0	1327	DHAP	99.568	4165	13	5	1	4165	1209673	1213832	0	7587
ATCC_25922_reference	CP023142.1	99.054	740	6	1	61	799	4549647	4548908	0	1327	DHAP	99.688	4165	13	0	1	4165	4548907	4544743	0	7620
ATCC_25922_reference	CP023366.1	98.919	740	7	1	61	799	4271236	4270497	0	1321	DHAP	99.688	4165	13	0	1	4165	4270496	4266332	0	7620
ATCC_25922_reference	CP023386.1	98.919	740	7	1	61	799	4276077	4275338	0	1321	DHAP	99.688	4165	13	0	1	4165	4275337	4271173	0	7620
ATCC_25922_reference	CP023644.1	98.919	740	7	1	61	799	4646968	4646229	0	1321	DHAP	99.688	4165	13	0	1	4165	4646228	4642064	0	7620
ATCC_25922_reference	CP023820.1	99.053	739	7	0	61	799	4972267	4973005	0	1327	DHAP	99.688	4165	13	0	1	4165	4973006	4977170	0	7620
ATCC_25922_reference	CP023960.1	98.977	391	4	0	61	451	2801316	2800926	0	701	DHAP	99.664	4165	14	0	1	4165	2797991	2793827	0	7614
ATCC_25922_reference	CP024141.1	99.054	740	6	1	61	799	4295737	4294998	0	1327	DHAP	99.64	4165	14	1	1	4165	4294997	4290834	0	7607
ATCC_25922_reference	CP024851.1	99.053	739	7	0	61	799	1595215	1595953	0	1327	DHAP	99.688	4165	13	0	1	4165	1595954	1600118	0	7620
ATCC_25922_reference	CP024862.1	99.053	739	7	0	61	799	3183470	3184208	0	1327	DHAP	99.688	4165	13	0	1	4165	3184209	3188373	0	7620
ATCC_25922_reference	CP024997.2	99.054	740	6	1	61	799	229526	230265	0	1327	DHAP	99.64	4165	14	1	1	4165	230266	234429	0	7607
ATCC_25922_reference	CP025036.2	99.054	740	6	1	61	799	1481167	1481906	0	1327	DHAP	99.64	4165	14	1	1	4165	1481907	1486070	0	7607
ATCC_25922_reference	CP025401.1	99.054	740	6	1	61	799	5058636	5059375	0	1327	DHAP	99.688	4165	13	0	1	4165	5059376	5063540	0	7620
ATCC_25922_reference	CP025707.1	99.053	739	7	0	61	799	3186288	3187026	0	1327	DHAP	99.688	4165	13	0	1	4165	3187027	3191191	0	7620
ATCC_25922_reference	CP026491.1	99.054	740	6	1	61	799	3571929	3572668	0	1327	DHAP	99.688	4165	13	0	1	4165	3572669	3576833	0	7620
ATCC_25922_reference	CP026853.1	99.054	740	6	1	61	799	4899166	4899905	0	1327	DHAP	99.688	4165	13	0	1	4165	4899906	4904070	0	7620
ATCC_25922_reference	CP026939.2	99.054	740	6	1	61	799	4296565	4295826	0	1327	DHAP	99.64	4165	14	1	1	4165	4295825	4291662	0	7607
ATCC_25922_reference	CP027134.1	99.053	739	7	0	61	799	657197	657935	0	1327	DHAP	99.688	4165	13	0	1	4165	657936	662100	0	7620
ATCC_25922_reference	CP027461.1	99.048	735	6	1	61	794	8185	8919	0	1317	DHAP	99.64	4165	15	0	1	4165	10367	14531	0	7609
ATCC_25922_reference	CP028589.2	99.053	739	7	0	61	799	4350718	4349980	0	1327	DHAP	99.688	4165	13	0	1	4165	4349979	4345815	0	7620
ATCC_25922_reference	CP029164.1	99.054	740	6	1	61	799	81726	80987	0	1327	DHAP	99.688	4165	13	0	1	4165	80986	76822	0	7620
ATCC_25922_reference	CP029574.1	98.919	740	7	1	61	799	1579247	1579986	0	1321	DHAP	99.688	4165	13	0	1	4165	1579987	1584151	0	7620
ATCC_25922_reference	CP029579.1	99.053	739	7	0	61	799	1917287	1916549	0	1327	DHAP	99.688	4165	13	0	1	4165	1916548	1912384	0	7620
ATCC_25922_reference	CP030111.1	99.054	740	6	1	61	799	4168029	4167290	0	1327	DHAP	99.688	4165	13	0	1	4165	4167289	4163125	0	7620
ATCC_25922_reference	CP030768.1	99.054	740	6	1	61	799	2499208	2499947	0	1327	DHAP	99.688	4165	13	0	1	4165	2499948	2504112	0	7620
ATCC_25922_reference	CP031546.1	99.054	740	6	1	61	799	723857	724596	0	1327	DHAP	99.64	4165	14	1	1	4165	724597	728760	0	7607
ATCC_25922_reference	CP032066.1	99.054	740	6	1	61	799	1016987	1016248	0	1327	DHAP	99.688	4165	13	0	1	4165	1016247	1012083	0	7620
ATCC_25922_reference	CP032261.1	98.917	739	8	0	61	799	4343094	4342356	0	1321	DHAP	99.688	4165	13	0	1	4165	4342355	4338191	0	7620
ATCC_25922_reference	CP032515.1	99.054	740	6	1	61	799	5056266	5057005	0	1327	DHAP	99.688	4165	13	0	1	4165	5057006	5061170	0	7620
ATCC_25922_reference	CP032879.1	99.053	739	7	0	61	799	3570360	3571098	0	1327	DHAP	99.688	4165	13	0	1	4165	3571099	3575263	0	7620
ATCC_25922_reference	CP033092.2	99.054	740	6	1	61	799	4139481	4138742	0	1327	DHAP	99.688	4165	13	0	1	4165	4138741	4134577	0	7620
ATCC_25922_reference	CP033850.1	99.054	740	6	1	61	799	2200885	2201624	0	1327	DHAP	99.688	4165	13	0	1	4165	2201625	2205789	0	7620
ATCC_25922_reference	CP033884.1	99.053	739	7	0	61	799	2802235	2802973	0	1327	DHAP	99.688	4165	13	0	1	4165	2802974	2807138	0	7620
ATCC_25922_reference	CP035330.1	99.054	740	6	1	61	799	1420268	1421007	0	1327	DHAP	99.688	4165	13	0	1	4165	1421008	1425172	0	7620
ATCC_25922_reference	CP038791.1	99.054	740	6	1	61	799	4444695	4443956	0	1327	DHAP	99.64	4165	14	1	1	4165	4443955	4439792	0	7607
ATCC_25922_reference	CP040456.1	99.054	740	6	1	61	799	4395330	4394591	0	1327	DHAP	99.664	4165	14	0	1	4165	4394590	4390426	0	7614
ATCC_25922_reference	CP040919.1	99.054	740	6	1	61	799	4272725	4271986	0	1327	DHAP	99.688	4165	13	0	1	4165	4271985	4267821	0	7620
ATCC_25922_reference	CP041302.1	99.054	740	6	1	61	799	4131997	4131258	0	1327	DHAP	99.765	3405	7	1	1	3404	4131257	4127853	0	6242
ATCC_25922_reference	CP041522.1	99.054	740	6	1	61	799	148397	149136	0	1327	DHAP	99.688	4165	13	0	1	4165	149137	153301	0	7620
ATCC_25922_reference	CP041526.1	99.054	740	6	1	61	799	1775984	1775245	0	1327	DHAP	99.688	4165	13	0	1	4165	1775244	1771080	0	7620
ATCC_25922_reference	CP041563.1	98.834	343	4	0	61	403	4249283	4249625	2.63e-173	612	DHAP	99.688	4165	13	0	1	4165	4252608	4256772	0	7620
ATCC_25922_reference	CP042599.1	99.053	739	7	0	61	799	2846092	2845354	0	1327	DHAP	99.52	4165	20	0	1	4165	2845353	2841189	0	7581
ATCC_25922_reference	CP043295.1	99.053	739	7	0	61	799	1942162	1941424	0	1327	DHAP	99.82	1114	2	0	1	1114	1941423	1940310	0	2047
ATCC_25922_reference	CP043406.1	99.054	740	6	1	61	799	2633122	2632383	0	1327	DHAP	99.688	4165	13	0	1	4165	2632382	2628218	0	7620
ATCC_25922_reference	CP043736.1	99.054	740	6	1	61	799	4300659	4299920	0	1327	DHAP	99.688	4165	13	0	1	4165	4299919	4295755	0	7620
ATCC_25922_reference	CP043950.1	99.054	740	6	1	61	799	664841	665580	0	1327	DHAP	99.64	4165	15	0	1	4165	665581	669745	0	7609
ATCC_25922_reference	CP044403.1	99.053	739	7	0	61	799	705279	706017	0	1327	DHAP	99.688	4165	13	0	1	4165	706018	710182	0	7620
ATCC_25922_reference	CP047277.1	99.054	740	6	1	61	799	4105290	4104551	0	1327	DHAP	99.664	4165	14	0	1	4165	4104550	4100386	0	7614
ATCC_25922_reference	CP047609.1	99.053	739	7	0	61	799	4983260	4983998	0	1327	DHAP	99.688	4165	13	0	1	4165	4983999	4988163	0	7620
ATCC_25922_reference	CP048857.1	99.054	740	6	1	61	799	553633	554372	0	1327	DHAP	99.688	4165	13	0	1	4165	554373	558537	0	7620
ATCC_25922_reference	CP048863.1	98.919	740	7	1	61	799	560347	561086	0	1321	DHAP	99.688	4165	13	0	1	4165	561087	565251	0	7620
ATCC_25922_reference	CP049196.1	99.053	739	7	0	61	799	3925818	3925080	0	1327	DHAP	99.688	4165	13	0	1	4165	3925079	3920915	0	7620
ATCC_25922_reference	CP049197.1	99.053	739	7	0	61	799	3617781	3617043	0	1327	DHAP	99.688	4165	13	0	1	4165	3617042	3612878	0	7620
ATCC_25922_reference	CP049198.1	98.917	739	8	0	61	799	3320020	3319282	0	1321	DHAP	99.688	4165	13	0	1	4165	3319281	3315117	0	7620
ATCC_25922_reference	CP049839.1	99.054	740	6	1	61	799	555553	556292	0	1327	DHAP	99.688	4165	13	0	1	4165	556293	560457	0	7620
ATCC_25922_reference	CP049852.1	99.054	740	6	1	61	799	555184	555923	0	1327	DHAP	99.668	3914	13	0	1	3914	555924	559837	0	7156
ATCC_25922_reference	CP050197.1	98.784	740	8	1	61	799	5155532	5156271	0	1315	DHAP	99.616	4165	16	0	1	4165	5156272	5160436	0	7603
ATCC_25922_reference	CP050213.1	98.919	740	7	1	61	799	5733242	5733981	0	1321	DHAP	99.688	4165	13	0	1	4165	5733982	5738146	0	7620
ATCC_25922_reference	CP050998.1	99.054	740	6	1	61	799	2338879	2338140	0	1327	DHAP	99.664	4165	14	0	1	4165	2338139	2333975	0	7614
ATCC_25922_reference	CP051688.1	99.054	740	6	1	61	799	584264	585003	0	1327	DHAP	99.688	4165	13	0	1	4165	585004	589168	0	7620
ATCC_25922_reference	CP051694.1	99.054	740	6	1	61	799	4422499	4421760	0	1327	DHAP	99.688	4165	13	0	1	4165	4421759	4417595	0	7620
ATCC_25922_reference	CP051719.1	99.054	740	6	1	61	799	3552403	3553142	0	1327	DHAP	99.664	4165	14	0	1	4165	3553143	3557307	0	7614
ATCC_25922_reference	CP053247.1	99.054	740	6	1	61	799	1594842	1594103	0	1327	DHAP	99.688	4165	13	0	1	4165	1594102	1589938	0	7620
ATCC_25922_reference	CP053251.2	99.054	740	6	1	61	799	556744	557483	0	1327	DHAP	99.688	4165	13	0	1	4165	557484	561648	0	7620
ATCC_25922_reference	CP053662.1	99.054	740	6	1	61	799	4531089	4530350	0	1327	DHAP	99.688	4165	13	0	1	4165	4530349	4526185	0	7620
ATCC_25922_reference	CP054161.1	99.053	739	7	0	61	799	264010	263272	0	1327	DHAP	99.688	4165	13	0	1	4165	263271	259107	0	7620
ATCC_25922_reference	CP054214.1	99.054	740	6	1	61	799	555193	555932	0	1327	DHAP	99.688	4165	13	0	1	4165	555933	560097	0	7620
ATCC_25922_reference	CP054232.1	99.054	740	6	1	61	799	3479386	3480125	0	1327	DHAP	99.688	4165	13	0	1	4165	3480126	3484290	0	7620
ATCC_25922_reference	CP054319.1	99.054	740	6	1	61	799	1977635	1978374	0	1327	DHAP	99.64	4167	13	2	1	4165	1978375	1982541	0	7611
ATCC_25922_reference	CP054325.1	99.054	740	6	1	61	799	3613825	3614564	0	1327	DHAP	99.52	4166	16	2	1	4165	3614565	3618727	0	7579
ATCC_25922_reference	CP055660.1	99.054	740	6	1	61	799	3693332	3694071	0	1327	DHAP	99.688	4165	13	0	1	4165	3694072	3698236	0	7620
ATCC_25922_reference	CP056036.1	99.054	740	6	1	61	799	4554090	4553351	0	1327	DHAP	99.688	4165	13	0	1	4165	4553350	4549186	0	7620
ATCC_25922_reference	CP056481.1	99.054	740	6	1	61	799	564918	565657	0	1327	DHAP	99.688	4165	13	0	1	4165	565658	569822	0	7620
ATCC_25922_reference	CP056551.1	99.054	740	6	1	61	799	2408521	2407782	0	1327	DHAP	99.688	4165	13	0	1	4165	2407781	2403617	0	7620
ATCC_25922_reference	CP056565.1	99.054	740	6	1	61	799	4135634	4134895	0	1327	DHAP	99.64	4165	14	1	1	4165	4134894	4130731	0	7607
ATCC_25922_reference	CP056569.1	99.054	740	6	1	61	799	555444	556183	0	1327	DHAP	99.688	4165	13	0	1	4165	556184	560348	0	7620
ATCC_25922_reference	CP056598.1	99.054	740	6	1	61	799	2579238	2578499	0	1327	DHAP	99.688	4165	13	0	1	4165	2578498	2574334	0	7620
ATCC_25922_reference	CP057417.1	98.919	740	7	1	61	799	4086771	4086032	0	1321	DHAP	99.825	1145	2	0	1	1145	4086031	4084887	0	2104
ATCC_25922_reference	CP057420.1	98.919	740	7	1	61	799	4090637	4089898	0	1321	DHAP	99.825	1145	2	0	1	1145	4089897	4088753	0	2104
ATCC_25922_reference	CP057429.1	98.919	740	7	1	61	799	4080379	4079640	0	1321	DHAP	99.825	1145	2	0	1	1145	4079639	4078495	0	2104
ATCC_25922_reference	CP057432.1	98.919	740	7	1	61	799	4048631	4047892	0	1321	DHAP	99.825	1145	2	0	1	1145	4047891	4046747	0	2104
ATCC_25922_reference	CP057435.1	98.919	740	7	1	61	799	4080378	4079639	0	1321	DHAP	99.825	1145	2	0	1	1145	4079638	4078494	0	2104
ATCC_25922_reference	CP057438.1	98.919	740	7	1	61	799	4089860	4089121	0	1321	DHAP	99.825	1145	2	0	1	1145	4089120	4087976	0	2104
ATCC_25922_reference	CP057453.1	98.919	740	7	1	61	799	2395636	2394897	0	1321	DHAP	99.688	4165	13	0	1	4165	2394896	2390732	0	7620
ATCC_25922_reference	CP057465.1	99.054	740	6	1	61	799	4420556	4419817	0	1327	DHAP	99.688	4165	13	0	1	4165	4419816	4415652	0	7620
ATCC_25922_reference	CP057936.1	99.054	740	6	1	61	799	4100431	4099692	0	1327	DHAP	99.64	4165	14	1	1	4165	4099691	4095528	0	7607
ATCC_25922_reference	CP058223.1	98.919	740	7	1	61	799	500217	499478	0	1321	DHAP	99.688	4165	13	0	1	4165	499477	495313	0	7620
ATCC_25922_reference	CP058574.1	99.054	740	6	1	61	799	4379254	4378515	0	1327	DHAP	99.688	4165	13	0	1	4165	4378514	4374350	0	7620
ATCC_25922_reference	CP058897.1	99.054	740	6	1	61	799	4814559	4815298	0	1327	DHAP	99.688	4165	13	0	1	4165	4815299	4819463	0	7620
ATCC_25922_reference	CP058917.1	99.054	740	6	1	61	799	4818722	4819461	0	1327	DHAP	99.688	4165	13	0	1	4165	4819462	4823626	0	7620
ATCC_25922_reference	CP058922.1	99.054	740	6	1	61	799	4855212	4855951	0	1327	DHAP	99.688	4165	13	0	1	4165	4855952	4860116	0	7620
ATCC_25922_reference	CP059119.1	99.053	739	7	0	61	799	4258747	4258009	0	1327	DHAP	99.688	4165	13	0	1	4165	4258008	4253844	0	7620
ATCC_25922_reference	CP059332.1	99.054	740	6	1	61	799	4902231	4902970	0	1327	DHAP	99.688	4165	13	0	1	4165	4902971	4907135	0	7620
ATCC_25922_reference	CP059339.1	99.054	740	6	1	61	799	4961292	4962031	0	1327	DHAP	99.688	4165	13	0	1	4165	4962032	4966196	0	7620
ATCC_25922_reference	CP060057.1	99.054	740	6	1	61	799	4473077	4472338	0	1327	DHAP	99.664	4165	14	0	1	4165	4472337	4468173	0	7614
ATCC_25922_reference	CP060061.1	99.054	740	6	1	61	799	4502322	4501583	0	1327	DHAP	99.664	4165	14	0	1	4165	4501582	4497418	0	7614
ATCC_25922_reference	CP060083.1	99.054	740	6	1	61	799	4501476	4500737	0	1327	DHAP	99.664	4165	14	0	1	4165	4500736	4496572	0	7614
ATCC_25922_reference	CP060953.1	99.054	740	6	1	61	799	3494426	3495165	0	1327	DHAP	99.688	4165	13	0	1	4165	3495166	3499330	0	7620
ATCC_25922_reference	CP061239.1	99.054	740	6	1	61	799	4321394	4320655	0	1327	DHAP	99.664	4165	14	0	1	4165	4320654	4316490	0	7614
ATCC_25922_reference	CP062863.1	99.054	740	6	1	61	799	4094200	4093461	0	1327	DHAP	99.688	4165	13	0	1	4165	4093460	4089296	0	7620
ATCC_25922_reference	CP062908.1	99.054	740	6	1	61	799	4094200	4093461	0	1327	DHAP	99.688	4165	13	0	1	4165	4093460	4089296	0	7620
ATCC_25922_reference	CP063492.1	99.054	740	6	1	61	799	1291631	1292370	0	1327	DHAP	99.688	4165	13	0	1	4165	1292371	1296535	0	7620
ATCC_25922_reference	CP064103.1	99.053	739	7	0	61	799	4532199	4531461	0	1327	DHAP	99.688	4165	13	0	1	4165	4531460	4527296	0	7620
ATCC_25922_reference	CP065136.1	98.917	739	8	0	61	799	4576904	4576166	0	1321	DHAP	99.688	4165	13	0	1	4165	4576165	4572001	0	7620
ATCC_25922_reference	CP066836.1	98.919	740	7	1	61	799	2508648	2507909	0	1321	DHAP	99.688	4165	13	0	1	4165	2507908	2503744	0	7620
ATCC_25922_reference	CP066839.1	99.054	740	6	1	61	799	4267833	4267094	0	1327	DHAP	99.688	4165	13	0	1	4165	4267093	4262929	0	7620
ATCC_25922_reference	CP067299.1	99.054	740	6	1	61	799	486589	487328	0	1327	DHAP	99.688	4165	13	0	1	4165	487329	491493	0	7620
ATCC_25922_reference	CP067303.1	99.054	740	6	1	61	799	486589	487328	0	1327	DHAP	99.688	4165	13	0	1	4165	487329	491493	0	7620
ATCC_25922_reference	CP068035.1	99.054	740	6	1	61	799	726484	727223	0	1327	DHAP	99.64	4165	14	1	1	4165	727224	731387	0	7607
ATCC_25922_reference	CP068806.1	99.054	740	6	1	61	799	471539	472278	0	1327	DHAP	99.688	4165	13	0	1	4165	472279	476443	0	7620
ATCC_25922_reference	CP068825.1	99.054	740	6	1	61	799	471539	472278	0	1327	DHAP	99.688	4165	13	0	1	4165	472279	476443	0	7620
ATCC_25922_reference	CP068828.1	98.919	740	7	1	61	799	4385786	4385047	0	1321	DHAP	99.688	4165	13	0	1	4165	4385046	4380882	0	7620
ATCC_25922_reference	CP068990.1	98.919	740	7	1	61	799	160443	159704	0	1321	DHAP	99.688	4165	13	0	1	4165	159703	155539	0	7620
ATCC_25922_reference	CP069528.1	99.054	740	6	1	61	799	3494630	3493891	0	1327	DHAP	99.688	4165	13	0	1	4165	3493890	3489726	0	7620
ATCC_25922_reference	CP069865.1	99.053	739	7	0	61	799	2841034	2841772	0	1327	DHAP	99.688	4165	13	0	1	4165	2841773	2845937	0	7620
ATCC_25922_reference	CP069882.1	98.919	740	7	1	61	799	1725640	1726379	0	1321	DHAP	99.688	4165	13	0	1	4165	1726380	1730544	0	7620
ATCC_25922_reference	CP069935.1	99.054	740	6	1	61	799	4504022	4504761	0	1327	DHAP	99.688	4165	13	0	1	4165	4504762	4508926	0	7620
ATCC_25922_reference	CP069957.1	99.053	739	7	0	61	799	2576673	2575935	0	1327	DHAP	99.688	4165	13	0	1	4165	2575934	2571770	0	7620
ATCC_25922_reference	CP069973.1	99.053	739	7	0	61	799	1925920	1926658	0	1327	DHAP	99.688	4165	13	0	1	4165	1926659	1930823	0	7620
ATCC_25922_reference	CP069980.1	99.054	740	6	1	61	799	2610366	2611105	0	1327	DHAP	99.664	4165	14	0	1	4165	2611106	2615270	0	7614
ATCC_25922_reference	CP069996.1	99.054	740	6	1	61	799	1340788	1340049	0	1327	DHAP	99.688	4165	13	0	1	4165	1340048	1335884	0	7620
ATCC_25922_reference	CP070007.1	99.054	740	6	1	61	799	1133985	1133246	0	1327	DHAP	99.688	4165	13	0	1	4165	1133245	1129081	0	7620
ATCC_25922_reference	CP070048.1	99.054	740	6	1	61	799	4360963	4361702	0	1327	DHAP	99.688	4165	13	0	1	4165	4361703	4365867	0	7620
ATCC_25922_reference	CP070077.1	99.053	739	7	0	61	799	1399257	1398519	0	1327	DHAP	99.688	4165	13	0	1	4165	1398518	1394354	0	7620
ATCC_25922_reference	CP070098.1	99.053	739	7	0	61	799	4978215	4978953	0	1327	DHAP	99.689	3854	12	0	1	3854	4978954	4982807	0	7051
ATCC_25922_reference	CP070111.1	99.054	740	6	1	61	799	2700145	2699406	0	1327	DHAP	99.688	4165	13	0	1	4165	2699405	2695241	0	7620
ATCC_25922_reference	CP070134.1	99.053	739	7	0	61	799	3525439	3526177	0	1327	DHAP	99.688	4165	13	0	1	4165	3526178	3530342	0	7620
ATCC_25922_reference	CP070279.1	99.053	739	7	0	61	799	3522300	3521562	0	1327	DHAP	99.688	4165	13	0	1	4165	3521561	3517397	0	7620
ATCC_25922_reference	CP071036.1	99.053	739	7	0	61	799	1697113	1696375	0	1327	DHAP	99.688	4165	13	0	1	4165	1696374	1692210	0	7620
ATCC_25922_reference	CP071073.1	99.054	740	6	1	61	799	511323	512062	0	1327	DHAP	99.688	4165	13	0	1	4165	512063	516227	0	7620
ATCC_25922_reference	CP071133.1	98.919	740	7	1	61	799	1951769	1952508	0	1321	DHAP	99.592	4165	16	1	1	4165	1952509	1956672	0	7596
ATCC_25922_reference	CP074033.1	98.919	740	7	1	61	799	2526826	2526087	0	1321	DHAP	99.64	4165	14	1	1	4165	2526086	2521923	0	7607
ATCC_25922_reference	CP074680.1	99.054	740	6	1	61	799	4198496	4197757	0	1327	DHAP	99.688	4165	13	0	1	4165	4197756	4193592	0	7620
ATCC_25922_reference	CP076301.1	98.977	391	4	0	61	451	3967520	3967910	0	701	DHAP	99.664	4165	14	0	1	4165	3970845	3975009	0	7614
ATCC_25922_reference	CP076344.1	99.054	740	6	1	61	799	555192	555931	0	1327	DHAP	99.688	4165	13	0	1	4165	555932	560096	0	7620
ATCC_25922_reference	CP077243.1	99.054	740	6	1	61	799	966101	965362	0	1327	DHAP	99.64	4165	14	1	1	4165	965361	961198	0	7607
ATCC_25922_reference	CP077325.1	99.054	740	6	1	61	799	1990421	1989682	0	1327	DHAP	99.64	4165	14	1	1	4165	1989681	1985518	0	7607
ATCC_25922_reference	CP080155.1	98.919	740	7	1	61	799	4352194	4351455	0	1321	DHAP	99.688	4165	13	0	1	4165	4351454	4347290	0	7620
ATCC_25922_reference	CP080163.1	98.919	740	7	1	61	799	4960778	4960039	0	1321	DHAP	99.688	4165	13	0	1	4165	4960038	4955874	0	7620
ATCC_25922_reference	CP081192.1	99.054	740	6	1	61	799	4284126	4283387	0	1327	DHAP	99.64	4165	14	1	1	4165	4283386	4279223	0	7607
ATCC_25922_reference	CP082047.1	99.054	740	6	1	61	799	4793731	4794470	0	1327	DHAP	99.688	4165	13	0	1	4165	4794471	4798635	0	7620
ATCC_25922_reference	CP082053.1	99.054	740	6	1	61	799	4876739	4877478	0	1327	DHAP	99.688	4165	13	0	1	4165	4877479	4881643	0	7620
ATCC_25922_reference	CP082056.1	99.054	740	6	1	61	799	4942579	4943318	0	1327	DHAP	99.688	4165	13	0	1	4165	4943319	4947483	0	7620
ATCC_25922_reference	CP082062.1	99.054	740	6	1	61	799	4922097	4922836	0	1327	DHAP	99.688	4165	13	0	1	4165	4922837	4927001	0	7620
ATCC_25922_reference	CP082067.1	99.054	740	6	1	61	799	4791881	4792620	0	1327	DHAP	99.664	4165	14	0	1	4165	4792621	4796785	0	7614
ATCC_25922_reference	CP082085.1	98.919	740	7	1	61	799	5020356	5021095	0	1321	DHAP	99.616	4165	15	1	1	4165	5021096	5025259	0	7601
ATCC_25922_reference	CP082091.1	99.054	740	6	1	61	799	5128855	5129594	0	1327	DHAP	99.688	4165	13	0	1	4165	5129595	5133759	0	7620
ATCC_25922_reference	CP082097.1	99.054	740	6	1	61	799	5051399	5052138	0	1327	DHAP	99.688	4165	13	0	1	4165	5052139	5056303	0	7620
ATCC_25922_reference	CP082824.1	99.054	740	6	1	61	799	4361896	4361157	0	1327	DHAP	99.688	4165	13	0	1	4165	4361156	4356992	0	7620
ATCC_25922_reference	CP082827.1	99.054	740	6	1	61	799	4459340	4458601	0	1327	DHAP	99.688	4165	13	0	1	4165	4458600	4454436	0	7620
ATCC_25922_reference	CP083481.1	99.053	739	7	0	61	799	2566959	2566221	0	1327	DHAP	99.688	4165	13	0	1	4165	2566220	2562056	0	7620
ATCC_25922_reference	CP083503.1	99.053	739	7	0	61	799	4011785	4012523	0	1327	DHAP	99.688	4165	13	0	1	4165	4012524	4016688	0	7620
ATCC_25922_reference	CP083534.1	99.054	740	6	1	61	799	1230752	1231491	0	1327	DHAP	99.688	4165	13	0	1	4165	1231492	1235656	0	7620
ATCC_25922_reference	CP083888.1	99.054	740	6	1	61	799	4112218	4111479	0	1327	DHAP	99.688	4165	13	0	1	4165	4111478	4107314	0	7620
ATCC_25922_reference	CP085063.1	99.053	739	7	0	61	799	2534276	2533538	0	1327	DHAP	99.688	4165	13	0	1	4165	2533537	2529373	0	7620
ATCC_25922_reference	CP085069.1	99.054	740	6	1	61	799	4295328	4294589	0	1327	DHAP	99.64	4165	14	1	1	4165	4294588	4290425	0	7607
ATCC_25922_reference	CP086334.1	99.053	739	7	0	61	799	2687635	2686897	0	1327	DHAP	99.688	4165	13	0	1	4165	2686896	2682732	0	7620
ATCC_25922_reference	CP087287.1	98.919	740	7	1	61	799	565723	566462	0	1321	DHAP	99.688	4165	13	0	1	4165	566463	570627	0	7620
ATCC_25922_reference	CP087564.1	98.919	740	7	1	61	799	3875400	3876139	0	1321	DHAP	99.688	4165	13	0	1	4165	3876140	3880304	0	7620
ATCC_25922_reference	CP088387.1	99.054	740	6	1	61	799	731469	732208	0	1327	DHAP	99.688	4165	13	0	1	4165	732209	736373	0	7620
ATCC_25922_reference	CP088421.1	99.054	740	6	1	61	799	4349202	4348463	0	1327	DHAP	99.688	4165	13	0	1	4165	4348462	4344298	0	7620
ATCC_25922_reference	CP088427.1	99.053	739	7	0	61	799	4519408	4518670	0	1327	DHAP	99.688	4165	13	0	1	4165	4518669	4514505	0	7620
ATCC_25922_reference	CP088443.1	99.054	740	6	1	61	799	4239106	4238367	0	1327	DHAP	99.688	4165	13	0	1	4165	4238366	4234202	0	7620
ATCC_25922_reference	CP088486.1	99.054	740	6	1	61	799	2575797	2576536	0	1327	DHAP	99.664	4165	14	0	1	4165	2576537	2580701	0	7614
ATCC_25922_reference	CP088506.1	99.054	740	6	1	61	799	2063714	2062975	0	1327	DHAP	99.688	4165	13	0	1	4165	2062974	2058810	0	7620
ATCC_25922_reference	CP088512.1	99.054	740	6	1	61	799	3885942	3886681	0	1327	DHAP	99.688	4165	13	0	1	4165	3886682	3890846	0	7620
ATCC_25922_reference	CP088516.1	99.054	740	6	1	61	799	4362080	4361341	0	1327	DHAP	99.688	4165	13	0	1	4165	4361340	4357176	0	7620
ATCC_25922_reference	CP088529.1	99.054	740	6	1	61	799	718239	718978	0	1327	DHAP	99.688	4165	13	0	1	4165	718979	723143	0	7620
ATCC_25922_reference	CP088566.1	99.054	740	6	1	61	799	619921	620660	0	1327	DHAP	99.664	4165	14	0	1	4165	620661	624825	0	7614
ATCC_25922_reference	CP088576.1	98.917	739	8	0	61	799	2615003	2615741	0	1321	DHAP	99.688	4165	13	0	1	4165	2615742	2619906	0	7620
ATCC_25922_reference	CP088580.1	99.054	740	6	1	61	799	732216	732955	0	1327	DHAP	99.688	4165	13	0	1	4165	732956	737120	0	7620
ATCC_25922_reference	CP088582.1	99.054	740	6	1	61	799	4320082	4319343	0	1327	DHAP	99.688	4165	13	0	1	4165	4319342	4315178	0	7620
ATCC_25922_reference	CP088584.1	99.053	739	7	0	61	799	636629	637367	0	1327	DHAP	99.688	4165	13	0	1	4165	637368	641532	0	7620
ATCC_25922_reference	CP088617.1	99.054	740	6	1	61	799	4327542	4326803	0	1327	DHAP	99.688	4165	13	0	1	4165	4326802	4322638	0	7620
ATCC_25922_reference	CP088645.1	99.054	740	6	1	61	799	3809812	3809073	0	1327	DHAP	99.688	4165	13	0	1	4165	3809072	3804908	0	7620
ATCC_25922_reference	CP088656.1	99.188	739	6	0	61	799	3911559	3912297	0	1332	DHAP	99.822	1682	3	0	1	1682	3912298	3913979	0	3090
ATCC_25922_reference	CP088662.1	99.054	740	6	1	61	799	4811120	4811859	0	1327	DHAP	99.664	4165	14	0	1	4165	4811860	4816024	0	7614
ATCC_25922_reference	CP088668.1	99.054	740	6	1	61	799	3655710	3656449	0	1327	DHAP	99.688	4165	13	0	1	4165	3656450	3660614	0	7620
ATCC_25922_reference	CP088673.1	99.054	740	6	1	61	799	763890	764629	0	1327	DHAP	99.688	4165	13	0	1	4165	764630	768794	0	7620
ATCC_25922_reference	CP088681.1	99.054	740	6	1	61	799	819043	818304	0	1327	DHAP	99.664	4165	14	0	1	4165	818303	814139	0	7614
ATCC_25922_reference	CP088683.1	99.054	740	6	1	61	799	4062884	4062145	0	1327	DHAP	99.688	4165	13	0	1	4165	4062144	4057980	0	7620
ATCC_25922_reference	CP088707.1	99.053	739	7	0	61	799	4909269	4908531	0	1327	DHAP	99.688	4165	13	0	1	4165	4908530	4904366	0	7620
ATCC_25922_reference	CP088714.1	99.054	740	6	1	61	799	603541	604280	0	1327	DHAP	99.688	4165	13	0	1	4165	604281	608445	0	7620
ATCC_25922_reference	CP088725.1	99.054	740	6	1	61	799	2072991	2072252	0	1327	DHAP	99.688	4165	13	0	1	4165	2072251	2068087	0	7620
ATCC_25922_reference	CP088734.1	98.917	739	8	0	61	799	4488240	4487502	0	1321	DHAP	99.688	4165	13	0	1	4165	4487501	4483337	0	7620
ATCC_25922_reference	CP088786.1	98.917	739	8	0	61	799	4492260	4491522	0	1321	DHAP	99.688	4165	13	0	1	4165	4491521	4487357	0	7620
ATCC_25922_reference	CP088872.1	99.054	740	6	1	61	799	2930512	2929773	0	1327	DHAP	99.688	4165	13	0	1	4165	2929772	2925608	0	7620
ATCC_25922_reference	CP088874.1	99.054	740	6	1	61	799	4024142	4023403	0	1327	DHAP	99.688	4165	13	0	1	4165	4023402	4019238	0	7620
ATCC_25922_reference	CP088882.1	99.054	740	6	1	61	799	3669275	3670014	0	1327	DHAP	99.688	4165	13	0	1	4165	3670015	3674179	0	7620
ATCC_25922_reference	CP090074.1	99.053	739	7	0	61	799	4268932	4268194	0	1327	DHAP	99.688	4165	13	0	1	4165	4268193	4264029	0	7620
ATCC_25922_reference	CP090196.1	99.053	739	7	0	61	799	4434954	4434216	0	1327	DHAP	99.688	4165	13	0	1	4165	4434215	4430051	0	7620
ATCC_25922_reference	CP090254.1	99.054	740	6	1	61	799	4356925	4356186	0	1327	DHAP	99.688	4165	13	0	1	4165	4356185	4352021	0	7620
ATCC_25922_reference	CP091159.1	99.053	739	7	0	61	799	5032054	5032792	0	1327	DHAP	99.688	4165	13	0	1	4165	5032793	5036957	0	7620
ATCC_25922_reference	CP091161.1	99.054	740	6	1	61	799	4635419	4636158	0	1327	DHAP	99.64	4165	14	1	1	4165	4636159	4640322	0	7607
ATCC_25922_reference	CP091164.1	99.054	740	6	1	61	799	4562959	4563698	0	1327	DHAP	99.616	4165	15	1	1	4165	4563699	4567862	0	7601
ATCC_25922_reference	CP091167.1	98.919	740	7	1	61	799	4842632	4843371	0	1321	DHAP	99.688	4165	13	0	1	4165	4843372	4847536	0	7620
ATCC_25922_reference	CP091168.1	99.053	739	7	0	61	799	4837143	4837881	0	1327	DHAP	99.688	4165	13	0	1	4165	4837882	4842046	0	7620
ATCC_25922_reference	CP091171.1	99.054	740	6	1	61	799	4908865	4909604	0	1327	DHAP	99.688	4165	13	0	1	4165	4909605	4913769	0	7620
ATCC_25922_reference	CP091682.1	99.054	740	6	1	61	799	554560	555299	0	1327	DHAP	99.688	4165	13	0	1	4165	555300	559464	0	7620
ATCC_25922_reference	CP091756.1	99.054	740	6	1	61	799	4306657	4305918	0	1327	DHAP	99.664	4165	13	1	1	4165	4305917	4301754	0	7613
ATCC_25922_reference	CP092532.1	99.054	740	6	1	61	799	4167567	4166828	0	1327	DHAP	99.688	4165	13	0	1	4165	4166827	4162663	0	7620
ATCC_25922_reference	CP092533.1	99.054	740	6	1	61	799	4167445	4166706	0	1327	DHAP	99.688	4165	13	0	1	4165	4166705	4162541	0	7620
ATCC_25922_reference	CP092534.1	99.054	740	6	1	61	799	4167621	4166882	0	1327	DHAP	99.688	4165	13	0	1	4165	4166881	4162717	0	7620
ATCC_25922_reference	CP093548.1	99.053	739	7	0	61	799	3975837	3976575	0	1327	DHAP	99.688	4165	13	0	1	4165	3976576	3980740	0	7620
ATCC_25922_reference	CP095083.1	99.054	740	6	1	61	799	4557627	4556888	0	1327	DHAP	99.688	4165	13	0	1	4165	4556887	4552723	0	7620
ATCC_25922_reference	CP095155.1	99.054	740	6	1	61	799	4289016	4288277	0	1327	DHAP	99.688	4165	13	0	1	4165	4288276	4284112	0	7620
ATCC_25922_reference	CP095448.1	98.729	236	2	1	61	295	4352549	4352314	6.15e-115	418	DHAP	99.688	4165	13	0	1	4165	4349219	4345055	0	7620
ATCC_25922_reference	CP095510.1	99.054	740	6	1	61	799	4725194	4724455	0	1327	DHAP	99.688	4165	13	0	1	4165	4724454	4720290	0	7620
ATCC_25922_reference	CP095518.1	99.054	740	6	1	61	799	1366634	1365895	0	1327	DHAP	99.664	4165	14	0	1	4165	1365894	1361730	0	7614
ATCC_25922_reference	CP095526.1	99.054	740	6	1	61	799	3495310	3494571	0	1327	DHAP	99.688	4165	13	0	1	4165	3494570	3490406	0	7620
ATCC_25922_reference	CP095538.1	99.054	740	6	1	61	799	4170408	4169669	0	1327	DHAP	99.688	4165	13	0	1	4165	4169668	4165504	0	7620
ATCC_25922_reference	CP095801.1	99.054	740	6	1	61	799	4203522	4202783	0	1327	DHAP	99.688	4165	13	0	1	4165	4202782	4198618	0	7620
ATCC_25922_reference	CP097363.1	98.919	740	7	1	61	799	2433121	2432382	0	1321	DHAP	99.688	4165	13	0	1	4165	2432381	2428217	0	7620
ATCC_25922_reference	CP097716.1	99.054	740	6	1	61	799	4414256	4413517	0	1327	DHAP	99.688	4165	13	0	1	4165	4413516	4409352	0	7620
ATCC_25922_reference	CP097726.1	98.919	740	7	1	61	799	4224035	4223296	0	1321	DHAP	99.664	4165	14	0	1	4165	4223295	4219131	0	7614
ATCC_25922_reference	CP098197.1	99.054	740	6	1	61	799	4356632	4355893	0	1327	DHAP	99.688	4165	13	0	1	4165	4355892	4351728	0	7620
ATCC_25922_reference	CP098206.1	99.054	740	6	1	61	799	4305520	4304781	0	1327	DHAP	99.688	4165	13	0	1	4165	4304780	4300616	0	7620
ATCC_25922_reference	CP099041.1	98.919	740	7	1	61	799	2380360	2379621	0	1321	DHAP	99.64	4165	14	1	1	4165	2379620	2375457	0	7607
ATCC_25922_reference	CP099051.1	98.919	740	7	1	61	799	2380360	2379621	0	1321	DHAP	99.64	4165	14	1	1	4165	2379620	2375457	0	7607
ATCC_25922_reference	CP099059.1	98.919	740	7	1	61	799	4266914	4266175	0	1321	DHAP	99.664	4165	14	0	1	4165	4266174	4262010	0	7614
ATCC_25922_reference	CP099062.1	98.919	740	7	1	61	799	4266914	4266175	0	1321	DHAP	99.664	4165	14	0	1	4165	4266174	4262010	0	7614
ATCC_25922_reference	CP099065.1	98.919	740	7	1	61	799	4266914	4266175	0	1321	DHAP	99.664	4165	14	0	1	4165	4266174	4262010	0	7614
ATCC_25922_reference	CP099068.1	98.919	740	7	1	61	799	4266914	4266175	0	1321	DHAP	99.664	4165	14	0	1	4165	4266174	4262010	0	7614
ATCC_25922_reference	CP099072.1	98.919	740	7	1	61	799	4267690	4266951	0	1321	DHAP	99.664	4165	14	0	1	4165	4266950	4262786	0	7614
ATCC_25922_reference	CP099075.1	98.919	740	7	1	61	799	4267691	4266952	0	1321	DHAP	99.664	4165	14	0	1	4165	4266951	4262787	0	7614
ATCC_25922_reference	CP099089.1	98.919	740	7	1	61	799	4266913	4266174	0	1321	DHAP	99.664	4165	14	0	1	4165	4266173	4262009	0	7614
ATCC_25922_reference	CP099092.1	98.919	740	7	1	61	799	4266915	4266176	0	1321	DHAP	99.664	4165	14	0	1	4165	4266175	4262011	0	7614
ATCC_25922_reference	CP099095.1	98.919	740	7	1	61	799	4266915	4266176	0	1321	DHAP	99.664	4165	14	0	1	4165	4266175	4262011	0	7614
ATCC_25922_reference	CP100062.1	99.054	740	6	1	61	799	4437798	4437059	0	1327	DHAP	99.64	4165	14	1	1	4165	4437058	4432895	0	7607
ATCC_25922_reference	CP101741.1	99.054	740	6	1	61	799	2820473	2821212	0	1327	DHAP	99.688	4165	13	0	1	4165	2821213	2825377	0	7620
ATCC_25922_reference	CP102488.1	98.919	740	7	1	61	799	2934098	2933359	0	1321	DHAP	99.688	4165	13	0	1	4165	2933358	2929194	0	7620
ATCC_25922_reference	CP103521.1	99.053	739	7	0	61	799	4365983	4365245	0	1327	DHAP	99.688	4165	13	0	1	4165	4365244	4361080	0	7620
ATCC_25922_reference	CP103589.1	99.054	740	6	1	61	799	4395997	4395258	0	1327	DHAP	99.688	4165	13	0	1	4165	4395257	4391093	0	7620
ATCC_25922_reference	CP103626.1	99.054	740	6	1	61	799	4174876	4174137	0	1327	DHAP	99.664	4165	14	0	1	4165	4174136	4169972	0	7614
ATCC_25922_reference	CP103633.1	99.053	739	7	0	61	799	4437235	4436497	0	1327	DHAP	99.688	4165	13	0	1	4165	4436496	4432332	0	7620
ATCC_25922_reference	CP103718.1	99.053	739	7	0	61	799	4378033	4377295	0	1327	DHAP	99.688	4165	13	0	1	4165	4377294	4373130	0	7620
ATCC_25922_reference	CP103762.1	98.917	739	8	0	61	799	4361023	4360285	0	1321	DHAP	99.688	4165	13	0	1	4165	4360284	4356120	0	7620
ATCC_25922_reference	CP104274.1	99.054	740	6	1	61	799	4220333	4219594	0	1327	DHAP	99.688	4165	13	0	1	4165	4219593	4215429	0	7620
ATCC_25922_reference	CP104533.1	99.054	740	6	1	61	799	4306742	4306003	0	1327	DHAP	99.688	4165	13	0	1	4165	4306002	4301838	0	7620
ATCC_25922_reference	CP104665.1	98.684	228	2	1	61	287	4404027	4403800	1.72e-110	403	DHAP	99.688	4165	13	0	1	4165	4400701	4396537	0	7620
ATCC_25922_reference	CP107284.1	98.919	740	7	1	61	799	4331020	4330281	0	1321	DHAP	99.777	3142	7	0	1	3142	4330280	4327139	0	5764
ATCC_25922_reference	CP109874.1	99.054	740	6	1	61	799	4369256	4368517	0	1327	DHAP	99.688	4165	13	0	1	4165	4368516	4364352	0	7620
ATCC_25922_reference	CP110996.1	99.054	740	6	1	61	799	3449584	3450323	0	1327	DHAP	99.688	4165	13	0	1	4165	3450324	3454488	0	7620
ATCC_25922_reference	CP115320.1	99.054	740	6	1	61	799	555191	555930	0	1327	DHAP	99.688	4165	13	0	1	4165	555931	560095	0	7620
ATCC_25922_reference	CP115326.1	99.053	739	7	0	61	799	4476726	4475988	0	1327	DHAP	99.616	4165	14	1	1	4165	4475987	4471825	0	7601
ATCC_25922_reference	CP115343.1	99.054	740	6	1	61	799	564768	565507	0	1327	DHAP	99.688	4165	13	0	1	4165	565508	569672	0	7620
ATCC_25922_reference	CP115386.1	99.054	740	6	1	61	799	554814	555553	0	1327	DHAP	99.688	4165	13	0	1	4165	555554	559718	0	7620
ATCC_25922_reference	CP116035.1	99.054	740	6	1	61	799	4255722	4254983	0	1327	DHAP	99.688	4165	13	0	1	4165	4254982	4250818	0	7620
ATCC_25922_reference	CP116074.1	98.784	740	8	1	61	799	4278009	4277270	0	1315	DHAP	99.688	4165	13	0	1	4165	4277269	4273105	0	7620
ATCC_25922_reference	CP116103.1	99.054	740	6	1	61	799	555661	556400	0	1327	DHAP	99.688	4165	13	0	1	4165	556401	560565	0	7620
ATCC_25922_reference	CP116115.1	99.054	740	6	1	61	799	556561	557300	0	1327	DHAP	99.688	4165	13	0	1	4165	557301	561465	0	7620
ATCC_25922_reference	CP116191.1	99.054	740	6	1	61	799	555641	556380	0	1327	DHAP	99.688	4165	13	0	1	4165	556381	560545	0	7620
ATCC_25922_reference	CP116194.1	99.054	740	6	1	61	799	555651	556390	0	1327	DHAP	99.688	4165	13	0	1	4165	556391	560555	0	7620
ATCC_25922_reference	CP117049.1	99.054	740	6	1	61	799	4305923	4305184	0	1327	DHAP	99.831	2362	4	0	1	2362	4305183	4302822	0	4340
ATCC_25922_reference	CP117053.1	99.054	740	6	1	61	799	4305923	4305184	0	1327	DHAP	99.831	2362	4	0	1	2362	4305183	4302822	0	4340
ATCC_25922_reference	CP119011.1	99.054	740	6	1	61	799	886200	885461	0	1327	DHAP	99.64	4165	15	0	1	4165	885460	881296	0	7609
ATCC_25922_reference	CP119116.1	98.98	196	2	0	61	256	4512806	4512611	6.33e-95	351	DHAP	99.688	4165	13	0	1	4165	4509481	4505317	0	7620
ATCC_25922_reference	CP121087.1	99.054	740	6	1	61	799	2489499	2488760	0	1327	DHAP	99.688	4165	13	0	1	4165	2488759	2484595	0	7620
ATCC_25922_reference	CP121347.1	99.053	739	6	1	61	799	305487	304750	0	1325	DHAP	99.688	4165	13	0	1	4165	304749	300585	0	7620
ATCC_25922_reference	CP122609.1	99.188	739	6	0	61	799	4526947	4526209	0	1332	DHAP	99.664	4165	13	1	1	4165	4526208	4522045	0	7613
ATCC_25922_reference	CP122617.1	99.054	740	6	1	61	799	4183755	4183016	0	1327	DHAP	99.64	4165	14	1	1	4165	4183015	4178852	0	7607
ATCC_25922_reference	CP122733.1	99.188	739	6	0	61	799	4565024	4564286	0	1332	DHAP	99.688	4165	13	0	1	4165	4564285	4560121	0	7620
ATCC_25922_reference	CP122740.1	99.054	740	6	1	61	799	4560433	4559694	0	1327	DHAP	99.688	4165	13	0	1	4165	4559693	4555529	0	7620
ATCC_25922_reference	CP122751.1	99.054	740	6	1	61	799	4563704	4562965	0	1327	DHAP	99.64	4166	13	2	1	4165	4562964	4558800	0	7609
ATCC_25922_reference	CP122801.1	99.054	740	6	1	61	799	4578691	4577952	0	1327	DHAP	99.688	4165	13	0	1	4165	4577951	4573787	0	7620
ATCC_25922_reference	CP122823.1	99.188	739	6	0	61	799	4578709	4577971	0	1332	DHAP	99.688	4165	13	0	1	4165	4577970	4573806	0	7620
ATCC_25922_reference	CP122852.1	99.054	740	6	1	61	799	5019328	5018589	0	1327	DHAP	99.688	4165	13	0	1	4165	5018588	5014424	0	7620
ATCC_25922_reference	CP123231.1	99.054	740	6	1	61	799	4183227	4182488	0	1327	DHAP	99.688	4165	13	0	1	4165	4182487	4178323	0	7620
ATCC_25922_reference	CP123315.1	99.054	740	6	1	61	799	3543532	3544271	0	1327	DHAP	99.688	4165	13	0	1	4165	3544272	3548436	0	7620
ATCC_25922_reference	CP123321.1	99.054	740	6	1	61	799	3542358	3543097	0	1327	DHAP	99.688	4165	13	0	1	4165	3543098	3547262	0	7620
ATCC_25922_reference	CP123346.1	99.054	740	6	1	61	799	3542932	3543671	0	1327	DHAP	99.688	4165	13	0	1	4165	3543672	3547836	0	7620
ATCC_25922_reference	CP124975.1	99.054	740	6	1	61	799	3513084	3513823	0	1327	DHAP	99.688	4165	13	0	1	4165	3513824	3517988	0	7620
ATCC_25922_reference	CP124986.1	98.919	740	7	1	61	799	4353699	4354438	0	1321	DHAP	99.688	4165	13	0	1	4165	4354439	4358603	0	7620
ATCC_25922_reference	CP125013.1	99.054	740	6	1	61	799	3451145	3451884	0	1327	DHAP	99.688	4165	13	0	1	4165	3451885	3456049	0	7620
ATCC_25922_reference	CP125020.1	99.054	740	6	1	61	799	1364716	1363977	0	1327	DHAP	99.688	4165	13	0	1	4165	1363976	1359812	0	7620
ATCC_25922_reference	CP125029.1	99.054	740	6	1	61	799	3701405	3702144	0	1327	DHAP	99.688	4165	13	0	1	4165	3702145	3706309	0	7620
ATCC_25922_reference	CP125045.1	99.053	739	7	0	61	799	2562593	2563331	0	1327	DHAP	99.688	4165	13	0	1	4165	2563332	2567496	0	7620
ATCC_25922_reference	CP125053.1	99.054	740	6	1	61	799	3431974	3432713	0	1327	DHAP	99.688	4165	13	0	1	4165	3432714	3436878	0	7620
ATCC_25922_reference	CP125064.1	99.054	740	6	1	61	799	2963422	2962683	0	1327	DHAP	99.664	4165	14	0	1	4165	2962682	2958518	0	7614
ATCC_25922_reference	CP126614.1	99.054	740	6	1	61	799	4173051	4172312	0	1327	DHAP	99.64	4165	14	1	1	4165	4172311	4168148	0	7607
ATCC_25922_reference	CP126928.1	98.919	740	7	1	61	799	4161894	4162633	0	1321	DHAP	99.664	4165	14	0	1	4165	4162634	4166798	0	7614
ATCC_25922_reference	CP126937.1	99.054	740	6	1	61	799	4168968	4168229	0	1327	DHAP	99.726	3655	10	0	1	3655	4168228	4164574	0	6695
ATCC_25922_reference	CP126942.1	99.054	740	6	1	61	799	4371006	4370267	0	1327	DHAP	99.616	4165	16	0	1	4165	4370266	4366102	0	7603
ATCC_25922_reference	CP126944.1	99.054	740	6	1	61	799	4371497	4370758	0	1327	DHAP	99.616	4165	16	0	1	4165	4370757	4366593	0	7603
ATCC_25922_reference	CP126952.1	98.844	173	1	1	61	232	4474601	4474429	1.39e-81	307	DHAP	99.64	4165	14	1	1	4165	4471275	4467112	0	7607
ATCC_25922_reference	CP127306.1	99.054	740	6	1	61	799	763480	762741	0	1327	DHAP	99.64	4165	14	1	1	4165	762740	758577	0	7607
ATCC_25922_reference	CP127835.1	99.054	740	6	1	61	799	3608309	3609048	0	1327	DHAP	99.688	4165	13	0	1	4165	3609049	3613213	0	7620
ATCC_25922_reference	CP128447.1	99.054	740	6	1	61	799	4261760	4262499	0	1327	DHAP	99.688	4165	13	0	1	4165	4262500	4266664	0	7620
ATCC_25922_reference	CP128592.1	99.054	740	6	1	61	799	4122195	4121456	0	1327	DHAP	98.755	4177	13	2	1	4165	4121455	4117306	0	7389
ATCC_25922_reference	CP133106.1	98.919	740	7	1	61	799	4142000	4141261	0	1321	DHAP	99.64	4165	14	1	1	4165	4141260	4137097	0	7607
ATCC_25922_reference	CP133145.1	99.054	740	6	1	61	799	3228999	3229738	0	1327	DHAP	99.616	4165	15	1	1	4165	3229739	3233902	0	7601
ATCC_25922_reference	CP133919.1	99.053	739	7	0	61	799	4492115	4491377	0	1327	DHAP	99.688	4165	13	0	1	4165	4491376	4487212	0	7620
ATCC_25922_reference	CP134389.1	98.919	740	7	1	61	799	4324288	4323549	0	1321	DHAP	99.688	4165	13	0	1	4165	4323548	4319384	0	7620
ATCC_25922_reference	CP135215.1	99.054	740	6	1	61	799	3599237	3599976	0	1327	DHAP	99.688	4165	13	0	1	4165	3599977	3604141	0	7620
ATCC_25922_reference	CP135219.1	99.054	740	6	1	61	799	555504	556243	0	1327	DHAP	99.688	4165	13	0	1	4165	556244	560408	0	7620
ATCC_25922_reference	CP135227.1	99.054	740	6	1	61	799	3446961	3447700	0	1327	DHAP	99.688	4165	13	0	1	4165	3447701	3451865	0	7620
ATCC_25922_reference	CP135709.1	99.054	740	6	1	61	799	3574364	3575103	0	1327	DHAP	99.688	4165	13	0	1	4165	3575104	3579268	0	7620
ATCC_25922_reference	CP135722.1	99.053	739	7	0	61	799	2495575	2494837	0	1327	DHAP	99.688	4165	13	0	1	4165	2494836	2490672	0	7620
ATCC_25922_reference	CP136913.1	99.054	740	6	1	61	799	4266155	4265416	0	1327	DHAP	99.688	4165	13	0	1	4165	4265415	4261251	0	7620
ATCC_25922_reference	CP138487.1	99.054	740	6	1	61	799	556937	557676	0	1327	DHAP	99.688	4165	13	0	1	4165	557677	561841	0	7620
ATCC_25922_reference	CP139853.1	99.053	739	7	0	61	799	1554874	1555612	0	1327	DHAP	99.688	4165	13	0	1	4165	1555613	1559777	0	7620
ATCC_25922_reference	CP141089.1	98.919	740	7	1	61	799	1463346	1462607	0	1321	DHAP	99.688	4165	13	0	1	4165	1462606	1458442	0	7620
ATCC_25922_reference	CP141093.1	99.054	740	6	1	61	799	5026248	5026987	0	1327	DHAP	99.767	2999	7	0	1	2999	5026988	5029986	0	5500
ATCC_25922_reference	CP141100.1	99.054	740	6	1	61	799	508764	509503	0	1327	DHAP	99.688	4165	13	0	1	4165	509504	513668	0	7620
ATCC_25922_reference	CP142441.1	99.054	740	6	1	61	799	2410457	2409718	0	1327	DHAP	99.664	4165	14	0	1	4165	2409717	2405553	0	7614
ATCC_25922_reference	CP142919.1	98.977	391	4	0	61	451	4027002	4027392	0	701	DHAP	99.688	4165	13	0	1	4165	4030327	4034491	0	7620
ATCC_25922_reference	CP142925.1	98.977	391	4	0	61	451	4025515	4025905	0	701	DHAP	99.688	4165	13	0	1	4165	4028840	4033004	0	7620
ATCC_25922_reference	CP142930.1	99.054	740	6	1	61	799	2541424	2540685	0	1327	DHAP	99.688	4165	13	0	1	4165	2540684	2536520	0	7620
ATCC_25922_reference	CP142949.1	99.053	739	7	0	61	799	4388300	4387562	0	1327	DHAP	99.688	4165	13	0	1	4165	4387561	4383397	0	7620
ATCC_25922_reference	CP142956.1	98.684	228	2	1	61	287	4325112	4324885	1.72e-110	403	DHAP	99.688	4165	13	0	1	4165	4321786	4317622	0	7620
ATCC_25922_reference	CP144885.1	99.054	740	6	1	61	799	4442841	4442102	0	1327	DHAP	99.688	4165	13	0	1	4165	4442101	4437937	0	7620
ATCC_25922_reference	CP145618.1	98.919	740	7	1	61	799	2505549	2504810	0	1321	DHAP	99.688	4165	13	0	1	4165	2504809	2500645	0	7620
ATCC_25922_reference	CP145620.1	98.919	740	7	1	61	799	4361921	4361182	0	1321	DHAP	99.688	4165	13	0	1	4165	4361181	4357017	0	7620
ATCC_25922_reference	CP145622.1	99.054	740	6	1	61	799	3524175	3524914	0	1327	DHAP	99.693	3903	12	0	1	3903	3524915	3528817	0	7142
ATCC_25922_reference	CP145636.1	99.054	740	6	1	61	799	2649602	2650341	0	1327	DHAP	99.688	4165	13	0	1	4165	2650342	2654506	0	7620
ATCC_25922_reference	CP145668.1	98.919	740	7	1	61	799	2492439	2491700	0	1321	DHAP	99.688	4165	13	0	1	4165	2491699	2487535	0	7620
ATCC_25922_reference	CP145671.1	99.054	740	6	1	61	799	2653171	2652432	0	1327	DHAP	99.688	4165	13	0	1	4165	2652431	2648267	0	7620
ATCC_25922_reference	CP145683.1	99.054	740	6	1	61	799	555391	556130	0	1327	DHAP	99.688	4165	13	0	1	4165	556131	560295	0	7620
ATCC_25922_reference	CP145694.1	99.054	740	6	1	61	799	1995888	1995149	0	1327	DHAP	99.688	4165	13	0	1	4165	1995148	1990984	0	7620
ATCC_25922_reference	CP145698.1	99.054	740	6	1	61	799	1995888	1995149	0	1327	DHAP	99.688	4165	13	0	1	4165	1995148	1990984	0	7620
ATCC_25922_reference	CP145700.1	98.919	740	7	1	61	799	4164469	4163730	0	1321	DHAP	99.688	4165	13	0	1	4165	4163729	4159565	0	7620
ATCC_25922_reference	CP145703.1	99.054	740	6	1	61	799	3548785	3549524	0	1327	DHAP	99.688	4165	13	0	1	4165	3549525	3553689	0	7620
ATCC_25922_reference	CP146564.1	99.054	740	6	1	61	799	3622602	3623341	0	1327	DHAP	99.688	4165	13	0	1	4165	3623342	3627506	0	7620
ATCC_25922_reference	CP146571.1	99.054	740	6	1	61	799	1875749	1876488	0	1327	DHAP	99.688	4165	13	0	1	4165	1876489	1880653	0	7620
ATCC_25922_reference	CP146687.1	99.054	740	6	1	61	799	4590558	4589819	0	1327	DHAP	99.688	4165	13	0	1	4165	4589818	4585654	0	7620
ATCC_25922_reference	CP147044.1	99.054	740	6	1	61	799	1817269	1818008	0	1327	DHAP	99.64	4165	14	1	1	4165	1818009	1822172	0	7607
ATCC_25922_reference	CP148357.1	99.054	740	6	1	61	799	4035908	4036647	0	1327	DHAP	99.616	4165	16	0	1	4165	4036648	4040812	0	7603
ATCC_25922_reference	CP149815.1	98.919	740	7	1	61	799	4297560	4296821	0	1321	DHAP	99.688	4165	13	0	1	4165	4296820	4292656	0	7620
ATCC_25922_reference	CP150075.1	99.054	740	6	1	61	799	4271571	4270832	0	1327	DHAP	99.688	4165	13	0	1	4165	4270831	4266667	0	7620
ATCC_25922_reference	CP151005.1	99.054	740	6	1	61	799	4194341	4193602	0	1327	DHAP	99.64	4165	14	1	1	4165	4193601	4189438	0	7607
ATCC_25922_reference	CP151013.1	99.054	740	6	1	61	799	4093860	4093121	0	1327	DHAP	99.688	4165	13	0	1	4165	4093120	4088956	0	7620
ATCC_25922_reference	CP151017.1	99.053	739	7	0	61	799	2642970	2642232	0	1327	DHAP	99.688	4165	13	0	1	4165	2642231	2638067	0	7620
ATCC_25922_reference	CP151034.1	99.054	740	6	1	61	799	4094662	4093923	0	1327	DHAP	99.688	4165	13	0	1	4165	4093922	4089758	0	7620
ATCC_25922_reference	CP156662.1	98.919	740	7	1	61	799	3458783	3459522	0	1321	DHAP	99.688	4165	13	0	1	4165	3459523	3463687	0	7620
ATCC_25922_reference	CP156706.1	98.919	740	7	1	61	799	4555776	4555037	0	1321	DHAP	99.688	4165	13	0	1	4165	4555036	4550872	0	7620
ATCC_25922_reference	CP158275.1	99.053	739	7	0	61	799	4287907	4287169	0	1327	DHAP	99.688	4165	13	0	1	4165	4287168	4283004	0	7620
ATCC_25922_reference	CP159147.1	99.054	740	6	1	61	799	3916463	3915724	0	1327	DHAP	99.688	4165	13	0	1	4165	3915723	3911559	0	7620
ATCC_25922_reference	CP162190.1	98.919	740	7	1	61	799	4501697	4502436	0	1321	DHAP	99.688	4165	13	0	1	4165	4502437	4506601	0	7620
ATCC_25922_reference	CP162406.1	98.977	391	4	0	61	451	4426762	4426372	0	701	DHAP	99.664	4165	14	0	1	4165	4423437	4419273	0	7614
ATCC_25922_reference	CP162603.1	98.977	391	4	0	61	451	4426145	4425755	0	701	DHAP	99.664	4165	14	0	1	4165	4422820	4418656	0	7614
ATCC_25922_reference	CP163050.1	98.678	227	2	1	61	287	4412947	4412722	6.2e-110	401	DHAP	99.688	4165	13	0	1	4165	4409623	4405459	0	7620
ATCC_25922_reference	CP163448.1	98.98	196	2	0	61	256	3961841	3962036	6.33e-95	351	DHAP	99.688	4165	13	0	1	4165	3965166	3969330	0	7620
ATCC_25922_reference	CP163451.1	98.98	196	2	0	61	256	3470117	3470312	6.33e-95	351	DHAP	99.688	4165	13	0	1	4165	3473442	3477606	0	7620
ATCC_25922_reference	CP163564.1	99.054	740	6	1	61	799	2389073	2388334	0	1327	DHAP	99.688	4165	13	0	1	4165	2388333	2384169	0	7620
ATCC_25922_reference	CP163580.1	98.892	361	3	1	61	420	4489049	4488689	0	643	DHAP	99.664	4165	13	1	1	4165	4485769	4481606	0	7613
ATCC_25922_reference	CP163605.1	99.054	740	6	1	61	799	3999032	3999771	0	1327	DHAP	99.688	4165	13	0	1	4165	3999772	4003936	0	7620
ATCC_25922_reference	CP163648.1	98.919	740	7	1	61	799	4462675	4461936	0	1321	DHAP	99.688	4165	13	0	1	4165	4461935	4457771	0	7620
ATCC_25922_reference	CP163651.1	99.054	740	6	1	61	799	4498572	4497833	0	1327	DHAP	99.688	4165	13	0	1	4165	4497832	4493668	0	7620
ATCC_25922_reference	CP163658.1	99.054	740	6	1	61	799	466007	466746	0	1327	DHAP	99.688	4165	13	0	1	4165	466747	470911	0	7620
ATCC_25922_reference	CP163666.1	99.188	739	6	0	61	799	4534184	4533446	0	1332	DHAP	99.688	4165	13	0	1	4165	4533445	4529281	0	7620
ATCC_25922_reference	CP163714.1	99.054	740	6	1	61	799	467141	467880	0	1327	DHAP	99.688	4165	13	0	1	4165	467881	472045	0	7620
ATCC_25922_reference	CP163729.1	99.188	739	6	0	61	799	4386716	4387454	0	1332	DHAP	99.688	4165	13	0	1	4165	4387455	4391619	0	7620
ATCC_25922_reference	CP163750.1	99.188	739	6	0	61	799	3686960	3687698	0	1332	DHAP	99.64	4165	14	1	1	4165	3687699	3691862	0	7607
ATCC_25922_reference	CP163759.1	99.054	740	6	1	61	799	2557200	2556461	0	1327	DHAP	99.688	4165	13	0	1	4165	2556460	2552296	0	7620
ATCC_25922_reference	CP163770.1	99.188	739	6	0	61	799	4661938	4661200	0	1332	DHAP	99.664	4165	14	0	1	4165	4661199	4657035	0	7614
ATCC_25922_reference	CP163782.1	99.188	739	6	0	61	799	604232	604970	0	1332	DHAP	99.688	4165	13	0	1	4165	604971	609135	0	7620
ATCC_25922_reference	CP163799.1	99.053	739	6	1	61	799	3697150	3697887	0	1325	DHAP	99.688	4165	13	0	1	4165	3697888	3702052	0	7620
ATCC_25922_reference	CP163813.1	99.054	740	6	1	61	799	2565605	2564866	0	1327	DHAP	99.688	4165	13	0	1	4165	2564865	2560701	0	7620
ATCC_25922_reference	CP163817.1	99.188	739	6	0	61	799	755772	756510	0	1332	DHAP	99.688	4165	13	0	1	4165	756511	760675	0	7620
ATCC_25922_reference	CP163825.1	99.053	739	6	1	61	799	2718342	2719079	0	1325	DHAP	99.803	507	1	0	1	507	2719080	2719586	0	931
ATCC_25922_reference	CP163830.1	99.188	739	6	0	61	799	630633	631371	0	1332	DHAP	99.664	4165	13	1	1	4165	631372	635535	0	7613
ATCC_25922_reference	CP163843.1	99.053	739	7	0	61	799	4562894	4562156	0	1327	DHAP	99.664	4165	13	1	1	4165	4562155	4557992	0	7613
ATCC_25922_reference	CP163846.1	99.054	740	6	1	61	799	4173407	4172668	0	1327	DHAP	99.688	4165	13	0	1	4165	4172667	4168503	0	7620
ATCC_25922_reference	CP163859.1	99.188	739	6	0	61	799	1899035	1899773	0	1332	DHAP	99.64	4165	14	1	1	4165	1899774	1903937	0	7607
ATCC_25922_reference	CP163863.1	99.188	739	6	0	61	799	2063210	2063948	0	1332	DHAP	99.688	4165	13	0	1	4165	2063949	2068113	0	7620
ATCC_25922_reference	CP163875.1	99.188	739	6	0	61	799	1663259	1662521	0	1332	DHAP	99.64	4165	14	1	1	4165	1662520	1658357	0	7607
ATCC_25922_reference	CP163883.1	98.917	739	7	1	61	799	4673869	4673132	0	1319	DHAP	99.688	4165	13	0	1	4165	4673131	4668967	0	7620
ATCC_25922_reference	CP163901.1	99.054	740	6	1	61	799	2674462	2673723	0	1327	DHAP	99.688	4165	13	0	1	4165	2673722	2669558	0	7620
ATCC_25922_reference	CP163909.1	99.053	739	6	1	61	799	508467	509204	0	1325	DHAP	99.688	4165	13	0	1	4165	509205	513369	0	7620
ATCC_25922_reference	CP163919.1	99.054	740	6	1	61	799	2566341	2565602	0	1327	DHAP	99.688	4165	13	0	1	4165	2565601	2561437	0	7620
ATCC_25922_reference	CP163931.1	99.053	739	6	1	61	799	2889411	2888674	0	1325	DHAP	99.664	4165	13	1	1	4165	2888673	2884510	0	7613
ATCC_25922_reference	CP163939.1	99.188	739	6	0	61	799	721274	722012	0	1332	DHAP	99.688	4165	13	0	1	4165	722013	726177	0	7620
ATCC_25922_reference	CP163947.1	99.188	739	6	0	61	799	3700289	3701027	0	1332	DHAP	99.688	4165	13	0	1	4165	3701028	3705192	0	7620
ATCC_25922_reference	CP163962.1	99.054	740	6	1	61	799	2670649	2669910	0	1327	DHAP	99.688	4165	13	0	1	4165	2669909	2665745	0	7620
ATCC_25922_reference	CP163977.1	99.053	739	6	1	61	799	533693	534430	0	1325	DHAP	99.688	4165	13	0	1	4165	534431	538595	0	7620
ATCC_25922_reference	CP163996.1	99.054	740	6	1	61	799	4516019	4515280	0	1327	DHAP	99.688	4165	13	0	1	4165	4515279	4511115	0	7620
ATCC_25922_reference	CP164008.1	98.919	740	7	1	61	799	2434633	2433894	0	1321	DHAP	99.688	4165	13	0	1	4165	2433893	2429729	0	7620
ATCC_25922_reference	CP164011.1	99.188	739	6	0	61	799	1960217	1960955	0	1332	DHAP	99.688	4165	13	0	1	4165	1960956	1965120	0	7620
ATCC_25922_reference	CP164022.1	99.054	740	6	1	61	799	4467882	4467143	0	1327	DHAP	99.688	4165	13	0	1	4165	4467142	4462978	0	7620
ATCC_25922_reference	CP164032.1	99.053	739	7	0	61	799	2018866	2019604	0	1327	DHAP	99.664	4166	13	1	1	4165	2019605	2023770	0	7614
ATCC_25922_reference	CP164062.1	99.054	740	6	1	61	799	4446552	4445813	0	1327	DHAP	99.688	4165	13	0	1	4165	4445812	4441648	0	7620
ATCC_25922_reference	CP164087.1	99.053	739	7	0	61	799	523993	524731	0	1327	DHAP	99.688	4165	13	0	1	4165	524732	528896	0	7620
ATCC_25922_reference	CP164104.1	99.054	740	6	1	61	799	2392284	2391545	0	1327	DHAP	99.664	4165	14	0	1	4165	2391544	2387380	0	7614
ATCC_25922_reference	CP164111.1	98.844	173	1	1	61	232	3446133	3446305	1.39e-81	307	DHAP	99.688	4165	13	0	1	4165	3449459	3453623	0	7620
ATCC_25922_reference	CP164123.1	98.917	739	7	1	61	799	1168612	1169349	0	1319	DHAP	99.664	4165	13	1	1	4165	1169350	1173513	0	7613
ATCC_25922_reference	CP164128.1	99.188	739	6	0	61	799	547202	547940	0	1332	DHAP	99.74	2689	7	0	1	2689	547941	550629	0	4927
ATCC_25922_reference	CP164145.1	99.054	740	6	1	61	799	2335257	2334518	0	1327	DHAP	99.688	4165	13	0	1	4165	2334517	2330353	0	7620
ATCC_25922_reference	CP164158.1	99.188	739	6	0	61	799	3717087	3717825	0	1332	DHAP	99.688	4165	13	0	1	4165	3717826	3721990	0	7620
ATCC_25922_reference	CP164163.1	98.917	739	7	1	61	799	397305	398042	0	1319	DHAP	99.688	4165	13	0	1	4165	398043	402207	0	7620
ATCC_25922_reference	CP164179.1	99.054	740	6	1	61	799	2633777	2633038	0	1327	DHAP	99.688	4165	13	0	1	4165	2633037	2628873	0	7620
ATCC_25922_reference	CP164187.1	99.053	739	6	1	61	799	1453085	1452348	0	1325	DHAP	99.688	4165	13	0	1	4165	1452347	1448183	0	7620
ATCC_25922_reference	CP164210.1	99.054	740	6	1	61	799	467956	468695	0	1327	DHAP	99.688	4165	13	0	1	4165	468696	472860	0	7620
ATCC_25922_reference	CP164214.1	99.188	739	6	0	61	799	395903	395165	0	1332	DHAP	99.688	4165	13	0	1	4165	395164	391000	0	7620
ATCC_25922_reference	CP164219.1	99.419	172	1	0	61	232	1491688	1491517	2.99e-83	313	DHAP	99.688	4165	13	0	1	4165	1488363	1484199	0	7620
ATCC_25922_reference	CP164232.1	99.188	739	6	0	61	799	4688426	4687688	0	1332	DHAP	99.688	4165	13	0	1	4165	4687687	4683523	0	7620
ATCC_25922_reference	CP164244.1	99.054	740	6	1	61	799	2670910	2670171	0	1327	DHAP	99.688	4165	13	0	1	4165	2670170	2666006	0	7620
ATCC_25922_reference	CP164262.1	99.188	739	6	0	61	799	4868246	4868984	0	1332	DHAP	99.688	4165	13	0	1	4165	4868985	4873149	0	7620
ATCC_25922_reference	CP164266.1	99.053	739	7	0	61	799	4707084	4706346	0	1327	DHAP	99.688	4165	13	0	1	4165	4706345	4702181	0	7620
ATCC_25922_reference	CP164270.1	99.054	740	6	1	61	799	4175447	4174708	0	1327	DHAP	99.688	4165	13	0	1	4165	4174707	4170543	0	7620
ATCC_25922_reference	CP164312.1	99.054	740	6	1	61	799	465492	466231	0	1327	DHAP	99.688	4165	13	0	1	4165	466232	470396	0	7620
ATCC_25922_reference	CP164326.1	99.188	739	6	0	61	799	3091351	3090613	0	1332	DHAP	99.688	4165	13	0	1	4165	3090612	3086448	0	7620
ATCC_25922_reference	CP164335.1	99.188	739	6	0	61	799	4786280	4785542	0	1332	DHAP	99.688	4165	13	0	1	4165	4785541	4781377	0	7620
ATCC_25922_reference	CP164349.1	99.054	740	6	1	61	799	4006075	4006814	0	1327	DHAP	99.688	4165	13	0	1	4165	4006815	4010979	0	7620
ATCC_25922_reference	CP164377.1	99.188	739	6	0	61	799	4770101	4770839	0	1332	DHAP	99.664	4165	13	1	1	4165	4770840	4775003	0	7613
ATCC_25922_reference	CP164386.1	99.188	739	6	0	61	799	1348012	1347274	0	1332	DHAP	99.688	4165	13	0	1	4165	1347273	1343109	0	7620
ATCC_25922_reference	CP164458.1	98.919	740	7	1	61	799	4504891	4504152	0	1321	DHAP	99.688	4165	13	0	1	4165	4504151	4499987	0	7620
ATCC_25922_reference	CP164465.1	98.919	740	7	1	61	799	2445373	2444634	0	1321	DHAP	99.688	4165	13	0	1	4165	2444633	2440469	0	7620
ATCC_25922_reference	CP164470.1	99.054	740	6	1	61	799	468668	469407	0	1327	DHAP	99.688	4165	13	0	1	4165	469408	473572	0	7620
ATCC_25922_reference	CP164472.1	99.188	739	6	0	61	799	824167	823429	0	1332	DHAP	99.688	4165	13	0	1	4165	823428	819264	0	7620
ATCC_25922_reference	CP164487.1	99.054	740	6	1	61	799	4380071	4379332	0	1327	DHAP	99.688	4165	13	0	1	4165	4379331	4375167	0	7620
ATCC_25922_reference	CP164495.1	99.054	740	6	1	61	799	4540116	4539377	0	1327	DHAP	99.664	4165	14	0	1	4165	4539376	4535212	0	7614
ATCC_25922_reference	CP164500.1	99.188	739	6	0	61	799	1646217	1645479	0	1332	DHAP	99.688	4165	13	0	1	4165	1645478	1641314	0	7620
ATCC_25922_reference	CP164536.1	99.054	740	6	1	61	799	4373162	4372423	0	1327	DHAP	99.688	4165	13	0	1	4165	4372422	4368258	0	7620
ATCC_25922_reference	CP164552.1	98.919	740	7	1	61	799	467098	467837	0	1321	DHAP	99.688	4165	13	0	1	4165	467838	472002	0	7620
ATCC_25922_reference	CP164597.1	98.919	740	7	1	61	799	4511971	4511232	0	1321	DHAP	99.688	4165	13	0	1	4165	4511231	4507067	0	7620
ATCC_25922_reference	CP164600.1	99.054	740	6	1	61	799	460063	460802	0	1327	DHAP	99.688	4165	13	0	1	4165	460803	464967	0	7620
ATCC_25922_reference	CP164605.1	99.054	740	6	1	61	799	469110	469849	0	1327	DHAP	99.664	4165	14	0	1	4165	469850	474014	0	7614
ATCC_25922_reference	CP164608.1	99.054	740	6	1	61	799	2617418	2616679	0	1327	DHAP	99.688	4165	13	0	1	4165	2616678	2612514	0	7620
ATCC_25922_reference	CP164622.1	99.053	739	6	1	61	799	3031019	3030282	0	1325	DHAP	99.64	4165	14	1	1	4165	3030281	3026118	0	7607
ATCC_25922_reference	CP164649.1	98.919	740	7	1	61	799	2452548	2451809	0	1321	DHAP	99.688	4165	13	0	1	4165	2451808	2447644	0	7620
ATCC_25922_reference	CP164666.1	99.054	740	6	1	61	799	469110	469849	0	1327	DHAP	99.664	4165	14	0	1	4165	469850	474014	0	7614
ATCC_25922_reference	CP164675.1	99.053	739	6	1	61	799	1163943	1164680	0	1325	DHAP	99.664	4165	13	1	1	4165	1164681	1168844	0	7613
ATCC_25922_reference	CP164684.1	99.054	740	6	1	61	799	2672821	2672082	0	1327	DHAP	99.688	4165	13	0	1	4165	2672081	2667917	0	7620
ATCC_25922_reference	CP164688.1	99.188	739	6	0	61	799	1167067	1167805	0	1332	DHAP	99.688	4165	13	0	1	4165	1167806	1171970	0	7620
ATCC_25922_reference	CP164693.1	99.053	739	7	0	61	799	523706	524444	0	1327	DHAP	99.664	4165	13	1	1	4165	524445	528608	0	7613
ATCC_25922_reference	CP164715.1	99.053	739	7	0	61	799	4748956	4748218	0	1327	DHAP	99.664	4165	14	0	1	4165	4748217	4744053	0	7614
ATCC_25922_reference	CP164717.1	99.054	740	6	1	61	799	2560995	2560256	0	1327	DHAP	99.688	4165	13	0	1	4165	2560255	2556091	0	7620
ATCC_25922_reference	CP164734.1	99.054	740	6	1	61	799	4483261	4482522	0	1327	DHAP	99.688	4165	13	0	1	4165	4482521	4478357	0	7620
ATCC_25922_reference	CP164760.1	99.188	739	6	0	61	799	2690475	2691213	0	1332	DHAP	99.688	4165	13	0	1	4165	2691214	2695378	0	7620
ATCC_25922_reference	CP164778.1	99.054	740	6	1	61	799	4246662	4245923	0	1327	DHAP	99.664	4165	14	0	1	4165	4245922	4241758	0	7614
ATCC_25922_reference	CP164789.1	98.917	739	7	1	61	799	1679048	1678311	0	1319	DHAP	99.688	4165	13	0	1	4165	1678310	1674146	0	7620
ATCC_25922_reference	CP164793.1	99.188	739	6	0	61	799	525938	526676	0	1332	DHAP	99.64	4165	14	1	1	4165	526677	530840	0	7607
ATCC_25922_reference	CP164795.1	99.053	739	6	1	61	799	4587819	4587082	0	1325	DHAP	99.688	4165	13	0	1	4165	4587081	4582917	0	7620
ATCC_25922_reference	CP164800.1	98.919	740	7	1	61	799	4385202	4384463	0	1321	DHAP	99.688	4165	13	0	1	4165	4384462	4380298	0	7620
ATCC_25922_reference	CP164815.1	99.053	739	7	0	61	799	215757	216495	0	1327	DHAP	99.688	4165	13	0	1	4165	216496	220660	0	7620
ATCC_25922_reference	CP164823.1	99.188	739	6	0	61	799	4671154	4670416	0	1332	DHAP	99.688	4165	13	0	1	4165	4670415	4666251	0	7620
ATCC_25922_reference	CP164826.1	99.053	739	7	0	61	799	1392923	1392185	0	1327	DHAP	99.688	4165	13	0	1	4165	1392184	1388020	0	7620
ATCC_25922_reference	CP164829.1	99.054	740	6	1	61	799	4568165	4568904	0	1327	DHAP	99.688	4165	13	0	1	4165	4568905	4573069	0	7620
ATCC_25922_reference	CP164841.1	99.188	739	6	0	61	799	540817	541555	0	1332	DHAP	99.664	4165	13	1	1	4165	541556	545719	0	7613
ATCC_25922_reference	CP164846.1	99.053	739	6	1	61	799	242940	243677	0	1325	DHAP	99.688	4165	13	0	1	4165	243678	247842	0	7620
ATCC_25922_reference	CP164849.1	99.053	739	7	0	61	799	4110213	4110951	0	1327	DHAP	99.688	4165	13	0	1	4165	4110952	4115116	0	7620
ATCC_25922_reference	CP164864.1	99.053	739	7	0	61	799	568662	569400	0	1327	DHAP	99.664	4165	13	1	1	4165	569401	573564	0	7613
ATCC_25922_reference	CP164873.1	99.054	740	6	1	61	799	566284	567023	0	1327	DHAP	99.688	4165	13	0	1	4165	567024	571188	0	7620
ATCC_25922_reference	CP164888.1	99.054	740	6	1	61	799	2388994	2388255	0	1327	DHAP	99.688	4165	13	0	1	4165	2388254	2384090	0	7620
ATCC_25922_reference	CP164897.1	99.053	739	7	0	61	799	4602824	4602086	0	1327	DHAP	99.688	4165	13	0	1	4165	4602085	4597921	0	7620
ATCC_25922_reference	CP164905.1	99.053	739	7	0	61	799	766205	765467	0	1327	DHAP	99.688	4165	13	0	1	4165	765466	761302	0	7620
ATCC_25922_reference	CP165004.1	99.054	740	6	1	61	799	2391603	2390864	0	1327	DHAP	99.688	4165	13	0	1	4165	2390863	2386699	0	7620
ATCC_25922_reference	CP165021.1	99.054	740	6	1	61	799	4635713	4634974	0	1327	DHAP	99.688	4165	13	0	1	4165	4634973	4630809	0	7620
ATCC_25922_reference	CP165037.1	99.053	739	7	0	61	799	2573153	2572415	0	1327	DHAP	99.688	4165	13	0	1	4165	2572414	2568250	0	7620
ATCC_25922_reference	CP165072.1	98.917	739	7	1	61	799	4634128	4633391	0	1319	DHAP	99.636	3845	12	2	1	3845	4633390	4629548	0	7022
ATCC_25922_reference	CP165086.1	99.188	739	6	0	61	799	1163130	1163868	0	1332	DHAP	99.688	4165	13	0	1	4165	1163869	1168033	0	7620
ATCC_25922_reference	CP165103.1	99.188	739	6	0	61	799	3658424	3659162	0	1332	DHAP	99.664	4165	13	1	1	4165	3659163	3663326	0	7613
ATCC_25922_reference	CP165131.1	99.054	740	6	1	61	799	4556835	4556096	0	1327	DHAP	99.688	4165	13	0	1	4165	4556095	4551931	0	7620
ATCC_25922_reference	CP165142.1	99.054	740	6	1	61	799	3983648	3984387	0	1327	DHAP	99.688	4165	13	0	1	4165	3984388	3988552	0	7620
ATCC_25922_reference	CP165159.1	99.054	740	6	1	61	799	3948442	3949181	0	1327	DHAP	99.688	4165	13	0	1	4165	3949182	3953346	0	7620
ATCC_25922_reference	CP165167.1	99.188	739	6	0	61	799	428481	429219	0	1332	DHAP	99.688	4165	13	0	1	4165	429220	433384	0	7620
ATCC_25922_reference	CP165176.1	99.188	739	6	0	61	799	542080	542818	0	1332	DHAP	99.688	4165	13	0	1	4165	542819	546983	0	7620
ATCC_25922_reference	CP165183.1	99.054	740	6	1	61	799	4341893	4341154	0	1327	DHAP	100	86	0	0	1	86	4341153	4341068	3.02e-36	159
ATCC_25922_reference	CP165190.1	99.054	740	6	1	61	799	4092108	4091369	0	1327	DHAP	99.688	4165	13	0	1	4165	4091368	4087204	0	7620
ATCC_25922_reference	CP165206.1	99.188	739	6	0	61	799	1145667	1146405	0	1332	DHAP	99.688	4165	13	0	1	4165	1146406	1150570	0	7620
ATCC_25922_reference	CP165215.1	99.188	739	6	0	61	799	1357799	1357061	0	1332	DHAP	99.688	4165	13	0	1	4165	1357060	1352896	0	7620
ATCC_25922_reference	CP165219.1	99.188	739	6	0	61	799	604496	605234	0	1332	DHAP	99.664	4165	13	1	1	4165	605235	609398	0	7613
ATCC_25922_reference	CP165231.1	99.053	739	7	0	61	799	4852219	4851481	0	1327	DHAP	99.688	4165	13	0	1	4165	4851480	4847316	0	7620
ATCC_25922_reference	CP165240.1	98.919	740	7	1	61	799	4518020	4517281	0	1321	DHAP	99.688	4165	13	0	1	4165	4517280	4513116	0	7620
ATCC_25922_reference	CP165265.1	99.054	740	6	1	61	799	3489959	3490698	0	1327	DHAP	99.688	4165	13	0	1	4165	3490699	3494863	0	7620
ATCC_25922_reference	CP165308.1	99.054	740	6	1	61	799	4309065	4308326	0	1327	DHAP	99.664	4165	14	0	1	4165	4308325	4304161	0	7614
ATCC_25922_reference	CP165315.1	99.188	739	6	0	61	799	602939	603677	0	1332	DHAP	99.688	4165	13	0	1	4165	603678	607842	0	7620
ATCC_25922_reference	CP165325.1	99.054	740	6	1	61	799	467095	467834	0	1327	DHAP	99.688	4165	13	0	1	4165	467835	471999	0	7620
ATCC_25922_reference	CP165333.1	99.188	739	6	0	61	799	527223	527961	0	1332	DHAP	99.616	4165	14	2	1	4165	527962	532124	0	7601
ATCC_25922_reference	CP165340.1	99.053	739	7	0	61	799	216402	217140	0	1327	DHAP	99.688	4165	13	0	1	4165	217141	221305	0	7620
ATCC_25922_reference	CP165360.1	99.054	740	6	1	61	799	3805782	3806521	0	1327	DHAP	99.688	4165	13	0	1	4165	3806522	3810686	0	7620
ATCC_25922_reference	CP165370.1	98.919	740	7	1	61	799	467026	467765	0	1321	DHAP	99.688	4165	13	0	1	4165	467766	471930	0	7620
ATCC_25922_reference	CP165397.1	99.053	739	7	0	61	799	4341207	4340469	0	1327	DHAP	99.688	4165	13	0	1	4165	4340468	4336304	0	7620
ATCC_25922_reference	CP165402.1	99.053	739	7	0	61	799	3813252	3813990	0	1327	DHAP	99.688	4165	13	0	1	4165	3813991	3818155	0	7620
ATCC_25922_reference	CP165422.1	99.053	739	7	0	61	799	4637195	4636457	0	1327	DHAP	99.688	4165	13	0	1	4165	4636456	4632292	0	7620
ATCC_25922_reference	CP165435.1	99.053	739	7	0	61	799	3559934	3560672	0	1327	DHAP	99.688	4165	13	0	1	4165	3560673	3564837	0	7620
ATCC_25922_reference	CP165445.1	99.188	739	6	0	61	799	605912	606650	0	1332	DHAP	99.688	4165	13	0	1	4165	606651	610815	0	7620
ATCC_25922_reference	CP165526.1	99.188	739	6	0	61	799	1983428	1982690	0	1332	DHAP	99.257	4175	21	7	1	4165	1982689	1978515	0	7529
ATCC_25922_reference	CP165590.1	99.054	740	6	1	61	799	647809	648548	0	1327	DHAP	99.688	4165	13	0	1	4165	648549	652713	0	7620
ATCC_25922_reference	CP165737.1	99.053	739	7	0	61	799	4368185	4367447	0	1327	DHAP	99.688	4165	13	0	1	4165	4367446	4363282	0	7620
ATCC_25922_reference	CP166757.1	99.054	740	6	1	61	799	631807	632546	0	1327	DHAP	99.664	4165	14	0	1	4165	632547	636711	0	7614
ATCC_25922_reference	CP166764.1	99.054	740	6	1	61	799	3682889	3683628	0	1327	DHAP	99.64	4165	14	1	1	4165	3683629	3687792	0	7607
ATCC_25922_reference	CP169035.1	99.054	740	6	1	61	799	4524706	4523967	0	1327	DHAP	99.688	4165	13	0	1	4165	4523966	4519802	0	7620
ATCC_25922_reference	CP169097.1	99.053	739	7	0	61	799	4677114	4677852	0	1327	DHAP	99.688	4165	13	0	1	4165	4677853	4682017	0	7620
ATCC_25922_reference	CP169111.1	99.053	739	7	0	61	799	2558234	2557496	0	1327	DHAP	99.688	4165	13	0	1	4165	2557495	2553331	0	7620
ATCC_25922_reference	CP169208.1	99.054	740	6	1	61	799	3502030	3502769	0	1327	DHAP	99.688	4165	13	0	1	4165	3502770	3506934	0	7620
ATCC_25922_reference	CP169755.1	99.053	739	7	0	61	799	4464764	4464026	0	1327	DHAP	99.688	4165	13	0	1	4165	4464025	4459861	0	7620
ATCC_25922_reference	CP173445.1	99.054	740	6	1	61	799	2576135	2576874	0	1327	DHAP	99.688	4165	13	0	1	4165	2576875	2581039	0	7620
ATCC_25922_reference	CP173446.1	98.919	740	7	1	61	799	787089	786350	0	1321	DHAP	99.806	2578	5	0	1	2578	786349	783772	0	4734
ATCC_25922_reference	CP173463.1	98.977	391	4	0	61	451	1537219	1537609	0	701	DHAP	99.688	4165	13	0	1	4165	1540544	1544708	0	7620
ATCC_25922_reference	CP173472.1	98.915	461	5	0	61	521	1762766	1762306	0	824	DHAP	99.688	4165	13	0	1	4165	1760714	1756550	0	7620
ATCC_25922_reference	CP173480.1	98.977	391	4	0	61	451	3233578	3233968	0	701	DHAP	99.688	4165	13	0	1	4165	3236903	3241067	0	7620
ATCC_25922_reference	CP173528.1	99.053	739	7	0	61	799	2541031	2540293	0	1327	DHAP	99.688	4165	13	0	1	4165	2540292	2536128	0	7620
ATCC_25922_reference	CP173533.1	99.054	740	6	1	61	799	1921647	1922386	0	1327	DHAP	99.688	4165	13	0	1	4165	1922387	1926551	0	7620
ATCC_25922_reference	CP173546.1	99.053	739	7	0	61	799	3566632	3565894	0	1327	DHAP	99.688	4165	13	0	1	4165	3565893	3561729	0	7620
ATCC_25922_reference	CP173567.1	98.977	391	4	0	61	451	1153631	1153241	0	701	DHAP	99.688	4165	13	0	1	4165	1150306	1146142	0	7620
ATCC_25922_reference	CP173570.1	99.053	739	7	0	61	799	2301848	2301110	0	1327	DHAP	99.688	4165	13	0	1	4165	2301109	2296945	0	7620
ATCC_25922_reference	CP173596.1	99.053	739	7	0	61	799	2480855	2481593	0	1327	DHAP	99.688	4165	13	0	1	4165	2481594	2485758	0	7620
ATCC_25922_reference	CP173602.1	98.977	391	4	0	61	451	3191393	3191783	0	701	DHAP	99.688	4165	13	0	1	4165	3194718	3198882	0	7620
ATCC_25922_reference	CP180222.1	98.919	740	7	1	61	799	4272703	4271964	0	1321	DHAP	99.688	4165	13	0	1	4165	4271963	4267799	0	7620
ATCC_25922_reference	CP180393.1	99.053	739	7	0	61	799	4891538	4890800	0	1327	DHAP	99.688	4165	13	0	1	4165	4890799	4886635	0	7620
ATCC_25922_reference	CP180609.1	99.054	740	6	1	61	799	4370643	4369904	0	1327	DHAP	99.664	4165	14	0	1	4165	4369903	4365739	0	7614
ATCC_25922_reference	CP181583.1	99.054	740	6	1	61	799	764878	765617	0	1327	DHAP	99.688	4165	13	0	1	4165	765618	769782	0	7620
ATCC_25922_reference	CP181611.1	99.054	740	6	1	61	799	768430	769169	0	1327	DHAP	99.688	4165	13	0	1	4165	769170	773334	0	7620
ATCC_25922_reference	CP181631.1	98.919	740	7	1	61	799	4335491	4336230	0	1321	DHAP	99.664	4165	13	1	1	4165	4336231	4340394	0	7613
ATCC_25922_reference	CP181660.1	98.919	740	7	1	61	799	634113	634852	0	1321	DHAP	99.688	4165	13	0	1	4165	634853	639017	0	7620
ATCC_25922_reference	CP181697.1	98.919	740	7	1	61	799	766257	766996	0	1321	DHAP	99.688	4165	13	0	1	4165	766997	771161	0	7620
ATCC_25922_reference	CP181707.1	99.054	740	6	1	61	799	4517695	4516956	0	1327	DHAP	99.688	4165	13	0	1	4165	4516955	4512791	0	7620
ATCC_25922_reference	CP181723.1	99.054	740	6	1	61	799	4452860	4452121	0	1327	DHAP	99.688	4165	13	0	1	4165	4452120	4447956	0	7620
ATCC_25922_reference	CP181768.1	99.054	740	6	1	61	799	764623	765362	0	1327	DHAP	99.688	4165	13	0	1	4165	765363	769527	0	7620
ATCC_25922_reference	CP181796.1	98.919	740	7	1	61	799	4377927	4377188	0	1321	DHAP	99.688	4165	13	0	1	4165	4377187	4373023	0	7620
ATCC_25922_reference	CP181800.1	98.919	740	7	1	61	799	4443406	4442667	0	1321	DHAP	99.664	4165	13	1	1	4165	4442666	4438503	0	7613
ATCC_25922_reference	CP181821.1	99.054	740	6	1	61	799	4287038	4286299	0	1327	DHAP	99.688	4165	13	0	1	4165	4286298	4282134	0	7620
ATCC_25922_reference	CP181884.1	98.919	740	7	1	61	799	4363073	4362334	0	1321	DHAP	99.688	4165	13	0	1	4165	4362333	4358169	0	7620
ATCC_25922_reference	CP181912.1	99.054	740	6	1	61	799	767299	768038	0	1327	DHAP	99.688	4165	13	0	1	4165	768039	772203	0	7620
ATCC_25922_reference	CP181928.1	99.054	740	6	1	61	799	4226495	4225756	0	1327	DHAP	99.688	4165	13	0	1	4165	4225755	4221591	0	7620
ATCC_25922_reference	CP181943.1	99.054	740	6	1	61	799	753804	754543	0	1327	DHAP	99.664	4165	13	1	1	4165	754544	758707	0	7613
ATCC_25922_reference	CP181961.1	98.919	740	7	1	61	799	4339689	4338950	0	1321	DHAP	99.688	4165	13	0	1	4165	4338949	4334785	0	7620
ATCC_25922_reference	CP182091.1	99.054	740	6	1	61	799	4321743	4321004	0	1327	DHAP	99.688	4165	13	0	1	4165	4321003	4316839	0	7620
ATCC_25922_reference	CP183111.1	99.054	740	6	1	61	799	991279	990540	0	1327	DHAP	99.64	4165	14	1	1	4165	990539	986376	0	7607
ATCC_25922_reference	CP183114.1	99.054	740	6	1	61	799	3799216	3798477	0	1327	DHAP	99.64	4165	14	1	1	4165	3798476	3794313	0	7607
ATCC_25922_reference	CP183685.1	99.054	740	6	1	61	799	3414253	3414992	0	1327	DHAP	99.688	4165	13	0	1	4165	3414993	3419157	0	7620
ATCC_25922_reference	CP183708.1	99.054	740	6	1	61	799	2089792	2090531	0	1327	DHAP	99.688	4165	13	0	1	4165	2090532	2094696	0	7620
ATCC_25922_reference	CP183717.1	98.917	739	8	0	61	799	2925389	2926127	0	1321	DHAP	99.688	4165	13	0	1	4165	2926128	2930292	0	7620
ATCC_25922_reference	CP183746.1	99.054	740	6	1	61	799	2732102	2731363	0	1327	DHAP	99.688	4165	13	0	1	4165	2731362	2727198	0	7620
ATCC_25922_reference	CP183760.1	98.919	740	7	1	61	799	354747	355486	0	1321	DHAP	99.688	4165	13	0	1	4165	355487	359651	0	7620
ATCC_25922_reference	CP184916.1	100	70	0	0	61	130	2748328	2748397	3.23e-28	130	DHAP	99.688	4165	13	0	1	4165	2751607	2755771	0	7620
ATCC_25922_reference	CP184927.1	99.053	739	7	0	61	799	2747586	2748324	0	1327	DHAP	99.756	3695	9	0	1	3695	2748325	2752019	0	6774
ATCC_25922_reference	CP186528.1	99.053	739	7	0	61	799	1679430	1680168	0	1327	DHAP	99.688	4165	13	0	1	4165	1680169	1684333	0	7620
ATCC_25922_reference	CP190223.1	99.053	739	7	0	61	799	3920991	3921729	0	1327	DHAP	99.688	4165	13	0	1	4165	3921730	3925894	0	7620
ATCC_25922_reference	CU928161.2	99.054	740	6	1	61	799	4857214	4857953	0	1327	DHAP	99.688	4165	13	0	1	4165	4857954	4862118	0	7620
ATCC_25922_reference	CU928163.2	99.054	740	6	1	61	799	5052553	5053292	0	1327	DHAP	99.688	4165	13	0	1	4165	5053293	5057457	0	7620
ATCC_25922_reference	LR130532.1	98.784	740	6	3	61	799	585873	586610	0	1314	DHAP	99.64	4165	14	1	1	4165	586611	590774	0	7607
ATCC_25922_reference	LR130564.1	99.054	740	6	1	61	799	4444514	4443775	0	1327	DHAP	99.688	4165	13	0	1	4165	4443774	4439610	0	7620
ATCC_25922_reference	LR134031.1	99.054	740	6	1	61	799	4235612	4234873	0	1327	DHAP	99.688	4165	13	0	1	4165	4234872	4230708	0	7620
ATCC_25922_reference	LR134081.1	99.054	740	6	1	61	799	4561986	4561247	0	1327	DHAP	99.592	4165	14	3	1	4165	4561246	4557085	0	7594
ATCC_25922_reference	LR134315.1	99.189	740	5	1	61	799	3956023	3955284	0	1332	DHAP	99.64	4165	15	0	1	4165	3955283	3951119	0	7609
ATCC_25922_reference	LR740758.1	98.919	740	6	2	61	799	4992538	4993276	0	1321	DHAP	99.797	3455	7	0	1	3455	4993277	4996731	0	6342
ATCC_25922_reference	LR778151.1	99.054	740	6	1	61	799	4379545	4380284	0	1327	DHAP	99.64	4165	14	1	1	4165	4380285	4384448	0	7607
ATCC_25922_reference	LR890262.1	100	739	0	0	61	799	4095755	4095017	0	1365	DHAP	100	4165	0	0	1	4165	4095016	4090852	0	7692
ATCC_25922_reference	LR890288.1	99.054	740	6	1	61	799	4148788	4148049	0	1327	DHAP	99.688	4165	13	0	1	4165	4148048	4143884	0	7620
ATCC_25922_reference	LR890405.1	99.054	740	6	1	61	799	4458067	4457328	0	1327	DHAP	99.688	4165	13	0	1	4165	4457327	4453163	0	7620
ATCC_25922_reference	LR890410.1	99.054	740	6	1	61	799	3424743	3425482	0	1327	DHAP	99.688	4165	13	0	1	4165	3425483	3429647	0	7620
ATCC_25922_reference	LR890603.1	99.054	740	6	1	61	799	4151562	4150823	0	1327	DHAP	99.688	4165	13	0	1	4165	4150822	4146658	0	7620
ATCC_25922_reference	LT795502.1	99.054	740	6	1	61	799	4321139	4320400	0	1327	DHAP	99.688	4165	13	0	1	4165	4320399	4316235	0	7620
ATCC_25922_reference	OU349840.1	99.054	740	6	1	61	799	15177	15916	0	1327	DHAP	99.688	4165	13	0	1	4165	15917	20081	0	7620
ATCC_25922_reference	OX460315.1	99.054	740	6	1	61	799	4120431	4119692	0	1327	DHAP	99.616	4165	15	1	1	4165	4119691	4115528	0	7601
ATCC_25922_reference	OX460322.1	99.054	740	6	1	61	799	4137150	4136411	0	1327	DHAP	99.616	4165	15	1	1	4165	4136410	4132247	0	7601
ATCC_25922_reference	OX460335.1	99.054	740	6	1	61	799	4136529	4135790	0	1327	DHAP	99.616	4165	15	1	1	4165	4135789	4131626	0	7601
ATCC_25922_reference	OX460342.1	99.054	740	6	1	61	799	4156582	4155843	0	1327	DHAP	99.616	4165	15	1	1	4165	4155842	4151679	0	7601
ATCC_25922_reference	OY754398.1	99.054	740	6	1	61	799	4160222	4159483	0	1327	DHAP	99.64	4165	14	1	1	4165	4159482	4155319	0	7607
ATCC_25922_reference	OZ038557.1	99.054	740	6	1	61	799	4261217	4260478	0	1327	DHAP	99.688	4165	13	0	1	4165	4260477	4256313	0	7620
ATCC_25922_reference	OZ038563.1	99.054	740	6	1	61	799	4480499	4479760	0	1327	DHAP	99.688	4165	13	0	1	4165	4479759	4475595	0	7620
ATCC_25922_reference	OZ038570.1	99.054	740	6	1	61	799	4428745	4428006	0	1327	DHAP	99.688	4165	13	0	1	4165	4428005	4423841	0	7620
ATCC_25922_reference	OZ038587.1	98.919	740	7	1	61	799	4279687	4278948	0	1321	DHAP	99.688	4165	13	0	1	4165	4278947	4274783	0	7620
ATCC_25922_reference	OZ038601.1	99.054	740	6	1	61	799	4461483	4460744	0	1327	DHAP	99.688	4165	13	0	1	4165	4460743	4456579	0	7620
ATCC_25922_reference	OZ038611.1	98.919	740	7	1	61	799	4286697	4285958	0	1321	DHAP	99.688	4165	13	0	1	4165	4285957	4281793	0	7620
ATCC_25922_reference	OZ038618.1	99.054	740	6	1	61	799	4425243	4424504	0	1327	DHAP	99.688	4165	13	0	1	4165	4424503	4420339	0	7620
ATCC_25922_reference	OZ038621.1	99.054	740	6	1	61	799	4662424	4661685	0	1327	DHAP	99.688	4165	13	0	1	4165	4661684	4657520	0	7620
ATCC_25922_reference	OZ038628.1	99.054	740	6	1	61	799	4449044	4448305	0	1327	DHAP	99.688	4165	13	0	1	4165	4448304	4444140	0	7620
ATCC_25922_reference	OZ038656.1	99.054	740	6	1	61	799	4476483	4475744	0	1327	DHAP	99.688	4165	13	0	1	4165	4475743	4471579	0	7620
ATCC_25922_reference	OZ038691.1	99.054	740	6	1	61	799	4456333	4455594	0	1327	DHAP	99.688	4165	13	0	1	4165	4455593	4451429	0	7620
ATCC_25922_reference	OZ038700.1	99.054	740	6	1	61	799	4380784	4380045	0	1327	DHAP	99.688	4165	13	0	1	4165	4380044	4375880	0	7620
ATCC_25922_reference	OZ038703.1	99.054	740	6	1	61	799	4409179	4408440	0	1327	DHAP	99.688	4165	13	0	1	4165	4408439	4404275	0	7620
ATCC_25922_reference	OZ038716.1	99.054	740	6	1	61	799	4105148	4104409	0	1327	DHAP	99.64	4165	14	1	1	4165	4104408	4100245	0	7607
ATCC_25922_reference	OZ038719.1	99.054	740	6	1	61	799	4357423	4356684	0	1327	DHAP	99.688	4165	13	0	1	4165	4356683	4352519	0	7620
ATCC_25922_reference	OZ038721.1	99.054	740	6	1	61	799	4563340	4562601	0	1327	DHAP	99.688	4165	13	0	1	4165	4562600	4558436	0	7620
ATCC_25922_reference	OZ038734.1	99.054	740	6	1	61	799	4307210	4306471	0	1327	DHAP	99.688	4165	13	0	1	4165	4306470	4302306	0	7620
ATCC_25922_reference	OZ038772.1	99.054	740	6	1	61	799	4449374	4448635	0	1327	DHAP	99.64	4165	14	1	1	4165	4448634	4444471	0	7607
ATCC_25922_reference	OZ038803.1	99.054	740	6	1	61	799	4375383	4374644	0	1327	DHAP	99.688	4165	13	0	1	4165	4374643	4370479	0	7620
ATCC_25922_reference	OZ038805.1	99.054	740	6	1	61	799	4531348	4530609	0	1327	DHAP	99.688	4165	13	0	1	4165	4530608	4526444	0	7620
ATCC_25922_reference	OZ038818.1	99.054	740	6	1	61	799	4479161	4478422	0	1327	DHAP	99.688	4165	13	0	1	4165	4478421	4474257	0	7620
ATCC_25922_reference	OZ038848.1	99.054	740	6	1	61	799	4607459	4606720	0	1327	DHAP	99.688	4165	13	0	1	4165	4606719	4602555	0	7620
ATCC_25922_reference	OZ038857.1	99.054	740	6	1	61	799	4372520	4371781	0	1327	DHAP	99.664	4165	14	0	1	4165	4371780	4367616	0	7614
ATCC_25922_reference	OZ038871.1	99.054	740	6	1	61	799	4480500	4479761	0	1327	DHAP	99.688	4165	13	0	1	4165	4479760	4475596	0	7620
ATCC_25922_reference	OZ038893.1	99.054	740	6	1	61	799	4588366	4587627	0	1327	DHAP	99.688	4165	13	0	1	4165	4587626	4583462	0	7620
ATCC_25922_reference	OZ038906.1	99.054	740	6	1	61	799	4529155	4528416	0	1327	DHAP	99.688	4165	13	0	1	4165	4528415	4524251	0	7620
ATCC_25922_reference	OZ038922.1	99.054	740	6	1	61	799	4563934	4563195	0	1327	DHAP	99.688	4165	13	0	1	4165	4563194	4559030	0	7620
ATCC_25922_reference	OZ038946.1	99.054	740	6	1	61	799	4455548	4454809	0	1327	DHAP	99.688	4165	13	0	1	4165	4454808	4450644	0	7620
ATCC_25922_reference	OZ038964.1	98.919	740	7	1	61	799	4344841	4344102	0	1321	DHAP	99.688	4165	13	0	1	4165	4344101	4339937	0	7620
ATCC_25922_reference	OZ038983.1	99.054	740	6	1	61	799	4209266	4208527	0	1327	DHAP	99.688	4165	13	0	1	4165	4208526	4204362	0	7620
ATCC_25922_reference	OZ038985.1	99.054	740	6	1	61	799	4467212	4466473	0	1327	DHAP	99.688	4165	13	0	1	4165	4466472	4462308	0	7620
ATCC_25922_reference	OZ038988.1	99.054	740	6	1	61	799	4599384	4598645	0	1327	DHAP	99.688	4165	13	0	1	4165	4598644	4594480	0	7620
ATCC_25922_reference	OZ039005.1	99.053	739	7	0	61	799	4517563	4516825	0	1327	DHAP	99.688	4165	13	0	1	4165	4516824	4512660	0	7620
ATCC_25922_reference	OZ039010.1	99.054	740	6	1	61	799	4503948	4503209	0	1327	DHAP	99.688	4165	13	0	1	4165	4503208	4499044	0	7620
ATCC_25922_reference	OZ039013.1	99.054	740	6	1	61	799	4321415	4320676	0	1327	DHAP	99.688	4165	13	0	1	4165	4320675	4316511	0	7620
ATCC_25922_reference	OZ039018.1	98.784	740	8	1	61	799	4263551	4264290	0	1315	DHAP	99.657	1167	4	0	1	1167	4264291	4265457	0	2134
ATCC_25922_reference	OZ039071.1	99.054	740	6	1	61	799	4192577	4191838	0	1327	DHAP	99.664	4165	14	0	1	4165	4191837	4187673	0	7614
ATCC_25922_reference	OZ039077.1	99.054	740	6	1	61	799	4495537	4494798	0	1327	DHAP	99.688	4165	13	0	1	4165	4494797	4490633	0	7620
ATCC_25922_reference	OZ039084.1	99.054	740	6	1	61	799	461385	462124	0	1327	DHAP	99.688	4165	13	0	1	4165	462125	466289	0	7620
ATCC_25922_reference	OZ039089.1	99.054	740	6	1	61	799	4504649	4503910	0	1327	DHAP	99.664	4165	14	0	1	4165	4503909	4499745	0	7614
ATCC_25922_reference	OZ039119.1	98.919	740	7	1	61	799	4313983	4313244	0	1321	DHAP	99.688	4165	13	0	1	4165	4313243	4309079	0	7620
ATCC_25922_reference	OZ039148.1	99.054	740	6	1	61	799	4266717	4265978	0	1327	DHAP	99.688	4165	13	0	1	4165	4265977	4261813	0	7620
ATCC_25922_reference	OZ039162.1	99.054	740	6	1	61	799	4549223	4548484	0	1327	DHAP	99.688	4165	13	0	1	4165	4548483	4544319	0	7620
ATCC_25922_reference	OZ039167.1	99.054	740	6	1	61	799	4428240	4427501	0	1327	DHAP	99.688	4165	13	0	1	4165	4427500	4423336	0	7620
ATCC_25922_reference	OZ039192.1	98.919	740	7	1	61	799	4470312	4469573	0	1321	DHAP	99.688	4165	13	0	1	4165	4469572	4465408	0	7620
ATCC_25922_reference	OZ039196.1	99.054	740	6	1	61	799	4468579	4467840	0	1327	DHAP	99.688	4165	13	0	1	4165	4467839	4463675	0	7620
ATCC_25922_reference	OZ039234.1	99.054	740	6	1	61	799	4512359	4511620	0	1327	DHAP	99.688	4165	13	0	1	4165	4511619	4507455	0	7620
ATCC_25922_reference	OZ039245.1	99.054	740	6	1	61	799	4308473	4307734	0	1327	DHAP	99.688	4165	13	0	1	4165	4307733	4303569	0	7620
ATCC_25922_reference	OZ039287.1	99.054	740	6	1	61	799	4101370	4100631	0	1327	DHAP	99.688	4165	13	0	1	4165	4100630	4096466	0	7620
ATCC_25922_reference	OZ039301.1	99.054	740	6	1	61	799	4241562	4240823	0	1327	DHAP	99.688	4165	13	0	1	4165	4240822	4236658	0	7620
ATCC_25922_reference	OZ039306.1	99.054	740	6	1	61	799	4328321	4327582	0	1327	DHAP	99.664	4165	14	0	1	4165	4327581	4323417	0	7614
ATCC_25922_reference	OZ039328.1	99.054	740	6	1	61	799	4493332	4492593	0	1327	DHAP	99.688	4165	13	0	1	4165	4492592	4488428	0	7620
ATCC_25922_reference	OZ039380.1	99.054	740	6	1	61	799	4466820	4466081	0	1327	DHAP	99.688	4165	13	0	1	4165	4466080	4461916	0	7620
ATCC_25922_reference	OZ039393.1	99.054	740	6	1	61	799	545282	546021	0	1327	DHAP	99.688	4165	13	0	1	4165	546022	550186	0	7620
ATCC_25922_reference	OZ039406.1	99.054	740	6	1	61	799	4277158	4276419	0	1327	DHAP	99.688	4165	13	0	1	4165	4276418	4272254	0	7620
ATCC_25922_reference	OZ039412.1	99.054	740	6	1	61	799	4504582	4503843	0	1327	DHAP	99.795	2434	5	0	1	2434	4503842	4501409	0	4468
ATCC_25922_reference	OZ039426.1	99.054	740	6	1	61	799	4400218	4399479	0	1327	DHAP	99.688	4165	13	0	1	4165	4399478	4395314	0	7620
ATCC_25922_reference	OZ039457.1	99.054	740	6	1	61	799	4246176	4245437	0	1327	DHAP	99.688	4165	13	0	1	4165	4245436	4241272	0	7620
ATCC_25922_reference	OZ039464.1	99.054	740	6	1	61	799	4473233	4472494	0	1327	DHAP	99.688	4165	13	0	1	4165	4472493	4468329	0	7620
ATCC_25922_reference	OZ039470.1	99.054	740	6	1	61	799	4466718	4465979	0	1327	DHAP	99.688	4165	13	0	1	4165	4465978	4461814	0	7620
ATCC_25922_reference	OZ039476.1	99.054	740	6	1	61	799	4545440	4544701	0	1327	DHAP	99.688	4165	13	0	1	4165	4544700	4540536	0	7620
ATCC_25922_reference	OZ039479.1	99.054	740	6	1	61	799	4454428	4453689	0	1327	DHAP	99.688	4165	13	0	1	4165	4453688	4449524	0	7620
ATCC_25922_reference	OZ039484.1	98.919	740	7	1	61	799	4265286	4264547	0	1321	DHAP	99.688	4165	13	0	1	4165	4264546	4260382	0	7620
ATCC_25922_reference	OZ039488.1	98.919	740	7	1	61	799	4472582	4471843	0	1321	DHAP	99.688	4165	13	0	1	4165	4471842	4467678	0	7620
ATCC_25922_reference	OZ039509.1	99.054	740	6	1	61	799	4520095	4519356	0	1327	DHAP	99.688	4165	13	0	1	4165	4519355	4515191	0	7620
ATCC_25922_reference	OZ039521.1	98.919	740	7	1	61	799	4459455	4458716	0	1321	DHAP	99.688	4165	13	0	1	4165	4458715	4454551	0	7620
ATCC_25922_reference	OZ039537.1	99.054	740	6	1	61	799	4458104	4457365	0	1327	DHAP	99.688	4165	13	0	1	4165	4457364	4453200	0	7620
ATCC_25922_reference	OZ039540.1	99.054	740	6	1	61	799	4422571	4421832	0	1327	DHAP	99.688	4165	13	0	1	4165	4421831	4417667	0	7620
ATCC_25922_reference	OZ039565.1	99.054	740	6	1	61	799	4358787	4358048	0	1327	DHAP	99.688	4165	13	0	1	4165	4358047	4353883	0	7620
ATCC_25922_reference	OZ039581.1	99.054	740	6	1	61	799	4443610	4442871	0	1327	DHAP	99.688	4165	13	0	1	4165	4442870	4438706	0	7620
ATCC_25922_reference	OZ039625.1	99.054	740	6	1	61	799	4327092	4326353	0	1327	DHAP	99.664	4165	14	0	1	4165	4326352	4322188	0	7614
ATCC_25922_reference	OZ039641.1	99.054	740	6	1	61	799	4425284	4424545	0	1327	DHAP	99.688	4165	13	0	1	4165	4424544	4420380	0	7620
ATCC_25922_reference	OZ039661.1	99.054	740	6	1	61	799	4479619	4478880	0	1327	DHAP	99.688	4165	13	0	1	4165	4478879	4474715	0	7620
ATCC_25922_reference	OZ039677.1	99.054	740	6	1	61	799	4482611	4481872	0	1327	DHAP	99.688	4165	13	0	1	4165	4481871	4477707	0	7620
ATCC_25922_reference	OZ039736.1	99.054	740	6	1	61	799	4268222	4267483	0	1327	DHAP	99.688	4165	13	0	1	4165	4267482	4263318	0	7620
ATCC_25922_reference	OZ039764.1	99.054	740	6	1	61	799	4560087	4559348	0	1327	DHAP	99.688	4165	13	0	1	4165	4559347	4555183	0	7620
ATCC_25922_reference	OZ039770.1	99.054	740	6	1	61	799	4457991	4457252	0	1327	DHAP	99.688	4165	13	0	1	4165	4457251	4453087	0	7620
ATCC_25922_reference	OZ039772.1	99.054	740	6	1	61	799	4130934	4130195	0	1327	DHAP	99.688	4165	13	0	1	4165	4130194	4126030	0	7620
ATCC_25922_reference	OZ039822.1	98.919	740	7	1	61	799	4233497	4232758	0	1321	DHAP	99.688	4165	13	0	1	4165	4232757	4228593	0	7620
ATCC_25922_reference	OZ039831.1	99.054	740	6	1	61	799	4524392	4523653	0	1327	DHAP	99.688	4165	13	0	1	4165	4523652	4519488	0	7620
ATCC_25922_reference	OZ039843.1	99.054	740	6	1	61	799	4155756	4155017	0	1327	DHAP	99.688	4165	13	0	1	4165	4155016	4150852	0	7620
ATCC_25922_reference	OZ039850.1	99.054	740	6	1	61	799	4315816	4315077	0	1327	DHAP	99.688	4165	13	0	1	4165	4315076	4310912	0	7620
ATCC_25922_reference	OZ039853.1	99.054	740	6	1	61	799	4495868	4495129	0	1327	DHAP	99.688	4165	13	0	1	4165	4495128	4490964	0	7620
ATCC_25922_reference	OZ039856.1	98.919	740	7	1	61	799	4305723	4304984	0	1321	DHAP	99.756	3695	9	0	1	3695	4304983	4301289	0	6774
ATCC_25922_reference	OZ039874.1	99.054	740	6	1	61	799	4452427	4451688	0	1327	DHAP	99.688	4165	13	0	1	4165	4451687	4447523	0	7620
ATCC_25922_reference	OZ039922.1	99.054	740	6	1	61	799	4523600	4522861	0	1327	DHAP	99.688	4165	13	0	1	4165	4522860	4518696	0	7620
ATCC_25922_reference	OZ039943.1	98.919	740	7	1	61	799	4283375	4282636	0	1321	DHAP	99.688	4165	13	0	1	4165	4282635	4278471	0	7620
ATCC_25922_reference	OZ039964.1	99.054	740	6	1	61	799	4441159	4440420	0	1327	DHAP	99.688	4165	13	0	1	4165	4440419	4436255	0	7620
ATCC_25922_reference	OZ039967.1	99.054	740	6	1	61	799	4451558	4450819	0	1327	DHAP	99.688	4165	13	0	1	4165	4450818	4446654	0	7620
ATCC_25922_reference	OZ039975.1	98.919	740	7	1	61	799	4436894	4436155	0	1321	DHAP	99.688	4165	13	0	1	4165	4436154	4431990	0	7620
ATCC_25922_reference	OZ039993.1	99.054	740	6	1	61	799	4425957	4425218	0	1327	DHAP	99.688	4165	13	0	1	4165	4425217	4421053	0	7620
ATCC_25922_reference	OZ040024.1	99.054	740	6	1	61	799	4470256	4469517	0	1327	DHAP	99.688	4165	13	0	1	4165	4469516	4465352	0	7620
ATCC_25922_reference	OZ040043.1	99.054	740	6	1	61	799	4351105	4350366	0	1327	DHAP	99.688	4165	13	0	1	4165	4350365	4346201	0	7620
ATCC_25922_reference	OZ040079.1	99.054	740	6	1	61	799	4099553	4098814	0	1327	DHAP	99.688	4165	13	0	1	4165	4098813	4094649	0	7620
ATCC_25922_reference	OZ040101.1	98.919	740	7	1	61	799	4378935	4378196	0	1321	DHAP	99.688	4165	13	0	1	4165	4378195	4374031	0	7620
ATCC_25922_reference	OZ040108.1	99.054	740	6	1	61	799	4467955	4467216	0	1327	DHAP	99.688	4165	13	0	1	4165	4467215	4463051	0	7620
ATCC_25922_reference	OZ040127.1	99.054	740	6	1	61	799	4450526	4449787	0	1327	DHAP	99.688	4165	13	0	1	4165	4449786	4445622	0	7620
ATCC_25922_reference	OZ040131.1	99.054	740	6	1	61	799	4542458	4541719	0	1327	DHAP	99.688	4165	13	0	1	4165	4541718	4537554	0	7620
ATCC_25922_reference	OZ040137.1	99.054	740	6	1	61	799	4519383	4518644	0	1327	DHAP	99.688	4165	13	0	1	4165	4518643	4514479	0	7620
ATCC_25922_reference	OZ040144.1	99.054	740	6	1	61	799	4492357	4491618	0	1327	DHAP	99.688	4165	13	0	1	4165	4491617	4487453	0	7620
ATCC_25922_reference	OZ040170.1	99.054	740	6	1	61	799	4261512	4260773	0	1327	DHAP	99.688	4165	13	0	1	4165	4260772	4256608	0	7620
ATCC_25922_reference	OZ040230.1	99.054	740	6	1	61	799	4319206	4318467	0	1327	DHAP	99.688	4165	13	0	1	4165	4318466	4314302	0	7620
ATCC_25922_reference	OZ040249.1	98.982	393	3	1	61	452	4320124	4319732	0	702	DHAP	99.688	4165	13	0	1	4165	4282166	4278002	0	7620
ATCC_25922_reference	OZ040255.1	98.919	740	7	1	61	799	4428715	4427976	0	1321	DHAP	99.688	4165	13	0	1	4165	4427975	4423811	0	7620
ATCC_25922_reference	OZ040277.1	99.054	740	6	1	61	799	4498460	4497721	0	1327	DHAP	99.688	4165	13	0	1	4165	4497720	4493556	0	7620
ATCC_25922_reference	OZ040287.1	98.919	740	7	1	61	799	4166103	4165364	0	1321	DHAP	99.688	4165	13	0	1	4165	4165363	4161199	0	7620
ATCC_25922_reference	OZ040318.1	99.054	740	6	1	61	799	4529524	4528785	0	1327	DHAP	99.688	4165	13	0	1	4165	4528784	4524620	0	7620
ATCC_25922_reference	OZ040333.1	99.054	740	6	1	61	799	4507984	4507245	0	1327	DHAP	99.688	4165	13	0	1	4165	4507244	4503080	0	7620
ATCC_25922_reference	OZ040338.1	99.054	740	6	1	61	799	4434250	4433511	0	1327	DHAP	99.688	4165	13	0	1	4165	4433510	4429346	0	7620
ATCC_25922_reference	OZ040347.1	98.667	150	1	1	61	209	4220608	4220459	8.48e-69	265	DHAP	99.688	4165	13	0	1	4165	4217282	4213118	0	7620
ATCC_25922_reference	OZ040390.1	99.054	740	6	1	61	799	4291176	4290437	0	1327	DHAP	99.688	4165	13	0	1	4165	4290436	4286272	0	7620
ATCC_25922_reference	OZ040402.1	99.054	740	6	1	61	799	4508319	4507580	0	1327	DHAP	99.688	4165	13	0	1	4165	4507579	4503415	0	7620
ATCC_25922_reference	OZ040428.1	99.054	740	6	1	61	799	835504	836243	0	1327	DHAP	99.592	4165	17	0	1	4165	836244	840408	0	7598
ATCC_25922_reference	OZ040441.1	99.054	740	6	1	61	799	4586828	4586089	0	1327	DHAP	99.688	4165	13	0	1	4165	4586088	4581924	0	7620
ATCC_25922_reference	OZ040468.1	99.054	740	6	1	61	799	4444487	4443748	0	1327	DHAP	99.688	4165	13	0	1	4165	4443747	4439583	0	7620
ATCC_25922_reference	OZ040500.1	99.054	740	6	1	61	799	4498672	4497933	0	1327	DHAP	99.688	4165	13	0	1	4165	4497932	4493768	0	7620
ATCC_25922_reference	OZ040512.1	99.054	740	6	1	61	799	4495509	4494770	0	1327	DHAP	99.688	4165	13	0	1	4165	4494769	4490605	0	7620
ATCC_25922_reference	OZ040520.1	99.054	740	6	1	61	799	4390471	4389732	0	1327	DHAP	99.688	4165	13	0	1	4165	4389731	4385567	0	7620
ATCC_25922_reference	OZ040522.1	99.054	740	6	1	61	799	4419259	4418520	0	1327	DHAP	99.688	4165	13	0	1	4165	4418519	4414355	0	7620
ATCC_25922_reference	OZ040525.1	99.054	740	6	1	61	799	4284789	4284050	0	1327	DHAP	99.688	4165	13	0	1	4165	4284049	4279885	0	7620
ATCC_25922_reference	OZ040532.1	99.054	740	6	1	61	799	4411594	4410855	0	1327	DHAP	99.664	4165	14	0	1	4165	4410854	4406690	0	7614
ATCC_25922_reference	OZ040536.1	99.054	740	6	1	61	799	4410378	4409639	0	1327	DHAP	99.688	4165	13	0	1	4165	4409638	4405474	0	7620
ATCC_25922_reference	OZ040558.1	99.054	740	6	1	61	799	4138929	4138190	0	1327	DHAP	99.688	4165	13	0	1	4165	4138189	4134025	0	7620
ATCC_25922_reference	OZ040622.1	98.919	740	7	1	61	799	4322684	4321945	0	1321	DHAP	99.664	4165	14	0	1	4165	4321944	4317780	0	7614
ATCC_25922_reference	OZ040627.1	99.054	740	6	1	61	799	4403267	4402528	0	1327	DHAP	99.688	4165	13	0	1	4165	4402527	4398363	0	7620
ATCC_25922_reference	OZ040663.1	99.054	740	6	1	61	799	4148023	4147284	0	1327	DHAP	99.664	4165	14	0	1	4165	4147283	4143119	0	7614
ATCC_25922_reference	OZ040687.1	99.054	740	6	1	61	799	4227962	4227223	0	1327	DHAP	99.664	4165	14	0	1	4165	4227222	4223058	0	7614
ATCC_25922_reference	OZ040695.1	99.054	740	6	1	61	799	4468031	4467292	0	1327	DHAP	99.688	4165	13	0	1	4165	4467291	4463127	0	7620
ATCC_25922_reference	OZ040699.1	99.054	740	6	1	61	799	4560761	4560022	0	1327	DHAP	99.688	4165	13	0	1	4165	4560021	4555857	0	7620
ATCC_25922_reference	OZ040768.1	99.054	740	6	1	61	799	4334766	4334027	0	1327	DHAP	99.664	4165	14	0	1	4165	4334026	4329862	0	7614
ATCC_25922_reference	OZ040800.1	99.054	740	6	1	61	799	4467919	4467180	0	1327	DHAP	99.688	4165	13	0	1	4165	4467179	4463015	0	7620
ATCC_25922_reference	OZ040854.1	99.054	740	6	1	61	799	4541594	4540855	0	1327	DHAP	99.688	4165	13	0	1	4165	4540854	4536690	0	7620
ATCC_25922_reference	OZ040858.1	99.054	740	6	1	61	799	4303507	4302768	0	1327	DHAP	99.664	4165	14	0	1	4165	4302767	4298603	0	7614
ATCC_25922_reference	OZ040877.1	99.054	740	6	1	61	799	4372244	4371505	0	1327	DHAP	99.688	4165	13	0	1	4165	4371504	4367340	0	7620
ATCC_25922_reference	OZ040903.1	99.054	740	6	1	61	799	4513808	4513069	0	1327	DHAP	99.688	4165	13	0	1	4165	4513068	4508904	0	7620
ATCC_25922_reference	OZ040914.1	99.054	740	6	1	61	799	4494500	4493761	0	1327	DHAP	99.688	4165	13	0	1	4165	4493760	4489596	0	7620
ATCC_25922_reference	OZ040962.1	99.054	740	6	1	61	799	4427479	4426740	0	1327	DHAP	99.688	4165	13	0	1	4165	4426739	4422575	0	7620
ATCC_25922_reference	OZ043766.1	99.054	740	6	1	61	799	4526197	4525458	0	1327	DHAP	99.688	4165	13	0	1	4165	4525457	4521293	0	7620
ATCC_25922_reference	OZ043773.1	99.054	740	6	1	61	799	4568113	4567374	0	1327	DHAP	99.688	4165	13	0	1	4165	4567373	4563209	0	7620
ATCC_25922_reference	OZ043778.1	99.054	740	6	1	61	799	4396090	4395351	0	1327	DHAP	99.688	4165	13	0	1	4165	4395350	4391186	0	7620
ATCC_25922_reference	OZ043782.1	99.054	740	6	1	61	799	4484843	4484104	0	1327	DHAP	99.688	4165	13	0	1	4165	4484103	4479939	0	7620
ATCC_25922_reference	OZ043834.1	99.054	740	6	1	61	799	4503107	4502368	0	1327	DHAP	99.688	4165	13	0	1	4165	4502367	4498203	0	7620
ATCC_25922_reference	OZ043845.1	99.053	739	7	0	61	799	4467667	4466929	0	1327	DHAP	99.688	4165	13	0	1	4165	4466928	4462764	0	7620
ATCC_25922_reference	OZ043854.1	99.054	740	6	1	61	799	4425320	4424581	0	1327	DHAP	99.688	4165	13	0	1	4165	4424580	4420416	0	7620
ATCC_25922_reference	OZ043886.1	99.054	740	6	1	61	799	4389028	4388289	0	1327	DHAP	99.688	4165	13	0	1	4165	4388288	4384124	0	7620
ATCC_25922_reference	OZ043908.1	99.054	740	6	1	61	799	4489629	4488890	0	1327	DHAP	99.688	4165	13	0	1	4165	4488889	4484725	0	7620
ATCC_25922_reference	OZ043948.1	99.053	739	7	0	61	799	4533578	4532840	0	1327	DHAP	99.688	4165	13	0	1	4165	4532839	4528675	0	7620
ATCC_25922_reference	OZ121072.1	99.054	740	6	1	61	799	3514518	3515257	0	1327	DHAP	99.688	4165	13	0	1	4165	3515258	3519422	0	7620
ATCC_25922_reference	OZ121081.1	99.054	740	6	1	61	799	3492154	3492893	0	1327	DHAP	99.688	4165	13	0	1	4165	3492894	3497058	0	7620
ATCC_25922_reference	OZ121091.1	99.053	739	7	0	61	799	2532749	2532011	0	1327	DHAP	99.688	4165	13	0	1	4165	2532010	2527846	0	7620
ATCC_25922_reference	AP009378.1	100	799	0	0	1	799	4604896	4605694	0	1476	DHAP	99.976	4165	1	0	1	4165	4605695	4609859	0	7686
ATCC_25922_reference	AP021998.1	100	90	0	0	1	90	4230845	4230756	1.69e-39	167	DHAP	100	4165	0	0	1	4165	4228793	4224629	0	7692
ATCC_25922_reference	AP022032.1	100	90	0	0	1	90	4163545	4163456	1.69e-39	167	DHAP	100	4165	0	0	1	4165	4161493	4157329	0	7692
ATCC_25922_reference	AP022105.1	100	799	0	0	1	799	4188073	4187275	0	1476	DHAP	99.952	4165	2	0	1	4165	4187274	4183110	0	7681
ATCC_25922_reference	AP022120.1	100	799	0	0	1	799	4108145	4107347	0	1476	DHAP	99.976	4165	1	0	1	4165	4107346	4103182	0	7686
ATCC_25922_reference	AP022171.1	100	799	0	0	1	799	4191472	4190674	0	1476	DHAP	99.976	4165	1	0	1	4165	4190673	4186509	0	7686
ATCC_25922_reference	AP022360.1	99.434	530	0	1	1	527	4947416	4946887	0	959	DHAP	98.699	1230	1	2	1	1215	4946577	4945348	0	2169
ATCC_25922_reference	AP022362.1	100	799	0	0	1	799	678176	678974	0	1476	DHAP	100	3639	0	0	1	3639	678975	682613	0	6721
ATCC_25922_reference	AP022525.1	100	799	0	0	1	799	4398044	4397246	0	1476	DHAP	100	4165	0	0	1	4165	4397245	4393081	0	7692
ATCC_25922_reference	AP022533.1	100	799	0	0	1	799	4326336	4325538	0	1476	DHAP	100	4165	0	0	1	4165	4325537	4321373	0	7692
ATCC_25922_reference	AP022549.1	100	90	0	0	1	90	4263351	4263262	1.69e-39	167	DHAP	100	4165	0	0	1	4165	4261639	4257475	0	7692
ATCC_25922_reference	AP026476.1	100	90	0	0	1	90	3289541	3289630	2.46e-39	167	DHAP	100	4165	0	0	1	4165	3291593	3295757	0	7692
ATCC_25922_reference	AP026479.1	100	90	0	0	1	90	3288682	3288771	2.46e-39	167	DHAP	100	1253	0	0	1	1253	3290734	3291986	0	2314
ATCC_25922_reference	AP026484.1	100	90	0	0	1	90	4226472	4226383	1.69e-39	167	DHAP	100	4165	0	0	1	4165	4224421	4220257	0	7692
ATCC_25922_reference	AP026518.1	100	90	0	0	1	90	3412025	3412114	1.69e-39	167	DHAP	100	4165	0	0	1	4165	3414077	3418241	0	7692
ATCC_25922_reference	AP026788.1	100	799	0	0	1	799	4354749	4353951	0	1476	DHAP	100	4165	0	0	1	4165	4353950	4349786	0	7692
ATCC_25922_reference	AP026794.1	100	799	0	0	1	799	4359499	4358701	0	1476	DHAP	100	4165	0	0	1	4165	4358700	4354536	0	7692
ATCC_25922_reference	AP026961.1	100	799	0	0	1	799	3978545	3977747	0	1476	DHAP	99.976	4165	1	0	1	4165	3977746	3973582	0	7686
ATCC_25922_reference	AP027446.1	100	90	0	0	1	90	576433	576522	2.46e-39	167	DHAP	99.616	4165	3	13	1	4165	578478	582629	0	7590
ATCC_25922_reference	AP027450.1	100	90	0	0	1	90	1175256	1175345	2.46e-39	167	DHAP	99.808	4165	0	8	1	4165	1177301	1181457	0	7640
ATCC_25922_reference	AP027971.1	100	799	0	0	1	799	4177372	4176574	0	1476	DHAP	99.952	4165	2	0	1	4165	4176573	4172409	0	7681
ATCC_25922_reference	AP029163.1	100	90	0	0	1	90	4275828	4275917	2.46e-39	167	DHAP	100	4165	0	0	1	4165	4272420	4268256	0	7692
ATCC_25922_reference	AP029248.1	100	799	0	0	1	799	4406201	4405403	0	1476	DHAP	100	4165	0	0	1	4165	4405402	4401238	0	7692
ATCC_25922_reference	AP029249.1	100	799	0	0	1	799	4401504	4400706	0	1476	DHAP	100	4165	0	0	1	4165	4400705	4396541	0	7692
ATCC_25922_reference	AP035801.1	100	799	0	0	1	799	4406096	4405298	0	1476	DHAP	100	4165	0	0	1	4165	4405297	4401133	0	7692
ATCC_25922_reference	CP004009.1	100	799	0	0	1	799	535486	536284	0	1476	DHAP	99.928	4165	3	0	1	4165	536285	540449	0	7675
ATCC_25922_reference	CP006784.1	100	799	0	0	1	799	5007247	5008045	0	1476	DHAP	100	4165	0	0	1	4165	5008046	5012210	0	7692
ATCC_25922_reference	CP007442.1	100	799	0	0	1	799	4763754	4764552	0	1476	DHAP	99.904	4165	4	0	1	4165	4764553	4768717	0	7670
ATCC_25922_reference	CP007491.1	100	799	0	0	1	799	4755508	4756306	0	1476	DHAP	99.904	4165	4	0	1	4165	4756307	4760471	0	7670
ATCC_25922_reference	CP007799.1	100	799	0	0	1	799	5406372	5405574	0	1476	DHAP	100	4165	0	0	1	4165	5405573	5401409	0	7692
ATCC_25922_reference	CP009072.1	100	799	0	0	1	799	2552982	2553780	0	1476	DHAP	100	4165	0	0	1	4165	2553781	2557945	0	7692
ATCC_25922_reference	CP010876.1	100	90	0	0	1	90	4886944	4887033	2.46e-39	167	DHAP	100	4165	0	0	1	4165	4907750	4903586	0	7692
ATCC_25922_reference	CP012633.1	99.875	799	1	0	1	799	4110332	4109534	0	1471	DHAP	99.976	4165	1	0	1	4165	4109533	4105369	0	7686
ATCC_25922_reference	CP013658.1	100	799	0	0	1	799	4029951	4030749	0	1476	DHAP	100	4165	0	0	1	4165	4030750	4034914	0	7692
ATCC_25922_reference	CP013831.1	100	799	0	0	1	799	4951136	4951934	0	1476	DHAP	100	4165	0	0	1	4165	4951935	4956099	0	7692
ATCC_25922_reference	CP013835.1	100	799	0	0	1	799	5005926	5006724	0	1476	DHAP	100	4165	0	0	1	4165	5006725	5010889	0	7692
ATCC_25922_reference	CP014316.1	100	799	0	0	1	799	4958373	4959171	0	1476	DHAP	100	4165	0	0	1	4165	4959172	4963336	0	7692
ATCC_25922_reference	CP014492.1	100	799	0	0	1	799	4694512	4695310	0	1476	DHAP	99.952	4165	1	1	1	4165	4695311	4699474	0	7679
ATCC_25922_reference	CP014497.1	100	90	0	0	1	90	4922669	4922758	1.69e-39	167	DHAP	100	4165	0	0	1	4165	4924721	4928885	0	7692
ATCC_25922_reference	CP015069.1	100	799	0	0	1	799	3555909	3556707	0	1476	DHAP	99.976	4165	1	0	1	4165	3556708	3560872	0	7686
ATCC_25922_reference	CP015074.2	100	799	0	0	1	799	4827295	4826497	0	1476	DHAP	99.952	4165	2	0	1	4165	4826496	4822332	0	7681
ATCC_25922_reference	CP015076.1	100	799	0	0	1	799	4409363	4410161	0	1476	DHAP	99.976	4165	1	0	1	4165	4410162	4414326	0	7686
ATCC_25922_reference	CP015085.1	100	799	0	0	1	799	3640951	3641749	0	1476	DHAP	100	4165	0	0	1	4165	3641750	3645914	0	7692
ATCC_25922_reference	CP015159.1	100	799	0	0	1	799	1453444	1454242	0	1476	DHAP	99.976	4165	1	0	1	4165	1454243	1458407	0	7686
ATCC_25922_reference	CP016546.1	99.875	799	1	0	1	799	1676740	1675942	0	1471	DHAP	99.976	4165	1	0	1	4165	1675941	1671777	0	7686
ATCC_25922_reference	CP018953.1	100	90	0	0	1	90	3310744	3310833	1.69e-39	167	DHAP	100	4165	0	0	1	4165	3312796	3316960	0	7692
ATCC_25922_reference	CP018970.1	100	90	0	0	1	90	4611005	4611094	1.69e-39	167	DHAP	100	4165	0	0	1	4165	4631811	4627647	0	7692
ATCC_25922_reference	CP018979.1	100	799	0	0	1	799	2835748	2836546	0	1476	DHAP	100	4165	0	0	1	4165	2836547	2840711	0	7692
ATCC_25922_reference	CP018991.1	100	799	0	0	1	799	3757983	3758781	0	1476	DHAP	100	4165	0	0	1	4165	3758782	3762946	0	7692
ATCC_25922_reference	CP019000.1	100	90	0	0	1	90	3922807	3922896	1.69e-39	167	DHAP	100	4165	0	0	1	4165	3925635	3929799	0	7692
ATCC_25922_reference	CP019015.1	100	799	0	0	1	799	1091800	1091002	0	1476	DHAP	100	4165	0	0	1	4165	1091001	1086837	0	7692
ATCC_25922_reference	CP020116.1	100	90	0	0	1	90	3951987	3951898	1.69e-39	167	DHAP	100	4165	0	0	1	4165	3949935	3945771	0	7692
ATCC_25922_reference	CP021179.1	100	90	0	0	1	90	4805312	4805223	1.69e-39	167	DHAP	100	4165	0	0	1	4165	4803260	4799096	0	7692
ATCC_25922_reference	CP021288.1	100	799	0	0	1	799	4965411	4966209	0	1476	DHAP	99.976	4165	1	0	1	4165	4966210	4970374	0	7686
ATCC_25922_reference	CP021454.1	100	90	0	0	1	90	4227175	4227086	2.46e-39	167	DHAP	100	4165	0	0	1	4165	4225123	4220959	0	7692
ATCC_25922_reference	CP021935.1	100	799	0	0	1	799	3007022	3007820	0	1476	DHAP	100	4165	0	0	1	4165	3007821	3011985	0	7692
ATCC_25922_reference	CP022686.1	100	799	0	0	1	799	3373725	3374523	0	1476	DHAP	100	4165	0	0	1	4165	3374524	3378688	0	7692
ATCC_25922_reference	CP023826.1	100	90	0	0	1	90	5005527	5005616	1.69e-39	167	DHAP	100	4165	0	0	1	4165	5007579	5011743	0	7692
ATCC_25922_reference	CP023844.1	100	799	0	0	1	799	4976568	4977366	0	1476	DHAP	100	4165	0	0	1	4165	4977367	4981531	0	7692
ATCC_25922_reference	CP023849.1	100	799	0	0	1	799	5120821	5121619	0	1476	DHAP	99.976	4165	1	0	1	4165	5121620	5125784	0	7686
ATCC_25922_reference	CP023853.1	100	799	0	0	1	799	5051629	5052427	0	1476	DHAP	100	4165	0	0	1	4165	5052428	5056592	0	7692
ATCC_25922_reference	CP027851.1	100	799	0	0	1	799	5464	6262	0	1476	DHAP	100	4165	0	0	1	4165	6263	10427	0	7692
ATCC_25922_reference	CP028483.1	100	90	0	0	1	90	4283371	4283282	1.69e-39	167	DHAP	100	4165	0	0	1	4165	4281319	4277155	0	7692
ATCC_25922_reference	CP029420.1	100	90	0	0	1	90	3774561	3774650	1.69e-39	167	DHAP	100	4165	0	0	1	4165	3795367	3791203	0	7692
ATCC_25922_reference	CP029576.1	100	799	0	0	1	799	3844421	3843623	0	1476	DHAP	99.976	4165	1	0	1	4165	3843622	3839458	0	7686
ATCC_25922_reference	CP031157.1	100	799	0	0	1	799	5421967	5421169	0	1476	DHAP	100	4165	0	0	1	4165	5421168	5417004	0	7692
ATCC_25922_reference	CP031256.1	100	799	0	0	1	799	4881952	4881154	0	1476	DHAP	100	4165	0	0	1	4165	4881153	4876989	0	7692
ATCC_25922_reference	CP032085.1	100	799	0	0	1	799	3886923	3887721	0	1476	DHAP	100	4165	0	0	1	4165	3887722	3891886	0	7692
ATCC_25922_reference	CP035377.1	100	90	0	0	1	90	3120	3031	2.46e-39	167	DHAP	100	4165	0	0	1	4165	47719	43555	0	7692
ATCC_25922_reference	CP035476.1	100	90	0	0	1	90	4894301	4894390	1.69e-39	167	DHAP	100	4165	0	0	1	4165	4915107	4910943	0	7692
ATCC_25922_reference	CP035477.1	100	90	0	0	1	90	4937332	4937421	3.12e-39	167	DHAP	100	4165	0	0	1	4165	4958138	4953974	0	7692
ATCC_25922_reference	CP035486.1	100	799	0	0	1	799	4971426	4972224	0	1476	DHAP	100	4165	0	0	1	4165	4972225	4976389	0	7692
ATCC_25922_reference	CP035516.1	100	90	0	0	1	90	4937331	4937420	1.69e-39	167	DHAP	100	4165	0	0	1	4165	4958137	4953973	0	7692
ATCC_25922_reference	CP035720.1	100	90	0	0	1	90	4804997	4805086	3.12e-39	167	DHAP	100	4165	0	0	1	4165	4825803	4821639	0	7692
ATCC_25922_reference	CP036245.1	100	799	0	0	1	799	5065084	5065882	0	1476	DHAP	100	4165	0	0	1	4165	5065883	5070047	0	7692
ATCC_25922_reference	CP037449.1	100	799	0	0	1	799	2727030	2727828	0	1476	DHAP	100	4165	0	0	1	4165	2727829	2731993	0	7692
ATCC_25922_reference	CP038383.1	100	799	0	0	1	799	4843121	4842323	0	1476	DHAP	99.976	4165	1	0	1	4165	4842322	4838158	0	7686
ATCC_25922_reference	CP041337.1	100	799	0	0	1	799	3065517	3064719	0	1476	DHAP	100	4165	0	0	1	4165	3064718	3060554	0	7692
ATCC_25922_reference	CP041529.1	100	90	0	0	1	90	4937023	4936934	1.69e-39	167	DHAP	100	4165	0	0	1	4165	4934971	4930807	0	7692
ATCC_25922_reference	CP041541.1	100	799	0	0	1	799	989558	990356	0	1476	DHAP	100	4165	0	0	1	4165	990357	994521	0	7692
ATCC_25922_reference	CP041556.1	100	799	0	0	1	799	1641060	1640262	0	1476	DHAP	100	4165	0	0	1	4165	1640261	1636097	0	7692
ATCC_25922_reference	CP041559.1	100	799	0	0	1	799	769931	769133	0	1476	DHAP	100	4165	0	0	1	4165	769132	764968	0	7692
ATCC_25922_reference	CP041572.1	100	90	0	0	1	90	3445508	3445419	1.69e-39	167	DHAP	100	4165	0	0	1	4165	3443456	3439292	0	7692
ATCC_25922_reference	CP041578.1	100	799	0	0	1	799	4571498	4570700	0	1476	DHAP	100	4165	0	0	1	4165	4570699	4566535	0	7692
ATCC_25922_reference	CP041581.1	100	799	0	0	1	799	2537158	2536360	0	1476	DHAP	100	4165	0	0	1	4165	2536359	2532195	0	7692
ATCC_25922_reference	CP043744.1	100	799	0	0	1	799	4145870	4145072	0	1476	DHAP	100	4165	0	0	1	4165	4145071	4140907	0	7692
ATCC_25922_reference	CP044346.1	97.767	806	6	8	1	799	3878963	3879763	0	1378	DHAP	99.928	4165	3	0	1	4165	3879764	3883928	0	7675
ATCC_25922_reference	CP047710.1	100	799	0	0	1	799	4011777	4010979	0	1476	DHAP	99.952	4165	2	0	1	4165	4010978	4006814	0	7681
ATCC_25922_reference	CP048304.1	100	799	0	0	1	799	4751959	4751161	0	1476	DHAP	100	4165	0	0	1	4165	4751160	4746996	0	7692
ATCC_25922_reference	CP049077.2	100	799	0	0	1	799	4434193	4433395	0	1476	DHAP	100	4165	0	0	1	4165	4433394	4429230	0	7692
ATCC_25922_reference	CP049085.2	100	799	0	0	1	799	4396665	4395867	0	1476	DHAP	100	4165	0	0	1	4165	4395866	4391702	0	7692
ATCC_25922_reference	CP050205.1	100	799	0	0	1	799	5895112	5895910	0	1476	DHAP	100	4165	0	0	1	4165	5895911	5900075	0	7692
ATCC_25922_reference	CP050214.1	100	799	0	0	1	799	5427404	5426606	0	1476	DHAP	100	4165	0	0	1	4165	5426605	5422441	0	7692
ATCC_25922_reference	CP050216.1	100	799	0	0	1	799	5379785	5378987	0	1476	DHAP	100	4165	0	0	1	4165	5378986	5374822	0	7692
ATCC_25922_reference	CP051609.1	100	90	0	0	1	90	3505498	3505587	2.46e-39	167	DHAP	100	4165	0	0	1	4165	3507550	3511714	0	7692
ATCC_25922_reference	CP051615.1	100	90	0	0	1	90	3434278	3434367	2.46e-39	167	DHAP	100	4165	0	0	1	4165	3436330	3440494	0	7692
ATCC_25922_reference	CP051659.1	100	90	0	0	1	90	118236	118325	2.46e-39	167	DHAP	100	4165	0	0	1	4165	120288	124452	0	7692
ATCC_25922_reference	CP051661.1	100	90	0	0	1	90	3407251	3407340	2.46e-39	167	DHAP	100	4165	0	0	1	4165	3409303	3413467	0	7692
ATCC_25922_reference	CP051663.1	100	90	0	0	1	90	3870554	3870643	2.46e-39	167	DHAP	100	4165	0	0	1	4165	3872606	3876770	0	7692
ATCC_25922_reference	CP051692.1	100	799	0	0	1	799	12235	13033	0	1476	DHAP	99.904	4167	2	2	1	4165	13034	17200	0	7672
ATCC_25922_reference	CP051711.1	100	799	0	0	1	799	3582856	3583654	0	1476	DHAP	99.976	4165	1	0	1	4165	3583655	3587819	0	7686
ATCC_25922_reference	CP051714.1	99.875	799	1	0	1	799	4110323	4109525	0	1471	DHAP	99.976	4165	1	0	1	4165	4109524	4105360	0	7686
ATCC_25922_reference	CP051735.1	100	799	0	0	1	799	3582743	3583541	0	1476	DHAP	99.976	4165	1	0	1	4165	3583542	3587706	0	7686
ATCC_25922_reference	CP053231.1	100	799	0	0	1	799	4034108	4034906	0	1476	DHAP	99.976	4165	1	0	1	4165	4034907	4039071	0	7686
ATCC_25922_reference	CP054219.1	100	90	0	0	1	90	3423932	3424021	1.69e-39	167	DHAP	100	4165	0	0	1	4165	3444738	3440574	0	7692
ATCC_25922_reference	CP054241.1	100	90	0	0	1	90	469053	468964	2.46e-39	167	DHAP	99.832	4165	0	7	1	4165	467002	462845	0	7646
ATCC_25922_reference	CP054245.1	100	90	0	0	1	90	3508081	3508170	2.46e-39	167	DHAP	99.976	4165	0	1	1	4165	3510132	3514295	0	7685
ATCC_25922_reference	CP054251.1	100	90	0	0	1	90	2040535	2040624	2.46e-39	167	DHAP	99.976	4165	0	1	1	4165	2042584	2046747	0	7685
ATCC_25922_reference	CP054372.1	100	90	0	0	1	90	4651816	4651905	1.69e-39	167	DHAP	100	4165	0	0	1	4165	4653868	4658032	0	7692
ATCC_25922_reference	CP055426.1	100	799	0	0	1	799	3985945	3985147	0	1476	DHAP	99.952	4165	2	0	1	4165	3985146	3980982	0	7681
ATCC_25922_reference	CP055964.1	100	799	0	0	1	799	2238442	2239240	0	1476	DHAP	99.952	4165	2	0	1	4165	2239241	2243405	0	7681
ATCC_25922_reference	CP056114.1	100	799	0	0	1	799	3489703	3490501	0	1476	DHAP	100	4165	0	0	1	4165	3490502	3494666	0	7692
ATCC_25922_reference	CP056282.1	100	799	0	0	1	799	3681005	3681803	0	1476	DHAP	100	4165	0	0	1	4165	3681804	3685968	0	7692
ATCC_25922_reference	CP056304.1	100	799	0	0	1	799	614639	615437	0	1476	DHAP	100	4165	0	0	1	4165	615438	619602	0	7692
ATCC_25922_reference	CP056524.1	100	799	0	0	1	799	614639	615437	0	1476	DHAP	100	4165	0	0	1	4165	615438	619602	0	7692
ATCC_25922_reference	CP056578.1	100	90	0	0	1	90	3974640	3974729	2.46e-39	167	DHAP	100	4165	0	0	1	4165	3976692	3980856	0	7692
ATCC_25922_reference	CP057693.1	100	799	0	0	1	799	4117499	4116701	0	1476	DHAP	99.928	4165	3	0	1	4165	4116700	4112536	0	7675
ATCC_25922_reference	CP058217.1	100	799	0	0	1	799	4326617	4325819	0	1476	DHAP	100	4165	0	0	1	4165	4325818	4321654	0	7692
ATCC_25922_reference	CP058725.1	100	799	0	0	1	799	2499536	2498738	0	1476	DHAP	99.976	4165	1	0	1	4165	2498737	2494573	0	7686
ATCC_25922_reference	CP059130.1	100	799	0	0	1	799	634491	635289	0	1476	DHAP	100	4165	0	0	1	4165	635290	639454	0	7692
ATCC_25922_reference	CP059279.1	100	799	0	0	1	799	927148	927946	0	1476	DHAP	99.976	4165	1	0	1	4165	927947	932111	0	7686
ATCC_25922_reference	CP059281.1	100	799	0	0	1	799	1472795	1473593	0	1476	DHAP	99.976	4165	1	0	1	4165	1473594	1477758	0	7686
ATCC_25922_reference	CP059947.1	100	799	0	0	1	799	4121656	4120858	0	1476	DHAP	100	4165	0	0	1	4165	4120857	4116693	0	7692
ATCC_25922_reference	CP060899.1	100	799	0	0	1	799	4046881	4046083	0	1476	DHAP	99.976	4165	1	0	1	4165	4046082	4041918	0	7686
ATCC_25922_reference	CP060914.1	100	799	0	0	1	799	4489575	4488777	0	1476	DHAP	99.976	4165	1	0	1	4165	4488776	4484612	0	7686
ATCC_25922_reference	CP060919.1	100	799	0	0	1	799	4489394	4488596	0	1476	DHAP	99.976	4165	1	0	1	4165	4488595	4484431	0	7686
ATCC_25922_reference	CP060924.1	100	799	0	0	1	799	4154159	4153361	0	1476	DHAP	99.976	4165	1	0	1	4165	4153360	4149196	0	7686
ATCC_25922_reference	CP060933.1	100	799	0	0	1	799	4515523	4514725	0	1476	DHAP	99.976	4165	1	0	1	4165	4514724	4510560	0	7686
ATCC_25922_reference	CP060974.1	100	799	0	0	1	799	4171172	4170374	0	1476	DHAP	99.928	4165	3	0	1	4165	4170373	4166209	0	7675
ATCC_25922_reference	CP063068.1	100	799	0	0	1	799	4102248	4101450	0	1476	DHAP	99.976	4165	1	0	1	4165	4101449	4097285	0	7686
ATCC_25922_reference	CP063459.1	99.875	799	1	0	1	799	353916	353118	0	1471	DHAP	99.88	4165	5	0	1	4165	353117	348953	0	7664
ATCC_25922_reference	CP063515.1	100	799	0	0	1	799	3722538	3723336	0	1476	DHAP	99.976	4165	1	0	1	4165	3723337	3727501	0	7686
ATCC_25922_reference	CP063774.1	100	90	0	0	1	90	3417482	3417571	1.69e-39	167	DHAP	100	4165	0	0	1	4165	3419534	3423698	0	7692
ATCC_25922_reference	CP063983.1	100	799	0	0	1	799	4406569	4405771	0	1476	DHAP	99.976	4165	1	0	1	4165	4405770	4401606	0	7686
ATCC_25922_reference	CP066144.1	100	799	0	0	1	799	4406667	4405869	0	1476	DHAP	100	4165	0	0	1	4165	4405868	4401704	0	7692
ATCC_25922_reference	CP069447.1	100	799	0	0	1	799	4566505	4565707	0	1476	DHAP	100	4165	0	0	1	4165	4565706	4561542	0	7692
ATCC_25922_reference	CP069488.1	100	90	0	0	1	90	3852570	3852481	1.69e-39	167	DHAP	100	4165	0	0	1	4165	3850518	3846354	0	7692
ATCC_25922_reference	CP069583.1	100	799	0	0	1	799	4323169	4322371	0	1476	DHAP	100	4165	0	0	1	4165	4322370	4318206	0	7692
ATCC_25922_reference	CP069589.1	100	799	0	0	1	799	4053477	4054275	0	1476	DHAP	100	4165	0	0	1	4165	4054276	4058440	0	7692
ATCC_25922_reference	CP069621.1	100	799	0	0	1	799	3373693	3374491	0	1476	DHAP	100	4165	0	0	1	4165	3374492	3378656	0	7692
ATCC_25922_reference	CP069624.1	100	799	0	0	1	799	3373693	3374491	0	1476	DHAP	100	4165	0	0	1	4165	3374492	3378656	0	7692
ATCC_25922_reference	CP069627.1	100	799	0	0	1	799	3373693	3374491	0	1476	DHAP	100	4165	0	0	1	4165	3374492	3378656	0	7692
ATCC_25922_reference	CP069630.1	100	799	0	0	1	799	3373694	3374492	0	1476	DHAP	100	4165	0	0	1	4165	3374493	3378657	0	7692
ATCC_25922_reference	CP069633.1	100	799	0	0	1	799	3373693	3374491	0	1476	DHAP	100	4165	0	0	1	4165	3374492	3378656	0	7692
ATCC_25922_reference	CP069636.1	100	799	0	0	1	799	3373693	3374491	0	1476	DHAP	100	4165	0	0	1	4165	3374492	3378656	0	7692
ATCC_25922_reference	CP069639.1	100	799	0	0	1	799	3373694	3374492	0	1476	DHAP	100	4165	0	0	1	4165	3374493	3378657	0	7692
ATCC_25922_reference	CP069642.1	100	799	0	0	1	799	3373694	3374492	0	1476	DHAP	100	4165	0	0	1	4165	3374493	3378657	0	7692
ATCC_25922_reference	CP069990.1	100	799	0	0	1	799	2948781	2947983	0	1476	DHAP	99.976	4165	1	0	1	4165	2947982	2943818	0	7686
ATCC_25922_reference	CP070041.1	100	799	0	0	1	799	2462713	2461915	0	1476	DHAP	100	4165	0	0	1	4165	2461914	2457750	0	7692
ATCC_25922_reference	CP070124.1	100	799	0	0	1	799	68441	67643	0	1476	DHAP	99.976	4165	1	0	1	4165	67642	63478	0	7686
ATCC_25922_reference	CP070593.1	100	90	0	0	1	90	391460	391549	3.12e-39	167	DHAP	100	4165	0	0	1	4165	393512	397676	0	7692
ATCC_25922_reference	CP071441.1	100	799	0	0	1	799	3630952	3631750	0	1476	DHAP	99.976	4165	1	0	1	4165	3631751	3635915	0	7686
ATCC_25922_reference	CP071522.1	99.875	799	1	0	1	799	4276642	4275844	0	1471	DHAP	99.976	4165	1	0	1	4165	4275843	4271679	0	7686
ATCC_25922_reference	CP072980.1	100	90	0	0	1	90	1695627	1695716	1.69e-39	167	DHAP	100	4165	0	0	1	4165	1697679	1701843	0	7692
ATCC_25922_reference	CP074005.1	100	799	0	0	1	799	4038049	4037251	0	1476	DHAP	99.976	4165	1	0	1	4165	4037250	4033086	0	7686
ATCC_25922_reference	CP074485.1	100	90	0	0	1	90	3928163	3928252	1.69e-39	167	DHAP	100	4165	0	0	1	4165	3930215	3934379	0	7692
ATCC_25922_reference	CP076654.1	100	799	0	0	1	799	4140430	4139632	0	1476	DHAP	99.904	4165	4	0	1	4165	4139631	4135467	0	7670
ATCC_25922_reference	CP076693.1	100	799	0	0	1	799	5058161	5058959	0	1476	DHAP	100	4165	0	0	1	4165	5058960	5063124	0	7692
ATCC_25922_reference	CP076697.1	100	799	0	0	1	799	4929153	4929951	0	1476	DHAP	100	4165	0	0	1	4165	4929952	4934116	0	7692
ATCC_25922_reference	CP080116.1	100	799	0	0	1	799	1592103	1591305	0	1476	DHAP	100	4165	0	0	1	4165	1591304	1587140	0	7692
ATCC_25922_reference	CP080117.1	100	799	0	0	1	799	4284858	4284060	0	1476	DHAP	100	4165	0	0	1	4165	4284059	4279895	0	7692
ATCC_25922_reference	CP080118.1	100	799	0	0	1	799	5156774	5155976	0	1476	DHAP	100	4165	0	0	1	4165	5155975	5151811	0	7692
ATCC_25922_reference	CP080119.1	100	799	0	0	1	799	2119994	2120792	0	1476	DHAP	100	4165	0	0	1	4165	2120793	2124957	0	7692
ATCC_25922_reference	CP080120.1	100	799	0	0	1	799	4573531	4572733	0	1476	DHAP	100	4165	0	0	1	4165	4572732	4568568	0	7692
ATCC_25922_reference	CP080246.1	100	799	0	0	1	799	4009245	4010043	0	1476	DHAP	100	4165	0	0	1	4165	4010044	4014208	0	7692
ATCC_25922_reference	CP081010.1	100	799	0	0	1	799	4406106	4405308	0	1476	DHAP	100	4165	0	0	1	4165	4405307	4401143	0	7692
ATCC_25922_reference	CP082045.1	100	799	0	0	1	799	4832916	4833714	0	1476	DHAP	99.976	4165	1	0	1	4165	4833715	4837879	0	7686
ATCC_25922_reference	CP082087.1	99.875	799	1	0	1	799	4701405	4702203	0	1471	DHAP	99.952	4165	2	0	1	4165	4702204	4706368	0	7681
ATCC_25922_reference	CP082831.1	100	799	0	0	1	799	4412891	4412093	0	1476	DHAP	100	4165	0	0	1	4165	4412092	4407928	0	7692
ATCC_25922_reference	CP082949.1	100	799	0	0	1	799	3373743	3374541	0	1476	DHAP	100	4165	0	0	1	4165	3374542	3378706	0	7692
ATCC_25922_reference	CP084678.1	100	799	0	0	1	799	4986544	4987342	0	1476	DHAP	99.976	4165	1	0	1	4165	4987343	4991507	0	7686
ATCC_25922_reference	CP084679.1	100	799	0	0	1	799	4986653	4987451	0	1476	DHAP	99.976	4165	1	0	1	4165	4987452	4991616	0	7686
ATCC_25922_reference	CP085619.1	100	799	0	0	1	799	4129905	4129107	0	1476	DHAP	99.976	4165	1	0	1	4165	4129106	4124942	0	7686
ATCC_25922_reference	CP087958.1	100	799	0	0	1	799	3127469	3128267	0	1476	DHAP	100	4165	0	0	1	4165	3128268	3132432	0	7692
ATCC_25922_reference	CP088356.1	100	799	0	0	1	799	924748	925546	0	1476	DHAP	100	4165	0	0	1	4165	925547	929711	0	7692
ATCC_25922_reference	CP088366.1	100	90	0	0	1	90	711185	711274	1.69e-39	167	DHAP	100	4165	0	0	1	4165	731991	727827	0	7692
ATCC_25922_reference	CP088370.1	100	90	0	0	1	90	4664348	4664259	2.46e-39	167	DHAP	100	4165	0	0	1	4165	4662296	4658132	0	7692
ATCC_25922_reference	CP088393.1	100	799	0	0	1	799	825666	826464	0	1476	DHAP	99.976	4165	1	0	1	4165	826465	830629	0	7686
ATCC_25922_reference	CP088397.1	100	90	0	0	1	90	741188	741277	1.69e-39	167	DHAP	100	4165	0	0	1	4165	761994	757830	0	7692
ATCC_25922_reference	CP088406.1	100	799	0	0	1	799	1323641	1324439	0	1476	DHAP	100	4165	0	0	1	4165	1324440	1328604	0	7692
ATCC_25922_reference	CP088408.1	100	799	0	0	1	799	1310688	1309890	0	1476	DHAP	99.976	4165	1	0	1	4165	1309889	1305725	0	7686
ATCC_25922_reference	CP088413.1	100	799	0	0	1	799	4743053	4742255	0	1476	DHAP	99.976	4165	1	0	1	4165	4742254	4738090	0	7686
ATCC_25922_reference	CP088433.1	100	799	0	0	1	799	2919759	2918961	0	1476	DHAP	99.976	4165	1	0	1	4165	2918960	2914796	0	7686
ATCC_25922_reference	CP088436.1	100	90	0	0	1	90	696606	696695	1.69e-39	167	DHAP	100	4165	0	0	1	4165	698658	702822	0	7692
ATCC_25922_reference	CP088451.1	100	799	0	0	1	799	4571402	4570604	0	1476	DHAP	99.976	4165	1	0	1	4165	4570603	4566439	0	7686
ATCC_25922_reference	CP088452.1	100	90	0	0	1	90	4368440	4368351	1.69e-39	167	DHAP	100	4165	0	0	1	4165	4366388	4362224	0	7692
ATCC_25922_reference	CP088461.1	100	799	0	0	1	799	4491202	4490404	0	1476	DHAP	99.976	4165	1	0	1	4165	4490403	4486239	0	7686
ATCC_25922_reference	CP088479.1	100	90	0	0	1	90	405784	405873	2.46e-39	167	DHAP	100	4165	0	0	1	4165	407836	412000	0	7692
ATCC_25922_reference	CP088490.1	100	90	0	0	1	90	976685	976774	2.46e-39	167	DHAP	100	4165	0	0	1	4165	978737	982901	0	7692
ATCC_25922_reference	CP088547.1	100	90	0	0	1	90	608360	608449	1.69e-39	167	DHAP	100	4165	0	0	1	4165	610412	614576	0	7692
ATCC_25922_reference	CP088555.1	100	90	0	0	1	90	4365606	4365517	1.69e-39	167	DHAP	100	4165	0	0	1	4165	4363554	4359390	0	7692
ATCC_25922_reference	CP088564.1	100	799	0	0	1	799	3726959	3727757	0	1476	DHAP	99.976	4165	1	0	1	4165	3727758	3731922	0	7686
ATCC_25922_reference	CP088578.1	100	799	0	0	1	799	1339913	1340711	0	1476	DHAP	99.976	4165	1	0	1	4165	1340712	1344876	0	7686
ATCC_25922_reference	CP088593.1	100	90	0	0	1	90	3872339	3872250	2.46e-39	167	DHAP	100	4165	0	0	1	4165	3870288	3866124	0	7692
ATCC_25922_reference	CP088596.1	100	799	0	0	1	799	4728253	4727455	0	1476	DHAP	100	4165	0	0	1	4165	4727454	4723290	0	7692
ATCC_25922_reference	CP088598.1	100	90	0	0	1	90	4621157	4621246	1.69e-39	167	DHAP	100	4165	0	0	1	4165	4623209	4627373	0	7692
ATCC_25922_reference	CP088612.1	100	799	0	0	1	799	3086865	3086067	0	1476	DHAP	100	4165	0	0	1	4165	3086066	3081902	0	7692
ATCC_25922_reference	CP088629.1	100	799	0	0	1	799	4538713	4537915	0	1476	DHAP	100	4165	0	0	1	4165	4537914	4533750	0	7692
ATCC_25922_reference	CP088632.1	100	799	0	0	1	799	4230026	4229228	0	1476	DHAP	99.976	4165	1	0	1	4165	4229227	4225063	0	7686
ATCC_25922_reference	CP088641.1	100	799	0	0	1	799	719497	720295	0	1476	DHAP	99.976	4165	1	0	1	4165	720296	724460	0	7686
ATCC_25922_reference	CP088652.1	100	799	0	0	1	799	703215	704013	0	1476	DHAP	99.976	4165	1	0	1	4165	704014	708178	0	7686
ATCC_25922_reference	CP088658.1	100	90	0	0	1	90	788774	788863	2.46e-39	167	DHAP	100	4165	0	0	1	4165	790825	794989	0	7692
ATCC_25922_reference	CP088660.1	100	90	0	0	1	90	1177482	1177393	1.69e-39	167	DHAP	100	4165	0	0	1	4165	1175430	1171266	0	7692
ATCC_25922_reference	CP088687.1	100	90	0	0	1	90	4225974	4225885	1.69e-39	167	DHAP	100	4165	0	0	1	4165	4223922	4219758	0	7692
ATCC_25922_reference	CP088698.1	100	90	0	0	1	90	4295313	4295224	1.69e-39	167	DHAP	100	4165	0	0	1	4165	4293261	4289097	0	7692
ATCC_25922_reference	CP088703.1	100	799	0	0	1	799	850872	851670	0	1476	DHAP	100	4165	0	0	1	4165	851671	855835	0	7692
ATCC_25922_reference	CP088710.1	100	90	0	0	1	90	4270344	4270255	1.69e-39	167	DHAP	100	4165	0	0	1	4165	4268292	4264128	0	7692
ATCC_25922_reference	CP088711.1	96.667	90	0	3	1	90	6440	6354	3.21e-33	147	DHAP	98.058	4170	8	62	1	4165	4401	300	0	7184
ATCC_25922_reference	CP088719.1	100	90	0	0	1	90	3929315	3929226	1.69e-39	167	DHAP	100	4165	0	0	1	4165	3927263	3923099	0	7692
ATCC_25922_reference	CP088729.1	100	90	0	0	1	90	4028170	4028259	1.69e-39	167	DHAP	99.976	4165	1	0	1	4165	4030222	4034386	0	7686
ATCC_25922_reference	CP088737.1	100	799	0	0	1	799	816416	817214	0	1476	DHAP	100	4165	0	0	1	4165	817215	821379	0	7692
ATCC_25922_reference	CP088764.1	100	90	0	0	1	90	4265290	4265201	2.46e-39	167	DHAP	100	4165	0	0	1	4165	4263493	4259329	0	7692
ATCC_25922_reference	CP088768.1	100	90	0	0	1	90	4345202	4345113	1.69e-39	167	DHAP	100	4165	0	0	1	4165	4343150	4338986	0	7692
ATCC_25922_reference	CP088776.1	100	799	0	0	1	799	513597	514395	0	1476	DHAP	100	4165	0	0	1	4165	514396	518560	0	7692
ATCC_25922_reference	CP088790.1	100	799	0	0	1	799	1449343	1448545	0	1476	DHAP	100	4165	0	0	1	4165	1448544	1444380	0	7692
ATCC_25922_reference	CP088795.1	100	799	0	0	1	799	834154	834952	0	1476	DHAP	99.976	4165	1	0	1	4165	834953	839117	0	7686
ATCC_25922_reference	CP088802.1	100	799	0	0	1	799	877939	878737	0	1476	DHAP	99.976	4165	1	0	1	4165	878738	882902	0	7686
ATCC_25922_reference	CP088808.1	100	799	0	0	1	799	720308	721106	0	1476	DHAP	99.976	4165	1	0	1	4165	721107	725271	0	7686
ATCC_25922_reference	CP088818.1	100	799	0	0	1	799	877303	878101	0	1476	DHAP	99.976	4165	1	0	1	4165	878102	882266	0	7686
ATCC_25922_reference	CP088822.1	100	90	0	0	1	90	3355998	3356087	2.46e-39	167	DHAP	100	4165	0	0	1	4165	3358198	3362362	0	7692
ATCC_25922_reference	CP088826.1	100	799	0	0	1	799	4245803	4245005	0	1476	DHAP	99.976	4165	1	0	1	4165	4245004	4240840	0	7686
ATCC_25922_reference	CP088833.1	100	799	0	0	1	799	878290	879088	0	1476	DHAP	99.976	4165	1	0	1	4165	879089	883253	0	7686
ATCC_25922_reference	CP088869.1	100	799	0	0	1	799	759896	760694	0	1476	DHAP	99.952	4165	2	0	1	4165	760695	764859	0	7681
ATCC_25922_reference	CP088879.1	100	799	0	0	1	799	800170	800968	0	1476	DHAP	100	4165	0	0	1	4165	800969	805133	0	7692
ATCC_25922_reference	CP088892.1	100	794	0	0	1	794	4184672	4183879	0	1467	DHAP	99.976	4165	1	0	1	4165	4182431	4178267	0	7686
ATCC_25922_reference	CP089445.1	100	799	0	0	1	799	624402	625200	0	1476	DHAP	100	4165	0	0	1	4165	625201	629365	0	7692
ATCC_25922_reference	CP090257.1	100	799	0	0	1	799	2068836	2068038	0	1476	DHAP	100	4165	0	0	1	4165	2068037	2063873	0	7692
ATCC_25922_reference	CP090264.1	100	799	0	0	1	799	3555049	3555847	0	1476	DHAP	100	4165	0	0	1	4165	3555848	3560012	0	7692
ATCC_25922_reference	CP090267.1	100	799	0	0	1	799	2036841	2037639	0	1476	DHAP	100	4165	0	0	1	4165	2037640	2041804	0	7692
ATCC_25922_reference	CP091044.1	100	799	0	0	1	799	4430553	4429755	0	1476	DHAP	99.976	4165	1	0	1	4165	4429754	4425590	0	7686
ATCC_25922_reference	CP091165.1	100	799	0	0	1	799	4759852	4760650	0	1476	DHAP	99.802	505	1	0	1	505	4760651	4761155	0	928
ATCC_25922_reference	CP091166.1	100	799	0	0	1	799	4699531	4700329	0	1476	DHAP	99.976	4165	1	0	1	4165	4700330	4704494	0	7686
ATCC_25922_reference	CP091169.1	100	799	0	0	1	799	4728185	4728983	0	1476	DHAP	100	4165	0	0	1	4165	4728984	4733148	0	7692
ATCC_25922_reference	CP091662.1	100	799	0	0	1	799	3983853	3983055	0	1476	DHAP	99.952	4165	2	0	1	4165	3983054	3978890	0	7681
ATCC_25922_reference	CP091700.1	99.875	799	1	0	1	799	608871	609669	0	1471	DHAP	99.952	4165	2	0	1	4165	609670	613834	0	7681
ATCC_25922_reference	CP093011.1	100	799	0	0	1	799	4815871	4815073	0	1476	DHAP	99.976	4165	1	0	1	4165	4815072	4810908	0	7686
ATCC_25922_reference	CP093068.1	100	799	0	0	1	799	4362665	4361867	0	1476	DHAP	99.976	4165	1	0	1	4165	4361866	4357702	0	7686
ATCC_25922_reference	CP095137.1	100	799	0	0	1	799	4204303	4203505	0	1476	DHAP	99.976	4165	1	0	1	4165	4203504	4199340	0	7686
ATCC_25922_reference	CP095514.1	100	799	0	0	1	799	747191	747989	0	1476	DHAP	100	4165	0	0	1	4165	747990	752154	0	7692
ATCC_25922_reference	CP095520.1	100	90	0	0	1	90	265830	265919	1.69e-39	167	DHAP	100	4165	0	0	1	4165	286625	282461	0	7692
ATCC_25922_reference	CP095540.1	99.875	799	1	0	1	799	238289	237491	0	1471	DHAP	99.976	4165	1	0	1	4165	237490	233326	0	7686
ATCC_25922_reference	CP095544.1	100	90	0	0	1	90	2956249	2956160	1.69e-39	167	DHAP	100	4165	0	0	1	4165	2954197	2950033	0	7692
ATCC_25922_reference	CP096110.2	100	799	0	0	1	799	4416675	4417473	0	1476	DHAP	100	193	0	0	1	193	4417474	4417666	9.94e-96	357
ATCC_25922_reference	CP097360.1	100	799	0	0	1	799	4200784	4199986	0	1476	DHAP	99.976	4165	1	0	1	4165	4199985	4195821	0	7686
ATCC_25922_reference	CP097367.1	100	799	0	0	1	799	4110887	4110089	0	1476	DHAP	99.976	4165	1	0	1	4165	4110088	4105924	0	7686
ATCC_25922_reference	CP097370.1	100	799	0	0	1	799	4093833	4093035	0	1476	DHAP	99.976	4165	1	0	1	4165	4093034	4088870	0	7686
ATCC_25922_reference	CP098203.1	100	799	0	0	1	799	4234990	4234192	0	1476	DHAP	99.976	4165	1	0	1	4165	4234191	4230027	0	7686
ATCC_25922_reference	CP098219.1	100	799	0	0	1	799	739518	740316	0	1476	DHAP	99.976	4165	1	0	1	4165	740317	744481	0	7686
ATCC_25922_reference	CP100933.1	100	799	0	0	1	799	4185564	4184766	0	1476	DHAP	99.928	4165	3	0	1	4165	4184765	4180601	0	7675
ATCC_25922_reference	CP101925.1	100	799	0	0	1	799	4406664	4405866	0	1476	DHAP	100	4165	0	0	1	4165	4405865	4401701	0	7692
ATCC_25922_reference	CP102061.1	100	799	0	0	1	799	3557386	3558184	0	1476	DHAP	100	4165	0	0	1	4165	3558185	3562349	0	7692
ATCC_25922_reference	CP102675.1	100	799	0	0	1	799	2087187	2086389	0	1476	DHAP	99.976	4165	1	0	1	4165	2086388	2082224	0	7686
ATCC_25922_reference	CP102679.1	100	799	0	0	1	799	3922590	3921792	0	1476	DHAP	99.976	4165	1	0	1	4165	3921791	3917627	0	7686
ATCC_25922_reference	CP103465.1	100	799	0	0	1	799	4031356	4030558	0	1476	DHAP	99.976	4165	1	0	1	4165	4030557	4026393	0	7686
ATCC_25922_reference	CP103508.1	100	90	0	0	1	90	4230516	4230427	1.69e-39	167	DHAP	100	4165	0	0	1	4165	4228464	4224300	0	7692
ATCC_25922_reference	CP103557.1	100	799	0	0	1	799	4481995	4481197	0	1476	DHAP	100	4165	0	0	1	4165	4481196	4477032	0	7692
ATCC_25922_reference	CP103562.1	100	799	0	0	1	799	4410775	4411573	0	1476	DHAP	100	3826	0	0	1	3826	4411574	4415399	0	7066
ATCC_25922_reference	CP103592.1	100	90	0	0	1	90	4340837	4340748	1.69e-39	167	DHAP	100	4165	0	0	1	4165	4338785	4334621	0	7692
ATCC_25922_reference	CP103672.1	100	799	0	0	1	799	4523973	4523175	0	1476	DHAP	100	4165	0	0	1	4165	4523174	4519010	0	7692
ATCC_25922_reference	CP103710.1	100	90	0	0	1	90	4178192	4178103	1.69e-39	167	DHAP	100	4165	0	0	1	4165	4176140	4171976	0	7692
ATCC_25922_reference	CP103739.1	100	799	0	0	1	799	764445	765243	0	1476	DHAP	99.802	505	1	0	1	505	765244	765748	0	928
ATCC_25922_reference	CP103742.1	100	799	0	0	1	799	4130177	4129379	0	1476	DHAP	99.976	4165	1	0	1	4165	4129378	4125214	0	7686
ATCC_25922_reference	CP103755.1	100	799	0	0	1	799	4434197	4433399	0	1476	DHAP	100	4165	0	0	1	4165	4433398	4429234	0	7692
ATCC_25922_reference	CP104536.1	100	799	0	0	1	799	3995636	3994838	0	1476	DHAP	99.928	4165	3	0	1	4165	3994837	3990673	0	7675
ATCC_25922_reference	CP104592.1	100	799	0	0	1	799	4172609	4171811	0	1476	DHAP	100	3071	0	0	1	3071	4171810	4168740	0	5672
ATCC_25922_reference	CP104848.1	100	90	0	0	1	90	886724	886813	1.69e-39	167	DHAP	100	4165	0	0	1	4165	888776	892940	0	7692
ATCC_25922_reference	CP107114.1	100	799	0	0	1	799	2565628	2564830	0	1476	DHAP	100	4165	0	0	1	4165	2564829	2560665	0	7692
ATCC_25922_reference	CP107117.1	100	799	0	0	1	799	651983	652781	0	1476	DHAP	100	4165	0	0	1	4165	652782	656946	0	7692
ATCC_25922_reference	CP107120.1	100	799	0	0	1	799	4384617	4383819	0	1476	DHAP	100	4165	0	0	1	4165	4383818	4379654	0	7692
ATCC_25922_reference	CP107126.1	100	799	0	0	1	799	3656515	3657313	0	1476	DHAP	100	4165	0	0	1	4165	3657314	3661478	0	7692
ATCC_25922_reference	CP107128.1	100	799	0	0	1	799	541457	542255	0	1476	DHAP	100	4165	0	0	1	4165	542256	546420	0	7692
ATCC_25922_reference	CP107134.1	100	799	0	0	1	799	659517	660315	0	1476	DHAP	100	4165	0	0	1	4165	660316	664480	0	7692
ATCC_25922_reference	CP107137.1	100	799	0	0	1	799	3671971	3672769	0	1476	DHAP	100	4165	0	0	1	4165	3672770	3676934	0	7692
ATCC_25922_reference	CP107140.1	100	799	0	0	1	799	3652786	3653584	0	1476	DHAP	100	4165	0	0	1	4165	3653585	3657749	0	7692
ATCC_25922_reference	CP107142.1	100	799	0	0	1	799	3542251	3543049	0	1476	DHAP	100	4165	0	0	1	4165	3543050	3547214	0	7692
ATCC_25922_reference	CP107143.1	100	799	0	0	1	799	3538485	3539283	0	1476	DHAP	100	4165	0	0	1	4165	3539284	3543448	0	7692
ATCC_25922_reference	CP107147.1	100	799	0	0	1	799	3626537	3627335	0	1476	DHAP	100	4165	0	0	1	4165	3627336	3631500	0	7692
ATCC_25922_reference	CP107151.1	100	799	0	0	1	799	591093	591891	0	1476	DHAP	100	4165	0	0	1	4165	591892	596056	0	7692
ATCC_25922_reference	CP107153.1	100	799	0	0	1	799	3645955	3646753	0	1476	DHAP	100	4165	0	0	1	4165	3646754	3650918	0	7692
ATCC_25922_reference	CP107155.1	100	799	0	0	1	799	3539778	3540576	0	1476	DHAP	100	4165	0	0	1	4165	3540577	3544741	0	7692
ATCC_25922_reference	CP107162.1	100	799	0	0	1	799	590381	591179	0	1476	DHAP	100	4165	0	0	1	4165	591180	595344	0	7692
ATCC_25922_reference	CP107164.1	100	799	0	0	1	799	4002368	4003166	0	1476	DHAP	100	4165	0	0	1	4165	4003167	4007331	0	7692
ATCC_25922_reference	CP107172.1	100	799	0	0	1	799	532283	533081	0	1476	DHAP	100	4165	0	0	1	4165	533082	537246	0	7692
ATCC_25922_reference	CP107174.1	100	799	0	0	1	799	1092015	1091217	0	1476	DHAP	100	4165	0	0	1	4165	1091216	1087052	0	7692
ATCC_25922_reference	CP107178.1	100	799	0	0	1	799	3711018	3711816	0	1476	DHAP	100	4165	0	0	1	4165	3711817	3715981	0	7692
ATCC_25922_reference	CP107182.1	100	799	0	0	1	799	653814	654612	0	1476	DHAP	100	4165	0	0	1	4165	654613	658777	0	7692
ATCC_25922_reference	CP107184.1	100	799	0	0	1	799	4419696	4418898	0	1476	DHAP	100	4165	0	0	1	4165	4418897	4414733	0	7692
ATCC_25922_reference	CP107188.1	100	799	0	0	1	799	3513370	3514168	0	1476	DHAP	100	4165	0	0	1	4165	3514169	3518333	0	7692
ATCC_25922_reference	CP107230.1	100	90	0	0	1	90	3451974	3452063	3.12e-39	167	DHAP	100	4165	0	0	1	4165	3454026	3458190	0	7692
ATCC_25922_reference	CP107234.1	100	799	0	0	1	799	3999354	4000152	0	1476	DHAP	100	4165	0	0	1	4165	4000153	4004317	0	7692
ATCC_25922_reference	CP109929.1	100	799	0	0	1	799	4359003	4358205	0	1476	DHAP	100	740	0	0	1	740	4358204	4357465	0	1367
ATCC_25922_reference	CP109953.1	100	799	0	0	1	799	2913940	2913142	0	1476	DHAP	99.904	4165	4	0	1	4165	2913141	2908977	0	7670
ATCC_25922_reference	CP113486.1	100	799	0	0	1	799	3519935	3520733	0	1476	DHAP	99.976	4165	1	0	1	4165	3520734	3524898	0	7686
ATCC_25922_reference	CP114340.1	100	799	0	0	1	799	4176491	4175693	0	1476	DHAP	99.976	4165	1	0	1	4165	4175692	4171528	0	7686
ATCC_25922_reference	CP114344.1	100	799	0	0	1	799	4176185	4175387	0	1476	DHAP	99.976	4165	1	0	1	4165	4175386	4171222	0	7686
ATCC_25922_reference	CP115324.1	100	799	0	0	1	799	3633033	3633831	0	1476	DHAP	100	4165	0	0	1	4165	3633832	3637996	0	7692
ATCC_25922_reference	CP115390.1	100	799	0	0	1	799	4206099	4205301	0	1476	DHAP	99.976	4165	1	0	1	4165	4205300	4201136	0	7686
ATCC_25922_reference	CP116085.1	100	799	0	0	1	799	4250701	4249903	0	1476	DHAP	99.976	4165	1	0	1	4165	4249902	4245738	0	7686
ATCC_25922_reference	CP116145.1	100	90	0	0	1	90	3394057	3394146	1.69e-39	167	DHAP	100	4165	0	0	1	4165	3396109	3400273	0	7692
ATCC_25922_reference	CP116181.1	100	90	0	0	1	90	4232875	4232786	1.69e-39	167	DHAP	100	4165	0	0	1	4165	4230823	4226659	0	7692
ATCC_25922_reference	CP116409.1	99.125	800	6	1	1	799	4459368	4458569	0	1437	DHAP	99.664	4165	14	0	1	4165	4458568	4454404	0	7614
ATCC_25922_reference	CP117235.1	100	799	0	0	1	799	4406663	4405865	0	1476	DHAP	100	4165	0	0	1	4165	4405864	4401700	0	7692
ATCC_25922_reference	CP118558.1	100	799	0	0	1	799	4194327	4195125	0	1476	DHAP	100	4165	0	0	1	4165	4195126	4199290	0	7692
ATCC_25922_reference	CP121673.1	99.75	799	0	2	1	799	4391395	4390599	0	1463	DHAP	99.568	4166	2	15	1	4165	4390598	4386448	0	7579
ATCC_25922_reference	CP123240.1	100	799	0	0	1	799	4421742	4420944	0	1476	DHAP	99.969	3247	0	1	1	3246	4420943	4417697	0	5989
ATCC_25922_reference	CP123311.1	100	799	0	0	1	799	4154714	4153916	0	1476	DHAP	99.976	4165	1	0	1	4165	4153915	4149751	0	7686
ATCC_25922_reference	CP123313.1	100	799	0	0	1	799	4153164	4152366	0	1476	DHAP	99.976	4165	1	0	1	4165	4152365	4148201	0	7686
ATCC_25922_reference	CP123325.1	100	90	0	0	1	90	2432076	2431987	2.46e-39	167	DHAP	100	4165	0	0	1	4165	2411270	2415434	0	7692
ATCC_25922_reference	CP123332.1	100	90	0	0	1	90	3532398	3532487	2.46e-39	167	DHAP	100	4165	0	0	1	4165	3534279	3538443	0	7692
ATCC_25922_reference	CP123343.1	100	799	0	0	1	799	3607413	3608211	0	1476	DHAP	100	4165	0	0	1	4165	3608212	3612376	0	7692
ATCC_25922_reference	CP123349.1	100	799	0	0	1	799	3674166	3674964	0	1476	DHAP	100	4165	0	0	1	4165	3674965	3679129	0	7692
ATCC_25922_reference	CP124320.1	100	799	0	0	1	799	980962	981760	0	1476	DHAP	99.976	4165	1	0	1	4165	981761	985925	0	7686
ATCC_25922_reference	CP124322.1	100	799	0	0	1	799	4213345	4212547	0	1476	DHAP	99.976	4165	1	0	1	4165	4212546	4208382	0	7686
ATCC_25922_reference	CP124324.1	100	799	0	0	1	799	4214509	4213711	0	1476	DHAP	99.976	4165	1	0	1	4165	4213710	4209546	0	7686
ATCC_25922_reference	CP124326.1	100	799	0	0	1	799	4213345	4212547	0	1476	DHAP	99.976	4165	1	0	1	4165	4212546	4208382	0	7686
ATCC_25922_reference	CP124328.1	100	799	0	0	1	799	2370238	2369440	0	1476	DHAP	100	4165	0	0	1	4165	2369439	2365275	0	7692
ATCC_25922_reference	CP124332.1	100	799	0	0	1	799	3701803	3702601	0	1476	DHAP	100	4165	0	0	1	4165	3702602	3706766	0	7692
ATCC_25922_reference	CP124334.1	100	799	0	0	1	799	2077277	2076479	0	1476	DHAP	99.976	4165	1	0	1	4165	2076478	2072314	0	7686
ATCC_25922_reference	CP124337.1	100	799	0	0	1	799	4196269	4195471	0	1476	DHAP	99.976	4165	1	0	1	4165	4195470	4191306	0	7686
ATCC_25922_reference	CP124339.1	100	799	0	0	1	799	4214655	4213857	0	1476	DHAP	99.976	4165	1	0	1	4165	4213856	4209692	0	7686
ATCC_25922_reference	CP124341.1	100	799	0	0	1	799	4184449	4183651	0	1476	DHAP	99.976	4165	1	0	1	4165	4183650	4179486	0	7686
ATCC_25922_reference	CP124343.1	100	799	0	0	1	799	4215019	4214221	0	1476	DHAP	99.976	4165	1	0	1	4165	4214220	4210056	0	7686
ATCC_25922_reference	CP124345.1	100	799	0	0	1	799	4214895	4214097	0	1476	DHAP	99.976	4165	1	0	1	4165	4214096	4209932	0	7686
ATCC_25922_reference	CP124347.1	100	799	0	0	1	799	4213347	4212549	0	1476	DHAP	99.976	4165	1	0	1	4165	4212548	4208384	0	7686
ATCC_25922_reference	CP124349.1	100	799	0	0	1	799	3701445	3702243	0	1476	DHAP	100	4165	0	0	1	4165	3702244	3706408	0	7692
ATCC_25922_reference	CP124351.1	100	799	0	0	1	799	3701444	3702242	0	1476	DHAP	100	4165	0	0	1	4165	3702243	3706407	0	7692
ATCC_25922_reference	CP124353.1	100	799	0	0	1	799	3701341	3702139	0	1476	DHAP	100	4165	0	0	1	4165	3702140	3706304	0	7692
ATCC_25922_reference	CP124355.1	100	799	0	0	1	799	3701536	3702334	0	1476	DHAP	100	4165	0	0	1	4165	3702335	3706499	0	7692
ATCC_25922_reference	CP124357.1	100	799	0	0	1	799	4208516	4207718	0	1476	DHAP	99.976	4165	1	0	1	4165	4207717	4203553	0	7686
ATCC_25922_reference	CP124359.1	100	799	0	0	1	799	4213353	4212555	0	1476	DHAP	99.976	4165	1	0	1	4165	4212554	4208390	0	7686
ATCC_25922_reference	CP124362.1	100	799	0	0	1	799	3702094	3702892	0	1476	DHAP	100	4165	0	0	1	4165	3702893	3707057	0	7692
ATCC_25922_reference	CP124367.1	100	799	0	0	1	799	3592488	3593286	0	1476	DHAP	100	4165	0	0	1	4165	3593287	3597451	0	7692
ATCC_25922_reference	CP124372.1	100	799	0	0	1	799	2495625	2494827	0	1476	DHAP	100	4165	0	0	1	4165	2494826	2490662	0	7692
ATCC_25922_reference	CP124374.1	100	799	0	0	1	799	531438	532236	0	1476	DHAP	100	4165	0	0	1	4165	532237	536401	0	7692
ATCC_25922_reference	CP124385.1	100	799	0	0	1	799	3700194	3700992	0	1476	DHAP	100	4165	0	0	1	4165	3700993	3705157	0	7692
ATCC_25922_reference	CP124387.1	100	90	0	0	1	90	3487782	3487871	2.46e-39	167	DHAP	100	4165	0	0	1	4165	3489834	3493998	0	7692
ATCC_25922_reference	CP124405.1	100	90	0	0	1	90	3376904	3376993	3.12e-39	167	DHAP	100	4165	0	0	1	4165	3378956	3383120	0	7692
ATCC_25922_reference	CP124410.1	100	90	0	0	1	90	3442784	3442873	1.69e-39	167	DHAP	100	4165	0	0	1	4165	3444836	3449000	0	7692
ATCC_25922_reference	CP124420.1	100	90	0	0	1	90	3929441	3929530	1.69e-39	167	DHAP	100	3826	0	0	1	3826	3931493	3935318	0	7066
ATCC_25922_reference	CP124424.1	100	90	0	0	1	90	3397369	3397458	1.69e-39	167	DHAP	99.953	2123	1	0	1	2123	3419428	3417306	0	3916
ATCC_25922_reference	CP124436.1	100	90	0	0	1	90	3593701	3593790	1.69e-39	167	DHAP	100	4165	0	0	1	4165	3595753	3599917	0	7692
ATCC_25922_reference	CP124442.1	100	90	0	0	1	90	3594991	3595080	3.12e-39	167	DHAP	100	4165	0	0	1	4165	3597043	3601207	0	7692
ATCC_25922_reference	CP124448.1	100	90	0	0	1	90	3466382	3466471	2.46e-39	167	DHAP	100	4165	0	0	1	4165	3468434	3472598	0	7692
ATCC_25922_reference	CP124455.1	100	90	0	0	1	90	537150	537239	1.69e-39	167	DHAP	100	4165	0	0	1	4165	539202	543366	0	7692
ATCC_25922_reference	CP124460.1	100	90	0	0	1	90	3390976	3391065	2.46e-39	167	DHAP	100	4165	0	0	1	4165	3393028	3397192	0	7692
ATCC_25922_reference	CP124471.1	100	799	0	0	1	799	4205477	4204679	0	1476	DHAP	99.952	4165	2	0	1	4165	4204678	4200514	0	7681
ATCC_25922_reference	CP124475.1	100	799	0	0	1	799	4310559	4309761	0	1476	DHAP	99.976	4165	1	0	1	4165	4309760	4305596	0	7686
ATCC_25922_reference	CP124481.1	100	799	0	0	1	799	901592	902390	0	1476	DHAP	99.976	4165	1	0	1	4165	902391	906555	0	7686
ATCC_25922_reference	CP124483.1	100	799	0	0	1	799	4146994	4146196	0	1476	DHAP	99.976	4165	1	0	1	4165	4146195	4142031	0	7686
ATCC_25922_reference	CP124487.1	100	799	0	0	1	799	4216314	4215516	0	1476	DHAP	99.976	4165	1	0	1	4165	4215515	4211351	0	7686
ATCC_25922_reference	CP124490.1	100	193	0	0	1	193	4078309	4078117	1.36e-96	357	DHAP	99.976	4165	1	0	1	4165	4076257	4072093	0	7686
ATCC_25922_reference	CP124492.1	100	799	0	0	1	799	4134913	4134115	0	1476	DHAP	99.976	4165	1	0	1	4165	4134114	4129950	0	7686
ATCC_25922_reference	CP124495.1	100	799	0	0	1	799	4173525	4172727	0	1476	DHAP	99.976	4165	1	0	1	4165	4172726	4168562	0	7686
ATCC_25922_reference	CP124498.1	100	799	0	0	1	799	4200642	4199844	0	1476	DHAP	99.976	4165	1	0	1	4165	4199843	4195679	0	7686
ATCC_25922_reference	CP124500.1	100	799	0	0	1	799	4156337	4155539	0	1476	DHAP	99.976	4165	1	0	1	4165	4155538	4151374	0	7686
ATCC_25922_reference	CP124502.1	100	799	0	0	1	799	875320	876118	0	1476	DHAP	99.976	4165	1	0	1	4165	876119	880283	0	7686
ATCC_25922_reference	CP124506.1	100	799	0	0	1	799	4169387	4168589	0	1476	DHAP	99.976	4165	1	0	1	4165	4168588	4164424	0	7686
ATCC_25922_reference	CP124508.1	100	799	0	0	1	799	4128063	4127265	0	1476	DHAP	99.976	4165	1	0	1	4165	4127264	4123100	0	7686
ATCC_25922_reference	CP124513.1	100	799	0	0	1	799	4206360	4205562	0	1476	DHAP	99.976	4165	1	0	1	4165	4205561	4201397	0	7686
ATCC_25922_reference	CP124515.1	100	799	0	0	1	799	4213075	4212277	0	1476	DHAP	99.976	4165	1	0	1	4165	4212276	4208112	0	7686
ATCC_25922_reference	CP124517.1	100	90	0	0	1	90	3950501	3950590	1.69e-39	167	DHAP	100	4165	0	0	1	4165	3952553	3956717	0	7692
ATCC_25922_reference	CP125004.1	100	799	0	0	1	799	4238529	4237731	0	1476	DHAP	99.976	4165	1	0	1	4165	4237730	4233566	0	7686
ATCC_25922_reference	CP125076.1	100	90	0	0	1	90	4437202	4437113	3.12e-39	167	DHAP	100	4165	0	0	1	4165	4435150	4430986	0	7692
ATCC_25922_reference	CP126317.1	100	799	0	0	1	799	3545422	3546220	0	1476	DHAP	100	4165	0	0	1	4165	3546221	3550385	0	7692
ATCC_25922_reference	CP126934.1	99.875	799	1	0	1	799	4282375	4283173	0	1471	DHAP	99.952	4165	2	0	1	4165	4283174	4287338	0	7681
ATCC_25922_reference	CP126955.1	99.875	799	1	0	1	799	362742	363540	0	1471	DHAP	99.952	4165	2	0	1	4165	363541	367705	0	7681
ATCC_25922_reference	CP127314.1	100	799	0	0	1	799	4814908	4814110	0	1476	DHAP	99.976	4166	0	1	1	4165	4814109	4809944	0	7686
ATCC_25922_reference	CP128448.1	100	90	0	0	1	90	4956254	4956343	2.46e-39	167	DHAP	100	4165	0	0	1	4165	4386723	4382559	0	7692
ATCC_25922_reference	CP128907.1	100	90	0	0	1	90	3334880	3334969	2.46e-39	167	DHAP	100	4165	0	0	1	4165	3336932	3341096	0	7692
ATCC_25922_reference	CP128916.1	100	799	0	0	1	799	4220977	4220179	0	1476	DHAP	99.976	4165	1	0	1	4165	4220178	4216014	0	7686
ATCC_25922_reference	CP129279.1	100	799	0	0	1	799	4108996	4108198	0	1476	DHAP	99.904	4165	4	0	1	4165	4108197	4104033	0	7670
ATCC_25922_reference	CP131685.1	100	799	0	0	1	799	1349791	1350589	0	1476	DHAP	99.976	4165	1	0	1	4165	1350590	1354754	0	7686
ATCC_25922_reference	CP133101.1	100	799	0	0	1	799	1058298	1057500	0	1476	DHAP	100	4165	0	0	1	4165	1057499	1053335	0	7692
ATCC_25922_reference	CP133394.1	100	799	0	0	1	799	4028393	4029191	0	1476	DHAP	99.976	4165	1	0	1	4165	4029192	4033356	0	7686
ATCC_25922_reference	CP134898.1	100	90	0	0	1	90	4237622	4237533	2.46e-39	167	DHAP	100	4165	0	0	1	4165	4235570	4231406	0	7692
ATCC_25922_reference	CP135210.1	100	799	0	0	1	799	2065917	2065119	0	1476	DHAP	100	4165	0	0	1	4165	2065118	2060954	0	7692
ATCC_25922_reference	CP135233.1	100	799	0	0	1	799	3477129	3477927	0	1476	DHAP	100	4165	0	0	1	4165	3477928	3482092	0	7692
ATCC_25922_reference	CP135235.1	100	799	0	0	1	799	4118341	4117543	0	1476	DHAP	99.976	4165	1	0	1	4165	4117542	4113378	0	7686
ATCC_25922_reference	CP135646.1	100	799	0	0	1	799	4069472	4068674	0	1476	DHAP	99.976	4165	1	0	1	4165	4068673	4064509	0	7686
ATCC_25922_reference	CP135653.1	100	90	0	0	1	90	630861	630950	1.69e-39	167	DHAP	100	4165	0	0	1	4165	634136	638300	0	7692
ATCC_25922_reference	CP135656.1	100	799	0	0	1	799	1977992	1977194	0	1476	DHAP	99.976	4165	1	0	1	4165	1977193	1973029	0	7686
ATCC_25922_reference	CP135664.1	100	90	0	0	1	90	533034	533123	1.69e-39	167	DHAP	100	4165	0	0	1	4165	535086	539250	0	7692
ATCC_25922_reference	CP135685.1	100	799	0	0	1	799	4187136	4186338	0	1476	DHAP	99.976	4165	1	0	1	4165	4186337	4182173	0	7686
ATCC_25922_reference	CP135691.1	100	90	0	0	1	90	3407302	3407391	2.46e-39	167	DHAP	100	4165	0	0	1	4165	3409354	3413518	0	7692
ATCC_25922_reference	CP135697.1	100	90	0	0	1	90	3437469	3437558	1.69e-39	167	DHAP	100	4165	0	0	1	4165	3439521	3443685	0	7692
ATCC_25922_reference	CP136993.2	100	799	0	0	1	799	2935176	2934378	0	1476	DHAP	99.952	4165	2	0	1	4165	2934377	2930213	0	7681
ATCC_25922_reference	CP138232.1	100	799	0	0	1	799	371252	370454	0	1476	DHAP	100	4165	0	0	1	4165	370453	366289	0	7692
ATCC_25922_reference	CP138399.1	99.875	799	1	0	1	799	4486239	4485441	0	1471	DHAP	99.976	4165	1	0	1	4165	4485440	4481276	0	7686
ATCC_25922_reference	CP139794.1	100	799	0	0	1	799	3536248	3535450	0	1476	DHAP	100	4165	0	0	1	4165	3535449	3531285	0	7692
ATCC_25922_reference	CP140504.1	100	799	0	0	1	799	4125326	4124528	0	1476	DHAP	100	4165	0	0	1	4165	4124527	4120363	0	7692
ATCC_25922_reference	CP141079.1	100	799	0	0	1	799	3836911	3837709	0	1476	DHAP	100	4165	0	0	1	4165	3837710	3841874	0	7692
ATCC_25922_reference	CP141204.1	100	90	0	0	1	90	3931589	3931678	1.69e-39	167	DHAP	100	4165	0	0	1	4165	3933641	3937805	0	7692
ATCC_25922_reference	CP142070.1	100	799	0	0	1	799	4086464	4085666	0	1476	DHAP	99.952	4165	2	0	1	4165	4085665	4081501	0	7681
ATCC_25922_reference	CP142382.1	100	799	0	0	1	799	4368866	4368068	0	1476	DHAP	100	4165	0	0	1	4165	4368067	4363903	0	7692
ATCC_25922_reference	CP142843.1	100	799	0	0	1	799	1202014	1202812	0	1476	DHAP	99.928	4165	3	0	1	4165	1202813	1206977	0	7675
ATCC_25922_reference	CP142953.1	100	799	0	0	1	799	4134815	4134017	0	1476	DHAP	99.976	4165	1	0	1	4165	4134016	4129852	0	7686
ATCC_25922_reference	CP145139.1	100	90	0	0	1	90	3391479	3391568	1.69e-39	167	DHAP	100	4165	0	0	1	4165	3412285	3408121	0	7692
ATCC_25922_reference	CP145628.1	100	90	0	0	1	90	3611775	3611864	1.69e-39	167	DHAP	100	4165	0	0	1	4165	3616367	3620531	0	7692
ATCC_25922_reference	CP145655.1	100	799	0	0	1	799	4191086	4190288	0	1476	DHAP	99.976	4165	1	0	1	4165	4190287	4186123	0	7686
ATCC_25922_reference	CP145689.1	100	799	0	0	1	799	4180407	4179609	0	1476	DHAP	99.952	4165	2	0	1	4165	4179608	4175444	0	7681
ATCC_25922_reference	CP146588.1	100	799	0	0	1	799	1689002	1689800	0	1476	DHAP	99.976	4166	0	1	1	4165	1689801	1693966	0	7686
ATCC_25922_reference	CP146595.1	100	799	0	0	1	799	4881120	4881918	0	1476	DHAP	100	4165	0	0	1	4165	4881919	4886083	0	7692
ATCC_25922_reference	CP146663.1	100	799	0	0	1	799	4195357	4194559	0	1476	DHAP	99.976	4165	1	0	1	4165	4194558	4190394	0	7686
ATCC_25922_reference	CP147065.1	100	799	0	0	1	799	1355424	1354626	0	1476	DHAP	99.976	4165	1	0	1	4165	1354625	1350461	0	7686
ATCC_25922_reference	CP147526.1	100	90	0	0	1	90	4324744	4324655	1.69e-39	167	DHAP	100	4165	0	0	1	4165	4322692	4318528	0	7692
ATCC_25922_reference	CP147529.1	100	90	0	0	1	90	4326968	4326879	2.46e-39	167	DHAP	100	4165	0	0	1	4165	4324916	4320752	0	7692
ATCC_25922_reference	CP147559.1	100	90	0	0	1	90	4324805	4324716	2.46e-39	167	DHAP	99.976	4165	1	0	1	4165	4322753	4318589	0	7686
ATCC_25922_reference	CP147561.1	100	90	0	0	1	90	4325024	4324935	2.46e-39	167	DHAP	99.976	4165	1	0	1	4165	4322972	4318808	0	7686
ATCC_25922_reference	CP147563.1	100	90	0	0	1	90	4324923	4324834	3.12e-39	167	DHAP	99.976	4165	1	0	1	4165	4322871	4318707	0	7686
ATCC_25922_reference	CP147567.1	100	799	0	0	1	799	4242055	4241257	0	1476	DHAP	99.976	4165	1	0	1	4165	4241256	4237092	0	7686
ATCC_25922_reference	CP147571.1	100	799	0	0	1	799	4290803	4290005	0	1476	DHAP	99.976	4165	1	0	1	4165	4290004	4285840	0	7686
ATCC_25922_reference	CP147572.1	100	799	0	0	1	799	3966631	3965833	0	1476	DHAP	99.976	4165	1	0	1	4165	3965832	3961668	0	7686
ATCC_25922_reference	CP147574.1	100	799	0	0	1	799	3966632	3965834	0	1476	DHAP	99.976	4165	1	0	1	4165	3965833	3961669	0	7686
ATCC_25922_reference	CP147608.1	100	799	0	0	1	799	4217682	4216884	0	1476	DHAP	99.976	4165	1	0	1	4165	4216883	4212719	0	7686
ATCC_25922_reference	CP147611.1	100	799	0	0	1	799	4217681	4216883	0	1476	DHAP	99.976	4165	1	0	1	4165	4216882	4212718	0	7686
ATCC_25922_reference	CP147614.1	100	799	0	0	1	799	4351738	4350940	0	1476	DHAP	100	4165	0	0	1	4165	4350939	4346775	0	7692
ATCC_25922_reference	CP147616.1	100	799	0	0	1	799	4396760	4395962	0	1476	DHAP	100	4165	0	0	1	4165	4395961	4391797	0	7692
ATCC_25922_reference	CP148105.1	100	799	0	0	1	799	4326623	4325825	0	1476	DHAP	100	4165	0	0	1	4165	4325824	4321660	0	7692
ATCC_25922_reference	CP149500.1	100	799	0	0	1	799	4406664	4405866	0	1476	DHAP	100	4165	0	0	1	4165	4405865	4401701	0	7692
ATCC_25922_reference	CP149836.1	100	799	0	0	1	799	3623637	3624435	0	1476	DHAP	100	4165	0	0	1	4165	3624436	3628600	0	7692
ATCC_25922_reference	CP157672.1	100	799	0	0	1	799	4364133	4363335	0	1476	DHAP	100	4165	0	0	1	4165	4363334	4359170	0	7692
ATCC_25922_reference	CP158435.1	100	799	0	0	1	799	4335230	4334432	0	1476	DHAP	100	4165	0	0	1	4165	4334431	4330267	0	7692
ATCC_25922_reference	CP158443.1	100	799	0	0	1	799	4406646	4405848	0	1476	DHAP	100	4165	0	0	1	4165	4405847	4401683	0	7692
ATCC_25922_reference	CP159118.1	100	799	0	0	1	799	587957	588755	0	1476	DHAP	99.976	4165	1	0	1	4165	588756	592920	0	7686
ATCC_25922_reference	CP159632.1	100	799	0	0	1	799	2646516	2647314	0	1476	DHAP	99.976	4165	1	0	1	4165	2647315	2651479	0	7686
ATCC_25922_reference	CP159633.1	100	799	0	0	1	799	3975897	3975099	0	1476	DHAP	99.976	4165	1	0	1	4165	3975098	3970934	0	7686
ATCC_25922_reference	CP159634.1	100	799	0	0	1	799	590425	591223	0	1476	DHAP	99.976	4165	1	0	1	4165	591224	595388	0	7686
ATCC_25922_reference	CP159635.1	100	799	0	0	1	799	590602	591400	0	1476	DHAP	99.976	4165	1	0	1	4165	591401	595565	0	7686
ATCC_25922_reference	CP159636.1	100	799	0	0	1	799	19910	20708	0	1476	DHAP	99.976	4165	1	0	1	4165	20709	24873	0	7686
ATCC_25922_reference	CP159704.1	100	799	0	0	1	799	2744341	2745139	0	1476	DHAP	99.976	4165	1	0	1	4165	2745140	2749304	0	7686
ATCC_25922_reference	CP159732.1	100	90	0	0	1	90	590725	590814	2.46e-39	167	DHAP	100	4165	0	0	1	4165	592522	596686	0	7692
ATCC_25922_reference	CP159733.1	100	90	0	0	1	90	705207	705296	2.46e-39	167	DHAP	100	4165	0	0	1	4165	707004	711168	0	7692
ATCC_25922_reference	CP159750.1	100	90	0	0	1	90	3286075	3286164	2.46e-39	167	DHAP	100	4165	0	0	1	4165	3287872	3292036	0	7692
ATCC_25922_reference	CP161803.1	100	799	0	0	1	799	30717	31515	0	1476	DHAP	99.976	4165	1	0	1	4165	31516	35680	0	7686
ATCC_25922_reference	CP162303.1	100	799	0	0	1	799	4235368	4234570	0	1476	DHAP	99.904	4165	4	0	1	4165	4234569	4230405	0	7670
ATCC_25922_reference	CP163586.1	99.875	799	0	1	1	799	663140	663937	0	1469	DHAP	99.952	4165	2	0	1	4165	663938	668102	0	7681
ATCC_25922_reference	CP163600.1	100	90	0	0	1	90	369960	369871	2.46e-39	167	DHAP	100	4165	0	0	1	4165	367910	363746	0	7692
ATCC_25922_reference	CP163604.1	99.875	799	0	1	1	799	2869172	2868375	0	1469	DHAP	99.976	4165	1	0	1	4165	2868374	2864210	0	7686
ATCC_25922_reference	CP163610.1	99.875	799	0	1	1	799	569612	570409	0	1469	DHAP	99.976	4165	1	0	1	4165	570410	574574	0	7686
ATCC_25922_reference	CP163619.1	99.875	799	0	1	1	799	1270123	1269326	0	1469	DHAP	99.976	4165	1	0	1	4165	1269325	1265161	0	7686
ATCC_25922_reference	CP163622.1	99.875	799	0	1	1	799	3773502	3774299	0	1469	DHAP	100	4165	0	0	1	4165	3774300	3778464	0	7692
ATCC_25922_reference	CP163632.1	99.875	799	0	1	1	799	745288	746085	0	1469	DHAP	99.976	4165	1	0	1	4165	746086	750250	0	7686
ATCC_25922_reference	CP163662.1	100	90	0	0	1	90	2962784	2962695	2.46e-39	167	DHAP	100	4165	0	0	1	4165	2960734	2956570	0	7692
ATCC_25922_reference	CP163710.1	99.875	799	0	1	1	799	587849	588646	0	1469	DHAP	99.976	4165	1	0	1	4165	588647	592811	0	7686
ATCC_25922_reference	CP163712.1	99.875	799	0	1	1	799	358537	357740	0	1469	DHAP	99.952	4165	1	1	1	4165	357739	353576	0	7679
ATCC_25922_reference	CP163720.1	100	799	0	0	1	799	4517618	4516820	0	1476	DHAP	99.976	4165	1	0	1	4165	4516819	4512655	0	7686
ATCC_25922_reference	CP163747.1	100	799	0	0	1	799	4314413	4313615	0	1476	DHAP	100	4165	0	0	1	4165	4313614	4309450	0	7692
ATCC_25922_reference	CP163807.1	99.875	799	0	1	1	799	713059	713856	0	1469	DHAP	100	3844	0	0	1	3844	713857	717700	0	7099
ATCC_25922_reference	CP163823.1	100	799	0	0	1	799	589408	590206	0	1476	DHAP	99.976	4165	1	0	1	4165	590207	594371	0	7686
ATCC_25922_reference	CP163854.1	100	799	0	0	1	799	4197616	4196818	0	1476	DHAP	99.976	4165	1	0	1	4165	4196817	4192653	0	7686
ATCC_25922_reference	CP163857.1	99.875	799	0	1	1	799	4494678	4493881	0	1469	DHAP	99.952	4165	1	1	1	4165	4493880	4489717	0	7679
ATCC_25922_reference	CP163871.1	99.875	799	1	0	1	799	4159123	4158325	0	1471	DHAP	99.976	4165	1	0	1	4165	4158324	4154160	0	7686
ATCC_25922_reference	CP163943.1	100	799	0	0	1	799	4187791	4186993	0	1476	DHAP	99.976	4165	1	0	1	4165	4186992	4182828	0	7686
ATCC_25922_reference	CP163954.1	99.75	799	1	1	1	799	3023450	3022653	0	1463	DHAP	99.976	4165	0	1	1	4165	3022652	3018489	0	7685
ATCC_25922_reference	CP163999.1	100	799	0	0	1	799	2101939	2102737	0	1476	DHAP	99.976	4165	1	0	1	4165	2102738	2106902	0	7686
ATCC_25922_reference	CP164003.1	99.75	799	1	1	1	799	572940	573737	0	1463	DHAP	99.976	4165	1	0	1	4165	573738	577902	0	7686
ATCC_25922_reference	CP164005.1	99.875	799	0	1	1	799	4536442	4535645	0	1469	DHAP	99.976	4165	1	0	1	4165	4535644	4531480	0	7686
ATCC_25922_reference	CP164048.1	100	799	0	0	1	799	4371015	4370217	0	1476	DHAP	99.952	4165	2	0	1	4165	4370216	4366052	0	7681
ATCC_25922_reference	CP164060.1	99.75	799	2	0	1	799	497025	497823	0	1465	DHAP	99.976	4165	1	0	1	4165	497824	501988	0	7686
ATCC_25922_reference	CP164065.1	99.875	799	0	1	1	799	587762	588559	0	1469	DHAP	99.952	4165	1	1	1	4165	588560	592723	0	7679
ATCC_25922_reference	CP164070.1	99.875	799	0	1	1	799	624972	625769	0	1469	DHAP	99.952	4165	2	0	1	4165	625770	629934	0	7681
ATCC_25922_reference	CP164130.1	100	799	0	0	1	799	4197137	4196339	0	1476	DHAP	99.976	4165	1	0	1	4165	4196338	4192174	0	7686
ATCC_25922_reference	CP164175.1	99.875	799	0	1	1	799	3846406	3845609	0	1469	DHAP	99.976	4165	1	0	1	4165	3845608	3841444	0	7686
ATCC_25922_reference	CP164197.1	99.875	799	0	1	1	799	4528026	4527229	0	1469	DHAP	99.952	4165	1	1	1	4165	4527228	4523065	0	7679
ATCC_25922_reference	CP164199.1	99.75	799	1	1	1	799	405541	406338	0	1463	DHAP	99.976	4165	1	0	1	4165	406339	410503	0	7686
ATCC_25922_reference	CP164204.1	100	799	0	0	1	799	4193963	4193165	0	1476	DHAP	99.976	4165	1	0	1	4165	4193164	4189000	0	7686
ATCC_25922_reference	CP164292.1	100	799	0	0	1	799	4197115	4196317	0	1476	DHAP	99.976	4165	1	0	1	4165	4196316	4192152	0	7686
ATCC_25922_reference	CP164311.1	99.875	799	0	1	1	799	2873285	2872488	0	1469	DHAP	99.976	4165	1	0	1	4165	2872487	2868323	0	7686
ATCC_25922_reference	CP164324.1	100	799	0	0	1	799	358546	357748	0	1476	DHAP	99.976	4165	1	0	1	4165	357747	353583	0	7686
ATCC_25922_reference	CP164330.1	99.875	799	0	1	1	799	625007	625804	0	1469	DHAP	99.952	4165	1	1	1	4165	625805	629968	0	7679
ATCC_25922_reference	CP164343.1	99.875	799	0	1	1	799	705593	706390	0	1469	DHAP	99.952	4165	1	1	1	4165	706391	710554	0	7679
ATCC_25922_reference	CP164345.1	99.875	799	0	1	1	799	4452950	4452153	0	1469	DHAP	99.976	4165	1	0	1	4165	4452152	4447988	0	7686
ATCC_25922_reference	CP164372.1	100	90	0	0	1	90	567812	567901	2.46e-39	167	DHAP	100	4165	0	0	1	4165	569862	574026	0	7692
ATCC_25922_reference	CP164391.1	100	799	0	0	1	799	446595	447393	0	1476	DHAP	99.976	4165	1	0	1	4165	447394	451558	0	7686
ATCC_25922_reference	CP164430.1	100	90	0	0	1	90	4545869	4545780	2.46e-39	167	DHAP	100	4165	0	0	1	4165	4525065	4529229	0	7692
ATCC_25922_reference	CP164433.1	99.875	799	0	1	1	799	2220882	2220085	0	1469	DHAP	99.976	4165	1	0	1	4165	2220084	2215920	0	7686
ATCC_25922_reference	CP164436.1	99.875	799	0	1	1	799	4796778	4795981	0	1469	DHAP	99.976	4165	0	1	1	4165	4795980	4791817	0	7685
ATCC_25922_reference	CP164442.1	99.875	799	0	1	1	799	584186	584983	0	1469	DHAP	99.952	4165	1	1	1	4165	584984	589147	0	7679
ATCC_25922_reference	CP164479.1	99.875	799	0	1	1	799	4530995	4530198	0	1469	DHAP	99.976	4165	1	0	1	4165	4530197	4526033	0	7686
ATCC_25922_reference	CP164531.1	100	799	0	0	1	799	4237879	4237081	0	1476	DHAP	99.976	4165	1	0	1	4165	4237080	4232916	0	7686
ATCC_25922_reference	CP164700.1	99.875	799	0	1	1	799	2360523	2359726	0	1469	DHAP	99.952	4165	2	0	1	4165	2359725	2355561	0	7681
ATCC_25922_reference	CP164706.1	99.875	799	0	1	1	799	4618773	4619570	0	1469	DHAP	99.976	4165	1	0	1	4165	4619571	4623735	0	7686
ATCC_25922_reference	CP164724.1	100	799	0	0	1	799	4407648	4406850	0	1476	DHAP	100	4165	0	0	1	4165	4406849	4402685	0	7692
ATCC_25922_reference	CP164729.1	99.75	799	2	0	1	799	498610	499408	0	1465	DHAP	99.976	4165	1	0	1	4165	499409	503573	0	7686
ATCC_25922_reference	CP164773.1	99.875	799	0	1	1	799	2945196	2944399	0	1469	DHAP	99.976	4165	1	0	1	4165	2944398	2940234	0	7686
ATCC_25922_reference	CP164808.1	99.875	799	0	1	1	799	4633163	4632366	0	1469	DHAP	99.952	4165	1	1	1	4165	4632365	4628202	0	7679
ATCC_25922_reference	CP164866.1	100	799	0	0	1	799	4248089	4247291	0	1476	DHAP	100	4165	0	0	1	4165	4247290	4243126	0	7692
ATCC_25922_reference	CP164878.1	99.75	799	1	1	1	799	3297873	3298670	0	1463	DHAP	99.952	4165	1	1	1	4165	3298671	3302834	0	7679
ATCC_25922_reference	CP164902.1	100	799	0	0	1	799	4194723	4193925	0	1476	DHAP	99.976	4165	1	0	1	4165	4193924	4189760	0	7686
ATCC_25922_reference	CP164913.1	100	799	0	0	1	799	4195658	4194860	0	1476	DHAP	99.976	4165	1	0	1	4165	4194859	4190695	0	7686
ATCC_25922_reference	CP164948.1	100	799	0	0	1	799	4240754	4239956	0	1476	DHAP	99.976	4165	1	0	1	4165	4239955	4235791	0	7686
ATCC_25922_reference	CP164971.1	100	90	0	0	1	90	3372359	3372270	2.46e-39	167	DHAP	99.976	4165	0	1	1	4165	3370309	3366146	0	7685
ATCC_25922_reference	CP164977.1	100	799	0	0	1	799	4169839	4169041	0	1476	DHAP	99.976	4165	1	0	1	4165	4169040	4164876	0	7686
ATCC_25922_reference	CP164979.1	100	799	0	0	1	799	4251780	4250982	0	1476	DHAP	99.976	4165	1	0	1	4165	4250981	4246817	0	7686
ATCC_25922_reference	CP165010.1	100	799	0	0	1	799	4078434	4077636	0	1476	DHAP	99.976	4165	1	0	1	4165	4077635	4073471	0	7686
ATCC_25922_reference	CP165013.1	100	90	0	0	1	90	3417469	3417558	2.46e-39	167	DHAP	100	4165	0	0	1	4165	3419521	3423685	0	7692
ATCC_25922_reference	CP165060.1	100	395	0	0	1	395	4005999	4005605	0	730	DHAP	99.968	3142	1	0	1	3142	4003864	4000723	0	5797
ATCC_25922_reference	CP165090.1	99.875	799	0	1	1	799	5197939	5197142	0	1469	DHAP	99.928	4165	2	1	1	4165	5197141	5192978	0	7673
ATCC_25922_reference	CP165096.1	100	799	0	0	1	799	4199029	4198231	0	1476	DHAP	99.976	4165	1	0	1	4165	4198230	4194066	0	7686
ATCC_25922_reference	CP165109.1	100	90	0	0	1	90	525445	525534	2.46e-39	167	DHAP	99.976	4165	0	1	1	4165	546246	542083	0	7685
ATCC_25922_reference	CP165153.1	100	799	0	0	1	799	3915113	3915911	0	1476	DHAP	100	4165	0	0	1	4165	3915912	3920076	0	7692
ATCC_25922_reference	CP165203.1	99.875	799	0	1	1	799	4965237	4964440	0	1469	DHAP	99.952	4166	1	1	1	4165	4964439	4960274	0	7681
ATCC_25922_reference	CP165225.1	99.875	799	0	1	1	799	530537	531334	0	1469	DHAP	99.976	4165	1	0	1	4165	531335	535499	0	7686
ATCC_25922_reference	CP165272.1	99.875	799	1	0	1	799	4191929	4191131	0	1471	DHAP	99.976	4165	1	0	1	4165	4191130	4186966	0	7686
ATCC_25922_reference	CP165283.1	99.875	799	1	0	1	799	4177648	4176850	0	1471	DHAP	99.976	4165	1	0	1	4165	4176849	4172685	0	7686
ATCC_25922_reference	CP165335.1	100	799	0	0	1	799	2315847	2315049	0	1476	DHAP	99.952	4165	2	0	1	4165	2315048	2310884	0	7681
ATCC_25922_reference	CP165349.1	100	799	0	0	1	799	4092556	4091758	0	1476	DHAP	99.976	4165	1	0	1	4165	4091757	4087593	0	7686
ATCC_25922_reference	CP165354.1	99.875	799	0	1	1	799	4442619	4441822	0	1469	DHAP	99.976	4165	1	0	1	4165	4441821	4437657	0	7686
ATCC_25922_reference	CP165357.1	99.875	799	0	1	1	799	1336981	1336184	0	1469	DHAP	99.976	4165	1	0	1	4165	1336183	1332019	0	7686
ATCC_25922_reference	CP165382.1	99.75	799	1	1	1	799	743358	744155	0	1463	DHAP	99.976	4165	1	0	1	4165	744156	748320	0	7686
ATCC_25922_reference	CP165453.1	100	90	0	0	1	90	4647752	4647663	2.46e-39	167	DHAP	100	4165	0	0	1	4165	4626951	4631115	0	7692
ATCC_25922_reference	CP165457.1	99.875	799	0	1	1	799	3705337	3706134	0	1469	DHAP	99.952	4165	0	2	1	4165	3706135	3710297	0	7679
ATCC_25922_reference	CP165476.1	99.75	799	1	1	1	799	4200838	4201635	0	1463	DHAP	99.904	4166	2	2	1	4165	4201636	4205800	0	7670
ATCC_25922_reference	CP165497.1	99.875	799	0	1	1	799	3058861	3059658	0	1469	DHAP	99.497	4171	14	6	1	4165	3059659	3063828	0	7579
ATCC_25922_reference	CP165561.1	99.625	799	2	1	1	799	2890938	2890141	0	1458	DHAP	99.616	4172	9	5	1	4165	2890140	2885969	0	7609
ATCC_25922_reference	CP165574.1	99.875	799	0	1	1	799	4403642	4402845	0	1469	DHAP	99.64	4168	12	3	1	4165	4402844	4398677	0	7611
ATCC_25922_reference	CP169118.1	100	799	0	0	1	799	2382269	2381471	0	1476	DHAP	100	4165	0	0	1	4165	2381470	2377306	0	7692
ATCC_25922_reference	CP171242.1	100	799	0	0	1	799	4323168	4322370	0	1476	DHAP	100	4165	0	0	1	4165	4322369	4318205	0	7692
ATCC_25922_reference	CP172017.1	100	799	0	0	1	799	4326444	4325646	0	1476	DHAP	99.976	4165	1	0	1	4165	4325645	4321481	0	7686
ATCC_25922_reference	CP172217.1	99.875	799	1	0	1	799	2522257	2521459	0	1471	DHAP	99.976	4165	1	0	1	4165	2521458	2517294	0	7686
ATCC_25922_reference	CP173438.1	100	799	0	0	1	799	3944110	3943312	0	1476	DHAP	99.976	4166	0	1	1	4165	3943311	3939146	0	7686
ATCC_25922_reference	CP173502.1	100	799	0	0	1	799	3255912	3255114	0	1476	DHAP	99.952	4165	2	0	1	4165	3255113	3250949	0	7681
ATCC_25922_reference	CP173509.1	100	799	0	0	1	799	22346	23144	0	1476	DHAP	99.976	4166	0	1	1	4165	23145	27310	0	7686
ATCC_25922_reference	CP173519.1	100	799	0	0	1	799	3254993	3254195	0	1476	DHAP	99.976	4165	1	0	1	4165	3254194	3250030	0	7686
ATCC_25922_reference	CP173524.1	100	799	0	0	1	799	2308711	2307913	0	1476	DHAP	99.976	4165	1	0	1	4165	2307912	2303748	0	7686
ATCC_25922_reference	CP174273.1	100	799	0	0	1	799	4451157	4450359	0	1476	DHAP	100	4165	0	0	1	4165	4450358	4446194	0	7692
ATCC_25922_reference	CP174353.1	100	90	0	0	1	90	4281386	4281297	1.69e-39	167	DHAP	100	4165	0	0	1	4165	4279334	4275170	0	7692
ATCC_25922_reference	CP174453.1	100	90	0	0	1	90	4313159	4313070	2.46e-39	167	DHAP	100	4165	0	0	1	4165	4311107	4306943	0	7692
ATCC_25922_reference	CP176051.1	100	90	0	0	1	90	4272553	4272464	1.69e-39	167	DHAP	100	4165	0	0	1	4165	4270501	4266337	0	7692
ATCC_25922_reference	CP181535.1	100	425	0	0	1	425	4330740	4330316	0	785	DHAP	100	4165	0	0	1	4165	4328688	4324524	0	7692
ATCC_25922_reference	CP181538.1	100	799	0	0	1	799	818224	819022	0	1476	DHAP	100	4165	0	0	1	4165	819023	823187	0	7692
ATCC_25922_reference	CP181560.1	100	90	0	0	1	90	4268769	4268680	1.69e-39	167	DHAP	100	4165	0	0	1	4165	4266717	4262553	0	7692
ATCC_25922_reference	CP181568.1	100	799	0	0	1	799	4506273	4505475	0	1476	DHAP	100	4165	0	0	1	4165	4505474	4501310	0	7692
ATCC_25922_reference	CP181575.1	100	799	0	0	1	799	765876	766674	0	1476	DHAP	100	4165	0	0	1	4165	766675	770839	0	7692
ATCC_25922_reference	CP181592.1	100	799	0	0	1	799	4409794	4408996	0	1476	DHAP	100	4165	0	0	1	4165	4408995	4404831	0	7692
ATCC_25922_reference	CP181625.1	100	799	0	0	1	799	4430291	4429493	0	1476	DHAP	100	4165	0	0	1	4165	4429492	4425328	0	7692
ATCC_25922_reference	CP181638.1	100	799	0	0	1	799	4284089	4283291	0	1476	DHAP	99.976	4165	1	0	1	4165	4283290	4279126	0	7686
ATCC_25922_reference	CP181641.1	100	799	0	0	1	799	4413931	4413133	0	1476	DHAP	100	4165	0	0	1	4165	4413132	4408968	0	7692
ATCC_25922_reference	CP181670.1	100	799	0	0	1	799	4197017	4196219	0	1476	DHAP	100	4165	0	0	1	4165	4196218	4192054	0	7692
ATCC_25922_reference	CP181675.1	100	799	0	0	1	799	4238454	4237656	0	1476	DHAP	100	4165	0	0	1	4165	4237655	4233491	0	7692
ATCC_25922_reference	CP181727.1	100	90	0	0	1	90	4419302	4419213	1.69e-39	167	DHAP	100	4165	0	0	1	4165	4417250	4413086	0	7692
ATCC_25922_reference	CP181730.1	100	799	0	0	1	799	778690	779488	0	1476	DHAP	100	4165	0	0	1	4165	779489	783653	0	7692
ATCC_25922_reference	CP181734.1	100	799	0	0	1	799	4387780	4386982	0	1476	DHAP	99.976	4165	1	0	1	4165	4386981	4382817	0	7686
ATCC_25922_reference	CP181758.1	100	90	0	0	1	90	4335844	4335755	1.69e-39	167	DHAP	100	4165	0	0	1	4165	4333792	4329628	0	7692
ATCC_25922_reference	CP181779.1	100	799	0	0	1	799	635681	636479	0	1476	DHAP	99.928	4165	3	0	1	4165	636480	640644	0	7675
ATCC_25922_reference	CP181784.1	100	90	0	0	1	90	664381	664470	1.69e-39	167	DHAP	100	4165	0	0	1	4165	685187	681023	0	7692
ATCC_25922_reference	CP181807.1	100	799	0	0	1	799	4317553	4316755	0	1476	DHAP	99.976	4165	1	0	1	4165	4316754	4312590	0	7686
ATCC_25922_reference	CP181809.1	100	799	0	0	1	799	4500018	4499220	0	1476	DHAP	100	4165	0	0	1	4165	4499219	4495055	0	7692
ATCC_25922_reference	CP181816.1	100	799	0	0	1	799	768158	768956	0	1476	DHAP	99.976	4165	1	0	1	4165	768957	773121	0	7686
ATCC_25922_reference	CP181925.1	100	799	0	0	1	799	4379726	4378928	0	1476	DHAP	100	4165	0	0	1	4165	4378927	4374763	0	7692
ATCC_25922_reference	CP182033.1	100	799	0	0	1	799	767163	767961	0	1476	DHAP	100	4165	0	0	1	4165	767962	772126	0	7692
ATCC_25922_reference	CP182060.1	100	90	0	0	1	90	710016	710105	1.69e-39	167	DHAP	100	4165	0	0	1	4165	712068	716232	0	7692
ATCC_25922_reference	CP182086.1	100	425	0	0	1	425	4336584	4336160	0	785	DHAP	100	4165	0	0	1	4165	4332262	4328098	0	7692
ATCC_25922_reference	CP182198.1	100	395	0	0	1	395	4013963	4013569	0	730	DHAP	99.952	4165	2	0	1	4165	4011828	4007664	0	7681
ATCC_25922_reference	CP183084.1	100	799	0	0	1	799	3066497	3065699	0	1476	DHAP	99.976	4166	0	1	1	4165	3065698	3061533	0	7686
ATCC_25922_reference	CP183089.1	100	799	0	0	1	799	1729472	1728674	0	1476	DHAP	99.976	4166	0	1	1	4165	1728673	1724508	0	7686
ATCC_25922_reference	CP183097.1	100	799	0	0	1	799	1135292	1134494	0	1476	DHAP	100	4165	0	0	1	4165	1134493	1130329	0	7692
ATCC_25922_reference	CP183105.1	100	799	0	0	1	799	1356574	1357372	0	1476	DHAP	99.976	4166	0	1	1	4165	1357373	1361538	0	7686
ATCC_25922_reference	CP183107.1	100	799	0	0	1	799	683810	684608	0	1476	DHAP	99.976	4166	0	1	1	4165	684609	688774	0	7686
ATCC_25922_reference	CP183323.1	100	799	0	0	1	799	718668	719466	0	1476	DHAP	99.976	4165	1	0	1	4165	719467	723631	0	7686
ATCC_25922_reference	CP183489.1	100	799	0	0	1	799	3516764	3515966	0	1476	DHAP	100	4165	0	0	1	4165	3515965	3511801	0	7692
ATCC_25922_reference	CP183663.1	100	799	0	0	1	799	1754296	1753498	0	1476	DHAP	99.976	4165	1	0	1	4165	1753497	1749333	0	7686
ATCC_25922_reference	CP183699.1	100	90	0	0	1	90	3867502	3867591	3.12e-39	167	DHAP	100	4165	0	0	1	4165	3869554	3873718	0	7692
ATCC_25922_reference	CP183728.1	100	799	0	0	1	799	4323381	4324179	0	1476	DHAP	100	4165	0	0	1	4165	4324180	4328344	0	7692
ATCC_25922_reference	CP183752.1	100	90	0	0	1	90	3891883	3891794	1.69e-39	167	DHAP	100	4165	0	0	1	4165	3889831	3885667	0	7692
ATCC_25922_reference	CP183756.1	100	799	0	0	1	799	1079447	1078649	0	1476	DHAP	100	4165	0	0	1	4165	1078648	1074484	0	7692
ATCC_25922_reference	CP183767.1	100	799	0	0	1	799	1593109	1593907	0	1476	DHAP	99.952	4165	1	1	1	4165	1593908	1598071	0	7679
ATCC_25922_reference	CP183993.1	100	799	0	0	1	799	624002	624800	0	1476	DHAP	100	4165	0	0	1	4165	624801	628965	0	7692
ATCC_25922_reference	CP183996.1	100	90	0	0	1	90	3330143	3330232	3.12e-39	167	DHAP	100	4165	0	0	1	4165	3332195	3336359	0	7692
ATCC_25922_reference	CP184002.1	100	90	0	0	1	90	4280226	4280137	1.69e-39	167	DHAP	100	4165	0	0	1	4165	4278174	4274010	0	7692
ATCC_25922_reference	CP184007.1	100	90	0	0	1	90	3472523	3472612	3.12e-39	167	DHAP	100	4165	0	0	1	4165	3493329	3489165	0	7692
ATCC_25922_reference	CP184016.1	100	799	0	0	1	799	4055684	4054886	0	1476	DHAP	99.976	4165	1	0	1	4165	4054885	4050721	0	7686
ATCC_25922_reference	CP184019.1	100	90	0	0	1	90	4949363	4949274	1.69e-39	167	DHAP	100	4165	0	0	1	4165	4947311	4943147	0	7692
ATCC_25922_reference	CP184025.1	100	90	0	0	1	90	4385016	4384927	3.12e-39	167	DHAP	100	4165	0	0	1	4165	4382964	4378800	0	7692
ATCC_25922_reference	CP184030.1	100	90	0	0	1	90	4384261	4384172	1.69e-39	167	DHAP	100	4165	0	0	1	4165	4382209	4378045	0	7692
ATCC_25922_reference	CP184035.1	100	90	0	0	1	90	4384251	4384162	2.46e-39	167	DHAP	100	4165	0	0	1	4165	4382199	4378035	0	7692
ATCC_25922_reference	CP184040.1	100	90	0	0	1	90	4384275	4384186	2.46e-39	167	DHAP	100	4165	0	0	1	4165	4382223	4378059	0	7692
ATCC_25922_reference	CP184045.1	100	90	0	0	1	90	4222919	4222830	1.69e-39	167	DHAP	100	4165	0	0	1	4165	4201336	4205500	0	7692
ATCC_25922_reference	CP184048.1	100	799	0	0	1	799	2776087	2775289	0	1476	DHAP	100	4165	0	0	1	4165	2775288	2771124	0	7692
ATCC_25922_reference	CP184051.1	100	799	0	0	1	799	4188461	4187663	0	1476	DHAP	100	4165	0	0	1	4165	4187662	4183498	0	7692
ATCC_25922_reference	CP184058.1	100	799	0	0	1	799	4337500	4336702	0	1476	DHAP	100	4165	0	0	1	4165	4336701	4332537	0	7692
ATCC_25922_reference	CP184060.1	100	799	0	0	1	799	4336889	4336091	0	1476	DHAP	100	4165	0	0	1	4165	4336090	4331926	0	7692
ATCC_25922_reference	CP184062.1	100	799	0	0	1	799	3525382	3526180	0	1476	DHAP	100	4165	0	0	1	4165	3526181	3530345	0	7692
ATCC_25922_reference	CP184069.1	100	90	0	0	1	90	4251407	4251318	2.46e-39	167	DHAP	100	3433	0	0	1	3433	4249355	4245923	0	6340
ATCC_25922_reference	CP184077.1	100	799	0	0	1	799	4103901	4103103	0	1476	DHAP	99.976	4165	1	0	1	4165	4103102	4098938	0	7686
ATCC_25922_reference	CP184080.1	100	799	0	0	1	799	3521772	3522570	0	1476	DHAP	100	4165	0	0	1	4165	3522571	3526735	0	7692
ATCC_25922_reference	CP184086.1	100	90	0	0	1	90	3411782	3411871	2.46e-39	167	DHAP	100	4165	0	0	1	4165	3414610	3418774	0	7692
ATCC_25922_reference	CP184091.1	100	90	0	0	1	90	3413015	3413104	2.46e-39	167	DHAP	100	4165	0	0	1	4165	3415067	3419231	0	7692
ATCC_25922_reference	CP184097.1	100	90	0	0	1	90	3450000	3450089	1.69e-39	167	DHAP	100	4165	0	0	1	4165	3452052	3456216	0	7692
ATCC_25922_reference	CP184102.1	100	90	0	0	1	90	4237599	4237510	1.69e-39	167	DHAP	100	4165	0	0	1	4165	4235547	4231383	0	7692
ATCC_25922_reference	CP184109.1	100	799	0	0	1	799	3620466	3621264	0	1476	DHAP	100	4165	0	0	1	4165	3621265	3625429	0	7692
ATCC_25922_reference	CP184111.1	100	799	0	0	1	799	3619765	3620563	0	1476	DHAP	100	4165	0	0	1	4165	3620564	3624728	0	7692
ATCC_25922_reference	CP184114.1	100	90	0	0	1	90	533008	533097	1.69e-39	167	DHAP	100	4165	0	0	1	4165	535060	539224	0	7692
ATCC_25922_reference	CP184118.1	100	799	0	0	1	799	3521973	3522771	0	1476	DHAP	100	4165	0	0	1	4165	3522772	3526936	0	7692
ATCC_25922_reference	CP184911.1	100	799	0	0	1	799	1432564	1431766	0	1476	DHAP	99.976	4166	0	1	1	4165	1431765	1427600	0	7686
ATCC_25922_reference	CP185395.1	100	90	0	0	1	90	4039178	4039267	1.69e-39	167	DHAP	100	4165	0	0	1	4165	4041230	4045394	0	7692
ATCC_25922_reference	CP187522.1	100	799	0	0	1	799	4056439	4055641	0	1476	DHAP	99.928	4165	3	0	1	4165	4055640	4051476	0	7675
ATCC_25922_reference	CP189904.1	100	799	0	0	1	799	4104736	4103938	0	1476	DHAP	99.976	4165	1	0	1	4165	4103937	4099773	0	7686
ATCC_25922_reference	CP189918.1	100	90	0	0	1	90	3494843	3494932	1.69e-39	167	DHAP	100	4165	0	0	1	4165	3496895	3501059	0	7692
ATCC_25922_reference	CP189951.1	100	90	0	0	1	90	3348298	3348387	1.69e-39	167	DHAP	100	4165	0	0	1	4165	3350350	3354514	0	7692
ATCC_25922_reference	CP190018.1	100	799	0	0	1	799	2478173	2477375	0	1476	DHAP	99.969	3247	0	1	1	3246	2477374	2474128	0	5989
ATCC_25922_reference	HG941718.1	100	799	0	0	1	799	4987079	4987877	0	1476	DHAP	100	4165	0	0	1	4165	4987878	4992042	0	7692
ATCC_25922_reference	LR130545.1	100	799	0	0	1	799	4404449	4403651	0	1476	DHAP	100	4165	0	0	1	4165	4403650	4399486	0	7692
ATCC_25922_reference	LR134000.1	100	799	0	0	1	799	3989611	3988813	0	1476	DHAP	99.976	4165	1	0	1	4165	3988812	3984648	0	7686
ATCC_25922_reference	LR730402.1	100	799	0	0	1	799	529931	530729	0	1476	DHAP	100	4165	0	0	1	4165	530730	534894	0	7692
ATCC_25922_reference	LR882493.1	100	799	0	0	1	799	4155404	4154606	0	1476	DHAP	99.952	4165	2	0	1	4165	4154605	4150441	0	7681
ATCC_25922_reference	LR890334.1	100	799	0	0	1	799	4010492	4011290	0	1476	DHAP	99.976	4165	1	0	1	4165	4011291	4015455	0	7686
ATCC_25922_reference	LR890693.1	100	90	0	0	1	90	3976773	3976862	1.69e-39	167	DHAP	100	4165	0	0	1	4165	3978825	3982989	0	7692
ATCC_25922_reference	LS992168.1	100	90	0	0	1	90	4290865	4290776	1.69e-39	167	DHAP	100	4165	0	0	1	4165	4288813	4284649	0	7692
ATCC_25922_reference	LS992171.1	100	799	0	0	1	799	4075905	4075107	0	1476	DHAP	99.928	4165	3	0	1	4165	4075106	4070942	0	7675
ATCC_25922_reference	LS992180.1	100	799	0	0	1	799	4397230	4396432	0	1476	DHAP	100	193	0	0	1	193	4396431	4396239	9.93e-96	357
ATCC_25922_reference	LS992190.1	100	799	0	0	1	799	4384074	4383276	0	1476	DHAP	100	4165	0	0	1	4165	4383275	4379111	0	7692
ATCC_25922_reference	LS992192.1	100	799	0	0	1	799	4442079	4441281	0	1476	DHAP	100	4165	0	0	1	4165	4441280	4437116	0	7692
ATCC_25922_reference	LS999560.1	100	799	0	0	1	799	4283013	4282215	0	1476	DHAP	100	4165	0	0	1	4165	4282214	4278050	0	7692
ATCC_25922_reference	LT632320.1	100	799	0	0	1	799	4212116	4211318	0	1476	DHAP	100	4165	0	0	1	4165	4211317	4207153	0	7692
ATCC_25922_reference	OW848980.1	99.875	799	1	0	1	799	4123514	4122716	0	1471	DHAP	99.952	4165	2	0	1	4165	4122715	4118551	0	7681
ATCC_25922_reference	OW849064.1	100	799	0	0	1	799	4064404	4065202	0	1476	DHAP	100	974	0	0	1	974	4065203	4066176	0	1799
ATCC_25922_reference	OW967975.1	100	799	0	0	1	799	4192247	4191449	0	1476	DHAP	99.928	4165	3	0	1	4165	4191448	4187284	0	7675
ATCC_25922_reference	OW968124.1	100	799	0	0	1	799	4200114	4199316	0	1476	DHAP	99.928	4165	3	0	1	4165	4199315	4195151	0	7675
ATCC_25922_reference	OW968277.1	100	799	0	0	1	799	2146118	2145320	0	1476	DHAP	100	4165	0	0	1	4165	2145319	2141155	0	7692
ATCC_25922_reference	OW968288.1	100	799	0	0	1	799	4177842	4177044	0	1476	DHAP	99.928	4165	3	0	1	4165	4177043	4172879	0	7675
ATCC_25922_reference	OX030701.1	100	90	0	0	1	90	3432227	3432316	2.46e-39	167	DHAP	100	4165	0	0	1	4165	3434279	3438443	0	7692
ATCC_25922_reference	OX394069.1	100	799	0	0	1	799	4199980	4199182	0	1476	DHAP	99.976	4165	1	0	1	4165	4199181	4195017	0	7686
ATCC_25922_reference	OX637959.1	100	799	0	0	1	799	4162037	4161239	0	1476	DHAP	99.976	4165	1	0	1	4165	4161238	4157074	0	7686
ATCC_25922_reference	OX637961.1	100	799	0	0	1	799	4158158	4157360	0	1476	DHAP	99.976	4165	1	0	1	4165	4157359	4153195	0	7686
ATCC_25922_reference	OX637964.1	100	799	0	0	1	799	4326892	4326094	0	1476	DHAP	100	4165	0	0	1	4165	4326093	4321929	0	7692
ATCC_25922_reference	OY019088.1	100	799	0	0	1	799	3585852	3586650	0	1476	DHAP	100	4165	0	0	1	4165	3586651	3590815	0	7692
ATCC_25922_reference	OY754353.1	100	799	0	0	1	799	4117035	4116237	0	1476	DHAP	99.952	4165	1	1	1	4165	4116236	4112073	0	7679
ATCC_25922_reference	OZ038310.1	100	799	0	0	1	799	4201093	4200295	0	1476	DHAP	99.976	4165	1	0	1	4165	4200294	4196130	0	7686
ATCC_25922_reference	OZ038553.1	100	799	0	0	1	799	4192990	4192192	0	1476	DHAP	99.976	4165	1	0	1	4165	4192191	4188027	0	7686
ATCC_25922_reference	OZ038560.1	100	799	0	0	1	799	4230918	4230120	0	1476	DHAP	100	4165	0	0	1	4165	4230119	4225955	0	7692
ATCC_25922_reference	OZ038583.1	100	799	0	0	1	799	4249372	4248574	0	1476	DHAP	99.952	4165	2	0	1	4165	4248573	4244409	0	7681
ATCC_25922_reference	OZ038595.1	100	799	0	0	1	799	4412465	4411667	0	1476	DHAP	100	4165	0	0	1	4165	4411666	4407502	0	7692
ATCC_25922_reference	OZ038610.1	100	799	0	0	1	799	4249599	4248801	0	1476	DHAP	100	4165	0	0	1	4165	4248800	4244636	0	7692
ATCC_25922_reference	OZ038616.1	100	799	0	0	1	799	4221396	4220598	0	1476	DHAP	99.976	4165	1	0	1	4165	4220597	4216433	0	7686
ATCC_25922_reference	OZ038619.1	100	799	0	0	1	799	4315549	4314751	0	1476	DHAP	100	4165	0	0	1	4165	4314750	4310586	0	7692
ATCC_25922_reference	OZ038623.1	100	799	0	0	1	799	4258191	4257393	0	1476	DHAP	99.976	4165	1	0	1	4165	4257392	4253228	0	7686
ATCC_25922_reference	OZ038642.1	100	90	0	0	1	90	4275205	4275116	2.46e-39	167	DHAP	99.923	3886	1	2	1	3885	4273153	4269269	0	7158
ATCC_25922_reference	OZ038650.1	100	799	0	0	1	799	4473715	4472917	0	1476	DHAP	100	4165	0	0	1	4165	4472916	4468752	0	7692
ATCC_25922_reference	OZ038653.1	100	799	0	0	1	799	4402847	4402049	0	1476	DHAP	100	4165	0	0	1	4165	4402048	4397884	0	7692
ATCC_25922_reference	OZ038696.1	100	90	0	0	1	90	4219386	4219297	1.69e-39	167	DHAP	100	4165	0	0	1	4165	4217334	4213170	0	7692
ATCC_25922_reference	OZ038714.1	100	799	0	0	1	799	4211098	4210300	0	1476	DHAP	99.976	4165	1	0	1	4165	4210299	4206135	0	7686
ATCC_25922_reference	OZ038725.1	100	799	0	0	1	799	4161943	4161145	0	1476	DHAP	99.976	4165	1	0	1	4165	4161144	4156980	0	7686
ATCC_25922_reference	OZ038727.1	99.649	285	1	0	1	285	4378079	4377795	4.56e-146	521	DHAP	100	4165	0	0	1	4165	4376027	4371863	0	7692
ATCC_25922_reference	OZ038729.1	100	90	0	0	1	90	4132566	4132477	1.69e-39	167	DHAP	100	4165	0	0	1	4165	4130514	4126350	0	7692
ATCC_25922_reference	OZ038757.1	100	799	0	0	1	799	4253594	4252796	0	1476	DHAP	99.976	4165	1	0	1	4165	4252795	4248631	0	7686
ATCC_25922_reference	OZ038761.1	100	799	0	0	1	799	4107091	4106293	0	1476	DHAP	99.976	4165	1	0	1	4165	4106292	4102128	0	7686
ATCC_25922_reference	OZ038764.1	100	799	0	0	1	799	4168641	4167843	0	1476	DHAP	99.952	4165	2	0	1	4165	4167842	4163678	0	7681
ATCC_25922_reference	OZ038769.1	100	799	0	0	1	799	4204929	4204131	0	1476	DHAP	99.976	4165	1	0	1	4165	4204130	4199966	0	7686
ATCC_25922_reference	OZ038787.1	100	799	0	0	1	799	4179112	4178314	0	1476	DHAP	99.976	4165	1	0	1	4165	4178313	4174149	0	7686
ATCC_25922_reference	OZ038796.1	99.875	799	1	0	1	799	4181295	4180497	0	1471	DHAP	99.976	4165	1	0	1	4165	4180496	4176332	0	7686
ATCC_25922_reference	OZ038799.1	100	799	0	0	1	799	4439770	4438972	0	1476	DHAP	100	4165	0	0	1	4165	4438971	4434807	0	7692
ATCC_25922_reference	OZ038806.1	100	799	0	0	1	799	4330425	4329627	0	1476	DHAP	100	4165	0	0	1	4165	4329626	4325462	0	7692
ATCC_25922_reference	OZ038825.1	100	799	0	0	1	799	4156218	4155420	0	1476	DHAP	99.976	4165	1	0	1	4165	4155419	4151255	0	7686
ATCC_25922_reference	OZ038844.1	100	799	0	0	1	799	4241395	4240597	0	1476	DHAP	99.976	4165	1	0	1	4165	4240596	4236432	0	7686
ATCC_25922_reference	OZ038862.1	100	90	0	0	1	90	4248120	4248031	1.69e-39	167	DHAP	100	4165	0	0	1	4165	4227314	4231478	0	7692
ATCC_25922_reference	OZ038884.1	99.875	799	1	0	1	799	4235052	4234254	0	1471	DHAP	99.976	4165	1	0	1	4165	4234253	4230089	0	7686
ATCC_25922_reference	OZ038896.1	100	799	0	0	1	799	4161434	4160636	0	1476	DHAP	99.976	4165	1	0	1	4165	4160635	4156471	0	7686
ATCC_25922_reference	OZ038901.1	100	799	0	0	1	799	4129946	4129148	0	1476	DHAP	99.976	4165	1	0	1	4165	4129147	4124983	0	7686
ATCC_25922_reference	OZ038912.1	100	799	0	0	1	799	1698396	1697598	0	1476	DHAP	99.952	4165	2	0	1	4165	1697597	1693433	0	7681
ATCC_25922_reference	OZ038932.1	100	799	0	0	1	799	4253433	4252635	0	1476	DHAP	99.976	4165	1	0	1	4165	4252634	4248470	0	7686
ATCC_25922_reference	OZ038935.1	100	799	0	0	1	799	4253644	4252846	0	1476	DHAP	99.952	4165	2	0	1	4165	4252845	4248681	0	7681
ATCC_25922_reference	OZ038944.1	100	799	0	0	1	799	4240413	4239615	0	1476	DHAP	99.976	4165	1	0	1	4165	4239614	4235450	0	7686
ATCC_25922_reference	OZ038962.1	100	799	0	0	1	799	4258590	4257792	0	1476	DHAP	99.976	4165	1	0	1	4165	4257791	4253627	0	7686
ATCC_25922_reference	OZ038992.1	100	799	0	0	1	799	4194379	4193581	0	1476	DHAP	99.976	4165	1	0	1	4165	4193580	4189416	0	7686
ATCC_25922_reference	OZ038998.1	100	90	0	0	1	90	4219507	4219418	1.69e-39	167	DHAP	100	4165	0	0	1	4165	4217455	4213291	0	7692
ATCC_25922_reference	OZ039034.1	100	799	0	0	1	799	4337140	4336342	0	1476	DHAP	100	4165	0	0	1	4165	4336341	4332177	0	7692
ATCC_25922_reference	OZ039039.1	100	799	0	0	1	799	4256936	4256138	0	1476	DHAP	99.976	4165	1	0	1	4165	4256137	4251973	0	7686
ATCC_25922_reference	OZ039043.1	100	799	0	0	1	799	4024702	4023904	0	1476	DHAP	99.976	4165	1	0	1	4165	4023903	4019739	0	7686
ATCC_25922_reference	OZ039045.1	100	90	0	0	1	90	4234780	4234691	1.69e-39	167	DHAP	100	4165	0	0	1	4165	4213974	4218138	0	7692
ATCC_25922_reference	OZ039054.1	100	799	0	0	1	799	4199297	4198499	0	1476	DHAP	99.976	4165	1	0	1	4165	4198498	4194334	0	7686
ATCC_25922_reference	OZ039075.1	100	799	0	0	1	799	4324429	4325227	0	1476	DHAP	100	4165	0	0	1	4165	4325228	4329392	0	7692
ATCC_25922_reference	OZ039113.1	100	90	0	0	1	90	4228352	4228263	2.46e-39	167	DHAP	100	4165	0	0	1	4165	4226300	4222136	0	7692
ATCC_25922_reference	OZ039138.1	100	799	0	0	1	799	4081288	4080490	0	1476	DHAP	99.976	4165	1	0	1	4165	4080489	4076325	0	7686
ATCC_25922_reference	OZ039142.1	100	799	0	0	1	799	4197269	4196471	0	1476	DHAP	99.976	4165	1	0	1	4165	4196470	4192306	0	7686
ATCC_25922_reference	OZ039156.1	100	799	0	0	1	799	4441645	4440847	0	1476	DHAP	100	4165	0	0	1	4165	4440846	4436682	0	7692
ATCC_25922_reference	OZ039171.1	100	90	0	0	1	90	4304192	4304103	1.69e-39	167	DHAP	100	4165	0	0	1	4165	4302140	4297976	0	7692
ATCC_25922_reference	OZ039180.1	100	799	0	0	1	799	4201703	4200905	0	1476	DHAP	99.976	4165	1	0	1	4165	4200904	4196740	0	7686
ATCC_25922_reference	OZ039185.1	100	799	0	0	1	799	4430118	4429320	0	1476	DHAP	100	4165	0	0	1	4165	4429319	4425155	0	7692
ATCC_25922_reference	OZ039205.1	100	799	0	0	1	799	3514894	3515692	0	1476	DHAP	99.976	4165	1	0	1	4165	3515693	3519857	0	7686
ATCC_25922_reference	OZ039207.1	100	799	0	0	1	799	4199684	4198886	0	1476	DHAP	99.976	4165	1	0	1	4165	4198885	4194721	0	7686
ATCC_25922_reference	OZ039209.1	100	799	0	0	1	799	4289758	4288960	0	1476	DHAP	100	4165	0	0	1	4165	4288959	4284795	0	7692
ATCC_25922_reference	OZ039213.1	100	799	0	0	1	799	4197170	4196372	0	1476	DHAP	99.976	4165	1	0	1	4165	4196371	4192207	0	7686
ATCC_25922_reference	OZ039223.1	99.875	799	0	1	1	799	4257501	4256704	0	1469	DHAP	99.976	4165	1	0	1	4165	4256703	4252539	0	7686
ATCC_25922_reference	OZ039230.1	100	799	0	0	1	799	4363283	4362485	0	1476	DHAP	100	4165	0	0	1	4165	4362484	4358320	0	7692
ATCC_25922_reference	OZ039241.1	100	799	0	0	1	799	4270325	4269527	0	1476	DHAP	99.976	4165	1	0	1	4165	4269526	4265362	0	7686
ATCC_25922_reference	OZ039243.1	100	799	0	0	1	799	4150343	4149545	0	1476	DHAP	99.976	4165	1	0	1	4165	4149544	4145380	0	7686
ATCC_25922_reference	OZ039250.1	100	799	0	0	1	799	4389634	4388836	0	1476	DHAP	100	4165	0	0	1	4165	4388835	4384671	0	7692
ATCC_25922_reference	OZ039255.1	100	799	0	0	1	799	4221491	4220693	0	1476	DHAP	100	4165	0	0	1	4165	4220692	4216528	0	7692
ATCC_25922_reference	OZ039257.1	100	799	0	0	1	799	4197365	4196567	0	1476	DHAP	99.976	4165	1	0	1	4165	4196566	4192402	0	7686
ATCC_25922_reference	OZ039263.1	100	799	0	0	1	799	4050587	4049789	0	1476	DHAP	99.976	4165	1	0	1	4165	4049788	4045624	0	7686
ATCC_25922_reference	OZ039288.1	100	799	0	0	1	799	4230580	4229782	0	1476	DHAP	99.976	4165	1	0	1	4165	4229781	4225617	0	7686
ATCC_25922_reference	OZ039313.1	100	799	0	0	1	799	4376263	4375465	0	1476	DHAP	100	4165	0	0	1	4165	4375464	4371300	0	7692
ATCC_25922_reference	OZ039319.1	100	799	0	0	1	799	4217731	4216933	0	1476	DHAP	99.976	4165	1	0	1	4165	4216932	4212768	0	7686
ATCC_25922_reference	OZ039326.1	100	799	0	0	1	799	4238895	4238097	0	1476	DHAP	100	4165	0	0	1	4165	4238096	4233932	0	7692
ATCC_25922_reference	OZ039337.1	99.649	285	1	0	1	285	4417347	4417063	4.56e-146	521	DHAP	100	4165	0	0	1	4165	4415295	4411131	0	7692
ATCC_25922_reference	OZ039339.1	100	799	0	0	1	799	3910215	3911013	0	1476	DHAP	100	4165	0	0	1	4165	3911014	3915178	0	7692
ATCC_25922_reference	OZ039349.1	100	799	0	0	1	799	4351149	4350351	0	1476	DHAP	99.976	4165	1	0	1	4165	4350350	4346186	0	7686
ATCC_25922_reference	OZ039365.1	100	90	0	0	1	90	4227378	4227289	1.69e-39	167	DHAP	100	4165	0	0	1	4165	4225326	4221162	0	7692
ATCC_25922_reference	OZ039386.1	100	799	0	0	1	799	4477955	4477157	0	1476	DHAP	100	4165	0	0	1	4165	4477156	4472992	0	7692
ATCC_25922_reference	OZ039398.1	100	799	0	0	1	799	4316521	4315723	0	1476	DHAP	100	4165	0	0	1	4165	4315722	4311558	0	7692
ATCC_25922_reference	OZ039401.1	100	799	0	0	1	799	4443447	4442649	0	1476	DHAP	100	4165	0	0	1	4165	4442648	4438484	0	7692
ATCC_25922_reference	OZ039410.1	100	799	0	0	1	799	4210763	4209965	0	1476	DHAP	99.976	4165	1	0	1	4165	4209964	4205800	0	7686
ATCC_25922_reference	OZ039417.1	100	799	0	0	1	799	1105961	1106759	0	1476	DHAP	99.976	4165	1	0	1	4165	1106760	1110924	0	7686
ATCC_25922_reference	OZ039422.1	100	799	0	0	1	799	4343711	4342913	0	1476	DHAP	99.976	4165	1	0	1	4165	4342912	4338748	0	7686
ATCC_25922_reference	OZ039429.1	100	799	0	0	1	799	4242025	4241227	0	1476	DHAP	99.976	4165	1	0	1	4165	4241226	4237062	0	7686
ATCC_25922_reference	OZ039431.1	100	799	0	0	1	799	4166538	4165740	0	1476	DHAP	99.976	4165	1	0	1	4165	4165739	4161575	0	7686
ATCC_25922_reference	OZ039445.1	100	799	0	0	1	799	4444655	4443857	0	1476	DHAP	100	4165	0	0	1	4165	4443856	4439692	0	7692
ATCC_25922_reference	OZ039455.1	100	799	0	0	1	799	4361908	4361110	0	1476	DHAP	100	4165	0	0	1	4165	4361109	4356945	0	7692
ATCC_25922_reference	OZ039482.1	100	799	0	0	1	799	4095219	4094421	0	1476	DHAP	99.976	4165	1	0	1	4165	4094420	4090256	0	7686
ATCC_25922_reference	OZ039505.1	100	90	0	0	1	90	4220163	4220074	1.69e-39	167	DHAP	100	4165	0	0	1	4165	4218111	4213947	0	7692
ATCC_25922_reference	OZ039516.1	100	799	0	0	1	799	4365331	4364533	0	1476	DHAP	100	4165	0	0	1	4165	4364532	4360368	0	7692
ATCC_25922_reference	OZ039556.1	100	799	0	0	1	799	1234935	1235733	0	1476	DHAP	100	4165	0	0	1	4165	1235734	1239898	0	7692
ATCC_25922_reference	OZ039561.1	100	799	0	0	1	799	4143804	4143006	0	1476	DHAP	99.976	4165	1	0	1	4165	4143005	4138841	0	7686
ATCC_25922_reference	OZ039578.1	100	799	0	0	1	799	4193009	4192211	0	1476	DHAP	99.952	4165	2	0	1	4165	4192210	4188046	0	7681
ATCC_25922_reference	OZ039599.1	100	799	0	0	1	799	3305591	3306389	0	1476	DHAP	99.976	4165	1	0	1	4165	3306390	3310554	0	7686
ATCC_25922_reference	OZ039611.1	100	799	0	0	1	799	4144052	4143254	0	1476	DHAP	99.976	4165	1	0	1	4165	4143253	4139089	0	7686
ATCC_25922_reference	OZ039613.1	99.875	799	1	0	1	799	4409855	4409057	0	1471	DHAP	100	4165	0	0	1	4165	4409056	4404892	0	7692
ATCC_25922_reference	OZ039645.1	100	799	0	0	1	799	4196774	4195976	0	1476	DHAP	99.976	4165	1	0	1	4165	4195975	4191811	0	7686
ATCC_25922_reference	OZ039667.1	100	799	0	0	1	799	4194976	4194178	0	1476	DHAP	99.952	4165	2	0	1	4165	4194177	4190013	0	7681
ATCC_25922_reference	OZ039684.1	99.875	799	1	0	1	799	4291869	4291071	0	1471	DHAP	100	4165	0	0	1	4165	4291070	4286906	0	7692
ATCC_25922_reference	OZ039688.1	100	799	0	0	1	799	4258637	4257839	0	1476	DHAP	100	3433	0	0	1	3433	4257838	4254406	0	6340
ATCC_25922_reference	OZ039703.1	100	799	0	0	1	799	4343061	4342263	0	1476	DHAP	99.976	4165	1	0	1	4165	4342262	4338098	0	7686
ATCC_25922_reference	OZ039707.1	100	799	0	0	1	799	4171647	4170849	0	1476	DHAP	100	958	0	0	1	958	4170848	4169891	0	1770
ATCC_25922_reference	OZ039712.1	100	799	0	0	1	799	4251965	4251167	0	1476	DHAP	99.976	4165	1	0	1	4165	4251166	4247002	0	7686
ATCC_25922_reference	OZ039724.1	100	799	0	0	1	799	4211426	4210628	0	1476	DHAP	99.976	4165	1	0	1	4165	4210627	4206463	0	7686
ATCC_25922_reference	OZ039727.1	100	799	0	0	1	799	4313330	4312532	0	1476	DHAP	100	4165	0	0	1	4165	4312531	4308367	0	7692
ATCC_25922_reference	OZ039776.1	100	799	0	0	1	799	4064252	4063454	0	1476	DHAP	99.976	4165	1	0	1	4165	4063453	4059289	0	7686
ATCC_25922_reference	OZ039781.1	100	799	0	0	1	799	4328705	4327907	0	1476	DHAP	100	4165	0	0	1	4165	4327906	4323742	0	7692
ATCC_25922_reference	OZ039791.1	100	799	0	0	1	799	4258060	4257262	0	1476	DHAP	99.976	4165	1	0	1	4165	4257261	4253097	0	7686
ATCC_25922_reference	OZ039794.1	100	799	0	0	1	799	4197382	4196584	0	1476	DHAP	99.976	4165	1	0	1	4165	4196583	4192419	0	7686
ATCC_25922_reference	OZ039827.1	100	799	0	0	1	799	4175033	4174235	0	1476	DHAP	100	4165	0	0	1	4165	4174234	4170070	0	7692
ATCC_25922_reference	OZ039834.1	100	799	0	0	1	799	4259001	4258203	0	1476	DHAP	99.976	4165	1	0	1	4165	4258202	4254038	0	7686
ATCC_25922_reference	OZ039848.1	100	799	0	0	1	799	4028502	4027704	0	1476	DHAP	99.976	4165	1	0	1	4165	4027703	4023539	0	7686
ATCC_25922_reference	OZ039886.1	100	90	0	0	1	90	4336296	4336207	1.69e-39	167	DHAP	100	4165	0	0	1	4165	4315490	4319654	0	7692
ATCC_25922_reference	OZ039888.1	100	90	0	0	1	90	4402743	4402654	1.69e-39	167	DHAP	100	4165	0	0	1	4165	4399468	4395304	0	7692
ATCC_25922_reference	OZ039892.1	100	799	0	0	1	799	4267096	4266298	0	1476	DHAP	100	4165	0	0	1	4165	4266297	4262133	0	7692
ATCC_25922_reference	OZ039910.1	100	799	0	0	1	799	4258944	4258146	0	1476	DHAP	99.976	4165	1	0	1	4165	4258145	4253981	0	7686
ATCC_25922_reference	OZ039933.1	100	799	0	0	1	799	4206139	4205341	0	1476	DHAP	99.976	4165	1	0	1	4165	4205340	4201176	0	7686
ATCC_25922_reference	OZ039936.1	100	799	0	0	1	799	4205838	4205040	0	1476	DHAP	99.976	4165	1	0	1	4165	4205039	4200875	0	7686
ATCC_25922_reference	OZ039991.1	100	799	0	0	1	799	4199652	4198854	0	1476	DHAP	99.976	4165	1	0	1	4165	4198853	4194689	0	7686
ATCC_25922_reference	OZ040007.1	100	799	0	0	1	799	4105713	4104915	0	1476	DHAP	99.976	4165	1	0	1	4165	4104914	4100750	0	7686
ATCC_25922_reference	OZ040011.1	100	799	0	0	1	799	4066383	4065585	0	1476	DHAP	99.976	4165	1	0	1	4165	4065584	4061420	0	7686
ATCC_25922_reference	OZ040015.1	100	799	0	0	1	799	4141873	4141075	0	1476	DHAP	99.976	4165	1	0	1	4165	4141074	4136910	0	7686
ATCC_25922_reference	OZ040018.1	100	90	0	0	1	90	4370749	4370660	1.69e-39	167	DHAP	100	4165	0	0	1	4165	4368697	4364533	0	7692
ATCC_25922_reference	OZ040035.1	100	799	0	0	1	799	4216379	4215581	0	1476	DHAP	99.976	4165	1	0	1	4165	4215580	4211416	0	7686
ATCC_25922_reference	OZ040038.1	100	799	0	0	1	799	4196261	4195463	0	1476	DHAP	99.976	4165	1	0	1	4165	4195462	4191298	0	7686
ATCC_25922_reference	OZ040041.1	100	799	0	0	1	799	4197374	4196576	0	1476	DHAP	99.976	4165	1	0	1	4165	4196575	4192411	0	7686
ATCC_25922_reference	OZ040053.1	100	799	0	0	1	799	4320966	4320168	0	1476	DHAP	100	4165	0	0	1	4165	4320167	4316003	0	7692
ATCC_25922_reference	OZ040063.1	100	799	0	0	1	799	4205404	4204606	0	1476	DHAP	99.976	4165	1	0	1	4165	4204605	4200441	0	7686
ATCC_25922_reference	OZ040069.1	100	799	0	0	1	799	4424408	4423610	0	1476	DHAP	100	4165	0	0	1	4165	4423609	4419445	0	7692
ATCC_25922_reference	OZ040082.1	100	799	0	0	1	799	4198779	4197981	0	1476	DHAP	99.976	4165	1	0	1	4165	4197980	4193816	0	7686
ATCC_25922_reference	OZ040091.1	100	799	0	0	1	799	4240002	4239204	0	1476	DHAP	99.976	4165	1	0	1	4165	4239203	4235039	0	7686
ATCC_25922_reference	OZ040120.1	100	799	0	0	1	799	4318637	4317839	0	1476	DHAP	100	4165	0	0	1	4165	4317838	4313674	0	7692
ATCC_25922_reference	OZ040181.1	100	799	0	0	1	799	4201320	4200522	0	1476	DHAP	99.976	4165	1	0	1	4165	4200521	4196357	0	7686
ATCC_25922_reference	OZ040206.1	100	799	0	0	1	799	4199012	4198214	0	1476	DHAP	99.976	4165	1	0	1	4165	4198213	4194049	0	7686
ATCC_25922_reference	OZ040208.1	100	799	0	0	1	799	4135766	4134968	0	1476	DHAP	99.976	4165	1	0	1	4165	4134967	4130803	0	7686
ATCC_25922_reference	OZ040219.1	100	799	0	0	1	799	4208470	4207672	0	1476	DHAP	99.976	4165	1	0	1	4165	4207671	4203507	0	7686
ATCC_25922_reference	OZ040239.1	100	799	0	0	1	799	4433664	4432866	0	1476	DHAP	100	4165	0	0	1	4165	4432865	4428701	0	7692
ATCC_25922_reference	OZ040244.1	100	799	0	0	1	799	4435039	4434241	0	1476	DHAP	100	4165	0	0	1	4165	4434240	4430076	0	7692
ATCC_25922_reference	OZ040247.1	100	799	0	0	1	799	4224920	4224122	0	1476	DHAP	100	4165	0	0	1	4165	4224121	4219957	0	7692
ATCC_25922_reference	OZ040254.1	100	799	0	0	1	799	4249345	4248547	0	1476	DHAP	99.952	4165	2	0	1	4165	4248546	4244382	0	7681
ATCC_25922_reference	OZ040261.1	100	799	0	0	1	799	4245623	4244825	0	1476	DHAP	99.976	4165	1	0	1	4165	4244824	4240660	0	7686
ATCC_25922_reference	OZ040267.1	100	90	0	0	1	90	4244330	4244241	2.46e-39	167	DHAP	100	4165	0	0	1	4165	4223524	4227688	0	7692
ATCC_25922_reference	OZ040315.1	99.875	799	1	0	1	799	4205791	4204993	0	1471	DHAP	99.976	4165	1	0	1	4165	4204992	4200828	0	7686
ATCC_25922_reference	OZ040331.1	100	799	0	0	1	799	4210195	4209397	0	1476	DHAP	99.976	4165	1	0	1	4165	4209396	4205232	0	7686
ATCC_25922_reference	OZ040343.1	100	799	0	0	1	799	4195068	4194270	0	1476	DHAP	99.976	4165	1	0	1	4165	4194269	4190105	0	7686
ATCC_25922_reference	OZ040359.1	100	799	0	0	1	799	4259135	4258337	0	1476	DHAP	99.976	4165	1	0	1	4165	4258336	4254172	0	7686
ATCC_25922_reference	OZ040362.1	100	799	0	0	1	799	4165868	4165070	0	1476	DHAP	99.976	4165	1	0	1	4165	4165069	4160905	0	7686
ATCC_25922_reference	OZ040366.1	100	799	0	0	1	799	4208678	4207880	0	1476	DHAP	99.976	4165	1	0	1	4165	4207879	4203715	0	7686
ATCC_25922_reference	OZ040383.1	100	799	0	0	1	799	4194702	4193904	0	1476	DHAP	99.976	4165	1	0	1	4165	4193903	4189739	0	7686
ATCC_25922_reference	OZ040396.1	100	799	0	0	1	799	4196974	4196176	0	1476	DHAP	99.976	4165	1	0	1	4165	4196175	4192011	0	7686
ATCC_25922_reference	OZ040399.1	100	799	0	0	1	799	4231771	4230973	0	1476	DHAP	99.976	4165	1	0	1	4165	4230972	4226808	0	7686
ATCC_25922_reference	OZ040405.1	100	799	0	0	1	799	4418119	4417321	0	1476	DHAP	100	4165	0	0	1	4165	4417320	4413156	0	7692
ATCC_25922_reference	OZ040422.1	100	799	0	0	1	799	4197386	4196588	0	1476	DHAP	99.976	4165	1	0	1	4165	4196587	4192423	0	7686
ATCC_25922_reference	OZ040426.1	100	799	0	0	1	799	4211826	4211028	0	1476	DHAP	99.976	4165	1	0	1	4165	4211027	4206863	0	7686
ATCC_25922_reference	OZ040432.1	100	799	0	0	1	799	4183584	4182786	0	1476	DHAP	99.976	4165	1	0	1	4165	4182785	4178621	0	7686
ATCC_25922_reference	OZ040453.1	100	90	0	0	1	90	4326015	4325926	1.69e-39	167	DHAP	100	4165	0	0	1	4165	4323963	4319799	0	7692
ATCC_25922_reference	OZ040465.1	100	90	0	0	1	90	4246357	4246268	1.69e-39	167	DHAP	100	4165	0	0	1	4165	4244305	4240141	0	7692
ATCC_25922_reference	OZ040473.1	100	799	0	0	1	799	4293486	4292688	0	1476	DHAP	99.976	4165	1	0	1	4165	4292687	4288523	0	7686
ATCC_25922_reference	OZ040488.1	100	799	0	0	1	799	4288122	4287324	0	1476	DHAP	100	4165	0	0	1	4165	4287323	4283159	0	7692
ATCC_25922_reference	OZ040494.1	100	90	0	0	1	90	4262134	4262045	2.46e-39	167	DHAP	100	4165	0	0	1	4165	4241328	4245492	0	7692
ATCC_25922_reference	OZ040498.1	100	799	0	0	1	799	4134915	4134117	0	1476	DHAP	99.952	4165	2	0	1	4165	4134116	4129952	0	7681
ATCC_25922_reference	OZ040524.1	100	799	0	0	1	799	4191888	4191090	0	1476	DHAP	99.976	4165	1	0	1	4165	4191089	4186925	0	7686
ATCC_25922_reference	OZ040529.1	100	799	0	0	1	799	4242012	4241214	0	1476	DHAP	99.976	4165	1	0	1	4165	4241213	4237049	0	7686
ATCC_25922_reference	OZ040533.1	100	799	0	0	1	799	4269937	4269139	0	1476	DHAP	99.976	4165	1	0	1	4165	4269138	4264974	0	7686
ATCC_25922_reference	OZ040545.1	100	90	0	0	1	90	4307080	4306991	1.69e-39	167	DHAP	100	4165	0	0	1	4165	4305028	4300864	0	7692
ATCC_25922_reference	OZ040562.1	100	799	0	0	1	799	4402294	4401496	0	1476	DHAP	100	4165	0	0	1	4165	4401495	4397331	0	7692
ATCC_25922_reference	OZ040576.1	100	799	0	0	1	799	4066249	4065451	0	1476	DHAP	99.976	4165	1	0	1	4165	4065450	4061286	0	7686
ATCC_25922_reference	OZ040586.1	100	799	0	0	1	799	4243704	4242906	0	1476	DHAP	99.976	4165	1	0	1	4165	4242905	4238741	0	7686
ATCC_25922_reference	OZ040639.1	100	799	0	0	1	799	4273492	4272694	0	1476	DHAP	100	4165	0	0	1	4165	4272693	4268529	0	7692
ATCC_25922_reference	OZ040642.1	100	799	0	0	1	799	4234680	4233882	0	1476	DHAP	99.976	4165	1	0	1	4165	4233881	4229717	0	7686
ATCC_25922_reference	OZ040657.1	100	799	0	0	1	799	4093468	4092670	0	1476	DHAP	99.976	4165	1	0	1	4165	4092669	4088505	0	7686
ATCC_25922_reference	OZ040661.1	100	799	0	0	1	799	4197330	4196532	0	1476	DHAP	99.976	4165	1	0	1	4165	4196531	4192367	0	7686
ATCC_25922_reference	OZ040669.1	100	799	0	0	1	799	4373689	4372891	0	1476	DHAP	100	4165	0	0	1	4165	4372890	4368726	0	7692
ATCC_25922_reference	OZ040675.1	100	799	0	0	1	799	4204551	4203753	0	1476	DHAP	99.976	4165	1	0	1	4165	4203752	4199588	0	7686
ATCC_25922_reference	OZ040679.1	99.75	799	2	0	1	799	4112593	4111795	0	1465	DHAP	99.976	4165	1	0	1	4165	4111794	4107630	0	7686
ATCC_25922_reference	OZ040684.1	100	799	0	0	1	799	4195584	4194786	0	1476	DHAP	99.976	4165	1	0	1	4165	4194785	4190621	0	7686
ATCC_25922_reference	OZ040693.1	100	799	0	0	1	799	4220598	4219800	0	1476	DHAP	100	4165	0	0	1	4165	4219799	4215635	0	7692
ATCC_25922_reference	OZ040697.1	100	799	0	0	1	799	4156682	4155884	0	1476	DHAP	99.952	4165	2	0	1	4165	4155883	4151719	0	7681
ATCC_25922_reference	OZ040707.1	100	799	0	0	1	799	4290136	4289338	0	1476	DHAP	99.976	4165	1	0	1	4165	4289337	4285173	0	7686
ATCC_25922_reference	OZ040711.1	100	799	0	0	1	799	4340540	4339742	0	1476	DHAP	100	4165	0	0	1	4165	4339741	4335577	0	7692
ATCC_25922_reference	OZ040716.1	100	90	0	0	1	90	4260602	4260513	1.69e-39	167	DHAP	100	4165	0	0	1	4165	4239796	4243960	0	7692
ATCC_25922_reference	OZ040723.1	100	799	0	0	1	799	4250612	4249814	0	1476	DHAP	99.976	4165	1	0	1	4165	4249813	4245649	0	7686
ATCC_25922_reference	OZ040728.1	100	799	0	0	1	799	4094466	4093668	0	1476	DHAP	99.976	4165	1	0	1	4165	4093667	4089503	0	7686
ATCC_25922_reference	OZ040751.1	100	799	0	0	1	799	4237842	4237044	0	1476	DHAP	99.976	4165	1	0	1	4165	4237043	4232879	0	7686
ATCC_25922_reference	OZ040756.1	100	799	0	0	1	799	4093473	4092675	0	1476	DHAP	99.976	4165	1	0	1	4165	4092674	4088510	0	7686
ATCC_25922_reference	OZ040764.1	100	799	0	0	1	799	4091593	4090795	0	1476	DHAP	99.976	4165	1	0	1	4165	4090794	4086630	0	7686
ATCC_25922_reference	OZ040781.1	100	799	0	0	1	799	4230878	4230080	0	1476	DHAP	99.976	4165	1	0	1	4165	4230079	4225915	0	7686
ATCC_25922_reference	OZ040784.1	100	90	0	0	1	90	4268486	4268397	1.69e-39	167	DHAP	100	4165	0	0	1	4165	4266434	4262270	0	7692
ATCC_25922_reference	OZ040791.1	100	799	0	0	1	799	4387180	4386382	0	1476	DHAP	100	4165	0	0	1	4165	4386381	4382217	0	7692
ATCC_25922_reference	OZ040794.1	100	799	0	0	1	799	4240530	4239732	0	1476	DHAP	99.976	4165	1	0	1	4165	4239731	4235567	0	7686
ATCC_25922_reference	OZ040812.1	100	799	0	0	1	799	4199665	4198867	0	1476	DHAP	99.976	4165	1	0	1	4165	4198866	4194702	0	7686
ATCC_25922_reference	OZ040817.1	100	799	0	0	1	799	4145323	4144525	0	1476	DHAP	99.976	4165	1	0	1	4165	4144524	4140360	0	7686
ATCC_25922_reference	OZ040835.1	99.875	799	1	0	1	799	4351927	4351129	0	1471	DHAP	100	4165	0	0	1	4165	4351128	4346964	0	7692
ATCC_25922_reference	OZ040868.1	100	799	0	0	1	799	4197364	4196566	0	1476	DHAP	99.976	4165	1	0	1	4165	4196565	4192401	0	7686
ATCC_25922_reference	OZ040883.1	100	799	0	0	1	799	4364029	4363231	0	1476	DHAP	100	4165	0	0	1	4165	4363230	4359066	0	7692
ATCC_25922_reference	OZ040919.1	100	799	0	0	1	799	4228907	4228109	0	1476	DHAP	99.976	4165	1	0	1	4165	4228108	4223944	0	7686
ATCC_25922_reference	OZ040931.1	100	799	0	0	1	799	4232601	4231803	0	1476	DHAP	99.976	4165	1	0	1	4165	4231802	4227638	0	7686
ATCC_25922_reference	OZ040950.1	100	90	0	0	1	90	4285286	4285197	3.12e-39	167	DHAP	100	4165	0	0	1	4165	4283234	4279070	0	7692
ATCC_25922_reference	OZ040959.1	100	799	0	0	1	799	4204518	4203720	0	1476	DHAP	99.952	4165	2	0	1	4165	4203719	4199555	0	7681
ATCC_25922_reference	OZ040963.1	100	799	0	0	1	799	4282678	4281880	0	1476	DHAP	100	4165	0	0	1	4165	4281879	4277715	0	7692
ATCC_25922_reference	OZ040975.1	100	799	0	0	1	799	4193811	4193013	0	1476	DHAP	99.976	4165	1	0	1	4165	4193012	4188848	0	7686
ATCC_25922_reference	OZ040984.1	100	799	0	0	1	799	4219913	4219115	0	1476	DHAP	100	4165	0	0	1	4165	4219114	4214950	0	7692
ATCC_25922_reference	OZ040991.1	100	799	0	0	1	799	4425068	4424270	0	1476	DHAP	100	4165	0	0	1	4165	4424269	4420105	0	7692
ATCC_25922_reference	OZ040994.1	100	90	0	0	1	90	4275090	4275001	1.69e-39	167	DHAP	100	4165	0	0	1	4165	4251744	4255908	0	7692
ATCC_25922_reference	OZ040996.1	100	799	0	0	1	799	4385254	4384456	0	1476	DHAP	100	4165	0	0	1	4165	4384455	4380291	0	7692
ATCC_25922_reference	OZ040998.1	100	799	0	0	1	799	4421238	4420440	0	1476	DHAP	100	4165	0	0	1	4165	4420439	4416275	0	7692
ATCC_25922_reference	OZ041027.1	100	799	0	0	1	799	4238946	4238148	0	1476	DHAP	99.976	4165	1	0	1	4165	4238147	4233983	0	7686
ATCC_25922_reference	OZ042014.1	100	799	0	0	1	799	4194518	4193720	0	1476	DHAP	99.976	4165	1	0	1	4165	4193719	4189555	0	7686
ATCC_25922_reference	OZ042069.1	100	799	0	0	1	799	4097040	4096242	0	1476	DHAP	99.976	4165	1	0	1	4165	4096241	4092077	0	7686
ATCC_25922_reference	OZ043763.1	100	799	0	0	1	799	4107642	4106844	0	1476	DHAP	99.976	4165	1	0	1	4165	4106843	4102679	0	7686
ATCC_25922_reference	OZ043776.1	100	799	0	0	1	799	922316	923114	0	1476	DHAP	99.976	4165	1	0	1	4165	923115	927279	0	7686
ATCC_25922_reference	OZ043787.1	100	799	0	0	1	799	4198912	4198114	0	1476	DHAP	99.976	4165	1	0	1	4165	4198113	4193949	0	7686
ATCC_25922_reference	OZ043821.1	100	90	0	0	1	90	4205751	4205662	1.69e-39	167	DHAP	100	4165	0	0	1	4165	4203699	4199535	0	7692
ATCC_25922_reference	OZ043825.1	100	90	0	0	1	90	4240435	4240346	2.46e-39	167	DHAP	100	4165	0	0	1	4165	4238383	4234219	0	7692
ATCC_25922_reference	OZ043832.1	100	799	0	0	1	799	1104931	1105729	0	1476	DHAP	99.952	4165	2	0	1	4165	1105730	1109894	0	7681
ATCC_25922_reference	OZ043856.1	100	799	0	0	1	799	4373989	4373191	0	1476	DHAP	100	4165	0	0	1	4165	4373190	4369026	0	7692
ATCC_25922_reference	OZ043863.1	100	90	0	0	1	90	892713	892802	1.69e-39	167	DHAP	100	4165	0	0	1	4165	894765	898929	0	7692
ATCC_25922_reference	OZ043872.1	100	799	0	0	1	799	4392933	4392135	0	1476	DHAP	100	4165	0	0	1	4165	4392134	4387970	0	7692
ATCC_25922_reference	OZ043875.1	100	799	0	0	1	799	4493832	4493034	0	1476	DHAP	100	4165	0	0	1	4165	4493033	4488869	0	7692
ATCC_25922_reference	OZ043880.1	100	799	0	0	1	799	4195773	4194975	0	1476	DHAP	99.976	4165	1	0	1	4165	4194974	4190810	0	7686
ATCC_25922_reference	OZ043882.1	100	799	0	0	1	799	4292606	4291808	0	1476	DHAP	100	4165	0	0	1	4165	4291807	4287643	0	7692
ATCC_25922_reference	OZ043893.1	100	799	0	0	1	799	4273896	4273098	0	1476	DHAP	99.976	4165	1	0	1	4165	4273097	4268933	0	7686
ATCC_25922_reference	OZ043910.1	100	799	0	0	1	799	883202	884000	0	1476	DHAP	100	4165	0	0	1	4165	884001	888165	0	7692
ATCC_25922_reference	OZ043945.1	100	799	0	0	1	799	4104464	4103666	0	1476	DHAP	99.976	4165	1	0	1	4165	4103665	4099501	0	7686
ATCC_25922_reference	OZ121077.1	100	799	0	0	1	799	1651408	1650610	0	1476	DHAP	100	4165	0	0	1	4165	1650609	1646445	0	7692

## Sheet: Upstream alignment (Fig.1B)
Query ID_x	Subject ID	% identity_x	Alignment length_x	Mismatches_x	Gaps_x	Query start_x	Query end_x	Subject start_x	Subject end_x	evalue_x	Bit score_x	Query ID_y	% identity_y	Alignment length_y	Mismatches_y	Gaps_y	Query start_y	Query end_y	Subject start_y	Subject end_y	evalue_y	Bit score_y
ATCC_25922_reference	AP025682.1	83.878	459	57	14	348	799	872235	871787	4.76e-116	422	DHAP	97.095	4165	121	0	1	4165	871786	867622	0	7022
ATCC_25922_reference	CP007592.1	84.096	459	56	14	348	799	5017429	5016981	1.02e-117	427	DHAP	97.167	4165	118	0	1	4165	5016980	5012816	0	7038
ATCC_25922_reference	CP032426.1	84.096	459	56	14	348	799	911699	911251	1.02e-117	427	DHAP	97.167	4165	118	0	1	4165	911250	907086	0	7038		70% or greater - includes mtnK, mtnA, and ald 2
ATCC_25922_reference	CP104629.1	84.096	459	56	14	348	799	2941170	2941618	1.02e-117	427	DHAP	97.167	4165	118	0	1	4165	2941619	2945783	0	7038
ATCC_25922_reference	CP113493.1	84.096	459	56	14	348	799	904856	904408	1.02e-117	427	DHAP	97.167	4165	118	0	1	4165	904407	900243	0	7038
ATCC_25922_reference	CP118601.1	84.096	459	56	14	348	799	882189	881741	1.02e-117	427	DHAP	97.167	4165	118	0	1	4165	881740	877576	0	7038
ATCC_25922_reference	CP130667.1	84.096	459	56	14	348	799	4548992	4549440	1.02e-117	427	DHAP	97.167	4165	118	0	1	4165	4549441	4553605	0	7038
ATCC_25922_reference	CP088711.1	98.464	716	0	10	87	799	5110	4403	0	1251	DHAP	98.058	4170	8	62	1	4165	4401	300	0	7184
ATCC_25922_reference	CP049343.1	83.206	393	55	8	414	799	4076896	4076508	2.28e-94	350	DHAP	98.319	4165	70	0	1	4165	4076507	4072343	0	7304
ATCC_25922_reference	CP128592.1	99.054	740	6	1	61	799	4122195	4121456	0	1327	DHAP	98.755	4177	13	2	1	4165	4121455	4117306	0	7389
ATCC_25922_reference	CP165526.1	99.188	739	6	0	61	799	1983428	1982690	0	1332	DHAP	99.257	4175	21	7	1	4165	1982689	1978515	0	7529
ATCC_25922_reference	CP165497.1	99.875	799	0	1	1	799	3058861	3059658	0	1469	DHAP	99.497	4171	14	6	1	4165	3059659	3063828	0	7579
ATCC_25922_reference	CP042599.1	99.053	739	7	0	61	799	2846092	2845354	0	1327	DHAP	99.52	4165	20	0	1	4165	2845353	2841189	0	7581
ATCC_25922_reference	CP054325.1	99.054	740	6	1	61	799	3613825	3614564	0	1327	DHAP	99.52	4166	16	2	1	4165	3614565	3618727	0	7579
ATCC_25922_reference	CP022609.1	99.054	740	6	1	61	799	1208933	1209672	0	1327	DHAP	99.568	4165	13	5	1	4165	1209673	1213832	0	7587
ATCC_25922_reference	CP121673.1	99.75	799	0	2	1	799	4391395	4390599	0	1463	DHAP	99.568	4166	2	15	1	4165	4390598	4386448	0	7579
ATCC_25922_reference	CP056278.1	98.942	378	4	0	422	799	4172350	4171973	0	676	DHAP	99.592	4165	17	0	1	4165	4171972	4167808	0	7598
ATCC_25922_reference	CP071133.1	98.919	740	7	1	61	799	1951769	1952508	0	1321	DHAP	99.592	4165	16	1	1	4165	1952509	1956672	0	7596
ATCC_25922_reference	CP103694.1	98.821	424	4	1	377	799	3989885	3989462	0	754	DHAP	99.592	4165	17	0	1	4165	3989461	3985297	0	7598
ATCC_25922_reference	LR134081.1	99.054	740	6	1	61	799	4561986	4561247	0	1327	DHAP	99.592	4165	14	3	1	4165	4561246	4557085	0	7594
ATCC_25922_reference	OZ040428.1	99.054	740	6	1	61	799	835504	836243	0	1327	DHAP	99.592	4165	17	0	1	4165	836244	840408	0	7598
ATCC_25922_reference	AP027446.1	99.719	713	0	1	87	799	577767	578477	0	1304	DHAP	99.616	4165	3	13	1	4165	578478	582629	0	7590
ATCC_25922_reference	CP020545.1	99.054	740	6	1	61	799	4883158	4883897	0	1327	DHAP	99.616	4165	16	0	1	4165	4883898	4888062	0	7603
ATCC_25922_reference	CP050197.1	98.784	740	8	1	61	799	5155532	5156271	0	1315	DHAP	99.616	4165	16	0	1	4165	5156272	5160436	0	7603
ATCC_25922_reference	CP082085.1	98.919	740	7	1	61	799	5020356	5021095	0	1321	DHAP	99.616	4165	15	1	1	4165	5021096	5025259	0	7601
ATCC_25922_reference	CP091164.1	99.054	740	6	1	61	799	4562959	4563698	0	1327	DHAP	99.616	4165	15	1	1	4165	4563699	4567862	0	7601
ATCC_25922_reference	CP115326.1	99.053	739	7	0	61	799	4476726	4475988	0	1327	DHAP	99.616	4165	14	1	1	4165	4475987	4471825	0	7601
ATCC_25922_reference	CP126942.1	99.054	740	6	1	61	799	4371006	4370267	0	1327	DHAP	99.616	4165	16	0	1	4165	4370266	4366102	0	7603
ATCC_25922_reference	CP126944.1	99.054	740	6	1	61	799	4371497	4370758	0	1327	DHAP	99.616	4165	16	0	1	4165	4370757	4366593	0	7603
ATCC_25922_reference	CP133145.1	99.054	740	6	1	61	799	3228999	3229738	0	1327	DHAP	99.616	4165	15	1	1	4165	3229739	3233902	0	7601
ATCC_25922_reference	CP148357.1	99.054	740	6	1	61	799	4035908	4036647	0	1327	DHAP	99.616	4165	16	0	1	4165	4036648	4040812	0	7603
ATCC_25922_reference	CP165333.1	99.188	739	6	0	61	799	527223	527961	0	1332	DHAP	99.616	4165	14	2	1	4165	527962	532124	0	7601
ATCC_25922_reference	CP165561.1	99.625	799	2	1	1	799	2890938	2890141	0	1458	DHAP	99.616	4172	9	5	1	4165	2890140	2885969	0	7609
ATCC_25922_reference	OX460315.1	99.054	740	6	1	61	799	4120431	4119692	0	1327	DHAP	99.616	4165	15	1	1	4165	4119691	4115528	0	7601
ATCC_25922_reference	OX460322.1	99.054	740	6	1	61	799	4137150	4136411	0	1327	DHAP	99.616	4165	15	1	1	4165	4136410	4132247	0	7601
ATCC_25922_reference	OX460335.1	99.054	740	6	1	61	799	4136529	4135790	0	1327	DHAP	99.616	4165	15	1	1	4165	4135789	4131626	0	7601
ATCC_25922_reference	OX460342.1	99.054	740	6	1	61	799	4156582	4155843	0	1327	DHAP	99.616	4165	15	1	1	4165	4155842	4151679	0	7601
ATCC_25922_reference	CP165072.1	98.917	739	7	1	61	799	4634128	4633391	0	1319	DHAP	99.636	3845	12	2	1	3845	4633390	4629548	0	7022
ATCC_25922_reference	CP010315.1	99.054	740	6	1	61	799	4874829	4875568	0	1327	DHAP	99.64	4165	14	1	1	4165	4875569	4879732	0	7607
ATCC_25922_reference	CP024141.1	99.054	740	6	1	61	799	4295737	4294998	0	1327	DHAP	99.64	4165	14	1	1	4165	4294997	4290834	0	7607
ATCC_25922_reference	CP024997.2	99.054	740	6	1	61	799	229526	230265	0	1327	DHAP	99.64	4165	14	1	1	4165	230266	234429	0	7607
ATCC_25922_reference	CP025036.2	99.054	740	6	1	61	799	1481167	1481906	0	1327	DHAP	99.64	4165	14	1	1	4165	1481907	1486070	0	7607
ATCC_25922_reference	CP026939.2	99.054	740	6	1	61	799	4296565	4295826	0	1327	DHAP	99.64	4165	14	1	1	4165	4295825	4291662	0	7607
ATCC_25922_reference	CP027461.1	99.048	735	6	1	61	794	8185	8919	0	1317	DHAP	99.64	4165	15	0	1	4165	10367	14531	0	7609
ATCC_25922_reference	CP031546.1	99.054	740	6	1	61	799	723857	724596	0	1327	DHAP	99.64	4165	14	1	1	4165	724597	728760	0	7607
ATCC_25922_reference	CP038791.1	99.054	740	6	1	61	799	4444695	4443956	0	1327	DHAP	99.64	4165	14	1	1	4165	4443955	4439792	0	7607
ATCC_25922_reference	CP043950.1	99.054	740	6	1	61	799	664841	665580	0	1327	DHAP	99.64	4165	15	0	1	4165	665581	669745	0	7609
ATCC_25922_reference	CP054319.1	99.054	740	6	1	61	799	1977635	1978374	0	1327	DHAP	99.64	4167	13	2	1	4165	1978375	1982541	0	7611
ATCC_25922_reference	CP056565.1	99.054	740	6	1	61	799	4135634	4134895	0	1327	DHAP	99.64	4165	14	1	1	4165	4134894	4130731	0	7607
ATCC_25922_reference	CP057402.1	99.327	446	3	0	354	799	476879	477324	0	808	DHAP	99.64	4165	15	0	1	4165	477325	481489	0	7609
ATCC_25922_reference	CP057936.1	99.054	740	6	1	61	799	4100431	4099692	0	1327	DHAP	99.64	4165	14	1	1	4165	4099691	4095528	0	7607
ATCC_25922_reference	CP068035.1	99.054	740	6	1	61	799	726484	727223	0	1327	DHAP	99.64	4165	14	1	1	4165	727224	731387	0	7607
ATCC_25922_reference	CP074033.1	98.919	740	7	1	61	799	2526826	2526087	0	1321	DHAP	99.64	4165	14	1	1	4165	2526086	2521923	0	7607
ATCC_25922_reference	CP077243.1	99.054	740	6	1	61	799	966101	965362	0	1327	DHAP	99.64	4165	14	1	1	4165	965361	961198	0	7607
ATCC_25922_reference	CP077325.1	99.054	740	6	1	61	799	1990421	1989682	0	1327	DHAP	99.64	4165	14	1	1	4165	1989681	1985518	0	7607
ATCC_25922_reference	CP081192.1	99.054	740	6	1	61	799	4284126	4283387	0	1327	DHAP	99.64	4165	14	1	1	4165	4283386	4279223	0	7607
ATCC_25922_reference	CP085069.1	99.054	740	6	1	61	799	4295328	4294589	0	1327	DHAP	99.64	4165	14	1	1	4165	4294588	4290425	0	7607
ATCC_25922_reference	CP091161.1	99.054	740	6	1	61	799	4635419	4636158	0	1327	DHAP	99.64	4165	14	1	1	4165	4636159	4640322	0	7607
ATCC_25922_reference	CP099041.1	98.919	740	7	1	61	799	2380360	2379621	0	1321	DHAP	99.64	4165	14	1	1	4165	2379620	2375457	0	7607
ATCC_25922_reference	CP099051.1	98.919	740	7	1	61	799	2380360	2379621	0	1321	DHAP	99.64	4165	14	1	1	4165	2379620	2375457	0	7607
ATCC_25922_reference	CP100062.1	99.054	740	6	1	61	799	4437798	4437059	0	1327	DHAP	99.64	4165	14	1	1	4165	4437058	4432895	0	7607
ATCC_25922_reference	CP119011.1	99.054	740	6	1	61	799	886200	885461	0	1327	DHAP	99.64	4165	15	0	1	4165	885460	881296	0	7609
ATCC_25922_reference	CP122617.1	99.054	740	6	1	61	799	4183755	4183016	0	1327	DHAP	99.64	4165	14	1	1	4165	4183015	4178852	0	7607
ATCC_25922_reference	CP122751.1	99.054	740	6	1	61	799	4563704	4562965	0	1327	DHAP	99.64	4166	13	2	1	4165	4562964	4558800	0	7609
ATCC_25922_reference	CP126614.1	99.054	740	6	1	61	799	4173051	4172312	0	1327	DHAP	99.64	4165	14	1	1	4165	4172311	4168148	0	7607
ATCC_25922_reference	CP126952.1	99.129	574	5	0	226	799	4471849	4471276	0	1033	DHAP	99.64	4165	14	1	1	4165	4471275	4467112	0	7607
ATCC_25922_reference	CP127306.1	99.054	740	6	1	61	799	763480	762741	0	1327	DHAP	99.64	4165	14	1	1	4165	762740	758577	0	7607
ATCC_25922_reference	CP133106.1	98.919	740	7	1	61	799	4142000	4141261	0	1321	DHAP	99.64	4165	14	1	1	4165	4141260	4137097	0	7607
ATCC_25922_reference	CP147044.1	99.054	740	6	1	61	799	1817269	1818008	0	1327	DHAP	99.64	4165	14	1	1	4165	1818009	1822172	0	7607
ATCC_25922_reference	CP151005.1	99.054	740	6	1	61	799	4194341	4193602	0	1327	DHAP	99.64	4165	14	1	1	4165	4193601	4189438	0	7607
ATCC_25922_reference	CP163750.1	99.188	739	6	0	61	799	3686960	3687698	0	1332	DHAP	99.64	4165	14	1	1	4165	3687699	3691862	0	7607
ATCC_25922_reference	CP163859.1	99.188	739	6	0	61	799	1899035	1899773	0	1332	DHAP	99.64	4165	14	1	1	4165	1899774	1903937	0	7607
ATCC_25922_reference	CP163875.1	99.188	739	6	0	61	799	1663259	1662521	0	1332	DHAP	99.64	4165	14	1	1	4165	1662520	1658357	0	7607
ATCC_25922_reference	CP164622.1	99.053	739	6	1	61	799	3031019	3030282	0	1325	DHAP	99.64	4165	14	1	1	4165	3030281	3026118	0	7607
ATCC_25922_reference	CP164793.1	99.188	739	6	0	61	799	525938	526676	0	1332	DHAP	99.64	4165	14	1	1	4165	526677	530840	0	7607
ATCC_25922_reference	CP165574.1	99.875	799	0	1	1	799	4403642	4402845	0	1469	DHAP	99.64	4168	12	3	1	4165	4402844	4398677	0	7611
ATCC_25922_reference	CP166764.1	99.054	740	6	1	61	799	3682889	3683628	0	1327	DHAP	99.64	4165	14	1	1	4165	3683629	3687792	0	7607
ATCC_25922_reference	CP183111.1	99.054	740	6	1	61	799	991279	990540	0	1327	DHAP	99.64	4165	14	1	1	4165	990539	986376	0	7607
ATCC_25922_reference	CP183114.1	99.054	740	6	1	61	799	3799216	3798477	0	1327	DHAP	99.64	4165	14	1	1	4165	3798476	3794313	0	7607
ATCC_25922_reference	LR130532.1	98.784	740	6	3	61	799	585873	586610	0	1314	DHAP	99.64	4165	14	1	1	4165	586611	590774	0	7607
ATCC_25922_reference	LR134315.1	99.189	740	5	1	61	799	3956023	3955284	0	1332	DHAP	99.64	4165	15	0	1	4165	3955283	3951119	0	7609
ATCC_25922_reference	LR778151.1	99.054	740	6	1	61	799	4379545	4380284	0	1327	DHAP	99.64	4165	14	1	1	4165	4380285	4384448	0	7607
ATCC_25922_reference	OY754398.1	99.054	740	6	1	61	799	4160222	4159483	0	1327	DHAP	99.64	4165	14	1	1	4165	4159482	4155319	0	7607
ATCC_25922_reference	OZ038716.1	99.054	740	6	1	61	799	4105148	4104409	0	1327	DHAP	99.64	4165	14	1	1	4165	4104408	4100245	0	7607
ATCC_25922_reference	OZ038772.1	99.054	740	6	1	61	799	4449374	4448635	0	1327	DHAP	99.64	4165	14	1	1	4165	4448634	4444471	0	7607
ATCC_25922_reference	AP019803.1	99.15	353	3	0	447	799	5034300	5034652	1.56e-180	636	DHAP	99.664	4165	14	0	1	4165	5034653	5038817	0	7614
ATCC_25922_reference	AP026463.1	99.054	740	6	1	61	799	4207564	4206825	0	1327	DHAP	99.664	4165	14	0	1	4165	4206824	4202660	0	7614
ATCC_25922_reference	AP039418.1	99.054	740	6	1	61	799	4315336	4314597	0	1327	DHAP	99.664	4165	14	0	1	4165	4314596	4310432	0	7614
ATCC_25922_reference	CP023960.1	99.15	353	3	0	447	799	2798344	2797992	1.56e-180	636	DHAP	99.664	4165	14	0	1	4165	2797991	2793827	0	7614
ATCC_25922_reference	CP040456.1	99.054	740	6	1	61	799	4395330	4394591	0	1327	DHAP	99.664	4165	14	0	1	4165	4394590	4390426	0	7614
ATCC_25922_reference	CP047277.1	99.054	740	6	1	61	799	4105290	4104551	0	1327	DHAP	99.664	4165	14	0	1	4165	4104550	4100386	0	7614
ATCC_25922_reference	CP050998.1	99.054	740	6	1	61	799	2338879	2338140	0	1327	DHAP	99.664	4165	14	0	1	4165	2338139	2333975	0	7614
ATCC_25922_reference	CP051719.1	99.054	740	6	1	61	799	3552403	3553142	0	1327	DHAP	99.664	4165	14	0	1	4165	3553143	3557307	0	7614
ATCC_25922_reference	CP060057.1	99.054	740	6	1	61	799	4473077	4472338	0	1327	DHAP	99.664	4165	14	0	1	4165	4472337	4468173	0	7614
ATCC_25922_reference	CP060061.1	99.054	740	6	1	61	799	4502322	4501583	0	1327	DHAP	99.664	4165	14	0	1	4165	4501582	4497418	0	7614
ATCC_25922_reference	CP060083.1	99.054	740	6	1	61	799	4501476	4500737	0	1327	DHAP	99.664	4165	14	0	1	4165	4500736	4496572	0	7614
ATCC_25922_reference	CP061239.1	99.054	740	6	1	61	799	4321394	4320655	0	1327	DHAP	99.664	4165	14	0	1	4165	4320654	4316490	0	7614
ATCC_25922_reference	CP069980.1	99.054	740	6	1	61	799	2610366	2611105	0	1327	DHAP	99.664	4165	14	0	1	4165	2611106	2615270	0	7614
ATCC_25922_reference	CP076301.1	99.15	353	3	0	447	799	3970492	3970844	1.56e-180	636	DHAP	99.664	4165	14	0	1	4165	3970845	3975009	0	7614
ATCC_25922_reference	CP082067.1	99.054	740	6	1	61	799	4791881	4792620	0	1327	DHAP	99.664	4165	14	0	1	4165	4792621	4796785	0	7614
ATCC_25922_reference	CP088486.1	99.054	740	6	1	61	799	2575797	2576536	0	1327	DHAP	99.664	4165	14	0	1	4165	2576537	2580701	0	7614
ATCC_25922_reference	CP088566.1	99.054	740	6	1	61	799	619921	620660	0	1327	DHAP	99.664	4165	14	0	1	4165	620661	624825	0	7614
ATCC_25922_reference	CP088662.1	99.054	740	6	1	61	799	4811120	4811859	0	1327	DHAP	99.664	4165	14	0	1	4165	4811860	4816024	0	7614
ATCC_25922_reference	CP088681.1	99.054	740	6	1	61	799	819043	818304	0	1327	DHAP	99.664	4165	14	0	1	4165	818303	814139	0	7614
ATCC_25922_reference	CP091756.1	99.054	740	6	1	61	799	4306657	4305918	0	1327	DHAP	99.664	4165	13	1	1	4165	4305917	4301754	0	7613
ATCC_25922_reference	CP095518.1	99.054	740	6	1	61	799	1366634	1365895	0	1327	DHAP	99.664	4165	14	0	1	4165	1365894	1361730	0	7614
ATCC_25922_reference	CP097726.1	98.919	740	7	1	61	799	4224035	4223296	0	1321	DHAP	99.664	4165	14	0	1	4165	4223295	4219131	0	7614
ATCC_25922_reference	CP099059.1	98.919	740	7	1	61	799	4266914	4266175	0	1321	DHAP	99.664	4165	14	0	1	4165	4266174	4262010	0	7614
ATCC_25922_reference	CP099062.1	98.919	740	7	1	61	799	4266914	4266175	0	1321	DHAP	99.664	4165	14	0	1	4165	4266174	4262010	0	7614
ATCC_25922_reference	CP099065.1	98.919	740	7	1	61	799	4266914	4266175	0	1321	DHAP	99.664	4165	14	0	1	4165	4266174	4262010	0	7614
ATCC_25922_reference	CP099068.1	98.919	740	7	1	61	799	4266914	4266175	0	1321	DHAP	99.664	4165	14	0	1	4165	4266174	4262010	0	7614
ATCC_25922_reference	CP099072.1	98.919	740	7	1	61	799	4267690	4266951	0	1321	DHAP	99.664	4165	14	0	1	4165	4266950	4262786	0	7614
ATCC_25922_reference	CP099075.1	98.919	740	7	1	61	799	4267691	4266952	0	1321	DHAP	99.664	4165	14	0	1	4165	4266951	4262787	0	7614
ATCC_25922_reference	CP099089.1	98.919	740	7	1	61	799	4266913	4266174	0	1321	DHAP	99.664	4165	14	0	1	4165	4266173	4262009	0	7614
ATCC_25922_reference	CP099092.1	98.919	740	7	1	61	799	4266915	4266176	0	1321	DHAP	99.664	4165	14	0	1	4165	4266175	4262011	0	7614
ATCC_25922_reference	CP099095.1	98.919	740	7	1	61	799	4266915	4266176	0	1321	DHAP	99.664	4165	14	0	1	4165	4266175	4262011	0	7614
ATCC_25922_reference	CP103626.1	99.054	740	6	1	61	799	4174876	4174137	0	1327	DHAP	99.664	4165	14	0	1	4165	4174136	4169972	0	7614
ATCC_25922_reference	CP116409.1	99.125	800	6	1	1	799	4459368	4458569	0	1437	DHAP	99.664	4165	14	0	1	4165	4458568	4454404	0	7614
ATCC_25922_reference	CP122609.1	99.188	739	6	0	61	799	4526947	4526209	0	1332	DHAP	99.664	4165	13	1	1	4165	4526208	4522045	0	7613
ATCC_25922_reference	CP125064.1	99.054	740	6	1	61	799	2963422	2962683	0	1327	DHAP	99.664	4165	14	0	1	4165	2962682	2958518	0	7614
ATCC_25922_reference	CP126928.1	98.919	740	7	1	61	799	4161894	4162633	0	1321	DHAP	99.664	4165	14	0	1	4165	4162634	4166798	0	7614
ATCC_25922_reference	CP142441.1	99.054	740	6	1	61	799	2410457	2409718	0	1327	DHAP	99.664	4165	14	0	1	4165	2409717	2405553	0	7614
ATCC_25922_reference	CP162406.1	99.15	353	3	0	447	799	4423790	4423438	1.56e-180	636	DHAP	99.664	4165	14	0	1	4165	4423437	4419273	0	7614
ATCC_25922_reference	CP162603.1	99.15	353	3	0	447	799	4423173	4422821	1.56e-180	636	DHAP	99.664	4165	14	0	1	4165	4422820	4418656	0	7614
ATCC_25922_reference	CP163580.1	99.225	387	3	0	413	799	4486156	4485770	0	699	DHAP	99.664	4165	13	1	1	4165	4485769	4481606	0	7613
ATCC_25922_reference	CP163770.1	99.188	739	6	0	61	799	4661938	4661200	0	1332	DHAP	99.664	4165	14	0	1	4165	4661199	4657035	0	7614
ATCC_25922_reference	CP163830.1	99.188	739	6	0	61	799	630633	631371	0	1332	DHAP	99.664	4165	13	1	1	4165	631372	635535	0	7613
ATCC_25922_reference	CP163843.1	99.053	739	7	0	61	799	4562894	4562156	0	1327	DHAP	99.664	4165	13	1	1	4165	4562155	4557992	0	7613
ATCC_25922_reference	CP163931.1	99.053	739	6	1	61	799	2889411	2888674	0	1325	DHAP	99.664	4165	13	1	1	4165	2888673	2884510	0	7613
ATCC_25922_reference	CP164032.1	99.053	739	7	0	61	799	2018866	2019604	0	1327	DHAP	99.664	4166	13	1	1	4165	2019605	2023770	0	7614
ATCC_25922_reference	CP164104.1	99.054	740	6	1	61	799	2392284	2391545	0	1327	DHAP	99.664	4165	14	0	1	4165	2391544	2387380	0	7614
ATCC_25922_reference	CP164123.1	98.917	739	7	1	61	799	1168612	1169349	0	1319	DHAP	99.664	4165	13	1	1	4165	1169350	1173513	0	7613
ATCC_25922_reference	CP164377.1	99.188	739	6	0	61	799	4770101	4770839	0	1332	DHAP	99.664	4165	13	1	1	4165	4770840	4775003	0	7613
ATCC_25922_reference	CP164495.1	99.054	740	6	1	61	799	4540116	4539377	0	1327	DHAP	99.664	4165	14	0	1	4165	4539376	4535212	0	7614
ATCC_25922_reference	CP164605.1	99.054	740	6	1	61	799	469110	469849	0	1327	DHAP	99.664	4165	14	0	1	4165	469850	474014	0	7614
ATCC_25922_reference	CP164666.1	99.054	740	6	1	61	799	469110	469849	0	1327	DHAP	99.664	4165	14	0	1	4165	469850	474014	0	7614
ATCC_25922_reference	CP164675.1	99.053	739	6	1	61	799	1163943	1164680	0	1325	DHAP	99.664	4165	13	1	1	4165	1164681	1168844	0	7613
ATCC_25922_reference	CP164693.1	99.053	739	7	0	61	799	523706	524444	0	1327	DHAP	99.664	4165	13	1	1	4165	524445	528608	0	7613
ATCC_25922_reference	CP164715.1	99.053	739	7	0	61	799	4748956	4748218	0	1327	DHAP	99.664	4165	14	0	1	4165	4748217	4744053	0	7614
ATCC_25922_reference	CP164778.1	99.054	740	6	1	61	799	4246662	4245923	0	1327	DHAP	99.664	4165	14	0	1	4165	4245922	4241758	0	7614
ATCC_25922_reference	CP164841.1	99.188	739	6	0	61	799	540817	541555	0	1332	DHAP	99.664	4165	13	1	1	4165	541556	545719	0	7613
ATCC_25922_reference	CP164864.1	99.053	739	7	0	61	799	568662	569400	0	1327	DHAP	99.664	4165	13	1	1	4165	569401	573564	0	7613
ATCC_25922_reference	CP165103.1	99.188	739	6	0	61	799	3658424	3659162	0	1332	DHAP	99.664	4165	13	1	1	4165	3659163	3663326	0	7613
ATCC_25922_reference	CP165219.1	99.188	739	6	0	61	799	604496	605234	0	1332	DHAP	99.664	4165	13	1	1	4165	605235	609398	0	7613
ATCC_25922_reference	CP165308.1	99.054	740	6	1	61	799	4309065	4308326	0	1327	DHAP	99.664	4165	14	0	1	4165	4308325	4304161	0	7614
ATCC_25922_reference	CP166757.1	99.054	740	6	1	61	799	631807	632546	0	1327	DHAP	99.664	4165	14	0	1	4165	632547	636711	0	7614
ATCC_25922_reference	CP180609.1	99.054	740	6	1	61	799	4370643	4369904	0	1327	DHAP	99.664	4165	14	0	1	4165	4369903	4365739	0	7614
ATCC_25922_reference	CP181631.1	98.919	740	7	1	61	799	4335491	4336230	0	1321	DHAP	99.664	4165	13	1	1	4165	4336231	4340394	0	7613
ATCC_25922_reference	CP181800.1	98.919	740	7	1	61	799	4443406	4442667	0	1321	DHAP	99.664	4165	13	1	1	4165	4442666	4438503	0	7613
ATCC_25922_reference	CP181943.1	99.054	740	6	1	61	799	753804	754543	0	1327	DHAP	99.664	4165	13	1	1	4165	754544	758707	0	7613
ATCC_25922_reference	OZ038857.1	99.054	740	6	1	61	799	4372520	4371781	0	1327	DHAP	99.664	4165	14	0	1	4165	4371780	4367616	0	7614
ATCC_25922_reference	OZ039071.1	99.054	740	6	1	61	799	4192577	4191838	0	1327	DHAP	99.664	4165	14	0	1	4165	4191837	4187673	0	7614
ATCC_25922_reference	OZ039089.1	99.054	740	6	1	61	799	4504649	4503910	0	1327	DHAP	99.664	4165	14	0	1	4165	4503909	4499745	0	7614
ATCC_25922_reference	OZ039306.1	99.054	740	6	1	61	799	4328321	4327582	0	1327	DHAP	99.664	4165	14	0	1	4165	4327581	4323417	0	7614
ATCC_25922_reference	OZ039625.1	99.054	740	6	1	61	799	4327092	4326353	0	1327	DHAP	99.664	4165	14	0	1	4165	4326352	4322188	0	7614
ATCC_25922_reference	OZ040532.1	99.054	740	6	1	61	799	4411594	4410855	0	1327	DHAP	99.664	4165	14	0	1	4165	4410854	4406690	0	7614
ATCC_25922_reference	OZ040622.1	98.919	740	7	1	61	799	4322684	4321945	0	1321	DHAP	99.664	4165	14	0	1	4165	4321944	4317780	0	7614
ATCC_25922_reference	OZ040663.1	99.054	740	6	1	61	799	4148023	4147284	0	1327	DHAP	99.664	4165	14	0	1	4165	4147283	4143119	0	7614
ATCC_25922_reference	OZ040687.1	99.054	740	6	1	61	799	4227962	4227223	0	1327	DHAP	99.664	4165	14	0	1	4165	4227222	4223058	0	7614
ATCC_25922_reference	OZ040768.1	99.054	740	6	1	61	799	4334766	4334027	0	1327	DHAP	99.664	4165	14	0	1	4165	4334026	4329862	0	7614
ATCC_25922_reference	OZ040858.1	99.054	740	6	1	61	799	4303507	4302768	0	1327	DHAP	99.664	4165	14	0	1	4165	4302767	4298603	0	7614
ATCC_25922_reference	CP049852.1	99.054	740	6	1	61	799	555184	555923	0	1327	DHAP	99.668	3914	13	0	1	3914	555924	559837	0	7156
ATCC_25922_reference	AP021946.1	98.919	740	7	1	61	799	4345374	4344635	0	1321	DHAP	99.688	4165	13	0	1	4165	4344634	4340470	0	7620
ATCC_25922_reference	AP021963.1	99.054	740	6	1	61	799	4248244	4247505	0	1327	DHAP	99.688	4165	13	0	1	4165	4247504	4243340	0	7620
ATCC_25922_reference	AP022069.1	99.053	739	7	0	61	799	4478708	4477970	0	1327	DHAP	99.688	4165	13	0	1	4165	4477969	4473805	0	7620
ATCC_25922_reference	AP022173.1	99.054	740	6	1	61	799	4501552	4500813	0	1327	DHAP	99.688	4165	13	0	1	4165	4500812	4496648	0	7620
ATCC_25922_reference	AP022222.1	98.919	740	7	1	61	799	4299915	4299176	0	1321	DHAP	99.688	4165	13	0	1	4165	4299175	4295011	0	7620
ATCC_25922_reference	AP022650.1	99.054	740	6	1	61	799	4955126	4955865	0	1327	DHAP	99.688	4165	13	0	1	4165	4955866	4960030	0	7620
ATCC_25922_reference	AP025657.1	98.919	740	7	1	61	799	4229125	4228386	0	1321	DHAP	99.688	4165	13	0	1	4165	4228385	4224221	0	7620
ATCC_25922_reference	AP025662.1	98.919	740	7	1	61	799	4228587	4227848	0	1321	DHAP	99.688	4165	13	0	1	4165	4227847	4223683	0	7620
ATCC_25922_reference	AP026902.1	99.054	740	6	1	61	799	4002562	4001823	0	1327	DHAP	99.688	4165	13	0	1	4165	4001822	3997658	0	7620
ATCC_25922_reference	AP027563.1	99.054	740	6	1	61	799	469252	469991	0	1327	DHAP	99.688	4165	13	0	1	4165	469992	474156	0	7620
ATCC_25922_reference	CP009859.1	99.054	740	6	1	61	799	5166338	5167077	0	1327	DHAP	99.688	4165	13	0	1	4165	5167078	5171242	0	7620
ATCC_25922_reference	CP010140.1	99.054	740	6	1	61	799	346417	347156	0	1327	DHAP	99.688	4165	13	0	1	4165	347157	351321	0	7620
ATCC_25922_reference	CP012625.1	99.054	740	6	1	61	799	4375715	4374976	0	1327	DHAP	99.688	4165	13	0	1	4165	4374975	4370811	0	7620
ATCC_25922_reference	CP015834.1	99.054	740	6	1	61	799	5032572	5033311	0	1327	DHAP	99.688	4165	13	0	1	4165	5033312	5037476	0	7620
ATCC_25922_reference	CP015995.1	99.054	740	6	1	61	799	4227010	4226271	0	1327	DHAP	99.688	4165	13	0	1	4165	4226270	4222106	0	7620
ATCC_25922_reference	CP018962.1	98.919	740	7	1	61	799	1818119	1818858	0	1321	DHAP	99.688	4165	13	0	1	4165	1818859	1823023	0	7620
ATCC_25922_reference	CP019029.1	99.054	740	6	1	61	799	2479961	2479222	0	1327	DHAP	99.688	4165	13	0	1	4165	2479221	2475057	0	7620
ATCC_25922_reference	CP019392.1	99.054	740	6	1	61	799	156589	155850	0	1327	DHAP	99.688	4165	13	0	1	4165	155849	151685	0	7620
ATCC_25922_reference	CP020495.1	99.053	739	7	0	61	799	4405482	4404744	0	1327	DHAP	99.688	4165	13	0	1	4165	4404743	4400579	0	7620
ATCC_25922_reference	CP020516.1	99.053	739	7	0	61	799	4405479	4404741	0	1327	DHAP	99.688	4165	13	0	1	4165	4404740	4400576	0	7620
ATCC_25922_reference	CP020520.1	99.054	740	6	1	61	799	4226940	4226201	0	1327	DHAP	99.688	4165	13	0	1	4165	4226200	4222036	0	7620
ATCC_25922_reference	CP021193.1	99.054	740	6	1	61	799	1747139	1746400	0	1327	DHAP	99.688	4165	13	0	1	4165	1746399	1742235	0	7620
ATCC_25922_reference	CP021202.1	99.053	739	7	0	61	799	1289800	1290538	0	1327	DHAP	99.688	4165	13	0	1	4165	1290539	1294703	0	7620
ATCC_25922_reference	CP022229.3	99.053	739	7	0	61	799	2742232	2742970	0	1327	DHAP	99.688	4165	13	0	1	4165	2742971	2747135	0	7620
ATCC_25922_reference	CP023142.1	99.054	740	6	1	61	799	4549647	4548908	0	1327	DHAP	99.688	4165	13	0	1	4165	4548907	4544743	0	7620
ATCC_25922_reference	CP023366.1	98.919	740	7	1	61	799	4271236	4270497	0	1321	DHAP	99.688	4165	13	0	1	4165	4270496	4266332	0	7620
ATCC_25922_reference	CP023386.1	98.919	740	7	1	61	799	4276077	4275338	0	1321	DHAP	99.688	4165	13	0	1	4165	4275337	4271173	0	7620
ATCC_25922_reference	CP023644.1	98.919	740	7	1	61	799	4646968	4646229	0	1321	DHAP	99.688	4165	13	0	1	4165	4646228	4642064	0	7620
ATCC_25922_reference	CP023820.1	99.053	739	7	0	61	799	4972267	4973005	0	1327	DHAP	99.688	4165	13	0	1	4165	4973006	4977170	0	7620
ATCC_25922_reference	CP024851.1	99.053	739	7	0	61	799	1595215	1595953	0	1327	DHAP	99.688	4165	13	0	1	4165	1595954	1600118	0	7620
ATCC_25922_reference	CP024862.1	99.053	739	7	0	61	799	3183470	3184208	0	1327	DHAP	99.688	4165	13	0	1	4165	3184209	3188373	0	7620
ATCC_25922_reference	CP025401.1	99.054	740	6	1	61	799	5058636	5059375	0	1327	DHAP	99.688	4165	13	0	1	4165	5059376	5063540	0	7620
ATCC_25922_reference	CP025707.1	99.053	739	7	0	61	799	3186288	3187026	0	1327	DHAP	99.688	4165	13	0	1	4165	3187027	3191191	0	7620
ATCC_25922_reference	CP026491.1	99.054	740	6	1	61	799	3571929	3572668	0	1327	DHAP	99.688	4165	13	0	1	4165	3572669	3576833	0	7620
ATCC_25922_reference	CP026853.1	99.054	740	6	1	61	799	4899166	4899905	0	1327	DHAP	99.688	4165	13	0	1	4165	4899906	4904070	0	7620
ATCC_25922_reference	CP027134.1	99.053	739	7	0	61	799	657197	657935	0	1327	DHAP	99.688	4165	13	0	1	4165	657936	662100	0	7620
ATCC_25922_reference	CP028589.2	99.053	739	7	0	61	799	4350718	4349980	0	1327	DHAP	99.688	4165	13	0	1	4165	4349979	4345815	0	7620
ATCC_25922_reference	CP029164.1	99.054	740	6	1	61	799	81726	80987	0	1327	DHAP	99.688	4165	13	0	1	4165	80986	76822	0	7620
ATCC_25922_reference	CP029574.1	98.919	740	7	1	61	799	1579247	1579986	0	1321	DHAP	99.688	4165	13	0	1	4165	1579987	1584151	0	7620
ATCC_25922_reference	CP029579.1	99.053	739	7	0	61	799	1917287	1916549	0	1327	DHAP	99.688	4165	13	0	1	4165	1916548	1912384	0	7620
ATCC_25922_reference	CP030111.1	99.054	740	6	1	61	799	4168029	4167290	0	1327	DHAP	99.688	4165	13	0	1	4165	4167289	4163125	0	7620
ATCC_25922_reference	CP030768.1	99.054	740	6	1	61	799	2499208	2499947	0	1327	DHAP	99.688	4165	13	0	1	4165	2499948	2504112	0	7620
ATCC_25922_reference	CP032066.1	99.054	740	6	1	61	799	1016987	1016248	0	1327	DHAP	99.688	4165	13	0	1	4165	1016247	1012083	0	7620
ATCC_25922_reference	CP032261.1	98.917	739	8	0	61	799	4343094	4342356	0	1321	DHAP	99.688	4165	13	0	1	4165	4342355	4338191	0	7620
ATCC_25922_reference	CP032515.1	99.054	740	6	1	61	799	5056266	5057005	0	1327	DHAP	99.688	4165	13	0	1	4165	5057006	5061170	0	7620
ATCC_25922_reference	CP032879.1	99.053	739	7	0	61	799	3570360	3571098	0	1327	DHAP	99.688	4165	13	0	1	4165	3571099	3575263	0	7620
ATCC_25922_reference	CP033092.2	99.054	740	6	1	61	799	4139481	4138742	0	1327	DHAP	99.688	4165	13	0	1	4165	4138741	4134577	0	7620
ATCC_25922_reference	CP033850.1	99.054	740	6	1	61	799	2200885	2201624	0	1327	DHAP	99.688	4165	13	0	1	4165	2201625	2205789	0	7620
ATCC_25922_reference	CP033884.1	99.053	739	7	0	61	799	2802235	2802973	0	1327	DHAP	99.688	4165	13	0	1	4165	2802974	2807138	0	7620
ATCC_25922_reference	CP035330.1	99.054	740	6	1	61	799	1420268	1421007	0	1327	DHAP	99.688	4165	13	0	1	4165	1421008	1425172	0	7620
ATCC_25922_reference	CP040919.1	99.054	740	6	1	61	799	4272725	4271986	0	1327	DHAP	99.688	4165	13	0	1	4165	4271985	4267821	0	7620
ATCC_25922_reference	CP041522.1	99.054	740	6	1	61	799	148397	149136	0	1327	DHAP	99.688	4165	13	0	1	4165	149137	153301	0	7620
ATCC_25922_reference	CP041526.1	99.054	740	6	1	61	799	1775984	1775245	0	1327	DHAP	99.688	4165	13	0	1	4165	1775244	1771080	0	7620
ATCC_25922_reference	CP041563.1	99.252	401	3	0	399	799	4252207	4252607	0	725	DHAP	99.688	4165	13	0	1	4165	4252608	4256772	0	7620
ATCC_25922_reference	CP043406.1	99.054	740	6	1	61	799	2633122	2632383	0	1327	DHAP	99.688	4165	13	0	1	4165	2632382	2628218	0	7620
ATCC_25922_reference	CP043736.1	99.054	740	6	1	61	799	4300659	4299920	0	1327	DHAP	99.688	4165	13	0	1	4165	4299919	4295755	0	7620
ATCC_25922_reference	CP044403.1	99.053	739	7	0	61	799	705279	706017	0	1327	DHAP	99.688	4165	13	0	1	4165	706018	710182	0	7620
ATCC_25922_reference	CP047609.1	99.053	739	7	0	61	799	4983260	4983998	0	1327	DHAP	99.688	4165	13	0	1	4165	4983999	4988163	0	7620
ATCC_25922_reference	CP048857.1	99.054	740	6	1	61	799	553633	554372	0	1327	DHAP	99.688	4165	13	0	1	4165	554373	558537	0	7620
ATCC_25922_reference	CP048863.1	98.919	740	7	1	61	799	560347	561086	0	1321	DHAP	99.688	4165	13	0	1	4165	561087	565251	0	7620
ATCC_25922_reference	CP049196.1	99.053	739	7	0	61	799	3925818	3925080	0	1327	DHAP	99.688	4165	13	0	1	4165	3925079	3920915	0	7620
ATCC_25922_reference	CP049197.1	99.053	739	7	0	61	799	3617781	3617043	0	1327	DHAP	99.688	4165	13	0	1	4165	3617042	3612878	0	7620
ATCC_25922_reference	CP049198.1	98.917	739	8	0	61	799	3320020	3319282	0	1321	DHAP	99.688	4165	13	0	1	4165	3319281	3315117	0	7620
ATCC_25922_reference	CP049839.1	99.054	740	6	1	61	799	555553	556292	0	1327	DHAP	99.688	4165	13	0	1	4165	556293	560457	0	7620
ATCC_25922_reference	CP050213.1	98.919	740	7	1	61	799	5733242	5733981	0	1321	DHAP	99.688	4165	13	0	1	4165	5733982	5738146	0	7620
ATCC_25922_reference	CP051688.1	99.054	740	6	1	61	799	584264	585003	0	1327	DHAP	99.688	4165	13	0	1	4165	585004	589168	0	7620
ATCC_25922_reference	CP051694.1	99.054	740	6	1	61	799	4422499	4421760	0	1327	DHAP	99.688	4165	13	0	1	4165	4421759	4417595	0	7620
ATCC_25922_reference	CP053247.1	99.054	740	6	1	61	799	1594842	1594103	0	1327	DHAP	99.688	4165	13	0	1	4165	1594102	1589938	0	7620
ATCC_25922_reference	CP053251.2	99.054	740	6	1	61	799	556744	557483	0	1327	DHAP	99.688	4165	13	0	1	4165	557484	561648	0	7620
ATCC_25922_reference	CP053662.1	99.054	740	6	1	61	799	4531089	4530350	0	1327	DHAP	99.688	4165	13	0	1	4165	4530349	4526185	0	7620
ATCC_25922_reference	CP054161.1	99.053	739	7	0	61	799	264010	263272	0	1327	DHAP	99.688	4165	13	0	1	4165	263271	259107	0	7620
ATCC_25922_reference	CP054214.1	99.054	740	6	1	61	799	555193	555932	0	1327	DHAP	99.688	4165	13	0	1	4165	555933	560097	0	7620
ATCC_25922_reference	CP054232.1	99.054	740	6	1	61	799	3479386	3480125	0	1327	DHAP	99.688	4165	13	0	1	4165	3480126	3484290	0	7620
ATCC_25922_reference	CP055660.1	99.054	740	6	1	61	799	3693332	3694071	0	1327	DHAP	99.688	4165	13	0	1	4165	3694072	3698236	0	7620
ATCC_25922_reference	CP056036.1	99.054	740	6	1	61	799	4554090	4553351	0	1327	DHAP	99.688	4165	13	0	1	4165	4553350	4549186	0	7620
ATCC_25922_reference	CP056481.1	99.054	740	6	1	61	799	564918	565657	0	1327	DHAP	99.688	4165	13	0	1	4165	565658	569822	0	7620
ATCC_25922_reference	CP056551.1	99.054	740	6	1	61	799	2408521	2407782	0	1327	DHAP	99.688	4165	13	0	1	4165	2407781	2403617	0	7620
ATCC_25922_reference	CP056569.1	99.054	740	6	1	61	799	555444	556183	0	1327	DHAP	99.688	4165	13	0	1	4165	556184	560348	0	7620
ATCC_25922_reference	CP056598.1	99.054	740	6	1	61	799	2579238	2578499	0	1327	DHAP	99.688	4165	13	0	1	4165	2578498	2574334	0	7620
ATCC_25922_reference	CP057453.1	98.919	740	7	1	61	799	2395636	2394897	0	1321	DHAP	99.688	4165	13	0	1	4165	2394896	2390732	0	7620
ATCC_25922_reference	CP057465.1	99.054	740	6	1	61	799	4420556	4419817	0	1327	DHAP	99.688	4165	13	0	1	4165	4419816	4415652	0	7620
ATCC_25922_reference	CP058223.1	98.919	740	7	1	61	799	500217	499478	0	1321	DHAP	99.688	4165	13	0	1	4165	499477	495313	0	7620
ATCC_25922_reference	CP058574.1	99.054	740	6	1	61	799	4379254	4378515	0	1327	DHAP	99.688	4165	13	0	1	4165	4378514	4374350	0	7620
ATCC_25922_reference	CP058897.1	99.054	740	6	1	61	799	4814559	4815298	0	1327	DHAP	99.688	4165	13	0	1	4165	4815299	4819463	0	7620
ATCC_25922_reference	CP058917.1	99.054	740	6	1	61	799	4818722	4819461	0	1327	DHAP	99.688	4165	13	0	1	4165	4819462	4823626	0	7620
ATCC_25922_reference	CP058922.1	99.054	740	6	1	61	799	4855212	4855951	0	1327	DHAP	99.688	4165	13	0	1	4165	4855952	4860116	0	7620
ATCC_25922_reference	CP059119.1	99.053	739	7	0	61	799	4258747	4258009	0	1327	DHAP	99.688	4165	13	0	1	4165	4258008	4253844	0	7620
ATCC_25922_reference	CP059332.1	99.054	740	6	1	61	799	4902231	4902970	0	1327	DHAP	99.688	4165	13	0	1	4165	4902971	4907135	0	7620
ATCC_25922_reference	CP059339.1	99.054	740	6	1	61	799	4961292	4962031	0	1327	DHAP	99.688	4165	13	0	1	4165	4962032	4966196	0	7620
ATCC_25922_reference	CP060953.1	99.054	740	6	1	61	799	3494426	3495165	0	1327	DHAP	99.688	4165	13	0	1	4165	3495166	3499330	0	7620
ATCC_25922_reference	CP062863.1	99.054	740	6	1	61	799	4094200	4093461	0	1327	DHAP	99.688	4165	13	0	1	4165	4093460	4089296	0	7620
ATCC_25922_reference	CP062908.1	99.054	740	6	1	61	799	4094200	4093461	0	1327	DHAP	99.688	4165	13	0	1	4165	4093460	4089296	0	7620
ATCC_25922_reference	CP063492.1	99.054	740	6	1	61	799	1291631	1292370	0	1327	DHAP	99.688	4165	13	0	1	4165	1292371	1296535	0	7620
ATCC_25922_reference	CP064103.1	99.053	739	7	0	61	799	4532199	4531461	0	1327	DHAP	99.688	4165	13	0	1	4165	4531460	4527296	0	7620
ATCC_25922_reference	CP065136.1	98.917	739	8	0	61	799	4576904	4576166	0	1321	DHAP	99.688	4165	13	0	1	4165	4576165	4572001	0	7620
ATCC_25922_reference	CP066836.1	98.919	740	7	1	61	799	2508648	2507909	0	1321	DHAP	99.688	4165	13	0	1	4165	2507908	2503744	0	7620
ATCC_25922_reference	CP066839.1	99.054	740	6	1	61	799	4267833	4267094	0	1327	DHAP	99.688	4165	13	0	1	4165	4267093	4262929	0	7620
ATCC_25922_reference	CP067299.1	99.054	740	6	1	61	799	486589	487328	0	1327	DHAP	99.688	4165	13	0	1	4165	487329	491493	0	7620
ATCC_25922_reference	CP067303.1	99.054	740	6	1	61	799	486589	487328	0	1327	DHAP	99.688	4165	13	0	1	4165	487329	491493	0	7620
ATCC_25922_reference	CP068806.1	99.054	740	6	1	61	799	471539	472278	0	1327	DHAP	99.688	4165	13	0	1	4165	472279	476443	0	7620
ATCC_25922_reference	CP068825.1	99.054	740	6	1	61	799	471539	472278	0	1327	DHAP	99.688	4165	13	0	1	4165	472279	476443	0	7620
ATCC_25922_reference	CP068828.1	98.919	740	7	1	61	799	4385786	4385047	0	1321	DHAP	99.688	4165	13	0	1	4165	4385046	4380882	0	7620
ATCC_25922_reference	CP068990.1	98.919	740	7	1	61	799	160443	159704	0	1321	DHAP	99.688	4165	13	0	1	4165	159703	155539	0	7620
ATCC_25922_reference	CP069528.1	99.054	740	6	1	61	799	3494630	3493891	0	1327	DHAP	99.688	4165	13	0	1	4165	3493890	3489726	0	7620
ATCC_25922_reference	CP069865.1	99.053	739	7	0	61	799	2841034	2841772	0	1327	DHAP	99.688	4165	13	0	1	4165	2841773	2845937	0	7620
ATCC_25922_reference	CP069882.1	98.919	740	7	1	61	799	1725640	1726379	0	1321	DHAP	99.688	4165	13	0	1	4165	1726380	1730544	0	7620
ATCC_25922_reference	CP069935.1	99.054	740	6	1	61	799	4504022	4504761	0	1327	DHAP	99.688	4165	13	0	1	4165	4504762	4508926	0	7620
ATCC_25922_reference	CP069957.1	99.053	739	7	0	61	799	2576673	2575935	0	1327	DHAP	99.688	4165	13	0	1	4165	2575934	2571770	0	7620
ATCC_25922_reference	CP069973.1	99.053	739	7	0	61	799	1925920	1926658	0	1327	DHAP	99.688	4165	13	0	1	4165	1926659	1930823	0	7620
ATCC_25922_reference	CP069996.1	99.054	740	6	1	61	799	1340788	1340049	0	1327	DHAP	99.688	4165	13	0	1	4165	1340048	1335884	0	7620
ATCC_25922_reference	CP070007.1	99.054	740	6	1	61	799	1133985	1133246	0	1327	DHAP	99.688	4165	13	0	1	4165	1133245	1129081	0	7620
ATCC_25922_reference	CP070048.1	99.054	740	6	1	61	799	4360963	4361702	0	1327	DHAP	99.688	4165	13	0	1	4165	4361703	4365867	0	7620
ATCC_25922_reference	CP070077.1	99.053	739	7	0	61	799	1399257	1398519	0	1327	DHAP	99.688	4165	13	0	1	4165	1398518	1394354	0	7620
ATCC_25922_reference	CP070111.1	99.054	740	6	1	61	799	2700145	2699406	0	1327	DHAP	99.688	4165	13	0	1	4165	2699405	2695241	0	7620
ATCC_25922_reference	CP070134.1	99.053	739	7	0	61	799	3525439	3526177	0	1327	DHAP	99.688	4165	13	0	1	4165	3526178	3530342	0	7620
ATCC_25922_reference	CP070279.1	99.053	739	7	0	61	799	3522300	3521562	0	1327	DHAP	99.688	4165	13	0	1	4165	3521561	3517397	0	7620
ATCC_25922_reference	CP071036.1	99.053	739	7	0	61	799	1697113	1696375	0	1327	DHAP	99.688	4165	13	0	1	4165	1696374	1692210	0	7620
ATCC_25922_reference	CP071073.1	99.054	740	6	1	61	799	511323	512062	0	1327	DHAP	99.688	4165	13	0	1	4165	512063	516227	0	7620
ATCC_25922_reference	CP074680.1	99.054	740	6	1	61	799	4198496	4197757	0	1327	DHAP	99.688	4165	13	0	1	4165	4197756	4193592	0	7620
ATCC_25922_reference	CP076344.1	99.054	740	6	1	61	799	555192	555931	0	1327	DHAP	99.688	4165	13	0	1	4165	555932	560096	0	7620
ATCC_25922_reference	CP080155.1	98.919	740	7	1	61	799	4352194	4351455	0	1321	DHAP	99.688	4165	13	0	1	4165	4351454	4347290	0	7620
ATCC_25922_reference	CP080163.1	98.919	740	7	1	61	799	4960778	4960039	0	1321	DHAP	99.688	4165	13	0	1	4165	4960038	4955874	0	7620
ATCC_25922_reference	CP082047.1	99.054	740	6	1	61	799	4793731	4794470	0	1327	DHAP	99.688	4165	13	0	1	4165	4794471	4798635	0	7620
ATCC_25922_reference	CP082053.1	99.054	740	6	1	61	799	4876739	4877478	0	1327	DHAP	99.688	4165	13	0	1	4165	4877479	4881643	0	7620
ATCC_25922_reference	CP082056.1	99.054	740	6	1	61	799	4942579	4943318	0	1327	DHAP	99.688	4165	13	0	1	4165	4943319	4947483	0	7620
ATCC_25922_reference	CP082062.1	99.054	740	6	1	61	799	4922097	4922836	0	1327	DHAP	99.688	4165	13	0	1	4165	4922837	4927001	0	7620
ATCC_25922_reference	CP082091.1	99.054	740	6	1	61	799	5128855	5129594	0	1327	DHAP	99.688	4165	13	0	1	4165	5129595	5133759	0	7620
ATCC_25922_reference	CP082097.1	99.054	740	6	1	61	799	5051399	5052138	0	1327	DHAP	99.688	4165	13	0	1	4165	5052139	5056303	0	7620
ATCC_25922_reference	CP082824.1	99.054	740	6	1	61	799	4361896	4361157	0	1327	DHAP	99.688	4165	13	0	1	4165	4361156	4356992	0	7620
ATCC_25922_reference	CP082827.1	99.054	740	6	1	61	799	4459340	4458601	0	1327	DHAP	99.688	4165	13	0	1	4165	4458600	4454436	0	7620
ATCC_25922_reference	CP083481.1	99.053	739	7	0	61	799	2566959	2566221	0	1327	DHAP	99.688	4165	13	0	1	4165	2566220	2562056	0	7620
ATCC_25922_reference	CP083503.1	99.053	739	7	0	61	799	4011785	4012523	0	1327	DHAP	99.688	4165	13	0	1	4165	4012524	4016688	0	7620
ATCC_25922_reference	CP083534.1	99.054	740	6	1	61	799	1230752	1231491	0	1327	DHAP	99.688	4165	13	0	1	4165	1231492	1235656	0	7620
ATCC_25922_reference	CP083888.1	99.054	740	6	1	61	799	4112218	4111479	0	1327	DHAP	99.688	4165	13	0	1	4165	4111478	4107314	0	7620
ATCC_25922_reference	CP085063.1	99.053	739	7	0	61	799	2534276	2533538	0	1327	DHAP	99.688	4165	13	0	1	4165	2533537	2529373	0	7620
ATCC_25922_reference	CP086334.1	99.053	739	7	0	61	799	2687635	2686897	0	1327	DHAP	99.688	4165	13	0	1	4165	2686896	2682732	0	7620
ATCC_25922_reference	CP087287.1	98.919	740	7	1	61	799	565723	566462	0	1321	DHAP	99.688	4165	13	0	1	4165	566463	570627	0	7620
ATCC_25922_reference	CP087564.1	98.919	740	7	1	61	799	3875400	3876139	0	1321	DHAP	99.688	4165	13	0	1	4165	3876140	3880304	0	7620
ATCC_25922_reference	CP088387.1	99.054	740	6	1	61	799	731469	732208	0	1327	DHAP	99.688	4165	13	0	1	4165	732209	736373	0	7620
ATCC_25922_reference	CP088421.1	99.054	740	6	1	61	799	4349202	4348463	0	1327	DHAP	99.688	4165	13	0	1	4165	4348462	4344298	0	7620
ATCC_25922_reference	CP088427.1	99.053	739	7	0	61	799	4519408	4518670	0	1327	DHAP	99.688	4165	13	0	1	4165	4518669	4514505	0	7620
ATCC_25922_reference	CP088443.1	99.054	740	6	1	61	799	4239106	4238367	0	1327	DHAP	99.688	4165	13	0	1	4165	4238366	4234202	0	7620
ATCC_25922_reference	CP088506.1	99.054	740	6	1	61	799	2063714	2062975	0	1327	DHAP	99.688	4165	13	0	1	4165	2062974	2058810	0	7620
ATCC_25922_reference	CP088512.1	99.054	740	6	1	61	799	3885942	3886681	0	1327	DHAP	99.688	4165	13	0	1	4165	3886682	3890846	0	7620
ATCC_25922_reference	CP088516.1	99.054	740	6	1	61	799	4362080	4361341	0	1327	DHAP	99.688	4165	13	0	1	4165	4361340	4357176	0	7620
ATCC_25922_reference	CP088529.1	99.054	740	6	1	61	799	718239	718978	0	1327	DHAP	99.688	4165	13	0	1	4165	718979	723143	0	7620
ATCC_25922_reference	CP088576.1	98.917	739	8	0	61	799	2615003	2615741	0	1321	DHAP	99.688	4165	13	0	1	4165	2615742	2619906	0	7620
ATCC_25922_reference	CP088580.1	99.054	740	6	1	61	799	732216	732955	0	1327	DHAP	99.688	4165	13	0	1	4165	732956	737120	0	7620
ATCC_25922_reference	CP088582.1	99.054	740	6	1	61	799	4320082	4319343	0	1327	DHAP	99.688	4165	13	0	1	4165	4319342	4315178	0	7620
ATCC_25922_reference	CP088584.1	99.053	739	7	0	61	799	636629	637367	0	1327	DHAP	99.688	4165	13	0	1	4165	637368	641532	0	7620
ATCC_25922_reference	CP088617.1	99.054	740	6	1	61	799	4327542	4326803	0	1327	DHAP	99.688	4165	13	0	1	4165	4326802	4322638	0	7620
ATCC_25922_reference	CP088645.1	99.054	740	6	1	61	799	3809812	3809073	0	1327	DHAP	99.688	4165	13	0	1	4165	3809072	3804908	0	7620
ATCC_25922_reference	CP088668.1	99.054	740	6	1	61	799	3655710	3656449	0	1327	DHAP	99.688	4165	13	0	1	4165	3656450	3660614	0	7620
ATCC_25922_reference	CP088673.1	99.054	740	6	1	61	799	763890	764629	0	1327	DHAP	99.688	4165	13	0	1	4165	764630	768794	0	7620
ATCC_25922_reference	CP088683.1	99.054	740	6	1	61	799	4062884	4062145	0	1327	DHAP	99.688	4165	13	0	1	4165	4062144	4057980	0	7620
ATCC_25922_reference	CP088707.1	99.053	739	7	0	61	799	4909269	4908531	0	1327	DHAP	99.688	4165	13	0	1	4165	4908530	4904366	0	7620
ATCC_25922_reference	CP088714.1	99.054	740	6	1	61	799	603541	604280	0	1327	DHAP	99.688	4165	13	0	1	4165	604281	608445	0	7620
ATCC_25922_reference	CP088725.1	99.054	740	6	1	61	799	2072991	2072252	0	1327	DHAP	99.688	4165	13	0	1	4165	2072251	2068087	0	7620
ATCC_25922_reference	CP088734.1	98.917	739	8	0	61	799	4488240	4487502	0	1321	DHAP	99.688	4165	13	0	1	4165	4487501	4483337	0	7620
ATCC_25922_reference	CP088786.1	98.917	739	8	0	61	799	4492260	4491522	0	1321	DHAP	99.688	4165	13	0	1	4165	4491521	4487357	0	7620
ATCC_25922_reference	CP088872.1	99.054	740	6	1	61	799	2930512	2929773	0	1327	DHAP	99.688	4165	13	0	1	4165	2929772	2925608	0	7620
ATCC_25922_reference	CP088874.1	99.054	740	6	1	61	799	4024142	4023403	0	1327	DHAP	99.688	4165	13	0	1	4165	4023402	4019238	0	7620
ATCC_25922_reference	CP088882.1	99.054	740	6	1	61	799	3669275	3670014	0	1327	DHAP	99.688	4165	13	0	1	4165	3670015	3674179	0	7620
ATCC_25922_reference	CP090074.1	99.053	739	7	0	61	799	4268932	4268194	0	1327	DHAP	99.688	4165	13	0	1	4165	4268193	4264029	0	7620
ATCC_25922_reference	CP090196.1	99.053	739	7	0	61	799	4434954	4434216	0	1327	DHAP	99.688	4165	13	0	1	4165	4434215	4430051	0	7620
ATCC_25922_reference	CP090254.1	99.054	740	6	1	61	799	4356925	4356186	0	1327	DHAP	99.688	4165	13	0	1	4165	4356185	4352021	0	7620
ATCC_25922_reference	CP091159.1	99.053	739	7	0	61	799	5032054	5032792	0	1327	DHAP	99.688	4165	13	0	1	4165	5032793	5036957	0	7620
ATCC_25922_reference	CP091167.1	98.919	740	7	1	61	799	4842632	4843371	0	1321	DHAP	99.688	4165	13	0	1	4165	4843372	4847536	0	7620
ATCC_25922_reference	CP091168.1	99.053	739	7	0	61	799	4837143	4837881	0	1327	DHAP	99.688	4165	13	0	1	4165	4837882	4842046	0	7620
ATCC_25922_reference	CP091171.1	99.054	740	6	1	61	799	4908865	4909604	0	1327	DHAP	99.688	4165	13	0	1	4165	4909605	4913769	0	7620
ATCC_25922_reference	CP091682.1	99.054	740	6	1	61	799	554560	555299	0	1327	DHAP	99.688	4165	13	0	1	4165	555300	559464	0	7620
ATCC_25922_reference	CP092532.1	99.054	740	6	1	61	799	4167567	4166828	0	1327	DHAP	99.688	4165	13	0	1	4165	4166827	4162663	0	7620
ATCC_25922_reference	CP092533.1	99.054	740	6	1	61	799	4167445	4166706	0	1327	DHAP	99.688	4165	13	0	1	4165	4166705	4162541	0	7620
ATCC_25922_reference	CP092534.1	99.054	740	6	1	61	799	4167621	4166882	0	1327	DHAP	99.688	4165	13	0	1	4165	4166881	4162717	0	7620
ATCC_25922_reference	CP093548.1	99.053	739	7	0	61	799	3975837	3976575	0	1327	DHAP	99.688	4165	13	0	1	4165	3976576	3980740	0	7620
ATCC_25922_reference	CP095083.1	99.054	740	6	1	61	799	4557627	4556888	0	1327	DHAP	99.688	4165	13	0	1	4165	4556887	4552723	0	7620
ATCC_25922_reference	CP095155.1	99.054	740	6	1	61	799	4289016	4288277	0	1327	DHAP	99.688	4165	13	0	1	4165	4288276	4284112	0	7620
ATCC_25922_reference	CP095448.1	99.22	513	4	0	287	799	4349732	4349220	0	926	DHAP	99.688	4165	13	0	1	4165	4349219	4345055	0	7620
ATCC_25922_reference	CP095510.1	99.054	740	6	1	61	799	4725194	4724455	0	1327	DHAP	99.688	4165	13	0	1	4165	4724454	4720290	0	7620
ATCC_25922_reference	CP095526.1	99.054	740	6	1	61	799	3495310	3494571	0	1327	DHAP	99.688	4165	13	0	1	4165	3494570	3490406	0	7620
ATCC_25922_reference	CP095538.1	99.054	740	6	1	61	799	4170408	4169669	0	1327	DHAP	99.688	4165	13	0	1	4165	4169668	4165504	0	7620
ATCC_25922_reference	CP095801.1	99.054	740	6	1	61	799	4203522	4202783	0	1327	DHAP	99.688	4165	13	0	1	4165	4202782	4198618	0	7620
ATCC_25922_reference	CP097363.1	98.919	740	7	1	61	799	2433121	2432382	0	1321	DHAP	99.688	4165	13	0	1	4165	2432381	2428217	0	7620
ATCC_25922_reference	CP097716.1	99.054	740	6	1	61	799	4414256	4413517	0	1327	DHAP	99.688	4165	13	0	1	4165	4413516	4409352	0	7620
ATCC_25922_reference	CP098197.1	99.054	740	6	1	61	799	4356632	4355893	0	1327	DHAP	99.688	4165	13	0	1	4165	4355892	4351728	0	7620
ATCC_25922_reference	CP098206.1	99.054	740	6	1	61	799	4305520	4304781	0	1327	DHAP	99.688	4165	13	0	1	4165	4304780	4300616	0	7620
ATCC_25922_reference	CP101741.1	99.054	740	6	1	61	799	2820473	2821212	0	1327	DHAP	99.688	4165	13	0	1	4165	2821213	2825377	0	7620
ATCC_25922_reference	CP102488.1	98.919	740	7	1	61	799	2934098	2933359	0	1321	DHAP	99.688	4165	13	0	1	4165	2933358	2929194	0	7620
ATCC_25922_reference	CP103521.1	99.053	739	7	0	61	799	4365983	4365245	0	1327	DHAP	99.688	4165	13	0	1	4165	4365244	4361080	0	7620
ATCC_25922_reference	CP103589.1	99.054	740	6	1	61	799	4395997	4395258	0	1327	DHAP	99.688	4165	13	0	1	4165	4395257	4391093	0	7620
ATCC_25922_reference	CP103633.1	99.053	739	7	0	61	799	4437235	4436497	0	1327	DHAP	99.688	4165	13	0	1	4165	4436496	4432332	0	7620
ATCC_25922_reference	CP103718.1	99.053	739	7	0	61	799	4378033	4377295	0	1327	DHAP	99.688	4165	13	0	1	4165	4377294	4373130	0	7620
ATCC_25922_reference	CP103762.1	98.917	739	8	0	61	799	4361023	4360285	0	1321	DHAP	99.688	4165	13	0	1	4165	4360284	4356120	0	7620
ATCC_25922_reference	CP104274.1	99.054	740	6	1	61	799	4220333	4219594	0	1327	DHAP	99.688	4165	13	0	1	4165	4219593	4215429	0	7620
ATCC_25922_reference	CP104533.1	99.054	740	6	1	61	799	4306742	4306003	0	1327	DHAP	99.688	4165	13	0	1	4165	4306002	4301838	0	7620
ATCC_25922_reference	CP104665.1	99.228	518	4	0	282	799	4401219	4400702	0	935	DHAP	99.688	4165	13	0	1	4165	4400701	4396537	0	7620
ATCC_25922_reference	CP109874.1	99.054	740	6	1	61	799	4369256	4368517	0	1327	DHAP	99.688	4165	13	0	1	4165	4368516	4364352	0	7620
ATCC_25922_reference	CP110996.1	99.054	740	6	1	61	799	3449584	3450323	0	1327	DHAP	99.688	4165	13	0	1	4165	3450324	3454488	0	7620
ATCC_25922_reference	CP115320.1	99.054	740	6	1	61	799	555191	555930	0	1327	DHAP	99.688	4165	13	0	1	4165	555931	560095	0	7620
ATCC_25922_reference	CP115343.1	99.054	740	6	1	61	799	564768	565507	0	1327	DHAP	99.688	4165	13	0	1	4165	565508	569672	0	7620
ATCC_25922_reference	CP115386.1	99.054	740	6	1	61	799	554814	555553	0	1327	DHAP	99.688	4165	13	0	1	4165	555554	559718	0	7620
ATCC_25922_reference	CP116035.1	99.054	740	6	1	61	799	4255722	4254983	0	1327	DHAP	99.688	4165	13	0	1	4165	4254982	4250818	0	7620
ATCC_25922_reference	CP116074.1	98.784	740	8	1	61	799	4278009	4277270	0	1315	DHAP	99.688	4165	13	0	1	4165	4277269	4273105	0	7620
ATCC_25922_reference	CP116103.1	99.054	740	6	1	61	799	555661	556400	0	1327	DHAP	99.688	4165	13	0	1	4165	556401	560565	0	7620
ATCC_25922_reference	CP116115.1	99.054	740	6	1	61	799	556561	557300	0	1327	DHAP	99.688	4165	13	0	1	4165	557301	561465	0	7620
ATCC_25922_reference	CP116191.1	99.054	740	6	1	61	799	555641	556380	0	1327	DHAP	99.688	4165	13	0	1	4165	556381	560545	0	7620
ATCC_25922_reference	CP116194.1	99.054	740	6	1	61	799	555651	556390	0	1327	DHAP	99.688	4165	13	0	1	4165	556391	560555	0	7620
ATCC_25922_reference	CP119116.1	99.088	548	5	0	252	799	4510029	4509482	0	985	DHAP	99.688	4165	13	0	1	4165	4509481	4505317	0	7620
ATCC_25922_reference	CP121087.1	99.054	740	6	1	61	799	2489499	2488760	0	1327	DHAP	99.688	4165	13	0	1	4165	2488759	2484595	0	7620
ATCC_25922_reference	CP121347.1	99.053	739	6	1	61	799	305487	304750	0	1325	DHAP	99.688	4165	13	0	1	4165	304749	300585	0	7620
ATCC_25922_reference	CP122733.1	99.188	739	6	0	61	799	4565024	4564286	0	1332	DHAP	99.688	4165	13	0	1	4165	4564285	4560121	0	7620
ATCC_25922_reference	CP122740.1	99.054	740	6	1	61	799	4560433	4559694	0	1327	DHAP	99.688	4165	13	0	1	4165	4559693	4555529	0	7620
ATCC_25922_reference	CP122801.1	99.054	740	6	1	61	799	4578691	4577952	0	1327	DHAP	99.688	4165	13	0	1	4165	4577951	4573787	0	7620
ATCC_25922_reference	CP122823.1	99.188	739	6	0	61	799	4578709	4577971	0	1332	DHAP	99.688	4165	13	0	1	4165	4577970	4573806	0	7620
ATCC_25922_reference	CP122852.1	99.054	740	6	1	61	799	5019328	5018589	0	1327	DHAP	99.688	4165	13	0	1	4165	5018588	5014424	0	7620
ATCC_25922_reference	CP123231.1	99.054	740	6	1	61	799	4183227	4182488	0	1327	DHAP	99.688	4165	13	0	1	4165	4182487	4178323	0	7620
ATCC_25922_reference	CP123315.1	99.054	740	6	1	61	799	3543532	3544271	0	1327	DHAP	99.688	4165	13	0	1	4165	3544272	3548436	0	7620
ATCC_25922_reference	CP123321.1	99.054	740	6	1	61	799	3542358	3543097	0	1327	DHAP	99.688	4165	13	0	1	4165	3543098	3547262	0	7620
ATCC_25922_reference	CP123346.1	99.054	740	6	1	61	799	3542932	3543671	0	1327	DHAP	99.688	4165	13	0	1	4165	3543672	3547836	0	7620
ATCC_25922_reference	CP124975.1	99.054	740	6	1	61	799	3513084	3513823	0	1327	DHAP	99.688	4165	13	0	1	4165	3513824	3517988	0	7620
ATCC_25922_reference	CP124986.1	98.919	740	7	1	61	799	4353699	4354438	0	1321	DHAP	99.688	4165	13	0	1	4165	4354439	4358603	0	7620
ATCC_25922_reference	CP125013.1	99.054	740	6	1	61	799	3451145	3451884	0	1327	DHAP	99.688	4165	13	0	1	4165	3451885	3456049	0	7620
ATCC_25922_reference	CP125020.1	99.054	740	6	1	61	799	1364716	1363977	0	1327	DHAP	99.688	4165	13	0	1	4165	1363976	1359812	0	7620
ATCC_25922_reference	CP125029.1	99.054	740	6	1	61	799	3701405	3702144	0	1327	DHAP	99.688	4165	13	0	1	4165	3702145	3706309	0	7620
ATCC_25922_reference	CP125045.1	99.053	739	7	0	61	799	2562593	2563331	0	1327	DHAP	99.688	4165	13	0	1	4165	2563332	2567496	0	7620
ATCC_25922_reference	CP125053.1	99.054	740	6	1	61	799	3431974	3432713	0	1327	DHAP	99.688	4165	13	0	1	4165	3432714	3436878	0	7620
ATCC_25922_reference	CP127835.1	99.054	740	6	1	61	799	3608309	3609048	0	1327	DHAP	99.688	4165	13	0	1	4165	3609049	3613213	0	7620
ATCC_25922_reference	CP128447.1	99.054	740	6	1	61	799	4261760	4262499	0	1327	DHAP	99.688	4165	13	0	1	4165	4262500	4266664	0	7620
ATCC_25922_reference	CP133919.1	99.053	739	7	0	61	799	4492115	4491377	0	1327	DHAP	99.688	4165	13	0	1	4165	4491376	4487212	0	7620
ATCC_25922_reference	CP134389.1	98.919	740	7	1	61	799	4324288	4323549	0	1321	DHAP	99.688	4165	13	0	1	4165	4323548	4319384	0	7620
ATCC_25922_reference	CP135215.1	99.054	740	6	1	61	799	3599237	3599976	0	1327	DHAP	99.688	4165	13	0	1	4165	3599977	3604141	0	7620
ATCC_25922_reference	CP135219.1	99.054	740	6	1	61	799	555504	556243	0	1327	DHAP	99.688	4165	13	0	1	4165	556244	560408	0	7620
ATCC_25922_reference	CP135227.1	99.054	740	6	1	61	799	3446961	3447700	0	1327	DHAP	99.688	4165	13	0	1	4165	3447701	3451865	0	7620
ATCC_25922_reference	CP135709.1	99.054	740	6	1	61	799	3574364	3575103	0	1327	DHAP	99.688	4165	13	0	1	4165	3575104	3579268	0	7620
ATCC_25922_reference	CP135722.1	99.053	739	7	0	61	799	2495575	2494837	0	1327	DHAP	99.688	4165	13	0	1	4165	2494836	2490672	0	7620
ATCC_25922_reference	CP136913.1	99.054	740	6	1	61	799	4266155	4265416	0	1327	DHAP	99.688	4165	13	0	1	4165	4265415	4261251	0	7620
ATCC_25922_reference	CP138487.1	99.054	740	6	1	61	799	556937	557676	0	1327	DHAP	99.688	4165	13	0	1	4165	557677	561841	0	7620
ATCC_25922_reference	CP139853.1	99.053	739	7	0	61	799	1554874	1555612	0	1327	DHAP	99.688	4165	13	0	1	4165	1555613	1559777	0	7620
ATCC_25922_reference	CP141089.1	98.919	740	7	1	61	799	1463346	1462607	0	1321	DHAP	99.688	4165	13	0	1	4165	1462606	1458442	0	7620
ATCC_25922_reference	CP141100.1	99.054	740	6	1	61	799	508764	509503	0	1327	DHAP	99.688	4165	13	0	1	4165	509504	513668	0	7620
ATCC_25922_reference	CP142919.1	99.15	353	3	0	447	799	4029974	4030326	1.56e-180	636	DHAP	99.688	4165	13	0	1	4165	4030327	4034491	0	7620
ATCC_25922_reference	CP142925.1	99.15	353	3	0	447	799	4028487	4028839	1.56e-180	636	DHAP	99.688	4165	13	0	1	4165	4028840	4033004	0	7620
ATCC_25922_reference	CP142930.1	99.054	740	6	1	61	799	2541424	2540685	0	1327	DHAP	99.688	4165	13	0	1	4165	2540684	2536520	0	7620
ATCC_25922_reference	CP142949.1	99.053	739	7	0	61	799	4388300	4387562	0	1327	DHAP	99.688	4165	13	0	1	4165	4387561	4383397	0	7620
ATCC_25922_reference	CP142956.1	99.228	518	4	0	282	799	4322304	4321787	0	935	DHAP	99.688	4165	13	0	1	4165	4321786	4317622	0	7620
ATCC_25922_reference	CP144885.1	99.054	740	6	1	61	799	4442841	4442102	0	1327	DHAP	99.688	4165	13	0	1	4165	4442101	4437937	0	7620
ATCC_25922_reference	CP145618.1	98.919	740	7	1	61	799	2505549	2504810	0	1321	DHAP	99.688	4165	13	0	1	4165	2504809	2500645	0	7620
ATCC_25922_reference	CP145620.1	98.919	740	7	1	61	799	4361921	4361182	0	1321	DHAP	99.688	4165	13	0	1	4165	4361181	4357017	0	7620
ATCC_25922_reference	CP145636.1	99.054	740	6	1	61	799	2649602	2650341	0	1327	DHAP	99.688	4165	13	0	1	4165	2650342	2654506	0	7620
ATCC_25922_reference	CP145668.1	98.919	740	7	1	61	799	2492439	2491700	0	1321	DHAP	99.688	4165	13	0	1	4165	2491699	2487535	0	7620
ATCC_25922_reference	CP145671.1	99.054	740	6	1	61	799	2653171	2652432	0	1327	DHAP	99.688	4165	13	0	1	4165	2652431	2648267	0	7620
ATCC_25922_reference	CP145683.1	99.054	740	6	1	61	799	555391	556130	0	1327	DHAP	99.688	4165	13	0	1	4165	556131	560295	0	7620
ATCC_25922_reference	CP145694.1	99.054	740	6	1	61	799	1995888	1995149	0	1327	DHAP	99.688	4165	13	0	1	4165	1995148	1990984	0	7620
ATCC_25922_reference	CP145698.1	99.054	740	6	1	61	799	1995888	1995149	0	1327	DHAP	99.688	4165	13	0	1	4165	1995148	1990984	0	7620
ATCC_25922_reference	CP145700.1	98.919	740	7	1	61	799	4164469	4163730	0	1321	DHAP	99.688	4165	13	0	1	4165	4163729	4159565	0	7620
ATCC_25922_reference	CP145703.1	99.054	740	6	1	61	799	3548785	3549524	0	1327	DHAP	99.688	4165	13	0	1	4165	3549525	3553689	0	7620
ATCC_25922_reference	CP146564.1	99.054	740	6	1	61	799	3622602	3623341	0	1327	DHAP	99.688	4165	13	0	1	4165	3623342	3627506	0	7620
ATCC_25922_reference	CP146571.1	99.054	740	6	1	61	799	1875749	1876488	0	1327	DHAP	99.688	4165	13	0	1	4165	1876489	1880653	0	7620
ATCC_25922_reference	CP146687.1	99.054	740	6	1	61	799	4590558	4589819	0	1327	DHAP	99.688	4165	13	0	1	4165	4589818	4585654	0	7620
ATCC_25922_reference	CP149815.1	98.919	740	7	1	61	799	4297560	4296821	0	1321	DHAP	99.688	4165	13	0	1	4165	4296820	4292656	0	7620
ATCC_25922_reference	CP150075.1	99.054	740	6	1	61	799	4271571	4270832	0	1327	DHAP	99.688	4165	13	0	1	4165	4270831	4266667	0	7620
ATCC_25922_reference	CP151013.1	99.054	740	6	1	61	799	4093860	4093121	0	1327	DHAP	99.688	4165	13	0	1	4165	4093120	4088956	0	7620
ATCC_25922_reference	CP151017.1	99.053	739	7	0	61	799	2642970	2642232	0	1327	DHAP	99.688	4165	13	0	1	4165	2642231	2638067	0	7620
ATCC_25922_reference	CP151034.1	99.054	740	6	1	61	799	4094662	4093923	0	1327	DHAP	99.688	4165	13	0	1	4165	4093922	4089758	0	7620
ATCC_25922_reference	CP156662.1	98.919	740	7	1	61	799	3458783	3459522	0	1321	DHAP	99.688	4165	13	0	1	4165	3459523	3463687	0	7620
ATCC_25922_reference	CP156706.1	98.919	740	7	1	61	799	4555776	4555037	0	1321	DHAP	99.688	4165	13	0	1	4165	4555036	4550872	0	7620
ATCC_25922_reference	CP158275.1	99.053	739	7	0	61	799	4287907	4287169	0	1327	DHAP	99.688	4165	13	0	1	4165	4287168	4283004	0	7620
ATCC_25922_reference	CP159147.1	99.054	740	6	1	61	799	3916463	3915724	0	1327	DHAP	99.688	4165	13	0	1	4165	3915723	3911559	0	7620
ATCC_25922_reference	CP162190.1	98.919	740	7	1	61	799	4501697	4502436	0	1321	DHAP	99.688	4165	13	0	1	4165	4502437	4506601	0	7620
ATCC_25922_reference	CP163050.1	99.228	518	4	0	282	799	4410141	4409624	0	935	DHAP	99.688	4165	13	0	1	4165	4409623	4405459	0	7620
ATCC_25922_reference	CP163448.1	99.088	548	5	0	252	799	3964618	3965165	0	985	DHAP	99.688	4165	13	0	1	4165	3965166	3969330	0	7620
ATCC_25922_reference	CP163451.1	99.088	548	5	0	252	799	3472894	3473441	0	985	DHAP	99.688	4165	13	0	1	4165	3473442	3477606	0	7620
ATCC_25922_reference	CP163564.1	99.054	740	6	1	61	799	2389073	2388334	0	1327	DHAP	99.688	4165	13	0	1	4165	2388333	2384169	0	7620
ATCC_25922_reference	CP163605.1	99.054	740	6	1	61	799	3999032	3999771	0	1327	DHAP	99.688	4165	13	0	1	4165	3999772	4003936	0	7620
ATCC_25922_reference	CP163648.1	98.919	740	7	1	61	799	4462675	4461936	0	1321	DHAP	99.688	4165	13	0	1	4165	4461935	4457771	0	7620
ATCC_25922_reference	CP163651.1	99.054	740	6	1	61	799	4498572	4497833	0	1327	DHAP	99.688	4165	13	0	1	4165	4497832	4493668	0	7620
ATCC_25922_reference	CP163658.1	99.054	740	6	1	61	799	466007	466746	0	1327	DHAP	99.688	4165	13	0	1	4165	466747	470911	0	7620
ATCC_25922_reference	CP163666.1	99.188	739	6	0	61	799	4534184	4533446	0	1332	DHAP	99.688	4165	13	0	1	4165	4533445	4529281	0	7620
ATCC_25922_reference	CP163714.1	99.054	740	6	1	61	799	467141	467880	0	1327	DHAP	99.688	4165	13	0	1	4165	467881	472045	0	7620
ATCC_25922_reference	CP163729.1	99.188	739	6	0	61	799	4386716	4387454	0	1332	DHAP	99.688	4165	13	0	1	4165	4387455	4391619	0	7620
ATCC_25922_reference	CP163759.1	99.054	740	6	1	61	799	2557200	2556461	0	1327	DHAP	99.688	4165	13	0	1	4165	2556460	2552296	0	7620
ATCC_25922_reference	CP163782.1	99.188	739	6	0	61	799	604232	604970	0	1332	DHAP	99.688	4165	13	0	1	4165	604971	609135	0	7620
ATCC_25922_reference	CP163799.1	99.053	739	6	1	61	799	3697150	3697887	0	1325	DHAP	99.688	4165	13	0	1	4165	3697888	3702052	0	7620
ATCC_25922_reference	CP163813.1	99.054	740	6	1	61	799	2565605	2564866	0	1327	DHAP	99.688	4165	13	0	1	4165	2564865	2560701	0	7620
ATCC_25922_reference	CP163817.1	99.188	739	6	0	61	799	755772	756510	0	1332	DHAP	99.688	4165	13	0	1	4165	756511	760675	0	7620
ATCC_25922_reference	CP163846.1	99.054	740	6	1	61	799	4173407	4172668	0	1327	DHAP	99.688	4165	13	0	1	4165	4172667	4168503	0	7620
ATCC_25922_reference	CP163863.1	99.188	739	6	0	61	799	2063210	2063948	0	1332	DHAP	99.688	4165	13	0	1	4165	2063949	2068113	0	7620
ATCC_25922_reference	CP163883.1	98.917	739	7	1	61	799	4673869	4673132	0	1319	DHAP	99.688	4165	13	0	1	4165	4673131	4668967	0	7620
ATCC_25922_reference	CP163901.1	99.054	740	6	1	61	799	2674462	2673723	0	1327	DHAP	99.688	4165	13	0	1	4165	2673722	2669558	0	7620
ATCC_25922_reference	CP163909.1	99.053	739	6	1	61	799	508467	509204	0	1325	DHAP	99.688	4165	13	0	1	4165	509205	513369	0	7620
ATCC_25922_reference	CP163919.1	99.054	740	6	1	61	799	2566341	2565602	0	1327	DHAP	99.688	4165	13	0	1	4165	2565601	2561437	0	7620
ATCC_25922_reference	CP163939.1	99.188	739	6	0	61	799	721274	722012	0	1332	DHAP	99.688	4165	13	0	1	4165	722013	726177	0	7620
ATCC_25922_reference	CP163947.1	99.188	739	6	0	61	799	3700289	3701027	0	1332	DHAP	99.688	4165	13	0	1	4165	3701028	3705192	0	7620
ATCC_25922_reference	CP163962.1	99.054	740	6	1	61	799	2670649	2669910	0	1327	DHAP	99.688	4165	13	0	1	4165	2669909	2665745	0	7620
ATCC_25922_reference	CP163977.1	99.053	739	6	1	61	799	533693	534430	0	1325	DHAP	99.688	4165	13	0	1	4165	534431	538595	0	7620
ATCC_25922_reference	CP163996.1	99.054	740	6	1	61	799	4516019	4515280	0	1327	DHAP	99.688	4165	13	0	1	4165	4515279	4511115	0	7620
ATCC_25922_reference	CP164008.1	98.919	740	7	1	61	799	2434633	2433894	0	1321	DHAP	99.688	4165	13	0	1	4165	2433893	2429729	0	7620
ATCC_25922_reference	CP164011.1	99.188	739	6	0	61	799	1960217	1960955	0	1332	DHAP	99.688	4165	13	0	1	4165	1960956	1965120	0	7620
ATCC_25922_reference	CP164022.1	99.054	740	6	1	61	799	4467882	4467143	0	1327	DHAP	99.688	4165	13	0	1	4165	4467142	4462978	0	7620
ATCC_25922_reference	CP164062.1	99.054	740	6	1	61	799	4446552	4445813	0	1327	DHAP	99.688	4165	13	0	1	4165	4445812	4441648	0	7620
ATCC_25922_reference	CP164087.1	99.053	739	7	0	61	799	523993	524731	0	1327	DHAP	99.688	4165	13	0	1	4165	524732	528896	0	7620
ATCC_25922_reference	CP164111.1	98.96	577	6	0	223	799	3448882	3449458	0	1033	DHAP	99.688	4165	13	0	1	4165	3449459	3453623	0	7620
ATCC_25922_reference	CP164145.1	99.054	740	6	1	61	799	2335257	2334518	0	1327	DHAP	99.688	4165	13	0	1	4165	2334517	2330353	0	7620
ATCC_25922_reference	CP164158.1	99.188	739	6	0	61	799	3717087	3717825	0	1332	DHAP	99.688	4165	13	0	1	4165	3717826	3721990	0	7620
ATCC_25922_reference	CP164163.1	98.917	739	7	1	61	799	397305	398042	0	1319	DHAP	99.688	4165	13	0	1	4165	398043	402207	0	7620
ATCC_25922_reference	CP164179.1	99.054	740	6	1	61	799	2633777	2633038	0	1327	DHAP	99.688	4165	13	0	1	4165	2633037	2628873	0	7620
ATCC_25922_reference	CP164187.1	99.053	739	6	1	61	799	1453085	1452348	0	1325	DHAP	99.688	4165	13	0	1	4165	1452347	1448183	0	7620
ATCC_25922_reference	CP164210.1	99.054	740	6	1	61	799	467956	468695	0	1327	DHAP	99.688	4165	13	0	1	4165	468696	472860	0	7620
ATCC_25922_reference	CP164214.1	99.188	739	6	0	61	799	395903	395165	0	1332	DHAP	99.688	4165	13	0	1	4165	395164	391000	0	7620
ATCC_25922_reference	CP164219.1	99.129	574	5	0	226	799	1488937	1488364	0	1033	DHAP	99.688	4165	13	0	1	4165	1488363	1484199	0	7620
ATCC_25922_reference	CP164232.1	99.188	739	6	0	61	799	4688426	4687688	0	1332	DHAP	99.688	4165	13	0	1	4165	4687687	4683523	0	7620
ATCC_25922_reference	CP164244.1	99.054	740	6	1	61	799	2670910	2670171	0	1327	DHAP	99.688	4165	13	0	1	4165	2670170	2666006	0	7620
ATCC_25922_reference	CP164262.1	99.188	739	6	0	61	799	4868246	4868984	0	1332	DHAP	99.688	4165	13	0	1	4165	4868985	4873149	0	7620
ATCC_25922_reference	CP164266.1	99.053	739	7	0	61	799	4707084	4706346	0	1327	DHAP	99.688	4165	13	0	1	4165	4706345	4702181	0	7620
ATCC_25922_reference	CP164270.1	99.054	740	6	1	61	799	4175447	4174708	0	1327	DHAP	99.688	4165	13	0	1	4165	4174707	4170543	0	7620
ATCC_25922_reference	CP164312.1	99.054	740	6	1	61	799	465492	466231	0	1327	DHAP	99.688	4165	13	0	1	4165	466232	470396	0	7620
ATCC_25922_reference	CP164326.1	99.188	739	6	0	61	799	3091351	3090613	0	1332	DHAP	99.688	4165	13	0	1	4165	3090612	3086448	0	7620
ATCC_25922_reference	CP164335.1	99.188	739	6	0	61	799	4786280	4785542	0	1332	DHAP	99.688	4165	13	0	1	4165	4785541	4781377	0	7620
ATCC_25922_reference	CP164349.1	99.054	740	6	1	61	799	4006075	4006814	0	1327	DHAP	99.688	4165	13	0	1	4165	4006815	4010979	0	7620
ATCC_25922_reference	CP164386.1	99.188	739	6	0	61	799	1348012	1347274	0	1332	DHAP	99.688	4165	13	0	1	4165	1347273	1343109	0	7620
ATCC_25922_reference	CP164458.1	98.919	740	7	1	61	799	4504891	4504152	0	1321	DHAP	99.688	4165	13	0	1	4165	4504151	4499987	0	7620
ATCC_25922_reference	CP164465.1	98.919	740	7	1	61	799	2445373	2444634	0	1321	DHAP	99.688	4165	13	0	1	4165	2444633	2440469	0	7620
ATCC_25922_reference	CP164470.1	99.054	740	6	1	61	799	468668	469407	0	1327	DHAP	99.688	4165	13	0	1	4165	469408	473572	0	7620
ATCC_25922_reference	CP164472.1	99.188	739	6	0	61	799	824167	823429	0	1332	DHAP	99.688	4165	13	0	1	4165	823428	819264	0	7620
ATCC_25922_reference	CP164487.1	99.054	740	6	1	61	799	4380071	4379332	0	1327	DHAP	99.688	4165	13	0	1	4165	4379331	4375167	0	7620
ATCC_25922_reference	CP164500.1	99.188	739	6	0	61	799	1646217	1645479	0	1332	DHAP	99.688	4165	13	0	1	4165	1645478	1641314	0	7620
ATCC_25922_reference	CP164536.1	99.054	740	6	1	61	799	4373162	4372423	0	1327	DHAP	99.688	4165	13	0	1	4165	4372422	4368258	0	7620
ATCC_25922_reference	CP164552.1	98.919	740	7	1	61	799	467098	467837	0	1321	DHAP	99.688	4165	13	0	1	4165	467838	472002	0	7620
ATCC_25922_reference	CP164597.1	98.919	740	7	1	61	799	4511971	4511232	0	1321	DHAP	99.688	4165	13	0	1	4165	4511231	4507067	0	7620
ATCC_25922_reference	CP164600.1	99.054	740	6	1	61	799	460063	460802	0	1327	DHAP	99.688	4165	13	0	1	4165	460803	464967	0	7620
ATCC_25922_reference	CP164608.1	99.054	740	6	1	61	799	2617418	2616679	0	1327	DHAP	99.688	4165	13	0	1	4165	2616678	2612514	0	7620
ATCC_25922_reference	CP164649.1	98.919	740	7	1	61	799	2452548	2451809	0	1321	DHAP	99.688	4165	13	0	1	4165	2451808	2447644	0	7620
ATCC_25922_reference	CP164684.1	99.054	740	6	1	61	799	2672821	2672082	0	1327	DHAP	99.688	4165	13	0	1	4165	2672081	2667917	0	7620
ATCC_25922_reference	CP164688.1	99.188	739	6	0	61	799	1167067	1167805	0	1332	DHAP	99.688	4165	13	0	1	4165	1167806	1171970	0	7620
ATCC_25922_reference	CP164717.1	99.054	740	6	1	61	799	2560995	2560256	0	1327	DHAP	99.688	4165	13	0	1	4165	2560255	2556091	0	7620
ATCC_25922_reference	CP164734.1	99.054	740	6	1	61	799	4483261	4482522	0	1327	DHAP	99.688	4165	13	0	1	4165	4482521	4478357	0	7620
ATCC_25922_reference	CP164760.1	99.188	739	6	0	61	799	2690475	2691213	0	1332	DHAP	99.688	4165	13	0	1	4165	2691214	2695378	0	7620
ATCC_25922_reference	CP164789.1	98.917	739	7	1	61	799	1679048	1678311	0	1319	DHAP	99.688	4165	13	0	1	4165	1678310	1674146	0	7620
ATCC_25922_reference	CP164795.1	99.053	739	6	1	61	799	4587819	4587082	0	1325	DHAP	99.688	4165	13	0	1	4165	4587081	4582917	0	7620
ATCC_25922_reference	CP164800.1	98.919	740	7	1	61	799	4385202	4384463	0	1321	DHAP	99.688	4165	13	0	1	4165	4384462	4380298	0	7620
ATCC_25922_reference	CP164815.1	99.053	739	7	0	61	799	215757	216495	0	1327	DHAP	99.688	4165	13	0	1	4165	216496	220660	0	7620
ATCC_25922_reference	CP164823.1	99.188	739	6	0	61	799	4671154	4670416	0	1332	DHAP	99.688	4165	13	0	1	4165	4670415	4666251	0	7620
ATCC_25922_reference	CP164826.1	99.053	739	7	0	61	799	1392923	1392185	0	1327	DHAP	99.688	4165	13	0	1	4165	1392184	1388020	0	7620
ATCC_25922_reference	CP164829.1	99.054	740	6	1	61	799	4568165	4568904	0	1327	DHAP	99.688	4165	13	0	1	4165	4568905	4573069	0	7620
ATCC_25922_reference	CP164846.1	99.053	739	6	1	61	799	242940	243677	0	1325	DHAP	99.688	4165	13	0	1	4165	243678	247842	0	7620
ATCC_25922_reference	CP164849.1	99.053	739	7	0	61	799	4110213	4110951	0	1327	DHAP	99.688	4165	13	0	1	4165	4110952	4115116	0	7620
ATCC_25922_reference	CP164873.1	99.054	740	6	1	61	799	566284	567023	0	1327	DHAP	99.688	4165	13	0	1	4165	567024	571188	0	7620
ATCC_25922_reference	CP164888.1	99.054	740	6	1	61	799	2388994	2388255	0	1327	DHAP	99.688	4165	13	0	1	4165	2388254	2384090	0	7620
ATCC_25922_reference	CP164897.1	99.053	739	7	0	61	799	4602824	4602086	0	1327	DHAP	99.688	4165	13	0	1	4165	4602085	4597921	0	7620
ATCC_25922_reference	CP164905.1	99.053	739	7	0	61	799	766205	765467	0	1327	DHAP	99.688	4165	13	0	1	4165	765466	761302	0	7620
ATCC_25922_reference	CP165004.1	99.054	740	6	1	61	799	2391603	2390864	0	1327	DHAP	99.688	4165	13	0	1	4165	2390863	2386699	0	7620
ATCC_25922_reference	CP165021.1	99.054	740	6	1	61	799	4635713	4634974	0	1327	DHAP	99.688	4165	13	0	1	4165	4634973	4630809	0	7620
ATCC_25922_reference	CP165037.1	99.053	739	7	0	61	799	2573153	2572415	0	1327	DHAP	99.688	4165	13	0	1	4165	2572414	2568250	0	7620
ATCC_25922_reference	CP165086.1	99.188	739	6	0	61	799	1163130	1163868	0	1332	DHAP	99.688	4165	13	0	1	4165	1163869	1168033	0	7620
ATCC_25922_reference	CP165131.1	99.054	740	6	1	61	799	4556835	4556096	0	1327	DHAP	99.688	4165	13	0	1	4165	4556095	4551931	0	7620
ATCC_25922_reference	CP165142.1	99.054	740	6	1	61	799	3983648	3984387	0	1327	DHAP	99.688	4165	13	0	1	4165	3984388	3988552	0	7620
ATCC_25922_reference	CP165159.1	99.054	740	6	1	61	799	3948442	3949181	0	1327	DHAP	99.688	4165	13	0	1	4165	3949182	3953346	0	7620
ATCC_25922_reference	CP165167.1	99.188	739	6	0	61	799	428481	429219	0	1332	DHAP	99.688	4165	13	0	1	4165	429220	433384	0	7620
ATCC_25922_reference	CP165176.1	99.188	739	6	0	61	799	542080	542818	0	1332	DHAP	99.688	4165	13	0	1	4165	542819	546983	0	7620
ATCC_25922_reference	CP165190.1	99.054	740	6	1	61	799	4092108	4091369	0	1327	DHAP	99.688	4165	13	0	1	4165	4091368	4087204	0	7620
ATCC_25922_reference	CP165206.1	99.188	739	6	0	61	799	1145667	1146405	0	1332	DHAP	99.688	4165	13	0	1	4165	1146406	1150570	0	7620
ATCC_25922_reference	CP165215.1	99.188	739	6	0	61	799	1357799	1357061	0	1332	DHAP	99.688	4165	13	0	1	4165	1357060	1352896	0	7620
ATCC_25922_reference	CP165231.1	99.053	739	7	0	61	799	4852219	4851481	0	1327	DHAP	99.688	4165	13	0	1	4165	4851480	4847316	0	7620
ATCC_25922_reference	CP165240.1	98.919	740	7	1	61	799	4518020	4517281	0	1321	DHAP	99.688	4165	13	0	1	4165	4517280	4513116	0	7620
ATCC_25922_reference	CP165265.1	99.054	740	6	1	61	799	3489959	3490698	0	1327	DHAP	99.688	4165	13	0	1	4165	3490699	3494863	0	7620
ATCC_25922_reference	CP165315.1	99.188	739	6	0	61	799	602939	603677	0	1332	DHAP	99.688	4165	13	0	1	4165	603678	607842	0	7620
ATCC_25922_reference	CP165325.1	99.054	740	6	1	61	799	467095	467834	0	1327	DHAP	99.688	4165	13	0	1	4165	467835	471999	0	7620
ATCC_25922_reference	CP165340.1	99.053	739	7	0	61	799	216402	217140	0	1327	DHAP	99.688	4165	13	0	1	4165	217141	221305	0	7620
ATCC_25922_reference	CP165360.1	99.054	740	6	1	61	799	3805782	3806521	0	1327	DHAP	99.688	4165	13	0	1	4165	3806522	3810686	0	7620
ATCC_25922_reference	CP165370.1	98.919	740	7	1	61	799	467026	467765	0	1321	DHAP	99.688	4165	13	0	1	4165	467766	471930	0	7620
ATCC_25922_reference	CP165397.1	99.053	739	7	0	61	799	4341207	4340469	0	1327	DHAP	99.688	4165	13	0	1	4165	4340468	4336304	0	7620
ATCC_25922_reference	CP165402.1	99.053	739	7	0	61	799	3813252	3813990	0	1327	DHAP	99.688	4165	13	0	1	4165	3813991	3818155	0	7620
ATCC_25922_reference	CP165422.1	99.053	739	7	0	61	799	4637195	4636457	0	1327	DHAP	99.688	4165	13	0	1	4165	4636456	4632292	0	7620
ATCC_25922_reference	CP165435.1	99.053	739	7	0	61	799	3559934	3560672	0	1327	DHAP	99.688	4165	13	0	1	4165	3560673	3564837	0	7620
ATCC_25922_reference	CP165445.1	99.188	739	6	0	61	799	605912	606650	0	1332	DHAP	99.688	4165	13	0	1	4165	606651	610815	0	7620
ATCC_25922_reference	CP165590.1	99.054	740	6	1	61	799	647809	648548	0	1327	DHAP	99.688	4165	13	0	1	4165	648549	652713	0	7620
ATCC_25922_reference	CP165737.1	99.053	739	7	0	61	799	4368185	4367447	0	1327	DHAP	99.688	4165	13	0	1	4165	4367446	4363282	0	7620
ATCC_25922_reference	CP169035.1	99.054	740	6	1	61	799	4524706	4523967	0	1327	DHAP	99.688	4165	13	0	1	4165	4523966	4519802	0	7620
ATCC_25922_reference	CP169097.1	99.053	739	7	0	61	799	4677114	4677852	0	1327	DHAP	99.688	4165	13	0	1	4165	4677853	4682017	0	7620
ATCC_25922_reference	CP169111.1	99.053	739	7	0	61	799	2558234	2557496	0	1327	DHAP	99.688	4165	13	0	1	4165	2557495	2553331	0	7620
ATCC_25922_reference	CP169208.1	99.054	740	6	1	61	799	3502030	3502769	0	1327	DHAP	99.688	4165	13	0	1	4165	3502770	3506934	0	7620
ATCC_25922_reference	CP169755.1	99.053	739	7	0	61	799	4464764	4464026	0	1327	DHAP	99.688	4165	13	0	1	4165	4464025	4459861	0	7620
ATCC_25922_reference	CP173445.1	99.054	740	6	1	61	799	2576135	2576874	0	1327	DHAP	99.688	4165	13	0	1	4165	2576875	2581039	0	7620
ATCC_25922_reference	CP173463.1	99.15	353	3	0	447	799	1540191	1540543	1.56e-180	636	DHAP	99.688	4165	13	0	1	4165	1540544	1544708	0	7620
ATCC_25922_reference	CP173472.1	99.296	284	2	0	516	799	1760998	1760715	7.63e-144	514	DHAP	99.688	4165	13	0	1	4165	1760714	1756550	0	7620
ATCC_25922_reference	CP173480.1	99.15	353	3	0	447	799	3236550	3236902	1.56e-180	636	DHAP	99.688	4165	13	0	1	4165	3236903	3241067	0	7620
ATCC_25922_reference	CP173528.1	99.053	739	7	0	61	799	2541031	2540293	0	1327	DHAP	99.688	4165	13	0	1	4165	2540292	2536128	0	7620
ATCC_25922_reference	CP173533.1	99.054	740	6	1	61	799	1921647	1922386	0	1327	DHAP	99.688	4165	13	0	1	4165	1922387	1926551	0	7620
ATCC_25922_reference	CP173546.1	99.053	739	7	0	61	799	3566632	3565894	0	1327	DHAP	99.688	4165	13	0	1	4165	3565893	3561729	0	7620
ATCC_25922_reference	CP173567.1	99.15	353	3	0	447	799	1150659	1150307	1.56e-180	636	DHAP	99.688	4165	13	0	1	4165	1150306	1146142	0	7620
ATCC_25922_reference	CP173570.1	99.053	739	7	0	61	799	2301848	2301110	0	1327	DHAP	99.688	4165	13	0	1	4165	2301109	2296945	0	7620
ATCC_25922_reference	CP173596.1	99.053	739	7	0	61	799	2480855	2481593	0	1327	DHAP	99.688	4165	13	0	1	4165	2481594	2485758	0	7620
ATCC_25922_reference	CP173602.1	99.15	353	3	0	447	799	3194365	3194717	1.56e-180	636	DHAP	99.688	4165	13	0	1	4165	3194718	3198882	0	7620
ATCC_25922_reference	CP180222.1	98.919	740	7	1	61	799	4272703	4271964	0	1321	DHAP	99.688	4165	13	0	1	4165	4271963	4267799	0	7620
ATCC_25922_reference	CP180393.1	99.053	739	7	0	61	799	4891538	4890800	0	1327	DHAP	99.688	4165	13	0	1	4165	4890799	4886635	0	7620
ATCC_25922_reference	CP181583.1	99.054	740	6	1	61	799	764878	765617	0	1327	DHAP	99.688	4165	13	0	1	4165	765618	769782	0	7620
ATCC_25922_reference	CP181611.1	99.054	740	6	1	61	799	768430	769169	0	1327	DHAP	99.688	4165	13	0	1	4165	769170	773334	0	7620
ATCC_25922_reference	CP181660.1	98.919	740	7	1	61	799	634113	634852	0	1321	DHAP	99.688	4165	13	0	1	4165	634853	639017	0	7620
ATCC_25922_reference	CP181697.1	98.919	740	7	1	61	799	766257	766996	0	1321	DHAP	99.688	4165	13	0	1	4165	766997	771161	0	7620
ATCC_25922_reference	CP181707.1	99.054	740	6	1	61	799	4517695	4516956	0	1327	DHAP	99.688	4165	13	0	1	4165	4516955	4512791	0	7620
ATCC_25922_reference	CP181723.1	99.054	740	6	1	61	799	4452860	4452121	0	1327	DHAP	99.688	4165	13	0	1	4165	4452120	4447956	0	7620
ATCC_25922_reference	CP181768.1	99.054	740	6	1	61	799	764623	765362	0	1327	DHAP	99.688	4165	13	0	1	4165	765363	769527	0	7620
ATCC_25922_reference	CP181796.1	98.919	740	7	1	61	799	4377927	4377188	0	1321	DHAP	99.688	4165	13	0	1	4165	4377187	4373023	0	7620
ATCC_25922_reference	CP181821.1	99.054	740	6	1	61	799	4287038	4286299	0	1327	DHAP	99.688	4165	13	0	1	4165	4286298	4282134	0	7620
ATCC_25922_reference	CP181884.1	98.919	740	7	1	61	799	4363073	4362334	0	1321	DHAP	99.688	4165	13	0	1	4165	4362333	4358169	0	7620
ATCC_25922_reference	CP181912.1	99.054	740	6	1	61	799	767299	768038	0	1327	DHAP	99.688	4165	13	0	1	4165	768039	772203	0	7620
ATCC_25922_reference	CP181928.1	99.054	740	6	1	61	799	4226495	4225756	0	1327	DHAP	99.688	4165	13	0	1	4165	4225755	4221591	0	7620
ATCC_25922_reference	CP181961.1	98.919	740	7	1	61	799	4339689	4338950	0	1321	DHAP	99.688	4165	13	0	1	4165	4338949	4334785	0	7620
ATCC_25922_reference	CP182091.1	99.054	740	6	1	61	799	4321743	4321004	0	1327	DHAP	99.688	4165	13	0	1	4165	4321003	4316839	0	7620
ATCC_25922_reference	CP183685.1	99.054	740	6	1	61	799	3414253	3414992	0	1327	DHAP	99.688	4165	13	0	1	4165	3414993	3419157	0	7620
ATCC_25922_reference	CP183708.1	99.054	740	6	1	61	799	2089792	2090531	0	1327	DHAP	99.688	4165	13	0	1	4165	2090532	2094696	0	7620
ATCC_25922_reference	CP183717.1	98.917	739	8	0	61	799	2925389	2926127	0	1321	DHAP	99.688	4165	13	0	1	4165	2926128	2930292	0	7620
ATCC_25922_reference	CP183746.1	99.054	740	6	1	61	799	2732102	2731363	0	1327	DHAP	99.688	4165	13	0	1	4165	2731362	2727198	0	7620
ATCC_25922_reference	CP183760.1	98.919	740	7	1	61	799	354747	355486	0	1321	DHAP	99.688	4165	13	0	1	4165	355487	359651	0	7620
ATCC_25922_reference	CP184916.1	98.969	679	7	0	121	799	2750928	2751606	0	1216	DHAP	99.688	4165	13	0	1	4165	2751607	2755771	0	7620
ATCC_25922_reference	CP186528.1	99.053	739	7	0	61	799	1679430	1680168	0	1327	DHAP	99.688	4165	13	0	1	4165	1680169	1684333	0	7620
ATCC_25922_reference	CP190223.1	99.053	739	7	0	61	799	3920991	3921729	0	1327	DHAP	99.688	4165	13	0	1	4165	3921730	3925894	0	7620
ATCC_25922_reference	CU928161.2	99.054	740	6	1	61	799	4857214	4857953	0	1327	DHAP	99.688	4165	13	0	1	4165	4857954	4862118	0	7620
ATCC_25922_reference	CU928163.2	99.054	740	6	1	61	799	5052553	5053292	0	1327	DHAP	99.688	4165	13	0	1	4165	5053293	5057457	0	7620
ATCC_25922_reference	LR130564.1	99.054	740	6	1	61	799	4444514	4443775	0	1327	DHAP	99.688	4165	13	0	1	4165	4443774	4439610	0	7620
ATCC_25922_reference	LR134031.1	99.054	740	6	1	61	799	4235612	4234873	0	1327	DHAP	99.688	4165	13	0	1	4165	4234872	4230708	0	7620
ATCC_25922_reference	LR890288.1	99.054	740	6	1	61	799	4148788	4148049	0	1327	DHAP	99.688	4165	13	0	1	4165	4148048	4143884	0	7620
ATCC_25922_reference	LR890405.1	99.054	740	6	1	61	799	4458067	4457328	0	1327	DHAP	99.688	4165	13	0	1	4165	4457327	4453163	0	7620
ATCC_25922_reference	LR890410.1	99.054	740	6	1	61	799	3424743	3425482	0	1327	DHAP	99.688	4165	13	0	1	4165	3425483	3429647	0	7620
ATCC_25922_reference	LR890603.1	99.054	740	6	1	61	799	4151562	4150823	0	1327	DHAP	99.688	4165	13	0	1	4165	4150822	4146658	0	7620
ATCC_25922_reference	LT795502.1	99.054	740	6	1	61	799	4321139	4320400	0	1327	DHAP	99.688	4165	13	0	1	4165	4320399	4316235	0	7620
ATCC_25922_reference	OU349840.1	99.054	740	6	1	61	799	15177	15916	0	1327	DHAP	99.688	4165	13	0	1	4165	15917	20081	0	7620
ATCC_25922_reference	OZ038557.1	99.054	740	6	1	61	799	4261217	4260478	0	1327	DHAP	99.688	4165	13	0	1	4165	4260477	4256313	0	7620
ATCC_25922_reference	OZ038563.1	99.054	740	6	1	61	799	4480499	4479760	0	1327	DHAP	99.688	4165	13	0	1	4165	4479759	4475595	0	7620
ATCC_25922_reference	OZ038570.1	99.054	740	6	1	61	799	4428745	4428006	0	1327	DHAP	99.688	4165	13	0	1	4165	4428005	4423841	0	7620
ATCC_25922_reference	OZ038587.1	98.919	740	7	1	61	799	4279687	4278948	0	1321	DHAP	99.688	4165	13	0	1	4165	4278947	4274783	0	7620
ATCC_25922_reference	OZ038601.1	99.054	740	6	1	61	799	4461483	4460744	0	1327	DHAP	99.688	4165	13	0	1	4165	4460743	4456579	0	7620
ATCC_25922_reference	OZ038611.1	98.919	740	7	1	61	799	4286697	4285958	0	1321	DHAP	99.688	4165	13	0	1	4165	4285957	4281793	0	7620
ATCC_25922_reference	OZ038618.1	99.054	740	6	1	61	799	4425243	4424504	0	1327	DHAP	99.688	4165	13	0	1	4165	4424503	4420339	0	7620
ATCC_25922_reference	OZ038621.1	99.054	740	6	1	61	799	4662424	4661685	0	1327	DHAP	99.688	4165	13	0	1	4165	4661684	4657520	0	7620
ATCC_25922_reference	OZ038628.1	99.054	740	6	1	61	799	4449044	4448305	0	1327	DHAP	99.688	4165	13	0	1	4165	4448304	4444140	0	7620
ATCC_25922_reference	OZ038656.1	99.054	740	6	1	61	799	4476483	4475744	0	1327	DHAP	99.688	4165	13	0	1	4165	4475743	4471579	0	7620
ATCC_25922_reference	OZ038691.1	99.054	740	6	1	61	799	4456333	4455594	0	1327	DHAP	99.688	4165	13	0	1	4165	4455593	4451429	0	7620
ATCC_25922_reference	OZ038700.1	99.054	740	6	1	61	799	4380784	4380045	0	1327	DHAP	99.688	4165	13	0	1	4165	4380044	4375880	0	7620
ATCC_25922_reference	OZ038703.1	99.054	740	6	1	61	799	4409179	4408440	0	1327	DHAP	99.688	4165	13	0	1	4165	4408439	4404275	0	7620
ATCC_25922_reference	OZ038719.1	99.054	740	6	1	61	799	4357423	4356684	0	1327	DHAP	99.688	4165	13	0	1	4165	4356683	4352519	0	7620
ATCC_25922_reference	OZ038721.1	99.054	740	6	1	61	799	4563340	4562601	0	1327	DHAP	99.688	4165	13	0	1	4165	4562600	4558436	0	7620
ATCC_25922_reference	OZ038734.1	99.054	740	6	1	61	799	4307210	4306471	0	1327	DHAP	99.688	4165	13	0	1	4165	4306470	4302306	0	7620
ATCC_25922_reference	OZ038803.1	99.054	740	6	1	61	799	4375383	4374644	0	1327	DHAP	99.688	4165	13	0	1	4165	4374643	4370479	0	7620
ATCC_25922_reference	OZ038805.1	99.054	740	6	1	61	799	4531348	4530609	0	1327	DHAP	99.688	4165	13	0	1	4165	4530608	4526444	0	7620
ATCC_25922_reference	OZ038818.1	99.054	740	6	1	61	799	4479161	4478422	0	1327	DHAP	99.688	4165	13	0	1	4165	4478421	4474257	0	7620
ATCC_25922_reference	OZ038848.1	99.054	740	6	1	61	799	4607459	4606720	0	1327	DHAP	99.688	4165	13	0	1	4165	4606719	4602555	0	7620
ATCC_25922_reference	OZ038871.1	99.054	740	6	1	61	799	4480500	4479761	0	1327	DHAP	99.688	4165	13	0	1	4165	4479760	4475596	0	7620
ATCC_25922_reference	OZ038893.1	99.054	740	6	1	61	799	4588366	4587627	0	1327	DHAP	99.688	4165	13	0	1	4165	4587626	4583462	0	7620
ATCC_25922_reference	OZ038906.1	99.054	740	6	1	61	799	4529155	4528416	0	1327	DHAP	99.688	4165	13	0	1	4165	4528415	4524251	0	7620
ATCC_25922_reference	OZ038922.1	99.054	740	6	1	61	799	4563934	4563195	0	1327	DHAP	99.688	4165	13	0	1	4165	4563194	4559030	0	7620
ATCC_25922_reference	OZ038946.1	99.054	740	6	1	61	799	4455548	4454809	0	1327	DHAP	99.688	4165	13	0	1	4165	4454808	4450644	0	7620
ATCC_25922_reference	OZ038964.1	98.919	740	7	1	61	799	4344841	4344102	0	1321	DHAP	99.688	4165	13	0	1	4165	4344101	4339937	0	7620
ATCC_25922_reference	OZ038983.1	99.054	740	6	1	61	799	4209266	4208527	0	1327	DHAP	99.688	4165	13	0	1	4165	4208526	4204362	0	7620
ATCC_25922_reference	OZ038985.1	99.054	740	6	1	61	799	4467212	4466473	0	1327	DHAP	99.688	4165	13	0	1	4165	4466472	4462308	0	7620
ATCC_25922_reference	OZ038988.1	99.054	740	6	1	61	799	4599384	4598645	0	1327	DHAP	99.688	4165	13	0	1	4165	4598644	4594480	0	7620
ATCC_25922_reference	OZ039005.1	99.053	739	7	0	61	799	4517563	4516825	0	1327	DHAP	99.688	4165	13	0	1	4165	4516824	4512660	0	7620
ATCC_25922_reference	OZ039010.1	99.054	740	6	1	61	799	4503948	4503209	0	1327	DHAP	99.688	4165	13	0	1	4165	4503208	4499044	0	7620
ATCC_25922_reference	OZ039013.1	99.054	740	6	1	61	799	4321415	4320676	0	1327	DHAP	99.688	4165	13	0	1	4165	4320675	4316511	0	7620
ATCC_25922_reference	OZ039077.1	99.054	740	6	1	61	799	4495537	4494798	0	1327	DHAP	99.688	4165	13	0	1	4165	4494797	4490633	0	7620
ATCC_25922_reference	OZ039084.1	99.054	740	6	1	61	799	461385	462124	0	1327	DHAP	99.688	4165	13	0	1	4165	462125	466289	0	7620
ATCC_25922_reference	OZ039119.1	98.919	740	7	1	61	799	4313983	4313244	0	1321	DHAP	99.688	4165	13	0	1	4165	4313243	4309079	0	7620
ATCC_25922_reference	OZ039148.1	99.054	740	6	1	61	799	4266717	4265978	0	1327	DHAP	99.688	4165	13	0	1	4165	4265977	4261813	0	7620
ATCC_25922_reference	OZ039162.1	99.054	740	6	1	61	799	4549223	4548484	0	1327	DHAP	99.688	4165	13	0	1	4165	4548483	4544319	0	7620
ATCC_25922_reference	OZ039167.1	99.054	740	6	1	61	799	4428240	4427501	0	1327	DHAP	99.688	4165	13	0	1	4165	4427500	4423336	0	7620
ATCC_25922_reference	OZ039192.1	98.919	740	7	1	61	799	4470312	4469573	0	1321	DHAP	99.688	4165	13	0	1	4165	4469572	4465408	0	7620
ATCC_25922_reference	OZ039196.1	99.054	740	6	1	61	799	4468579	4467840	0	1327	DHAP	99.688	4165	13	0	1	4165	4467839	4463675	0	7620
ATCC_25922_reference	OZ039234.1	99.054	740	6	1	61	799	4512359	4511620	0	1327	DHAP	99.688	4165	13	0	1	4165	4511619	4507455	0	7620
ATCC_25922_reference	OZ039245.1	99.054	740	6	1	61	799	4308473	4307734	0	1327	DHAP	99.688	4165	13	0	1	4165	4307733	4303569	0	7620
ATCC_25922_reference	OZ039287.1	99.054	740	6	1	61	799	4101370	4100631	0	1327	DHAP	99.688	4165	13	0	1	4165	4100630	4096466	0	7620
ATCC_25922_reference	OZ039301.1	99.054	740	6	1	61	799	4241562	4240823	0	1327	DHAP	99.688	4165	13	0	1	4165	4240822	4236658	0	7620
ATCC_25922_reference	OZ039328.1	99.054	740	6	1	61	799	4493332	4492593	0	1327	DHAP	99.688	4165	13	0	1	4165	4492592	4488428	0	7620
ATCC_25922_reference	OZ039380.1	99.054	740	6	1	61	799	4466820	4466081	0	1327	DHAP	99.688	4165	13	0	1	4165	4466080	4461916	0	7620
ATCC_25922_reference	OZ039393.1	99.054	740	6	1	61	799	545282	546021	0	1327	DHAP	99.688	4165	13	0	1	4165	546022	550186	0	7620
ATCC_25922_reference	OZ039406.1	99.054	740	6	1	61	799	4277158	4276419	0	1327	DHAP	99.688	4165	13	0	1	4165	4276418	4272254	0	7620
ATCC_25922_reference	OZ039426.1	99.054	740	6	1	61	799	4400218	4399479	0	1327	DHAP	99.688	4165	13	0	1	4165	4399478	4395314	0	7620
ATCC_25922_reference	OZ039457.1	99.054	740	6	1	61	799	4246176	4245437	0	1327	DHAP	99.688	4165	13	0	1	4165	4245436	4241272	0	7620
ATCC_25922_reference	OZ039464.1	99.054	740	6	1	61	799	4473233	4472494	0	1327	DHAP	99.688	4165	13	0	1	4165	4472493	4468329	0	7620
ATCC_25922_reference	OZ039470.1	99.054	740	6	1	61	799	4466718	4465979	0	1327	DHAP	99.688	4165	13	0	1	4165	4465978	4461814	0	7620
ATCC_25922_reference	OZ039476.1	99.054	740	6	1	61	799	4545440	4544701	0	1327	DHAP	99.688	4165	13	0	1	4165	4544700	4540536	0	7620
ATCC_25922_reference	OZ039479.1	99.054	740	6	1	61	799	4454428	4453689	0	1327	DHAP	99.688	4165	13	0	1	4165	4453688	4449524	0	7620
ATCC_25922_reference	OZ039484.1	98.919	740	7	1	61	799	4265286	4264547	0	1321	DHAP	99.688	4165	13	0	1	4165	4264546	4260382	0	7620
ATCC_25922_reference	OZ039488.1	98.919	740	7	1	61	799	4472582	4471843	0	1321	DHAP	99.688	4165	13	0	1	4165	4471842	4467678	0	7620
ATCC_25922_reference	OZ039509.1	99.054	740	6	1	61	799	4520095	4519356	0	1327	DHAP	99.688	4165	13	0	1	4165	4519355	4515191	0	7620
ATCC_25922_reference	OZ039521.1	98.919	740	7	1	61	799	4459455	4458716	0	1321	DHAP	99.688	4165	13	0	1	4165	4458715	4454551	0	7620
ATCC_25922_reference	OZ039537.1	99.054	740	6	1	61	799	4458104	4457365	0	1327	DHAP	99.688	4165	13	0	1	4165	4457364	4453200	0	7620
ATCC_25922_reference	OZ039540.1	99.054	740	6	1	61	799	4422571	4421832	0	1327	DHAP	99.688	4165	13	0	1	4165	4421831	4417667	0	7620
ATCC_25922_reference	OZ039565.1	99.054	740	6	1	61	799	4358787	4358048	0	1327	DHAP	99.688	4165	13	0	1	4165	4358047	4353883	0	7620
ATCC_25922_reference	OZ039581.1	99.054	740	6	1	61	799	4443610	4442871	0	1327	DHAP	99.688	4165	13	0	1	4165	4442870	4438706	0	7620
ATCC_25922_reference	OZ039641.1	99.054	740	6	1	61	799	4425284	4424545	0	1327	DHAP	99.688	4165	13	0	1	4165	4424544	4420380	0	7620
ATCC_25922_reference	OZ039661.1	99.054	740	6	1	61	799	4479619	4478880	0	1327	DHAP	99.688	4165	13	0	1	4165	4478879	4474715	0	7620
ATCC_25922_reference	OZ039677.1	99.054	740	6	1	61	799	4482611	4481872	0	1327	DHAP	99.688	4165	13	0	1	4165	4481871	4477707	0	7620
ATCC_25922_reference	OZ039736.1	99.054	740	6	1	61	799	4268222	4267483	0	1327	DHAP	99.688	4165	13	0	1	4165	4267482	4263318	0	7620
ATCC_25922_reference	OZ039764.1	99.054	740	6	1	61	799	4560087	4559348	0	1327	DHAP	99.688	4165	13	0	1	4165	4559347	4555183	0	7620
ATCC_25922_reference	OZ039770.1	99.054	740	6	1	61	799	4457991	4457252	0	1327	DHAP	99.688	4165	13	0	1	4165	4457251	4453087	0	7620
ATCC_25922_reference	OZ039772.1	99.054	740	6	1	61	799	4130934	4130195	0	1327	DHAP	99.688	4165	13	0	1	4165	4130194	4126030	0	7620
ATCC_25922_reference	OZ039822.1	98.919	740	7	1	61	799	4233497	4232758	0	1321	DHAP	99.688	4165	13	0	1	4165	4232757	4228593	0	7620
ATCC_25922_reference	OZ039831.1	99.054	740	6	1	61	799	4524392	4523653	0	1327	DHAP	99.688	4165	13	0	1	4165	4523652	4519488	0	7620
ATCC_25922_reference	OZ039843.1	99.054	740	6	1	61	799	4155756	4155017	0	1327	DHAP	99.688	4165	13	0	1	4165	4155016	4150852	0	7620
ATCC_25922_reference	OZ039850.1	99.054	740	6	1	61	799	4315816	4315077	0	1327	DHAP	99.688	4165	13	0	1	4165	4315076	4310912	0	7620
ATCC_25922_reference	OZ039853.1	99.054	740	6	1	61	799	4495868	4495129	0	1327	DHAP	99.688	4165	13	0	1	4165	4495128	4490964	0	7620
ATCC_25922_reference	OZ039874.1	99.054	740	6	1	61	799	4452427	4451688	0	1327	DHAP	99.688	4165	13	0	1	4165	4451687	4447523	0	7620
ATCC_25922_reference	OZ039922.1	99.054	740	6	1	61	799	4523600	4522861	0	1327	DHAP	99.688	4165	13	0	1	4165	4522860	4518696	0	7620
ATCC_25922_reference	OZ039943.1	98.919	740	7	1	61	799	4283375	4282636	0	1321	DHAP	99.688	4165	13	0	1	4165	4282635	4278471	0	7620
ATCC_25922_reference	OZ039964.1	99.054	740	6	1	61	799	4441159	4440420	0	1327	DHAP	99.688	4165	13	0	1	4165	4440419	4436255	0	7620
ATCC_25922_reference	OZ039967.1	99.054	740	6	1	61	799	4451558	4450819	0	1327	DHAP	99.688	4165	13	0	1	4165	4450818	4446654	0	7620
ATCC_25922_reference	OZ039975.1	98.919	740	7	1	61	799	4436894	4436155	0	1321	DHAP	99.688	4165	13	0	1	4165	4436154	4431990	0	7620
ATCC_25922_reference	OZ039993.1	99.054	740	6	1	61	799	4425957	4425218	0	1327	DHAP	99.688	4165	13	0	1	4165	4425217	4421053	0	7620
ATCC_25922_reference	OZ040024.1	99.054	740	6	1	61	799	4470256	4469517	0	1327	DHAP	99.688	4165	13	0	1	4165	4469516	4465352	0	7620
ATCC_25922_reference	OZ040043.1	99.054	740	6	1	61	799	4351105	4350366	0	1327	DHAP	99.688	4165	13	0	1	4165	4350365	4346201	0	7620
ATCC_25922_reference	OZ040079.1	99.054	740	6	1	61	799	4099553	4098814	0	1327	DHAP	99.688	4165	13	0	1	4165	4098813	4094649	0	7620
ATCC_25922_reference	OZ040101.1	98.919	740	7	1	61	799	4378935	4378196	0	1321	DHAP	99.688	4165	13	0	1	4165	4378195	4374031	0	7620
ATCC_25922_reference	OZ040108.1	99.054	740	6	1	61	799	4467955	4467216	0	1327	DHAP	99.688	4165	13	0	1	4165	4467215	4463051	0	7620
ATCC_25922_reference	OZ040127.1	99.054	740	6	1	61	799	4450526	4449787	0	1327	DHAP	99.688	4165	13	0	1	4165	4449786	4445622	0	7620
ATCC_25922_reference	OZ040131.1	99.054	740	6	1	61	799	4542458	4541719	0	1327	DHAP	99.688	4165	13	0	1	4165	4541718	4537554	0	7620
ATCC_25922_reference	OZ040137.1	99.054	740	6	1	61	799	4519383	4518644	0	1327	DHAP	99.688	4165	13	0	1	4165	4518643	4514479	0	7620
ATCC_25922_reference	OZ040144.1	99.054	740	6	1	61	799	4492357	4491618	0	1327	DHAP	99.688	4165	13	0	1	4165	4491617	4487453	0	7620
ATCC_25922_reference	OZ040170.1	99.054	740	6	1	61	799	4261512	4260773	0	1327	DHAP	99.688	4165	13	0	1	4165	4260772	4256608	0	7620
ATCC_25922_reference	OZ040230.1	99.054	740	6	1	61	799	4319206	4318467	0	1327	DHAP	99.688	4165	13	0	1	4165	4318466	4314302	0	7620
ATCC_25922_reference	OZ040249.1	99.15	353	3	0	447	799	4282519	4282167	1.56e-180	636	DHAP	99.688	4165	13	0	1	4165	4282166	4278002	0	7620
ATCC_25922_reference	OZ040255.1	98.919	740	7	1	61	799	4428715	4427976	0	1321	DHAP	99.688	4165	13	0	1	4165	4427975	4423811	0	7620
ATCC_25922_reference	OZ040277.1	99.054	740	6	1	61	799	4498460	4497721	0	1327	DHAP	99.688	4165	13	0	1	4165	4497720	4493556	0	7620
ATCC_25922_reference	OZ040287.1	98.919	740	7	1	61	799	4166103	4165364	0	1321	DHAP	99.688	4165	13	0	1	4165	4165363	4161199	0	7620
ATCC_25922_reference	OZ040318.1	99.054	740	6	1	61	799	4529524	4528785	0	1327	DHAP	99.688	4165	13	0	1	4165	4528784	4524620	0	7620
ATCC_25922_reference	OZ040333.1	99.054	740	6	1	61	799	4507984	4507245	0	1327	DHAP	99.688	4165	13	0	1	4165	4507244	4503080	0	7620
ATCC_25922_reference	OZ040338.1	99.054	740	6	1	61	799	4434250	4433511	0	1327	DHAP	99.688	4165	13	0	1	4165	4433510	4429346	0	7620
ATCC_25922_reference	OZ040347.1	99.16	595	5	0	205	799	4217877	4217283	0	1072	DHAP	99.688	4165	13	0	1	4165	4217282	4213118	0	7620
ATCC_25922_reference	OZ040390.1	99.054	740	6	1	61	799	4291176	4290437	0	1327	DHAP	99.688	4165	13	0	1	4165	4290436	4286272	0	7620
ATCC_25922_reference	OZ040402.1	99.054	740	6	1	61	799	4508319	4507580	0	1327	DHAP	99.688	4165	13	0	1	4165	4507579	4503415	0	7620
ATCC_25922_reference	OZ040441.1	99.054	740	6	1	61	799	4586828	4586089	0	1327	DHAP	99.688	4165	13	0	1	4165	4586088	4581924	0	7620
ATCC_25922_reference	OZ040468.1	99.054	740	6	1	61	799	4444487	4443748	0	1327	DHAP	99.688	4165	13	0	1	4165	4443747	4439583	0	7620
ATCC_25922_reference	OZ040500.1	99.054	740	6	1	61	799	4498672	4497933	0	1327	DHAP	99.688	4165	13	0	1	4165	4497932	4493768	0	7620
ATCC_25922_reference	OZ040512.1	99.054	740	6	1	61	799	4495509	4494770	0	1327	DHAP	99.688	4165	13	0	1	4165	4494769	4490605	0	7620
ATCC_25922_reference	OZ040520.1	99.054	740	6	1	61	799	4390471	4389732	0	1327	DHAP	99.688	4165	13	0	1	4165	4389731	4385567	0	7620
ATCC_25922_reference	OZ040522.1	99.054	740	6	1	61	799	4419259	4418520	0	1327	DHAP	99.688	4165	13	0	1	4165	4418519	4414355	0	7620
ATCC_25922_reference	OZ040525.1	99.054	740	6	1	61	799	4284789	4284050	0	1327	DHAP	99.688	4165	13	0	1	4165	4284049	4279885	0	7620
ATCC_25922_reference	OZ040536.1	99.054	740	6	1	61	799	4410378	4409639	0	1327	DHAP	99.688	4165	13	0	1	4165	4409638	4405474	0	7620
ATCC_25922_reference	OZ040558.1	99.054	740	6	1	61	799	4138929	4138190	0	1327	DHAP	99.688	4165	13	0	1	4165	4138189	4134025	0	7620
ATCC_25922_reference	OZ040627.1	99.054	740	6	1	61	799	4403267	4402528	0	1327	DHAP	99.688	4165	13	0	1	4165	4402527	4398363	0	7620
ATCC_25922_reference	OZ040695.1	99.054	740	6	1	61	799	4468031	4467292	0	1327	DHAP	99.688	4165	13	0	1	4165	4467291	4463127	0	7620
ATCC_25922_reference	OZ040699.1	99.054	740	6	1	61	799	4560761	4560022	0	1327	DHAP	99.688	4165	13	0	1	4165	4560021	4555857	0	7620
ATCC_25922_reference	OZ040800.1	99.054	740	6	1	61	799	4467919	4467180	0	1327	DHAP	99.688	4165	13	0	1	4165	4467179	4463015	0	7620
ATCC_25922_reference	OZ040854.1	99.054	740	6	1	61	799	4541594	4540855	0	1327	DHAP	99.688	4165	13	0	1	4165	4540854	4536690	0	7620
ATCC_25922_reference	OZ040877.1	99.054	740	6	1	61	799	4372244	4371505	0	1327	DHAP	99.688	4165	13	0	1	4165	4371504	4367340	0	7620
ATCC_25922_reference	OZ040903.1	99.054	740	6	1	61	799	4513808	4513069	0	1327	DHAP	99.688	4165	13	0	1	4165	4513068	4508904	0	7620
ATCC_25922_reference	OZ040914.1	99.054	740	6	1	61	799	4494500	4493761	0	1327	DHAP	99.688	4165	13	0	1	4165	4493760	4489596	0	7620
ATCC_25922_reference	OZ040962.1	99.054	740	6	1	61	799	4427479	4426740	0	1327	DHAP	99.688	4165	13	0	1	4165	4426739	4422575	0	7620
ATCC_25922_reference	OZ043766.1	99.054	740	6	1	61	799	4526197	4525458	0	1327	DHAP	99.688	4165	13	0	1	4165	4525457	4521293	0	7620
ATCC_25922_reference	OZ043773.1	99.054	740	6	1	61	799	4568113	4567374	0	1327	DHAP	99.688	4165	13	0	1	4165	4567373	4563209	0	7620
ATCC_25922_reference	OZ043778.1	99.054	740	6	1	61	799	4396090	4395351	0	1327	DHAP	99.688	4165	13	0	1	4165	4395350	4391186	0	7620
ATCC_25922_reference	OZ043782.1	99.054	740	6	1	61	799	4484843	4484104	0	1327	DHAP	99.688	4165	13	0	1	4165	4484103	4479939	0	7620
ATCC_25922_reference	OZ043834.1	99.054	740	6	1	61	799	4503107	4502368	0	1327	DHAP	99.688	4165	13	0	1	4165	4502367	4498203	0	7620
ATCC_25922_reference	OZ043845.1	99.053	739	7	0	61	799	4467667	4466929	0	1327	DHAP	99.688	4165	13	0	1	4165	4466928	4462764	0	7620
ATCC_25922_reference	OZ043854.1	99.054	740	6	1	61	799	4425320	4424581	0	1327	DHAP	99.688	4165	13	0	1	4165	4424580	4420416	0	7620
ATCC_25922_reference	OZ043886.1	99.054	740	6	1	61	799	4389028	4388289	0	1327	DHAP	99.688	4165	13	0	1	4165	4388288	4384124	0	7620
ATCC_25922_reference	OZ043908.1	99.054	740	6	1	61	799	4489629	4488890	0	1327	DHAP	99.688	4165	13	0	1	4165	4488889	4484725	0	7620
ATCC_25922_reference	OZ043948.1	99.053	739	7	0	61	799	4533578	4532840	0	1327	DHAP	99.688	4165	13	0	1	4165	4532839	4528675	0	7620
ATCC_25922_reference	OZ121072.1	99.054	740	6	1	61	799	3514518	3515257	0	1327	DHAP	99.688	4165	13	0	1	4165	3515258	3519422	0	7620
ATCC_25922_reference	OZ121081.1	99.054	740	6	1	61	799	3492154	3492893	0	1327	DHAP	99.688	4165	13	0	1	4165	3492894	3497058	0	7620
ATCC_25922_reference	OZ121091.1	99.053	739	7	0	61	799	2532749	2532011	0	1327	DHAP	99.688	4165	13	0	1	4165	2532010	2527846	0	7620
ATCC_25922_reference	CP070098.1	99.053	739	7	0	61	799	4978215	4978953	0	1327	DHAP	99.689	3854	12	0	1	3854	4978954	4982807	0	7051
ATCC_25922_reference	CP145622.1	99.054	740	6	1	61	799	3524175	3524914	0	1327	DHAP	99.693	3903	12	0	1	3903	3524915	3528817	0	7142
ATCC_25922_reference	CP146681.1	99.007	705	6	1	96	799	4444586	4443882	0	1262	DHAP	99.726	3289	8	1	1	3289	4443881	4440594	0	6023
ATCC_25922_reference	CP126937.1	99.054	740	6	1	61	799	4168968	4168229	0	1327	DHAP	99.726	3655	10	0	1	3655	4168228	4164574	0	6695
ATCC_25922_reference	CP184927.1	99.053	739	7	0	61	799	2747586	2748324	0	1327	DHAP	99.756	3695	9	0	1	3695	2748325	2752019	0	6774
ATCC_25922_reference	OZ039856.1	98.919	740	7	1	61	799	4305723	4304984	0	1321	DHAP	99.756	3695	9	0	1	3695	4304983	4301289	0	6774
ATCC_25922_reference	CP041302.1	99.054	740	6	1	61	799	4131997	4131258	0	1327	DHAP	99.765	3405	7	1	1	3404	4131257	4127853	0	6242
ATCC_25922_reference	CP107284.1	98.919	740	7	1	61	799	4331020	4330281	0	1321	DHAP	99.777	3142	7	0	1	3142	4330280	4327139	0	5764
ATCC_25922_reference	LR740758.1	98.919	740	6	2	61	799	4992538	4993276	0	1321	DHAP	99.797	3455	7	0	1	3455	4993277	4996731	0	6342
ATCC_25922_reference	AP027450.1	99.719	713	0	1	87	799	1176590	1177300	0	1304	DHAP	99.808	4165	0	8	1	4165	1177301	1181457	0	7640
ATCC_25922_reference	CP054241.1	99.86	713	0	1	87	799	467714	467003	0	1310	DHAP	99.832	4165	0	7	1	4165	467002	462845	0	7646
ATCC_25922_reference	CP063459.1	99.875	799	1	0	1	799	353916	353118	0	1471	DHAP	99.88	4165	5	0	1	4165	353117	348953	0	7664
ATCC_25922_reference	CP007442.1	100	799	0	0	1	799	4763754	4764552	0	1476	DHAP	99.904	4165	4	0	1	4165	4764553	4768717	0	7670
ATCC_25922_reference	CP007491.1	100	799	0	0	1	799	4755508	4756306	0	1476	DHAP	99.904	4165	4	0	1	4165	4756307	4760471	0	7670
ATCC_25922_reference	CP051692.1	100	799	0	0	1	799	12235	13033	0	1476	DHAP	99.904	4167	2	2	1	4165	13034	17200	0	7672
ATCC_25922_reference	CP076654.1	100	799	0	0	1	799	4140430	4139632	0	1476	DHAP	99.904	4165	4	0	1	4165	4139631	4135467	0	7670
ATCC_25922_reference	CP109953.1	100	799	0	0	1	799	2913940	2913142	0	1476	DHAP	99.904	4165	4	0	1	4165	2913141	2908977	0	7670
ATCC_25922_reference	CP129279.1	100	799	0	0	1	799	4108996	4108198	0	1476	DHAP	99.904	4165	4	0	1	4165	4108197	4104033	0	7670
ATCC_25922_reference	CP162303.1	100	799	0	0	1	799	4235368	4234570	0	1476	DHAP	99.904	4165	4	0	1	4165	4234569	4230405	0	7670
ATCC_25922_reference	CP165476.1	99.75	799	1	1	1	799	4200838	4201635	0	1463	DHAP	99.904	4166	2	2	1	4165	4201636	4205800	0	7670
ATCC_25922_reference	OZ038642.1	100	713	0	0	87	799	4273866	4273154	0	1317	DHAP	99.923	3886	1	2	1	3885	4273153	4269269	0	7158
ATCC_25922_reference	CP004009.1	100	799	0	0	1	799	535486	536284	0	1476	DHAP	99.928	4165	3	0	1	4165	536285	540449	0	7675
ATCC_25922_reference	CP044346.1	97.767	806	6	8	1	799	3878963	3879763	0	1378	DHAP	99.928	4165	3	0	1	4165	3879764	3883928	0	7675
ATCC_25922_reference	CP057693.1	100	799	0	0	1	799	4117499	4116701	0	1476	DHAP	99.928	4165	3	0	1	4165	4116700	4112536	0	7675
ATCC_25922_reference	CP060974.1	100	799	0	0	1	799	4171172	4170374	0	1476	DHAP	99.928	4165	3	0	1	4165	4170373	4166209	0	7675
ATCC_25922_reference	CP100933.1	100	799	0	0	1	799	4185564	4184766	0	1476	DHAP	99.928	4165	3	0	1	4165	4184765	4180601	0	7675
ATCC_25922_reference	CP104536.1	100	799	0	0	1	799	3995636	3994838	0	1476	DHAP	99.928	4165	3	0	1	4165	3994837	3990673	0	7675
ATCC_25922_reference	CP142843.1	100	799	0	0	1	799	1202014	1202812	0	1476	DHAP	99.928	4165	3	0	1	4165	1202813	1206977	0	7675
ATCC_25922_reference	CP165090.1	99.875	799	0	1	1	799	5197939	5197142	0	1469	DHAP	99.928	4165	2	1	1	4165	5197141	5192978	0	7673
ATCC_25922_reference	CP181779.1	100	799	0	0	1	799	635681	636479	0	1476	DHAP	99.928	4165	3	0	1	4165	636480	640644	0	7675
ATCC_25922_reference	CP187522.1	100	799	0	0	1	799	4056439	4055641	0	1476	DHAP	99.928	4165	3	0	1	4165	4055640	4051476	0	7675
ATCC_25922_reference	LS992171.1	100	799	0	0	1	799	4075905	4075107	0	1476	DHAP	99.928	4165	3	0	1	4165	4075106	4070942	0	7675
ATCC_25922_reference	OW967975.1	100	799	0	0	1	799	4192247	4191449	0	1476	DHAP	99.928	4165	3	0	1	4165	4191448	4187284	0	7675
ATCC_25922_reference	OW968124.1	100	799	0	0	1	799	4200114	4199316	0	1476	DHAP	99.928	4165	3	0	1	4165	4199315	4195151	0	7675
ATCC_25922_reference	OW968288.1	100	799	0	0	1	799	4177842	4177044	0	1476	DHAP	99.928	4165	3	0	1	4165	4177043	4172879	0	7675
ATCC_25922_reference	AP022105.1	100	799	0	0	1	799	4188073	4187275	0	1476	DHAP	99.952	4165	2	0	1	4165	4187274	4183110	0	7681
ATCC_25922_reference	AP027971.1	100	799	0	0	1	799	4177372	4176574	0	1476	DHAP	99.952	4165	2	0	1	4165	4176573	4172409	0	7681
ATCC_25922_reference	CP014492.1	100	799	0	0	1	799	4694512	4695310	0	1476	DHAP	99.952	4165	1	1	1	4165	4695311	4699474	0	7679
ATCC_25922_reference	CP015074.2	100	799	0	0	1	799	4827295	4826497	0	1476	DHAP	99.952	4165	2	0	1	4165	4826496	4822332	0	7681
ATCC_25922_reference	CP047710.1	100	799	0	0	1	799	4011777	4010979	0	1476	DHAP	99.952	4165	2	0	1	4165	4010978	4006814	0	7681
ATCC_25922_reference	CP055426.1	100	799	0	0	1	799	3985945	3985147	0	1476	DHAP	99.952	4165	2	0	1	4165	3985146	3980982	0	7681
ATCC_25922_reference	CP055964.1	100	799	0	0	1	799	2238442	2239240	0	1476	DHAP	99.952	4165	2	0	1	4165	2239241	2243405	0	7681
ATCC_25922_reference	CP082087.1	99.875	799	1	0	1	799	4701405	4702203	0	1471	DHAP	99.952	4165	2	0	1	4165	4702204	4706368	0	7681
ATCC_25922_reference	CP088869.1	100	799	0	0	1	799	759896	760694	0	1476	DHAP	99.952	4165	2	0	1	4165	760695	764859	0	7681
ATCC_25922_reference	CP091662.1	100	799	0	0	1	799	3983853	3983055	0	1476	DHAP	99.952	4165	2	0	1	4165	3983054	3978890	0	7681
ATCC_25922_reference	CP091700.1	99.875	799	1	0	1	799	608871	609669	0	1471	DHAP	99.952	4165	2	0	1	4165	609670	613834	0	7681
ATCC_25922_reference	CP124471.1	100	799	0	0	1	799	4205477	4204679	0	1476	DHAP	99.952	4165	2	0	1	4165	4204678	4200514	0	7681
ATCC_25922_reference	CP126934.1	99.875	799	1	0	1	799	4282375	4283173	0	1471	DHAP	99.952	4165	2	0	1	4165	4283174	4287338	0	7681
ATCC_25922_reference	CP126955.1	99.875	799	1	0	1	799	362742	363540	0	1471	DHAP	99.952	4165	2	0	1	4165	363541	367705	0	7681
ATCC_25922_reference	CP136993.2	100	799	0	0	1	799	2935176	2934378	0	1476	DHAP	99.952	4165	2	0	1	4165	2934377	2930213	0	7681
ATCC_25922_reference	CP142070.1	100	799	0	0	1	799	4086464	4085666	0	1476	DHAP	99.952	4165	2	0	1	4165	4085665	4081501	0	7681
ATCC_25922_reference	CP145689.1	100	799	0	0	1	799	4180407	4179609	0	1476	DHAP	99.952	4165	2	0	1	4165	4179608	4175444	0	7681
ATCC_25922_reference	CP163586.1	99.875	799	0	1	1	799	663140	663937	0	1469	DHAP	99.952	4165	2	0	1	4165	663938	668102	0	7681
ATCC_25922_reference	CP163712.1	99.875	799	0	1	1	799	358537	357740	0	1469	DHAP	99.952	4165	1	1	1	4165	357739	353576	0	7679
ATCC_25922_reference	CP163857.1	99.875	799	0	1	1	799	4494678	4493881	0	1469	DHAP	99.952	4165	1	1	1	4165	4493880	4489717	0	7679
ATCC_25922_reference	CP164048.1	100	799	0	0	1	799	4371015	4370217	0	1476	DHAP	99.952	4165	2	0	1	4165	4370216	4366052	0	7681
ATCC_25922_reference	CP164065.1	99.875	799	0	1	1	799	587762	588559	0	1469	DHAP	99.952	4165	1	1	1	4165	588560	592723	0	7679
ATCC_25922_reference	CP164070.1	99.875	799	0	1	1	799	624972	625769	0	1469	DHAP	99.952	4165	2	0	1	4165	625770	629934	0	7681
ATCC_25922_reference	CP164197.1	99.875	799	0	1	1	799	4528026	4527229	0	1469	DHAP	99.952	4165	1	1	1	4165	4527228	4523065	0	7679
ATCC_25922_reference	CP164330.1	99.875	799	0	1	1	799	625007	625804	0	1469	DHAP	99.952	4165	1	1	1	4165	625805	629968	0	7679
ATCC_25922_reference	CP164343.1	99.875	799	0	1	1	799	705593	706390	0	1469	DHAP	99.952	4165	1	1	1	4165	706391	710554	0	7679
ATCC_25922_reference	CP164442.1	99.875	799	0	1	1	799	584186	584983	0	1469	DHAP	99.952	4165	1	1	1	4165	584984	589147	0	7679
ATCC_25922_reference	CP164700.1	99.875	799	0	1	1	799	2360523	2359726	0	1469	DHAP	99.952	4165	2	0	1	4165	2359725	2355561	0	7681
ATCC_25922_reference	CP164808.1	99.875	799	0	1	1	799	4633163	4632366	0	1469	DHAP	99.952	4165	1	1	1	4165	4632365	4628202	0	7679
ATCC_25922_reference	CP164878.1	99.75	799	1	1	1	799	3297873	3298670	0	1463	DHAP	99.952	4165	1	1	1	4165	3298671	3302834	0	7679
ATCC_25922_reference	CP165203.1	99.875	799	0	1	1	799	4965237	4964440	0	1469	DHAP	99.952	4166	1	1	1	4165	4964439	4960274	0	7681
ATCC_25922_reference	CP165335.1	100	799	0	0	1	799	2315847	2315049	0	1476	DHAP	99.952	4165	2	0	1	4165	2315048	2310884	0	7681
ATCC_25922_reference	CP165457.1	99.875	799	0	1	1	799	3705337	3706134	0	1469	DHAP	99.952	4165	0	2	1	4165	3706135	3710297	0	7679
ATCC_25922_reference	CP173502.1	100	799	0	0	1	799	3255912	3255114	0	1476	DHAP	99.952	4165	2	0	1	4165	3255113	3250949	0	7681
ATCC_25922_reference	CP182198.1	100	409	0	0	391	799	4012237	4011829	0	756	DHAP	99.952	4165	2	0	1	4165	4011828	4007664	0	7681
ATCC_25922_reference	CP183767.1	100	799	0	0	1	799	1593109	1593907	0	1476	DHAP	99.952	4165	1	1	1	4165	1593908	1598071	0	7679
ATCC_25922_reference	LR882493.1	100	799	0	0	1	799	4155404	4154606	0	1476	DHAP	99.952	4165	2	0	1	4165	4154605	4150441	0	7681
ATCC_25922_reference	OW848980.1	99.875	799	1	0	1	799	4123514	4122716	0	1471	DHAP	99.952	4165	2	0	1	4165	4122715	4118551	0	7681
ATCC_25922_reference	OY754353.1	100	799	0	0	1	799	4117035	4116237	0	1476	DHAP	99.952	4165	1	1	1	4165	4116236	4112073	0	7679
ATCC_25922_reference	OZ038583.1	100	799	0	0	1	799	4249372	4248574	0	1476	DHAP	99.952	4165	2	0	1	4165	4248573	4244409	0	7681
ATCC_25922_reference	OZ038764.1	100	799	0	0	1	799	4168641	4167843	0	1476	DHAP	99.952	4165	2	0	1	4165	4167842	4163678	0	7681
ATCC_25922_reference	OZ038912.1	100	799	0	0	1	799	1698396	1697598	0	1476	DHAP	99.952	4165	2	0	1	4165	1697597	1693433	0	7681
ATCC_25922_reference	OZ038935.1	100	799	0	0	1	799	4253644	4252846	0	1476	DHAP	99.952	4165	2	0	1	4165	4252845	4248681	0	7681
ATCC_25922_reference	OZ039578.1	100	799	0	0	1	799	4193009	4192211	0	1476	DHAP	99.952	4165	2	0	1	4165	4192210	4188046	0	7681
ATCC_25922_reference	OZ039667.1	100	799	0	0	1	799	4194976	4194178	0	1476	DHAP	99.952	4165	2	0	1	4165	4194177	4190013	0	7681
ATCC_25922_reference	OZ040254.1	100	799	0	0	1	799	4249345	4248547	0	1476	DHAP	99.952	4165	2	0	1	4165	4248546	4244382	0	7681
ATCC_25922_reference	OZ040498.1	100	799	0	0	1	799	4134915	4134117	0	1476	DHAP	99.952	4165	2	0	1	4165	4134116	4129952	0	7681
ATCC_25922_reference	OZ040697.1	100	799	0	0	1	799	4156682	4155884	0	1476	DHAP	99.952	4165	2	0	1	4165	4155883	4151719	0	7681
ATCC_25922_reference	OZ040959.1	100	799	0	0	1	799	4204518	4203720	0	1476	DHAP	99.952	4165	2	0	1	4165	4203719	4199555	0	7681
ATCC_25922_reference	OZ043832.1	100	799	0	0	1	799	1104931	1105729	0	1476	DHAP	99.952	4165	2	0	1	4165	1105730	1109894	0	7681
ATCC_25922_reference	CP165060.1	100	409	0	0	391	799	4004273	4003865	0	756	DHAP	99.968	3142	1	0	1	3142	4003864	4000723	0	5797
ATCC_25922_reference	CP123240.1	100	799	0	0	1	799	4421742	4420944	0	1476	DHAP	99.969	3247	0	1	1	3246	4420943	4417697	0	5989
ATCC_25922_reference	CP190018.1	100	799	0	0	1	799	2478173	2477375	0	1476	DHAP	99.969	3247	0	1	1	3246	2477374	2474128	0	5989
ATCC_25922_reference	AP009378.1	100	799	0	0	1	799	4604896	4605694	0	1476	DHAP	99.976	4165	1	0	1	4165	4605695	4609859	0	7686
ATCC_25922_reference	AP022120.1	100	799	0	0	1	799	4108145	4107347	0	1476	DHAP	99.976	4165	1	0	1	4165	4107346	4103182	0	7686
ATCC_25922_reference	AP022171.1	100	799	0	0	1	799	4191472	4190674	0	1476	DHAP	99.976	4165	1	0	1	4165	4190673	4186509	0	7686
ATCC_25922_reference	AP026961.1	100	799	0	0	1	799	3978545	3977747	0	1476	DHAP	99.976	4165	1	0	1	4165	3977746	3973582	0	7686
ATCC_25922_reference	CP012633.1	99.875	799	1	0	1	799	4110332	4109534	0	1471	DHAP	99.976	4165	1	0	1	4165	4109533	4105369	0	7686
ATCC_25922_reference	CP015069.1	100	799	0	0	1	799	3555909	3556707	0	1476	DHAP	99.976	4165	1	0	1	4165	3556708	3560872	0	7686
ATCC_25922_reference	CP015076.1	100	799	0	0	1	799	4409363	4410161	0	1476	DHAP	99.976	4165	1	0	1	4165	4410162	4414326	0	7686
ATCC_25922_reference	CP015159.1	100	799	0	0	1	799	1453444	1454242	0	1476	DHAP	99.976	4165	1	0	1	4165	1454243	1458407	0	7686
ATCC_25922_reference	CP016546.1	99.875	799	1	0	1	799	1676740	1675942	0	1471	DHAP	99.976	4165	1	0	1	4165	1675941	1671777	0	7686
ATCC_25922_reference	CP021288.1	100	799	0	0	1	799	4965411	4966209	0	1476	DHAP	99.976	4165	1	0	1	4165	4966210	4970374	0	7686
ATCC_25922_reference	CP023849.1	100	799	0	0	1	799	5120821	5121619	0	1476	DHAP	99.976	4165	1	0	1	4165	5121620	5125784	0	7686
ATCC_25922_reference	CP029576.1	100	799	0	0	1	799	3844421	3843623	0	1476	DHAP	99.976	4165	1	0	1	4165	3843622	3839458	0	7686
ATCC_25922_reference	CP038383.1	100	799	0	0	1	799	4843121	4842323	0	1476	DHAP	99.976	4165	1	0	1	4165	4842322	4838158	0	7686
ATCC_25922_reference	CP051711.1	100	799	0	0	1	799	3582856	3583654	0	1476	DHAP	99.976	4165	1	0	1	4165	3583655	3587819	0	7686
ATCC_25922_reference	CP051714.1	99.875	799	1	0	1	799	4110323	4109525	0	1471	DHAP	99.976	4165	1	0	1	4165	4109524	4105360	0	7686
ATCC_25922_reference	CP051735.1	100	799	0	0	1	799	3582743	3583541	0	1476	DHAP	99.976	4165	1	0	1	4165	3583542	3587706	0	7686
ATCC_25922_reference	CP053231.1	100	799	0	0	1	799	4034108	4034906	0	1476	DHAP	99.976	4165	1	0	1	4165	4034907	4039071	0	7686
ATCC_25922_reference	CP054245.1	99.86	713	0	1	87	799	3509420	3510131	0	1310	DHAP	99.976	4165	0	1	1	4165	3510132	3514295	0	7685
ATCC_25922_reference	CP054251.1	99.719	713	0	2	87	799	2041873	2042583	0	1304	DHAP	99.976	4165	0	1	1	4165	2042584	2046747	0	7685
ATCC_25922_reference	CP058725.1	100	799	0	0	1	799	2499536	2498738	0	1476	DHAP	99.976	4165	1	0	1	4165	2498737	2494573	0	7686
ATCC_25922_reference	CP059279.1	100	799	0	0	1	799	927148	927946	0	1476	DHAP	99.976	4165	1	0	1	4165	927947	932111	0	7686
ATCC_25922_reference	CP059281.1	100	799	0	0	1	799	1472795	1473593	0	1476	DHAP	99.976	4165	1	0	1	4165	1473594	1477758	0	7686
ATCC_25922_reference	CP060899.1	100	799	0	0	1	799	4046881	4046083	0	1476	DHAP	99.976	4165	1	0	1	4165	4046082	4041918	0	7686
ATCC_25922_reference	CP060914.1	100	799	0	0	1	799	4489575	4488777	0	1476	DHAP	99.976	4165	1	0	1	4165	4488776	4484612	0	7686
ATCC_25922_reference	CP060919.1	100	799	0	0	1	799	4489394	4488596	0	1476	DHAP	99.976	4165	1	0	1	4165	4488595	4484431	0	7686
ATCC_25922_reference	CP060924.1	100	799	0	0	1	799	4154159	4153361	0	1476	DHAP	99.976	4165	1	0	1	4165	4153360	4149196	0	7686
ATCC_25922_reference	CP060933.1	100	799	0	0	1	799	4515523	4514725	0	1476	DHAP	99.976	4165	1	0	1	4165	4514724	4510560	0	7686
ATCC_25922_reference	CP063068.1	100	799	0	0	1	799	4102248	4101450	0	1476	DHAP	99.976	4165	1	0	1	4165	4101449	4097285	0	7686
ATCC_25922_reference	CP063515.1	100	799	0	0	1	799	3722538	3723336	0	1476	DHAP	99.976	4165	1	0	1	4165	3723337	3727501	0	7686
ATCC_25922_reference	CP063983.1	100	799	0	0	1	799	4406569	4405771	0	1476	DHAP	99.976	4165	1	0	1	4165	4405770	4401606	0	7686
ATCC_25922_reference	CP069990.1	100	799	0	0	1	799	2948781	2947983	0	1476	DHAP	99.976	4165	1	0	1	4165	2947982	2943818	0	7686
ATCC_25922_reference	CP070124.1	100	799	0	0	1	799	68441	67643	0	1476	DHAP	99.976	4165	1	0	1	4165	67642	63478	0	7686
ATCC_25922_reference	CP071441.1	100	799	0	0	1	799	3630952	3631750	0	1476	DHAP	99.976	4165	1	0	1	4165	3631751	3635915	0	7686
ATCC_25922_reference	CP071522.1	99.875	799	1	0	1	799	4276642	4275844	0	1471	DHAP	99.976	4165	1	0	1	4165	4275843	4271679	0	7686
ATCC_25922_reference	CP074005.1	100	799	0	0	1	799	4038049	4037251	0	1476	DHAP	99.976	4165	1	0	1	4165	4037250	4033086	0	7686
ATCC_25922_reference	CP082045.1	100	799	0	0	1	799	4832916	4833714	0	1476	DHAP	99.976	4165	1	0	1	4165	4833715	4837879	0	7686
ATCC_25922_reference	CP084678.1	100	799	0	0	1	799	4986544	4987342	0	1476	DHAP	99.976	4165	1	0	1	4165	4987343	4991507	0	7686
ATCC_25922_reference	CP084679.1	100	799	0	0	1	799	4986653	4987451	0	1476	DHAP	99.976	4165	1	0	1	4165	4987452	4991616	0	7686
ATCC_25922_reference	CP085619.1	100	799	0	0	1	799	4129905	4129107	0	1476	DHAP	99.976	4165	1	0	1	4165	4129106	4124942	0	7686
ATCC_25922_reference	CP088393.1	100	799	0	0	1	799	825666	826464	0	1476	DHAP	99.976	4165	1	0	1	4165	826465	830629	0	7686
ATCC_25922_reference	CP088408.1	100	799	0	0	1	799	1310688	1309890	0	1476	DHAP	99.976	4165	1	0	1	4165	1309889	1305725	0	7686
ATCC_25922_reference	CP088413.1	100	799	0	0	1	799	4743053	4742255	0	1476	DHAP	99.976	4165	1	0	1	4165	4742254	4738090	0	7686
ATCC_25922_reference	CP088433.1	100	799	0	0	1	799	2919759	2918961	0	1476	DHAP	99.976	4165	1	0	1	4165	2918960	2914796	0	7686
ATCC_25922_reference	CP088451.1	100	799	0	0	1	799	4571402	4570604	0	1476	DHAP	99.976	4165	1	0	1	4165	4570603	4566439	0	7686
ATCC_25922_reference	CP088461.1	100	799	0	0	1	799	4491202	4490404	0	1476	DHAP	99.976	4165	1	0	1	4165	4490403	4486239	0	7686
ATCC_25922_reference	CP088564.1	100	799	0	0	1	799	3726959	3727757	0	1476	DHAP	99.976	4165	1	0	1	4165	3727758	3731922	0	7686
ATCC_25922_reference	CP088578.1	100	799	0	0	1	799	1339913	1340711	0	1476	DHAP	99.976	4165	1	0	1	4165	1340712	1344876	0	7686
ATCC_25922_reference	CP088632.1	100	799	0	0	1	799	4230026	4229228	0	1476	DHAP	99.976	4165	1	0	1	4165	4229227	4225063	0	7686
ATCC_25922_reference	CP088641.1	100	799	0	0	1	799	719497	720295	0	1476	DHAP	99.976	4165	1	0	1	4165	720296	724460	0	7686
ATCC_25922_reference	CP088652.1	100	799	0	0	1	799	703215	704013	0	1476	DHAP	99.976	4165	1	0	1	4165	704014	708178	0	7686
ATCC_25922_reference	CP088729.1	100	713	0	0	87	799	4029509	4030221	0	1317	DHAP	99.976	4165	1	0	1	4165	4030222	4034386	0	7686
ATCC_25922_reference	CP088795.1	100	799	0	0	1	799	834154	834952	0	1476	DHAP	99.976	4165	1	0	1	4165	834953	839117	0	7686
ATCC_25922_reference	CP088802.1	100	799	0	0	1	799	877939	878737	0	1476	DHAP	99.976	4165	1	0	1	4165	878738	882902	0	7686
ATCC_25922_reference	CP088808.1	100	799	0	0	1	799	720308	721106	0	1476	DHAP	99.976	4165	1	0	1	4165	721107	725271	0	7686
ATCC_25922_reference	CP088818.1	100	799	0	0	1	799	877303	878101	0	1476	DHAP	99.976	4165	1	0	1	4165	878102	882266	0	7686
ATCC_25922_reference	CP088826.1	100	799	0	0	1	799	4245803	4245005	0	1476	DHAP	99.976	4165	1	0	1	4165	4245004	4240840	0	7686
ATCC_25922_reference	CP088833.1	100	799	0	0	1	799	878290	879088	0	1476	DHAP	99.976	4165	1	0	1	4165	879089	883253	0	7686
ATCC_25922_reference	CP088892.1	100	794	0	0	1	794	4184672	4183879	0	1467	DHAP	99.976	4165	1	0	1	4165	4182431	4178267	0	7686
ATCC_25922_reference	CP091044.1	100	799	0	0	1	799	4430553	4429755	0	1476	DHAP	99.976	4165	1	0	1	4165	4429754	4425590	0	7686
ATCC_25922_reference	CP091166.1	100	799	0	0	1	799	4699531	4700329	0	1476	DHAP	99.976	4165	1	0	1	4165	4700330	4704494	0	7686
ATCC_25922_reference	CP093011.1	100	799	0	0	1	799	4815871	4815073	0	1476	DHAP	99.976	4165	1	0	1	4165	4815072	4810908	0	7686
ATCC_25922_reference	CP093068.1	100	799	0	0	1	799	4362665	4361867	0	1476	DHAP	99.976	4165	1	0	1	4165	4361866	4357702	0	7686
ATCC_25922_reference	CP095137.1	100	799	0	0	1	799	4204303	4203505	0	1476	DHAP	99.976	4165	1	0	1	4165	4203504	4199340	0	7686
ATCC_25922_reference	CP095540.1	99.875	799	1	0	1	799	238289	237491	0	1471	DHAP	99.976	4165	1	0	1	4165	237490	233326	0	7686
ATCC_25922_reference	CP097360.1	100	799	0	0	1	799	4200784	4199986	0	1476	DHAP	99.976	4165	1	0	1	4165	4199985	4195821	0	7686
ATCC_25922_reference	CP097367.1	100	799	0	0	1	799	4110887	4110089	0	1476	DHAP	99.976	4165	1	0	1	4165	4110088	4105924	0	7686
ATCC_25922_reference	CP097370.1	100	799	0	0	1	799	4093833	4093035	0	1476	DHAP	99.976	4165	1	0	1	4165	4093034	4088870	0	7686
ATCC_25922_reference	CP098203.1	100	799	0	0	1	799	4234990	4234192	0	1476	DHAP	99.976	4165	1	0	1	4165	4234191	4230027	0	7686
ATCC_25922_reference	CP098219.1	100	799	0	0	1	799	739518	740316	0	1476	DHAP	99.976	4165	1	0	1	4165	740317	744481	0	7686
ATCC_25922_reference	CP102675.1	100	799	0	0	1	799	2087187	2086389	0	1476	DHAP	99.976	4165	1	0	1	4165	2086388	2082224	0	7686
ATCC_25922_reference	CP102679.1	100	799	0	0	1	799	3922590	3921792	0	1476	DHAP	99.976	4165	1	0	1	4165	3921791	3917627	0	7686
ATCC_25922_reference	CP103465.1	100	799	0	0	1	799	4031356	4030558	0	1476	DHAP	99.976	4165	1	0	1	4165	4030557	4026393	0	7686
ATCC_25922_reference	CP103742.1	100	799	0	0	1	799	4130177	4129379	0	1476	DHAP	99.976	4165	1	0	1	4165	4129378	4125214	0	7686
ATCC_25922_reference	CP113486.1	100	799	0	0	1	799	3519935	3520733	0	1476	DHAP	99.976	4165	1	0	1	4165	3520734	3524898	0	7686
ATCC_25922_reference	CP114340.1	100	799	0	0	1	799	4176491	4175693	0	1476	DHAP	99.976	4165	1	0	1	4165	4175692	4171528	0	7686
ATCC_25922_reference	CP114344.1	100	799	0	0	1	799	4176185	4175387	0	1476	DHAP	99.976	4165	1	0	1	4165	4175386	4171222	0	7686
ATCC_25922_reference	CP115390.1	100	799	0	0	1	799	4206099	4205301	0	1476	DHAP	99.976	4165	1	0	1	4165	4205300	4201136	0	7686
ATCC_25922_reference	CP116085.1	100	799	0	0	1	799	4250701	4249903	0	1476	DHAP	99.976	4165	1	0	1	4165	4249902	4245738	0	7686
ATCC_25922_reference	CP123311.1	100	799	0	0	1	799	4154714	4153916	0	1476	DHAP	99.976	4165	1	0	1	4165	4153915	4149751	0	7686
ATCC_25922_reference	CP123313.1	100	799	0	0	1	799	4153164	4152366	0	1476	DHAP	99.976	4165	1	0	1	4165	4152365	4148201	0	7686
ATCC_25922_reference	CP124320.1	100	799	0	0	1	799	980962	981760	0	1476	DHAP	99.976	4165	1	0	1	4165	981761	985925	0	7686
ATCC_25922_reference	CP124322.1	100	799	0	0	1	799	4213345	4212547	0	1476	DHAP	99.976	4165	1	0	1	4165	4212546	4208382	0	7686
ATCC_25922_reference	CP124324.1	100	799	0	0	1	799	4214509	4213711	0	1476	DHAP	99.976	4165	1	0	1	4165	4213710	4209546	0	7686
ATCC_25922_reference	CP124326.1	100	799	0	0	1	799	4213345	4212547	0	1476	DHAP	99.976	4165	1	0	1	4165	4212546	4208382	0	7686
ATCC_25922_reference	CP124334.1	100	799	0	0	1	799	2077277	2076479	0	1476	DHAP	99.976	4165	1	0	1	4165	2076478	2072314	0	7686
ATCC_25922_reference	CP124337.1	100	799	0	0	1	799	4196269	4195471	0	1476	DHAP	99.976	4165	1	0	1	4165	4195470	4191306	0	7686
ATCC_25922_reference	CP124339.1	100	799	0	0	1	799	4214655	4213857	0	1476	DHAP	99.976	4165	1	0	1	4165	4213856	4209692	0	7686
ATCC_25922_reference	CP124341.1	100	799	0	0	1	799	4184449	4183651	0	1476	DHAP	99.976	4165	1	0	1	4165	4183650	4179486	0	7686
ATCC_25922_reference	CP124343.1	100	799	0	0	1	799	4215019	4214221	0	1476	DHAP	99.976	4165	1	0	1	4165	4214220	4210056	0	7686
ATCC_25922_reference	CP124345.1	100	799	0	0	1	799	4214895	4214097	0	1476	DHAP	99.976	4165	1	0	1	4165	4214096	4209932	0	7686
ATCC_25922_reference	CP124347.1	100	799	0	0	1	799	4213347	4212549	0	1476	DHAP	99.976	4165	1	0	1	4165	4212548	4208384	0	7686
ATCC_25922_reference	CP124357.1	100	799	0	0	1	799	4208516	4207718	0	1476	DHAP	99.976	4165	1	0	1	4165	4207717	4203553	0	7686
ATCC_25922_reference	CP124359.1	100	799	0	0	1	799	4213353	4212555	0	1476	DHAP	99.976	4165	1	0	1	4165	4212554	4208390	0	7686
ATCC_25922_reference	CP124475.1	100	799	0	0	1	799	4310559	4309761	0	1476	DHAP	99.976	4165	1	0	1	4165	4309760	4305596	0	7686
ATCC_25922_reference	CP124481.1	100	799	0	0	1	799	901592	902390	0	1476	DHAP	99.976	4165	1	0	1	4165	902391	906555	0	7686
ATCC_25922_reference	CP124483.1	100	799	0	0	1	799	4146994	4146196	0	1476	DHAP	99.976	4165	1	0	1	4165	4146195	4142031	0	7686
ATCC_25922_reference	CP124487.1	100	799	0	0	1	799	4216314	4215516	0	1476	DHAP	99.976	4165	1	0	1	4165	4215515	4211351	0	7686
ATCC_25922_reference	CP124490.1	100	609	0	0	191	799	4076866	4076258	0	1125	DHAP	99.976	4165	1	0	1	4165	4076257	4072093	0	7686
ATCC_25922_reference	CP124492.1	100	799	0	0	1	799	4134913	4134115	0	1476	DHAP	99.976	4165	1	0	1	4165	4134114	4129950	0	7686
ATCC_25922_reference	CP124495.1	100	799	0	0	1	799	4173525	4172727	0	1476	DHAP	99.976	4165	1	0	1	4165	4172726	4168562	0	7686
ATCC_25922_reference	CP124498.1	100	799	0	0	1	799	4200642	4199844	0	1476	DHAP	99.976	4165	1	0	1	4165	4199843	4195679	0	7686
ATCC_25922_reference	CP124500.1	100	799	0	0	1	799	4156337	4155539	0	1476	DHAP	99.976	4165	1	0	1	4165	4155538	4151374	0	7686
ATCC_25922_reference	CP124502.1	100	799	0	0	1	799	875320	876118	0	1476	DHAP	99.976	4165	1	0	1	4165	876119	880283	0	7686
ATCC_25922_reference	CP124506.1	100	799	0	0	1	799	4169387	4168589	0	1476	DHAP	99.976	4165	1	0	1	4165	4168588	4164424	0	7686
ATCC_25922_reference	CP124508.1	100	799	0	0	1	799	4128063	4127265	0	1476	DHAP	99.976	4165	1	0	1	4165	4127264	4123100	0	7686
ATCC_25922_reference	CP124513.1	100	799	0	0	1	799	4206360	4205562	0	1476	DHAP	99.976	4165	1	0	1	4165	4205561	4201397	0	7686
ATCC_25922_reference	CP124515.1	100	799	0	0	1	799	4213075	4212277	0	1476	DHAP	99.976	4165	1	0	1	4165	4212276	4208112	0	7686
ATCC_25922_reference	CP125004.1	100	799	0	0	1	799	4238529	4237731	0	1476	DHAP	99.976	4165	1	0	1	4165	4237730	4233566	0	7686
ATCC_25922_reference	CP127314.1	100	799	0	0	1	799	4814908	4814110	0	1476	DHAP	99.976	4166	0	1	1	4165	4814109	4809944	0	7686
ATCC_25922_reference	CP128916.1	100	799	0	0	1	799	4220977	4220179	0	1476	DHAP	99.976	4165	1	0	1	4165	4220178	4216014	0	7686
ATCC_25922_reference	CP131685.1	100	799	0	0	1	799	1349791	1350589	0	1476	DHAP	99.976	4165	1	0	1	4165	1350590	1354754	0	7686
ATCC_25922_reference	CP133394.1	100	799	0	0	1	799	4028393	4029191	0	1476	DHAP	99.976	4165	1	0	1	4165	4029192	4033356	0	7686
ATCC_25922_reference	CP135235.1	100	799	0	0	1	799	4118341	4117543	0	1476	DHAP	99.976	4165	1	0	1	4165	4117542	4113378	0	7686
ATCC_25922_reference	CP135646.1	100	799	0	0	1	799	4069472	4068674	0	1476	DHAP	99.976	4165	1	0	1	4165	4068673	4064509	0	7686
ATCC_25922_reference	CP135656.1	100	799	0	0	1	799	1977992	1977194	0	1476	DHAP	99.976	4165	1	0	1	4165	1977193	1973029	0	7686
ATCC_25922_reference	CP135685.1	100	799	0	0	1	799	4187136	4186338	0	1476	DHAP	99.976	4165	1	0	1	4165	4186337	4182173	0	7686
ATCC_25922_reference	CP138399.1	99.875	799	1	0	1	799	4486239	4485441	0	1471	DHAP	99.976	4165	1	0	1	4165	4485440	4481276	0	7686
ATCC_25922_reference	CP142953.1	100	799	0	0	1	799	4134815	4134017	0	1476	DHAP	99.976	4165	1	0	1	4165	4134016	4129852	0	7686
ATCC_25922_reference	CP145655.1	100	799	0	0	1	799	4191086	4190288	0	1476	DHAP	99.976	4165	1	0	1	4165	4190287	4186123	0	7686
ATCC_25922_reference	CP146588.1	100	799	0	0	1	799	1689002	1689800	0	1476	DHAP	99.976	4166	0	1	1	4165	1689801	1693966	0	7686
ATCC_25922_reference	CP146663.1	100	799	0	0	1	799	4195357	4194559	0	1476	DHAP	99.976	4165	1	0	1	4165	4194558	4190394	0	7686
ATCC_25922_reference	CP147065.1	100	799	0	0	1	799	1355424	1354626	0	1476	DHAP	99.976	4165	1	0	1	4165	1354625	1350461	0	7686
ATCC_25922_reference	CP147559.1	100	713	0	0	87	799	4323466	4322754	0	1317	DHAP	99.976	4165	1	0	1	4165	4322753	4318589	0	7686
ATCC_25922_reference	CP147561.1	100	713	0	0	87	799	4323685	4322973	0	1317	DHAP	99.976	4165	1	0	1	4165	4322972	4318808	0	7686
ATCC_25922_reference	CP147563.1	100	713	0	0	87	799	4323584	4322872	0	1317	DHAP	99.976	4165	1	0	1	4165	4322871	4318707	0	7686
ATCC_25922_reference	CP147565.1	100	713	0	0	87	799	4321969	4321257	0	1317	DHAP	99.976	4165	1	0	1	4165	4321256	4317092	0	7686
ATCC_25922_reference	CP147567.1	100	799	0	0	1	799	4242055	4241257	0	1476	DHAP	99.976	4165	1	0	1	4165	4241256	4237092	0	7686
ATCC_25922_reference	CP147571.1	100	799	0	0	1	799	4290803	4290005	0	1476	DHAP	99.976	4165	1	0	1	4165	4290004	4285840	0	7686
ATCC_25922_reference	CP147572.1	100	799	0	0	1	799	3966631	3965833	0	1476	DHAP	99.976	4165	1	0	1	4165	3965832	3961668	0	7686
ATCC_25922_reference	CP147574.1	100	799	0	0	1	799	3966632	3965834	0	1476	DHAP	99.976	4165	1	0	1	4165	3965833	3961669	0	7686
ATCC_25922_reference	CP147608.1	100	799	0	0	1	799	4217682	4216884	0	1476	DHAP	99.976	4165	1	0	1	4165	4216883	4212719	0	7686
ATCC_25922_reference	CP147611.1	100	799	0	0	1	799	4217681	4216883	0	1476	DHAP	99.976	4165	1	0	1	4165	4216882	4212718	0	7686
ATCC_25922_reference	CP159118.1	100	799	0	0	1	799	587957	588755	0	1476	DHAP	99.976	4165	1	0	1	4165	588756	592920	0	7686
ATCC_25922_reference	CP159632.1	100	799	0	0	1	799	2646516	2647314	0	1476	DHAP	99.976	4165	1	0	1	4165	2647315	2651479	0	7686
ATCC_25922_reference	CP159633.1	100	799	0	0	1	799	3975897	3975099	0	1476	DHAP	99.976	4165	1	0	1	4165	3975098	3970934	0	7686
ATCC_25922_reference	CP159634.1	100	799	0	0	1	799	590425	591223	0	1476	DHAP	99.976	4165	1	0	1	4165	591224	595388	0	7686
ATCC_25922_reference	CP159635.1	100	799	0	0	1	799	590602	591400	0	1476	DHAP	99.976	4165	1	0	1	4165	591401	595565	0	7686
ATCC_25922_reference	CP159636.1	100	799	0	0	1	799	19910	20708	0	1476	DHAP	99.976	4165	1	0	1	4165	20709	24873	0	7686
ATCC_25922_reference	CP159704.1	100	799	0	0	1	799	2744341	2745139	0	1476	DHAP	99.976	4165	1	0	1	4165	2745140	2749304	0	7686
ATCC_25922_reference	CP161803.1	100	799	0	0	1	799	30717	31515	0	1476	DHAP	99.976	4165	1	0	1	4165	31516	35680	0	7686
ATCC_25922_reference	CP163604.1	99.875	799	0	1	1	799	2869172	2868375	0	1469	DHAP	99.976	4165	1	0	1	4165	2868374	2864210	0	7686
ATCC_25922_reference	CP163610.1	99.875	799	0	1	1	799	569612	570409	0	1469	DHAP	99.976	4165	1	0	1	4165	570410	574574	0	7686
ATCC_25922_reference	CP163619.1	99.875	799	0	1	1	799	1270123	1269326	0	1469	DHAP	99.976	4165	1	0	1	4165	1269325	1265161	0	7686
ATCC_25922_reference	CP163632.1	99.875	799	0	1	1	799	745288	746085	0	1469	DHAP	99.976	4165	1	0	1	4165	746086	750250	0	7686
ATCC_25922_reference	CP163710.1	99.875	799	0	1	1	799	587849	588646	0	1469	DHAP	99.976	4165	1	0	1	4165	588647	592811	0	7686
ATCC_25922_reference	CP163720.1	100	799	0	0	1	799	4517618	4516820	0	1476	DHAP	99.976	4165	1	0	1	4165	4516819	4512655	0	7686
ATCC_25922_reference	CP163823.1	100	799	0	0	1	799	589408	590206	0	1476	DHAP	99.976	4165	1	0	1	4165	590207	594371	0	7686
ATCC_25922_reference	CP163854.1	100	799	0	0	1	799	4197616	4196818	0	1476	DHAP	99.976	4165	1	0	1	4165	4196817	4192653	0	7686
ATCC_25922_reference	CP163871.1	99.875	799	1	0	1	799	4159123	4158325	0	1471	DHAP	99.976	4165	1	0	1	4165	4158324	4154160	0	7686
ATCC_25922_reference	CP163943.1	100	799	0	0	1	799	4187791	4186993	0	1476	DHAP	99.976	4165	1	0	1	4165	4186992	4182828	0	7686
ATCC_25922_reference	CP163954.1	99.75	799	1	1	1	799	3023450	3022653	0	1463	DHAP	99.976	4165	0	1	1	4165	3022652	3018489	0	7685
ATCC_25922_reference	CP163999.1	100	799	0	0	1	799	2101939	2102737	0	1476	DHAP	99.976	4165	1	0	1	4165	2102738	2106902	0	7686
ATCC_25922_reference	CP164003.1	99.75	799	1	1	1	799	572940	573737	0	1463	DHAP	99.976	4165	1	0	1	4165	573738	577902	0	7686
ATCC_25922_reference	CP164005.1	99.875	799	0	1	1	799	4536442	4535645	0	1469	DHAP	99.976	4165	1	0	1	4165	4535644	4531480	0	7686
ATCC_25922_reference	CP164060.1	99.75	799	2	0	1	799	497025	497823	0	1465	DHAP	99.976	4165	1	0	1	4165	497824	501988	0	7686
ATCC_25922_reference	CP164130.1	100	799	0	0	1	799	4197137	4196339	0	1476	DHAP	99.976	4165	1	0	1	4165	4196338	4192174	0	7686
ATCC_25922_reference	CP164165.1	99.86	713	0	1	87	799	3029086	3028375	0	1310	DHAP	99.976	4165	0	1	1	4165	3028374	3024211	0	7685
ATCC_25922_reference	CP164175.1	99.875	799	0	1	1	799	3846406	3845609	0	1469	DHAP	99.976	4165	1	0	1	4165	3845608	3841444	0	7686
ATCC_25922_reference	CP164199.1	99.75	799	1	1	1	799	405541	406338	0	1463	DHAP	99.976	4165	1	0	1	4165	406339	410503	0	7686
ATCC_25922_reference	CP164204.1	100	799	0	0	1	799	4193963	4193165	0	1476	DHAP	99.976	4165	1	0	1	4165	4193164	4189000	0	7686
ATCC_25922_reference	CP164292.1	100	799	0	0	1	799	4197115	4196317	0	1476	DHAP	99.976	4165	1	0	1	4165	4196316	4192152	0	7686
ATCC_25922_reference	CP164311.1	99.875	799	0	1	1	799	2873285	2872488	0	1469	DHAP	99.976	4165	1	0	1	4165	2872487	2868323	0	7686
ATCC_25922_reference	CP164324.1	100	799	0	0	1	799	358546	357748	0	1476	DHAP	99.976	4165	1	0	1	4165	357747	353583	0	7686
ATCC_25922_reference	CP164345.1	99.875	799	0	1	1	799	4452950	4452153	0	1469	DHAP	99.976	4165	1	0	1	4165	4452152	4447988	0	7686
ATCC_25922_reference	CP164391.1	100	799	0	0	1	799	446595	447393	0	1476	DHAP	99.976	4165	1	0	1	4165	447394	451558	0	7686
ATCC_25922_reference	CP164433.1	99.875	799	0	1	1	799	2220882	2220085	0	1469	DHAP	99.976	4165	1	0	1	4165	2220084	2215920	0	7686
ATCC_25922_reference	CP164436.1	99.875	799	0	1	1	799	4796778	4795981	0	1469	DHAP	99.976	4165	0	1	1	4165	4795980	4791817	0	7685
ATCC_25922_reference	CP164479.1	99.875	799	0	1	1	799	4530995	4530198	0	1469	DHAP	99.976	4165	1	0	1	4165	4530197	4526033	0	7686
ATCC_25922_reference	CP164531.1	100	799	0	0	1	799	4237879	4237081	0	1476	DHAP	99.976	4165	1	0	1	4165	4237080	4232916	0	7686
ATCC_25922_reference	CP164706.1	99.875	799	0	1	1	799	4618773	4619570	0	1469	DHAP	99.976	4165	1	0	1	4165	4619571	4623735	0	7686
ATCC_25922_reference	CP164729.1	99.75	799	2	0	1	799	498610	499408	0	1465	DHAP	99.976	4165	1	0	1	4165	499409	503573	0	7686
ATCC_25922_reference	CP164773.1	99.875	799	0	1	1	799	2945196	2944399	0	1469	DHAP	99.976	4165	1	0	1	4165	2944398	2940234	0	7686
ATCC_25922_reference	CP164902.1	100	799	0	0	1	799	4194723	4193925	0	1476	DHAP	99.976	4165	1	0	1	4165	4193924	4189760	0	7686
ATCC_25922_reference	CP164913.1	100	799	0	0	1	799	4195658	4194860	0	1476	DHAP	99.976	4165	1	0	1	4165	4194859	4190695	0	7686
ATCC_25922_reference	CP164948.1	100	799	0	0	1	799	4240754	4239956	0	1476	DHAP	99.976	4165	1	0	1	4165	4239955	4235791	0	7686
ATCC_25922_reference	CP164971.1	99.86	713	0	1	87	799	3371021	3370310	0	1310	DHAP	99.976	4165	0	1	1	4165	3370309	3366146	0	7685
ATCC_25922_reference	CP164977.1	100	799	0	0	1	799	4169839	4169041	0	1476	DHAP	99.976	4165	1	0	1	4165	4169040	4164876	0	7686
ATCC_25922_reference	CP164979.1	100	799	0	0	1	799	4251780	4250982	0	1476	DHAP	99.976	4165	1	0	1	4165	4250981	4246817	0	7686
ATCC_25922_reference	CP165010.1	100	799	0	0	1	799	4078434	4077636	0	1476	DHAP	99.976	4165	1	0	1	4165	4077635	4073471	0	7686
ATCC_25922_reference	CP165096.1	100	799	0	0	1	799	4199029	4198231	0	1476	DHAP	99.976	4165	1	0	1	4165	4198230	4194066	0	7686
ATCC_25922_reference	CP165109.1	99.86	713	0	1	87	799	546958	546247	0	1310	DHAP	99.976	4165	0	1	1	4165	546246	542083	0	7685
ATCC_25922_reference	CP165225.1	99.875	799	0	1	1	799	530537	531334	0	1469	DHAP	99.976	4165	1	0	1	4165	531335	535499	0	7686
ATCC_25922_reference	CP165272.1	99.875	799	1	0	1	799	4191929	4191131	0	1471	DHAP	99.976	4165	1	0	1	4165	4191130	4186966	0	7686
ATCC_25922_reference	CP165283.1	99.875	799	1	0	1	799	4177648	4176850	0	1471	DHAP	99.976	4165	1	0	1	4165	4176849	4172685	0	7686
ATCC_25922_reference	CP165349.1	100	799	0	0	1	799	4092556	4091758	0	1476	DHAP	99.976	4165	1	0	1	4165	4091757	4087593	0	7686
ATCC_25922_reference	CP165354.1	99.875	799	0	1	1	799	4442619	4441822	0	1469	DHAP	99.976	4165	1	0	1	4165	4441821	4437657	0	7686
ATCC_25922_reference	CP165357.1	99.875	799	0	1	1	799	1336981	1336184	0	1469	DHAP	99.976	4165	1	0	1	4165	1336183	1332019	0	7686
ATCC_25922_reference	CP165382.1	99.75	799	1	1	1	799	743358	744155	0	1463	DHAP	99.976	4165	1	0	1	4165	744156	748320	0	7686
ATCC_25922_reference	CP172017.1	100	799	0	0	1	799	4326444	4325646	0	1476	DHAP	99.976	4165	1	0	1	4165	4325645	4321481	0	7686
ATCC_25922_reference	CP172217.1	99.875	799	1	0	1	799	2522257	2521459	0	1471	DHAP	99.976	4165	1	0	1	4165	2521458	2517294	0	7686
ATCC_25922_reference	CP173438.1	100	799	0	0	1	799	3944110	3943312	0	1476	DHAP	99.976	4166	0	1	1	4165	3943311	3939146	0	7686
ATCC_25922_reference	CP173509.1	100	799	0	0	1	799	22346	23144	0	1476	DHAP	99.976	4166	0	1	1	4165	23145	27310	0	7686
ATCC_25922_reference	CP173519.1	100	799	0	0	1	799	3254993	3254195	0	1476	DHAP	99.976	4165	1	0	1	4165	3254194	3250030	0	7686
ATCC_25922_reference	CP173524.1	100	799	0	0	1	799	2308711	2307913	0	1476	DHAP	99.976	4165	1	0	1	4165	2307912	2303748	0	7686
ATCC_25922_reference	CP181638.1	100	799	0	0	1	799	4284089	4283291	0	1476	DHAP	99.976	4165	1	0	1	4165	4283290	4279126	0	7686
ATCC_25922_reference	CP181734.1	100	799	0	0	1	799	4387780	4386982	0	1476	DHAP	99.976	4165	1	0	1	4165	4386981	4382817	0	7686
ATCC_25922_reference	CP181807.1	100	799	0	0	1	799	4317553	4316755	0	1476	DHAP	99.976	4165	1	0	1	4165	4316754	4312590	0	7686
ATCC_25922_reference	CP181816.1	100	799	0	0	1	799	768158	768956	0	1476	DHAP	99.976	4165	1	0	1	4165	768957	773121	0	7686
ATCC_25922_reference	CP183084.1	100	799	0	0	1	799	3066497	3065699	0	1476	DHAP	99.976	4166	0	1	1	4165	3065698	3061533	0	7686
ATCC_25922_reference	CP183089.1	100	799	0	0	1	799	1729472	1728674	0	1476	DHAP	99.976	4166	0	1	1	4165	1728673	1724508	0	7686
ATCC_25922_reference	CP183105.1	100	799	0	0	1	799	1356574	1357372	0	1476	DHAP	99.976	4166	0	1	1	4165	1357373	1361538	0	7686
ATCC_25922_reference	CP183107.1	100	799	0	0	1	799	683810	684608	0	1476	DHAP	99.976	4166	0	1	1	4165	684609	688774	0	7686
ATCC_25922_reference	CP183323.1	100	799	0	0	1	799	718668	719466	0	1476	DHAP	99.976	4165	1	0	1	4165	719467	723631	0	7686
ATCC_25922_reference	CP183663.1	100	799	0	0	1	799	1754296	1753498	0	1476	DHAP	99.976	4165	1	0	1	4165	1753497	1749333	0	7686
ATCC_25922_reference	CP184016.1	100	799	0	0	1	799	4055684	4054886	0	1476	DHAP	99.976	4165	1	0	1	4165	4054885	4050721	0	7686
ATCC_25922_reference	CP184077.1	100	799	0	0	1	799	4103901	4103103	0	1476	DHAP	99.976	4165	1	0	1	4165	4103102	4098938	0	7686
ATCC_25922_reference	CP184911.1	100	799	0	0	1	799	1432564	1431766	0	1476	DHAP	99.976	4166	0	1	1	4165	1431765	1427600	0	7686
ATCC_25922_reference	CP189904.1	100	799	0	0	1	799	4104736	4103938	0	1476	DHAP	99.976	4165	1	0	1	4165	4103937	4099773	0	7686
ATCC_25922_reference	LR134000.1	100	799	0	0	1	799	3989611	3988813	0	1476	DHAP	99.976	4165	1	0	1	4165	3988812	3984648	0	7686
ATCC_25922_reference	LR890334.1	100	799	0	0	1	799	4010492	4011290	0	1476	DHAP	99.976	4165	1	0	1	4165	4011291	4015455	0	7686
ATCC_25922_reference	OX394069.1	100	799	0	0	1	799	4199980	4199182	0	1476	DHAP	99.976	4165	1	0	1	4165	4199181	4195017	0	7686
ATCC_25922_reference	OX637959.1	100	799	0	0	1	799	4162037	4161239	0	1476	DHAP	99.976	4165	1	0	1	4165	4161238	4157074	0	7686
ATCC_25922_reference	OX637961.1	100	799	0	0	1	799	4158158	4157360	0	1476	DHAP	99.976	4165	1	0	1	4165	4157359	4153195	0	7686
ATCC_25922_reference	OZ038310.1	100	799	0	0	1	799	4201093	4200295	0	1476	DHAP	99.976	4165	1	0	1	4165	4200294	4196130	0	7686
ATCC_25922_reference	OZ038553.1	100	799	0	0	1	799	4192990	4192192	0	1476	DHAP	99.976	4165	1	0	1	4165	4192191	4188027	0	7686
ATCC_25922_reference	OZ038616.1	100	799	0	0	1	799	4221396	4220598	0	1476	DHAP	99.976	4165	1	0	1	4165	4220597	4216433	0	7686
ATCC_25922_reference	OZ038623.1	100	799	0	0	1	799	4258191	4257393	0	1476	DHAP	99.976	4165	1	0	1	4165	4257392	4253228	0	7686
ATCC_25922_reference	OZ038714.1	100	799	0	0	1	799	4211098	4210300	0	1476	DHAP	99.976	4165	1	0	1	4165	4210299	4206135	0	7686
ATCC_25922_reference	OZ038725.1	100	799	0	0	1	799	4161943	4161145	0	1476	DHAP	99.976	4165	1	0	1	4165	4161144	4156980	0	7686
ATCC_25922_reference	OZ038757.1	100	799	0	0	1	799	4253594	4252796	0	1476	DHAP	99.976	4165	1	0	1	4165	4252795	4248631	0	7686
ATCC_25922_reference	OZ038761.1	100	799	0	0	1	799	4107091	4106293	0	1476	DHAP	99.976	4165	1	0	1	4165	4106292	4102128	0	7686
ATCC_25922_reference	OZ038769.1	100	799	0	0	1	799	4204929	4204131	0	1476	DHAP	99.976	4165	1	0	1	4165	4204130	4199966	0	7686
ATCC_25922_reference	OZ038787.1	100	799	0	0	1	799	4179112	4178314	0	1476	DHAP	99.976	4165	1	0	1	4165	4178313	4174149	0	7686
ATCC_25922_reference	OZ038796.1	99.875	799	1	0	1	799	4181295	4180497	0	1471	DHAP	99.976	4165	1	0	1	4165	4180496	4176332	0	7686
ATCC_25922_reference	OZ038825.1	100	799	0	0	1	799	4156218	4155420	0	1476	DHAP	99.976	4165	1	0	1	4165	4155419	4151255	0	7686
ATCC_25922_reference	OZ038844.1	100	799	0	0	1	799	4241395	4240597	0	1476	DHAP	99.976	4165	1	0	1	4165	4240596	4236432	0	7686
ATCC_25922_reference	OZ038884.1	99.875	799	1	0	1	799	4235052	4234254	0	1471	DHAP	99.976	4165	1	0	1	4165	4234253	4230089	0	7686
ATCC_25922_reference	OZ038896.1	100	799	0	0	1	799	4161434	4160636	0	1476	DHAP	99.976	4165	1	0	1	4165	4160635	4156471	0	7686
ATCC_25922_reference	OZ038901.1	100	799	0	0	1	799	4129946	4129148	0	1476	DHAP	99.976	4165	1	0	1	4165	4129147	4124983	0	7686
ATCC_25922_reference	OZ038932.1	100	799	0	0	1	799	4253433	4252635	0	1476	DHAP	99.976	4165	1	0	1	4165	4252634	4248470	0	7686
ATCC_25922_reference	OZ038944.1	100	799	0	0	1	799	4240413	4239615	0	1476	DHAP	99.976	4165	1	0	1	4165	4239614	4235450	0	7686
ATCC_25922_reference	OZ038962.1	100	799	0	0	1	799	4258590	4257792	0	1476	DHAP	99.976	4165	1	0	1	4165	4257791	4253627	0	7686
ATCC_25922_reference	OZ038992.1	100	799	0	0	1	799	4194379	4193581	0	1476	DHAP	99.976	4165	1	0	1	4165	4193580	4189416	0	7686
ATCC_25922_reference	OZ039039.1	100	799	0	0	1	799	4256936	4256138	0	1476	DHAP	99.976	4165	1	0	1	4165	4256137	4251973	0	7686
ATCC_25922_reference	OZ039043.1	100	799	0	0	1	799	4024702	4023904	0	1476	DHAP	99.976	4165	1	0	1	4165	4023903	4019739	0	7686
ATCC_25922_reference	OZ039054.1	100	799	0	0	1	799	4199297	4198499	0	1476	DHAP	99.976	4165	1	0	1	4165	4198498	4194334	0	7686
ATCC_25922_reference	OZ039138.1	100	799	0	0	1	799	4081288	4080490	0	1476	DHAP	99.976	4165	1	0	1	4165	4080489	4076325	0	7686
ATCC_25922_reference	OZ039142.1	100	799	0	0	1	799	4197269	4196471	0	1476	DHAP	99.976	4165	1	0	1	4165	4196470	4192306	0	7686
ATCC_25922_reference	OZ039180.1	100	799	0	0	1	799	4201703	4200905	0	1476	DHAP	99.976	4165	1	0	1	4165	4200904	4196740	0	7686
ATCC_25922_reference	OZ039205.1	100	799	0	0	1	799	3514894	3515692	0	1476	DHAP	99.976	4165	1	0	1	4165	3515693	3519857	0	7686
ATCC_25922_reference	OZ039207.1	100	799	0	0	1	799	4199684	4198886	0	1476	DHAP	99.976	4165	1	0	1	4165	4198885	4194721	0	7686
ATCC_25922_reference	OZ039213.1	100	799	0	0	1	799	4197170	4196372	0	1476	DHAP	99.976	4165	1	0	1	4165	4196371	4192207	0	7686
ATCC_25922_reference	OZ039223.1	99.875	799	0	1	1	799	4257501	4256704	0	1469	DHAP	99.976	4165	1	0	1	4165	4256703	4252539	0	7686
ATCC_25922_reference	OZ039241.1	100	799	0	0	1	799	4270325	4269527	0	1476	DHAP	99.976	4165	1	0	1	4165	4269526	4265362	0	7686
ATCC_25922_reference	OZ039243.1	100	799	0	0	1	799	4150343	4149545	0	1476	DHAP	99.976	4165	1	0	1	4165	4149544	4145380	0	7686
ATCC_25922_reference	OZ039257.1	100	799	0	0	1	799	4197365	4196567	0	1476	DHAP	99.976	4165	1	0	1	4165	4196566	4192402	0	7686
ATCC_25922_reference	OZ039263.1	100	799	0	0	1	799	4050587	4049789	0	1476	DHAP	99.976	4165	1	0	1	4165	4049788	4045624	0	7686
ATCC_25922_reference	OZ039288.1	100	799	0	0	1	799	4230580	4229782	0	1476	DHAP	99.976	4165	1	0	1	4165	4229781	4225617	0	7686
ATCC_25922_reference	OZ039319.1	100	799	0	0	1	799	4217731	4216933	0	1476	DHAP	99.976	4165	1	0	1	4165	4216932	4212768	0	7686
ATCC_25922_reference	OZ039349.1	100	799	0	0	1	799	4351149	4350351	0	1476	DHAP	99.976	4165	1	0	1	4165	4350350	4346186	0	7686
ATCC_25922_reference	OZ039410.1	100	799	0	0	1	799	4210763	4209965	0	1476	DHAP	99.976	4165	1	0	1	4165	4209964	4205800	0	7686
ATCC_25922_reference	OZ039417.1	100	799	0	0	1	799	1105961	1106759	0	1476	DHAP	99.976	4165	1	0	1	4165	1106760	1110924	0	7686
ATCC_25922_reference	OZ039422.1	100	799	0	0	1	799	4343711	4342913	0	1476	DHAP	99.976	4165	1	0	1	4165	4342912	4338748	0	7686
ATCC_25922_reference	OZ039429.1	100	799	0	0	1	799	4242025	4241227	0	1476	DHAP	99.976	4165	1	0	1	4165	4241226	4237062	0	7686
ATCC_25922_reference	OZ039431.1	100	799	0	0	1	799	4166538	4165740	0	1476	DHAP	99.976	4165	1	0	1	4165	4165739	4161575	0	7686
ATCC_25922_reference	OZ039482.1	100	799	0	0	1	799	4095219	4094421	0	1476	DHAP	99.976	4165	1	0	1	4165	4094420	4090256	0	7686
ATCC_25922_reference	OZ039561.1	100	799	0	0	1	799	4143804	4143006	0	1476	DHAP	99.976	4165	1	0	1	4165	4143005	4138841	0	7686
ATCC_25922_reference	OZ039599.1	100	799	0	0	1	799	3305591	3306389	0	1476	DHAP	99.976	4165	1	0	1	4165	3306390	3310554	0	7686
ATCC_25922_reference	OZ039611.1	100	799	0	0	1	799	4144052	4143254	0	1476	DHAP	99.976	4165	1	0	1	4165	4143253	4139089	0	7686
ATCC_25922_reference	OZ039645.1	100	799	0	0	1	799	4196774	4195976	0	1476	DHAP	99.976	4165	1	0	1	4165	4195975	4191811	0	7686
ATCC_25922_reference	OZ039703.1	100	799	0	0	1	799	4343061	4342263	0	1476	DHAP	99.976	4165	1	0	1	4165	4342262	4338098	0	7686
ATCC_25922_reference	OZ039712.1	100	799	0	0	1	799	4251965	4251167	0	1476	DHAP	99.976	4165	1	0	1	4165	4251166	4247002	0	7686
ATCC_25922_reference	OZ039724.1	100	799	0	0	1	799	4211426	4210628	0	1476	DHAP	99.976	4165	1	0	1	4165	4210627	4206463	0	7686
ATCC_25922_reference	OZ039776.1	100	799	0	0	1	799	4064252	4063454	0	1476	DHAP	99.976	4165	1	0	1	4165	4063453	4059289	0	7686
ATCC_25922_reference	OZ039791.1	100	799	0	0	1	799	4258060	4257262	0	1476	DHAP	99.976	4165	1	0	1	4165	4257261	4253097	0	7686
ATCC_25922_reference	OZ039794.1	100	799	0	0	1	799	4197382	4196584	0	1476	DHAP	99.976	4165	1	0	1	4165	4196583	4192419	0	7686
ATCC_25922_reference	OZ039834.1	100	799	0	0	1	799	4259001	4258203	0	1476	DHAP	99.976	4165	1	0	1	4165	4258202	4254038	0	7686
ATCC_25922_reference	OZ039848.1	100	799	0	0	1	799	4028502	4027704	0	1476	DHAP	99.976	4165	1	0	1	4165	4027703	4023539	0	7686
ATCC_25922_reference	OZ039910.1	100	799	0	0	1	799	4258944	4258146	0	1476	DHAP	99.976	4165	1	0	1	4165	4258145	4253981	0	7686
ATCC_25922_reference	OZ039933.1	100	799	0	0	1	799	4206139	4205341	0	1476	DHAP	99.976	4165	1	0	1	4165	4205340	4201176	0	7686
ATCC_25922_reference	OZ039936.1	100	799	0	0	1	799	4205838	4205040	0	1476	DHAP	99.976	4165	1	0	1	4165	4205039	4200875	0	7686
ATCC_25922_reference	OZ039991.1	100	799	0	0	1	799	4199652	4198854	0	1476	DHAP	99.976	4165	1	0	1	4165	4198853	4194689	0	7686
ATCC_25922_reference	OZ040007.1	100	799	0	0	1	799	4105713	4104915	0	1476	DHAP	99.976	4165	1	0	1	4165	4104914	4100750	0	7686
ATCC_25922_reference	OZ040011.1	100	799	0	0	1	799	4066383	4065585	0	1476	DHAP	99.976	4165	1	0	1	4165	4065584	4061420	0	7686
ATCC_25922_reference	OZ040015.1	100	799	0	0	1	799	4141873	4141075	0	1476	DHAP	99.976	4165	1	0	1	4165	4141074	4136910	0	7686
ATCC_25922_reference	OZ040035.1	100	799	0	0	1	799	4216379	4215581	0	1476	DHAP	99.976	4165	1	0	1	4165	4215580	4211416	0	7686
ATCC_25922_reference	OZ040038.1	100	799	0	0	1	799	4196261	4195463	0	1476	DHAP	99.976	4165	1	0	1	4165	4195462	4191298	0	7686
ATCC_25922_reference	OZ040041.1	100	799	0	0	1	799	4197374	4196576	0	1476	DHAP	99.976	4165	1	0	1	4165	4196575	4192411	0	7686
ATCC_25922_reference	OZ040063.1	100	799	0	0	1	799	4205404	4204606	0	1476	DHAP	99.976	4165	1	0	1	4165	4204605	4200441	0	7686
ATCC_25922_reference	OZ040082.1	100	799	0	0	1	799	4198779	4197981	0	1476	DHAP	99.976	4165	1	0	1	4165	4197980	4193816	0	7686
ATCC_25922_reference	OZ040091.1	100	799	0	0	1	799	4240002	4239204	0	1476	DHAP	99.976	4165	1	0	1	4165	4239203	4235039	0	7686
ATCC_25922_reference	OZ040181.1	100	799	0	0	1	799	4201320	4200522	0	1476	DHAP	99.976	4165	1	0	1	4165	4200521	4196357	0	7686
ATCC_25922_reference	OZ040206.1	100	799	0	0	1	799	4199012	4198214	0	1476	DHAP	99.976	4165	1	0	1	4165	4198213	4194049	0	7686
ATCC_25922_reference	OZ040208.1	100	799	0	0	1	799	4135766	4134968	0	1476	DHAP	99.976	4165	1	0	1	4165	4134967	4130803	0	7686
ATCC_25922_reference	OZ040219.1	100	799	0	0	1	799	4208470	4207672	0	1476	DHAP	99.976	4165	1	0	1	4165	4207671	4203507	0	7686
ATCC_25922_reference	OZ040261.1	100	799	0	0	1	799	4245623	4244825	0	1476	DHAP	99.976	4165	1	0	1	4165	4244824	4240660	0	7686
ATCC_25922_reference	OZ040315.1	99.875	799	1	0	1	799	4205791	4204993	0	1471	DHAP	99.976	4165	1	0	1	4165	4204992	4200828	0	7686
ATCC_25922_reference	OZ040331.1	100	799	0	0	1	799	4210195	4209397	0	1476	DHAP	99.976	4165	1	0	1	4165	4209396	4205232	0	7686
ATCC_25922_reference	OZ040343.1	100	799	0	0	1	799	4195068	4194270	0	1476	DHAP	99.976	4165	1	0	1	4165	4194269	4190105	0	7686
ATCC_25922_reference	OZ040359.1	100	799	0	0	1	799	4259135	4258337	0	1476	DHAP	99.976	4165	1	0	1	4165	4258336	4254172	0	7686
ATCC_25922_reference	OZ040362.1	100	799	0	0	1	799	4165868	4165070	0	1476	DHAP	99.976	4165	1	0	1	4165	4165069	4160905	0	7686
ATCC_25922_reference	OZ040366.1	100	799	0	0	1	799	4208678	4207880	0	1476	DHAP	99.976	4165	1	0	1	4165	4207879	4203715	0	7686
ATCC_25922_reference	OZ040383.1	100	799	0	0	1	799	4194702	4193904	0	1476	DHAP	99.976	4165	1	0	1	4165	4193903	4189739	0	7686
ATCC_25922_reference	OZ040396.1	100	799	0	0	1	799	4196974	4196176	0	1476	DHAP	99.976	4165	1	0	1	4165	4196175	4192011	0	7686
ATCC_25922_reference	OZ040399.1	100	799	0	0	1	799	4231771	4230973	0	1476	DHAP	99.976	4165	1	0	1	4165	4230972	4226808	0	7686
ATCC_25922_reference	OZ040422.1	100	799	0	0	1	799	4197386	4196588	0	1476	DHAP	99.976	4165	1	0	1	4165	4196587	4192423	0	7686
ATCC_25922_reference	OZ040426.1	100	799	0	0	1	799	4211826	4211028	0	1476	DHAP	99.976	4165	1	0	1	4165	4211027	4206863	0	7686
ATCC_25922_reference	OZ040432.1	100	799	0	0	1	799	4183584	4182786	0	1476	DHAP	99.976	4165	1	0	1	4165	4182785	4178621	0	7686
ATCC_25922_reference	OZ040473.1	100	799	0	0	1	799	4293486	4292688	0	1476	DHAP	99.976	4165	1	0	1	4165	4292687	4288523	0	7686
ATCC_25922_reference	OZ040524.1	100	799	0	0	1	799	4191888	4191090	0	1476	DHAP	99.976	4165	1	0	1	4165	4191089	4186925	0	7686
ATCC_25922_reference	OZ040529.1	100	799	0	0	1	799	4242012	4241214	0	1476	DHAP	99.976	4165	1	0	1	4165	4241213	4237049	0	7686
ATCC_25922_reference	OZ040533.1	100	799	0	0	1	799	4269937	4269139	0	1476	DHAP	99.976	4165	1	0	1	4165	4269138	4264974	0	7686
ATCC_25922_reference	OZ040576.1	100	799	0	0	1	799	4066249	4065451	0	1476	DHAP	99.976	4165	1	0	1	4165	4065450	4061286	0	7686
ATCC_25922_reference	OZ040586.1	100	799	0	0	1	799	4243704	4242906	0	1476	DHAP	99.976	4165	1	0	1	4165	4242905	4238741	0	7686
ATCC_25922_reference	OZ040642.1	100	799	0	0	1	799	4234680	4233882	0	1476	DHAP	99.976	4165	1	0	1	4165	4233881	4229717	0	7686
ATCC_25922_reference	OZ040657.1	100	799	0	0	1	799	4093468	4092670	0	1476	DHAP	99.976	4165	1	0	1	4165	4092669	4088505	0	7686
ATCC_25922_reference	OZ040661.1	100	799	0	0	1	799	4197330	4196532	0	1476	DHAP	99.976	4165	1	0	1	4165	4196531	4192367	0	7686
ATCC_25922_reference	OZ040675.1	100	799	0	0	1	799	4204551	4203753	0	1476	DHAP	99.976	4165	1	0	1	4165	4203752	4199588	0	7686
ATCC_25922_reference	OZ040679.1	99.75	799	2	0	1	799	4112593	4111795	0	1465	DHAP	99.976	4165	1	0	1	4165	4111794	4107630	0	7686
ATCC_25922_reference	OZ040684.1	100	799	0	0	1	799	4195584	4194786	0	1476	DHAP	99.976	4165	1	0	1	4165	4194785	4190621	0	7686
ATCC_25922_reference	OZ040707.1	100	799	0	0	1	799	4290136	4289338	0	1476	DHAP	99.976	4165	1	0	1	4165	4289337	4285173	0	7686
ATCC_25922_reference	OZ040723.1	100	799	0	0	1	799	4250612	4249814	0	1476	DHAP	99.976	4165	1	0	1	4165	4249813	4245649	0	7686
ATCC_25922_reference	OZ040728.1	100	799	0	0	1	799	4094466	4093668	0	1476	DHAP	99.976	4165	1	0	1	4165	4093667	4089503	0	7686
ATCC_25922_reference	OZ040751.1	100	799	0	0	1	799	4237842	4237044	0	1476	DHAP	99.976	4165	1	0	1	4165	4237043	4232879	0	7686
ATCC_25922_reference	OZ040756.1	100	799	0	0	1	799	4093473	4092675	0	1476	DHAP	99.976	4165	1	0	1	4165	4092674	4088510	0	7686
ATCC_25922_reference	OZ040764.1	100	799	0	0	1	799	4091593	4090795	0	1476	DHAP	99.976	4165	1	0	1	4165	4090794	4086630	0	7686
ATCC_25922_reference	OZ040781.1	100	799	0	0	1	799	4230878	4230080	0	1476	DHAP	99.976	4165	1	0	1	4165	4230079	4225915	0	7686
ATCC_25922_reference	OZ040794.1	100	799	0	0	1	799	4240530	4239732	0	1476	DHAP	99.976	4165	1	0	1	4165	4239731	4235567	0	7686
ATCC_25922_reference	OZ040812.1	100	799	0	0	1	799	4199665	4198867	0	1476	DHAP	99.976	4165	1	0	1	4165	4198866	4194702	0	7686
ATCC_25922_reference	OZ040817.1	100	799	0	0	1	799	4145323	4144525	0	1476	DHAP	99.976	4165	1	0	1	4165	4144524	4140360	0	7686
ATCC_25922_reference	OZ040868.1	100	799	0	0	1	799	4197364	4196566	0	1476	DHAP	99.976	4165	1	0	1	4165	4196565	4192401	0	7686
ATCC_25922_reference	OZ040919.1	100	799	0	0	1	799	4228907	4228109	0	1476	DHAP	99.976	4165	1	0	1	4165	4228108	4223944	0	7686
ATCC_25922_reference	OZ040931.1	100	799	0	0	1	799	4232601	4231803	0	1476	DHAP	99.976	4165	1	0	1	4165	4231802	4227638	0	7686
ATCC_25922_reference	OZ040975.1	100	799	0	0	1	799	4193811	4193013	0	1476	DHAP	99.976	4165	1	0	1	4165	4193012	4188848	0	7686
ATCC_25922_reference	OZ041027.1	100	799	0	0	1	799	4238946	4238148	0	1476	DHAP	99.976	4165	1	0	1	4165	4238147	4233983	0	7686
ATCC_25922_reference	OZ042014.1	100	799	0	0	1	799	4194518	4193720	0	1476	DHAP	99.976	4165	1	0	1	4165	4193719	4189555	0	7686
ATCC_25922_reference	OZ042069.1	100	799	0	0	1	799	4097040	4096242	0	1476	DHAP	99.976	4165	1	0	1	4165	4096241	4092077	0	7686
ATCC_25922_reference	OZ043763.1	100	799	0	0	1	799	4107642	4106844	0	1476	DHAP	99.976	4165	1	0	1	4165	4106843	4102679	0	7686
ATCC_25922_reference	OZ043776.1	100	799	0	0	1	799	922316	923114	0	1476	DHAP	99.976	4165	1	0	1	4165	923115	927279	0	7686
ATCC_25922_reference	OZ043787.1	100	799	0	0	1	799	4198912	4198114	0	1476	DHAP	99.976	4165	1	0	1	4165	4198113	4193949	0	7686
ATCC_25922_reference	OZ043880.1	100	799	0	0	1	799	4195773	4194975	0	1476	DHAP	99.976	4165	1	0	1	4165	4194974	4190810	0	7686
ATCC_25922_reference	OZ043893.1	100	799	0	0	1	799	4273896	4273098	0	1476	DHAP	99.976	4165	1	0	1	4165	4273097	4268933	0	7686
ATCC_25922_reference	OZ043945.1	100	799	0	0	1	799	4104464	4103666	0	1476	DHAP	99.976	4165	1	0	1	4165	4103665	4099501	0	7686
ATCC_25922_reference	CP104592.1	100	799	0	0	1	799	4172609	4171811	0	1476	DHAP	100	3071	0	0	1	3071	4171810	4168740	0	5672
ATCC_25922_reference	CP184069.1	100	713	0	0	87	799	4250068	4249356	0	1317	DHAP	100	3433	0	0	1	3433	4249355	4245923	0	6340
ATCC_25922_reference	OZ039688.1	100	799	0	0	1	799	4258637	4257839	0	1476	DHAP	100	3433	0	0	1	3433	4257838	4254406	0	6340
ATCC_25922_reference	AP022362.1	100	799	0	0	1	799	678176	678974	0	1476	DHAP	100	3639	0	0	1	3639	678975	682613	0	6721
ATCC_25922_reference	CP103562.1	100	799	0	0	1	799	4410775	4411573	0	1476	DHAP	100	3826	0	0	1	3826	4411574	4415399	0	7066
ATCC_25922_reference	CP124420.1	100	713	0	0	87	799	3930780	3931492	0	1317	DHAP	100	3826	0	0	1	3826	3931493	3935318	0	7066
ATCC_25922_reference	CP163807.1	99.875	799	0	1	1	799	713059	713856	0	1469	DHAP	100	3844	0	0	1	3844	713857	717700	0	7099
ATCC_25922_reference	AP021998.1	100	713	0	0	87	799	4229506	4228794	0	1317	DHAP	100	4165	0	0	1	4165	4228793	4224629	0	7692
ATCC_25922_reference	AP022032.1	100	713	0	0	87	799	4162206	4161494	0	1317	DHAP	100	4165	0	0	1	4165	4161493	4157329	0	7692
ATCC_25922_reference	AP022064.1	100	713	0	0	87	799	4233957	4233245	0	1317	DHAP	100	4165	0	0	1	4165	4233244	4229080	0	7692
ATCC_25922_reference	AP022525.1	100	799	0	0	1	799	4398044	4397246	0	1476	DHAP	100	4165	0	0	1	4165	4397245	4393081	0	7692
ATCC_25922_reference	AP022533.1	100	799	0	0	1	799	4326336	4325538	0	1476	DHAP	100	4165	0	0	1	4165	4325537	4321373	0	7692
ATCC_25922_reference	AP022549.1	100	713	0	0	87	799	4262352	4261640	0	1317	DHAP	100	4165	0	0	1	4165	4261639	4257475	0	7692
ATCC_25922_reference	AP026476.1	100	713	0	0	87	799	3290880	3291592	0	1317	DHAP	100	4165	0	0	1	4165	3291593	3295757	0	7692
ATCC_25922_reference	AP026484.1	100	713	0	0	87	799	4225134	4224422	0	1317	DHAP	100	4165	0	0	1	4165	4224421	4220257	0	7692
ATCC_25922_reference	AP026518.1	100	713	0	0	87	799	3413364	3414076	0	1317	DHAP	100	4165	0	0	1	4165	3414077	3418241	0	7692
ATCC_25922_reference	AP026788.1	100	799	0	0	1	799	4354749	4353951	0	1476	DHAP	100	4165	0	0	1	4165	4353950	4349786	0	7692
ATCC_25922_reference	AP026794.1	100	799	0	0	1	799	4359499	4358701	0	1476	DHAP	100	4165	0	0	1	4165	4358700	4354536	0	7692
ATCC_25922_reference	AP029163.1	100	713	0	0	87	799	4273133	4272421	0	1317	DHAP	100	4165	0	0	1	4165	4272420	4268256	0	7692
ATCC_25922_reference	AP029248.1	100	799	0	0	1	799	4406201	4405403	0	1476	DHAP	100	4165	0	0	1	4165	4405402	4401238	0	7692
ATCC_25922_reference	AP029249.1	100	799	0	0	1	799	4401504	4400706	0	1476	DHAP	100	4165	0	0	1	4165	4400705	4396541	0	7692
ATCC_25922_reference	AP035801.1	100	799	0	0	1	799	4406096	4405298	0	1476	DHAP	100	4165	0	0	1	4165	4405297	4401133	0	7692
ATCC_25922_reference	CP006784.1	100	799	0	0	1	799	5007247	5008045	0	1476	DHAP	100	4165	0	0	1	4165	5008046	5012210	0	7692
ATCC_25922_reference	CP007799.1	100	799	0	0	1	799	5406372	5405574	0	1476	DHAP	100	4165	0	0	1	4165	5405573	5401409	0	7692
ATCC_25922_reference	CP009072.1	100	799	0	0	1	799	2552982	2553780	0	1476	DHAP	100	4165	0	0	1	4165	2553781	2557945	0	7692
ATCC_25922_reference	CP010876.1	100	713	0	0	87	799	4908463	4907751	0	1317	DHAP	100	4165	0	0	1	4165	4907750	4903586	0	7692
ATCC_25922_reference	CP013658.1	100	799	0	0	1	799	4029951	4030749	0	1476	DHAP	100	4165	0	0	1	4165	4030750	4034914	0	7692
ATCC_25922_reference	CP013831.1	100	799	0	0	1	799	4951136	4951934	0	1476	DHAP	100	4165	0	0	1	4165	4951935	4956099	0	7692
ATCC_25922_reference	CP013835.1	100	799	0	0	1	799	5005926	5006724	0	1476	DHAP	100	4165	0	0	1	4165	5006725	5010889	0	7692
ATCC_25922_reference	CP014316.1	100	799	0	0	1	799	4958373	4959171	0	1476	DHAP	100	4165	0	0	1	4165	4959172	4963336	0	7692
ATCC_25922_reference	CP014497.1	100	713	0	0	87	799	4924008	4924720	0	1317	DHAP	100	4165	0	0	1	4165	4924721	4928885	0	7692
ATCC_25922_reference	CP015085.1	100	799	0	0	1	799	3640951	3641749	0	1476	DHAP	100	4165	0	0	1	4165	3641750	3645914	0	7692
ATCC_25922_reference	CP018953.1	100	713	0	0	87	799	3312083	3312795	0	1317	DHAP	100	4165	0	0	1	4165	3312796	3316960	0	7692
ATCC_25922_reference	CP018970.1	100	713	0	0	87	799	4632524	4631812	0	1317	DHAP	100	4165	0	0	1	4165	4631811	4627647	0	7692
ATCC_25922_reference	CP018979.1	100	799	0	0	1	799	2835748	2836546	0	1476	DHAP	100	4165	0	0	1	4165	2836547	2840711	0	7692
ATCC_25922_reference	CP018991.1	100	799	0	0	1	799	3757983	3758781	0	1476	DHAP	100	4165	0	0	1	4165	3758782	3762946	0	7692
ATCC_25922_reference	CP019000.1	100	713	0	0	87	799	3924922	3925634	0	1317	DHAP	100	4165	0	0	1	4165	3925635	3929799	0	7692
ATCC_25922_reference	CP019015.1	100	799	0	0	1	799	1091800	1091002	0	1476	DHAP	100	4165	0	0	1	4165	1091001	1086837	0	7692
ATCC_25922_reference	CP020116.1	100	713	0	0	87	799	3950648	3949936	0	1317	DHAP	100	4165	0	0	1	4165	3949935	3945771	0	7692
ATCC_25922_reference	CP021179.1	100	713	0	0	87	799	4803973	4803261	0	1317	DHAP	100	4165	0	0	1	4165	4803260	4799096	0	7692
ATCC_25922_reference	CP021454.1	100	713	0	0	87	799	4225836	4225124	0	1317	DHAP	100	4165	0	0	1	4165	4225123	4220959	0	7692
ATCC_25922_reference	CP021935.1	100	799	0	0	1	799	3007022	3007820	0	1476	DHAP	100	4165	0	0	1	4165	3007821	3011985	0	7692
ATCC_25922_reference	CP022686.1	100	799	0	0	1	799	3373725	3374523	0	1476	DHAP	100	4165	0	0	1	4165	3374524	3378688	0	7692
ATCC_25922_reference	CP023826.1	100	713	0	0	87	799	5006866	5007578	0	1317	DHAP	100	4165	0	0	1	4165	5007579	5011743	0	7692
ATCC_25922_reference	CP023844.1	100	799	0	0	1	799	4976568	4977366	0	1476	DHAP	100	4165	0	0	1	4165	4977367	4981531	0	7692
ATCC_25922_reference	CP023853.1	100	799	0	0	1	799	5051629	5052427	0	1476	DHAP	100	4165	0	0	1	4165	5052428	5056592	0	7692
ATCC_25922_reference	CP027851.1	100	799	0	0	1	799	5464	6262	0	1476	DHAP	100	4165	0	0	1	4165	6263	10427	0	7692
ATCC_25922_reference	CP028483.1	100	713	0	0	87	799	4282032	4281320	0	1317	DHAP	100	4165	0	0	1	4165	4281319	4277155	0	7692
ATCC_25922_reference	CP029420.1	100	713	0	0	87	799	3796080	3795368	0	1317	DHAP	100	4165	0	0	1	4165	3795367	3791203	0	7692
ATCC_25922_reference	CP030337.1	100	713	0	0	87	799	4581054	4581766	0	1317	DHAP	100	4165	0	0	1	4165	4581767	4585931	0	7692
ATCC_25922_reference	CP031157.1	100	799	0	0	1	799	5421967	5421169	0	1476	DHAP	100	4165	0	0	1	4165	5421168	5417004	0	7692
ATCC_25922_reference	CP031256.1	100	799	0	0	1	799	4881952	4881154	0	1476	DHAP	100	4165	0	0	1	4165	4881153	4876989	0	7692
ATCC_25922_reference	CP032085.1	100	799	0	0	1	799	3886923	3887721	0	1476	DHAP	100	4165	0	0	1	4165	3887722	3891886	0	7692
ATCC_25922_reference	CP035377.1	100	713	0	0	87	799	48432	47720	0	1317	DHAP	100	4165	0	0	1	4165	47719	43555	0	7692
ATCC_25922_reference	CP035476.1	100	713	0	0	87	799	4915820	4915108	0	1317	DHAP	100	4165	0	0	1	4165	4915107	4910943	0	7692
ATCC_25922_reference	CP035477.1	100	713	0	0	87	799	4958851	4958139	0	1317	DHAP	100	4165	0	0	1	4165	4958138	4953974	0	7692
ATCC_25922_reference	CP035486.1	100	799	0	0	1	799	4971426	4972224	0	1476	DHAP	100	4165	0	0	1	4165	4972225	4976389	0	7692
ATCC_25922_reference	CP035516.1	100	713	0	0	87	799	4958850	4958138	0	1317	DHAP	100	4165	0	0	1	4165	4958137	4953973	0	7692
ATCC_25922_reference	CP035720.1	100	713	0	0	87	799	4826516	4825804	0	1317	DHAP	100	4165	0	0	1	4165	4825803	4821639	0	7692
ATCC_25922_reference	CP036245.1	100	799	0	0	1	799	5065084	5065882	0	1476	DHAP	100	4165	0	0	1	4165	5065883	5070047	0	7692
ATCC_25922_reference	CP037449.1	100	799	0	0	1	799	2727030	2727828	0	1476	DHAP	100	4165	0	0	1	4165	2727829	2731993	0	7692
ATCC_25922_reference	CP041337.1	100	799	0	0	1	799	3065517	3064719	0	1476	DHAP	100	4165	0	0	1	4165	3064718	3060554	0	7692
ATCC_25922_reference	CP041529.1	100	713	0	0	87	799	4935684	4934972	0	1317	DHAP	100	4165	0	0	1	4165	4934971	4930807	0	7692
ATCC_25922_reference	CP041541.1	100	799	0	0	1	799	989558	990356	0	1476	DHAP	100	4165	0	0	1	4165	990357	994521	0	7692
ATCC_25922_reference	CP041556.1	100	799	0	0	1	799	1641060	1640262	0	1476	DHAP	100	4165	0	0	1	4165	1640261	1636097	0	7692
ATCC_25922_reference	CP041559.1	100	799	0	0	1	799	769931	769133	0	1476	DHAP	100	4165	0	0	1	4165	769132	764968	0	7692
ATCC_25922_reference	CP041572.1	100	713	0	0	87	799	3444169	3443457	0	1317	DHAP	100	4165	0	0	1	4165	3443456	3439292	0	7692
ATCC_25922_reference	CP041578.1	100	799	0	0	1	799	4571498	4570700	0	1476	DHAP	100	4165	0	0	1	4165	4570699	4566535	0	7692
ATCC_25922_reference	CP041581.1	100	799	0	0	1	799	2537158	2536360	0	1476	DHAP	100	4165	0	0	1	4165	2536359	2532195	0	7692
ATCC_25922_reference	CP043744.1	100	799	0	0	1	799	4145870	4145072	0	1476	DHAP	100	4165	0	0	1	4165	4145071	4140907	0	7692
ATCC_25922_reference	CP048304.1	100	799	0	0	1	799	4751959	4751161	0	1476	DHAP	100	4165	0	0	1	4165	4751160	4746996	0	7692
ATCC_25922_reference	CP049077.2	100	799	0	0	1	799	4434193	4433395	0	1476	DHAP	100	4165	0	0	1	4165	4433394	4429230	0	7692
ATCC_25922_reference	CP049085.2	100	799	0	0	1	799	4396665	4395867	0	1476	DHAP	100	4165	0	0	1	4165	4395866	4391702	0	7692
ATCC_25922_reference	CP050205.1	100	799	0	0	1	799	5895112	5895910	0	1476	DHAP	100	4165	0	0	1	4165	5895911	5900075	0	7692
ATCC_25922_reference	CP050214.1	100	799	0	0	1	799	5427404	5426606	0	1476	DHAP	100	4165	0	0	1	4165	5426605	5422441	0	7692
ATCC_25922_reference	CP050216.1	100	799	0	0	1	799	5379785	5378987	0	1476	DHAP	100	4165	0	0	1	4165	5378986	5374822	0	7692
ATCC_25922_reference	CP051609.1	100	713	0	0	87	799	3506837	3507549	0	1317	DHAP	100	4165	0	0	1	4165	3507550	3511714	0	7692
ATCC_25922_reference	CP051615.1	100	713	0	0	87	799	3435617	3436329	0	1317	DHAP	100	4165	0	0	1	4165	3436330	3440494	0	7692
ATCC_25922_reference	CP051659.1	100	713	0	0	87	799	119575	120287	0	1317	DHAP	100	4165	0	0	1	4165	120288	124452	0	7692
ATCC_25922_reference	CP051661.1	100	713	0	0	87	799	3408590	3409302	0	1317	DHAP	100	4165	0	0	1	4165	3409303	3413467	0	7692
ATCC_25922_reference	CP051663.1	100	713	0	0	87	799	3871893	3872605	0	1317	DHAP	100	4165	0	0	1	4165	3872606	3876770	0	7692
ATCC_25922_reference	CP054219.1	100	713	0	0	87	799	3445451	3444739	0	1317	DHAP	100	4165	0	0	1	4165	3444738	3440574	0	7692
ATCC_25922_reference	CP054372.1	100	713	0	0	87	799	4653155	4653867	0	1317	DHAP	100	4165	0	0	1	4165	4653868	4658032	0	7692
ATCC_25922_reference	CP056114.1	100	799	0	0	1	799	3489703	3490501	0	1476	DHAP	100	4165	0	0	1	4165	3490502	3494666	0	7692
ATCC_25922_reference	CP056282.1	100	799	0	0	1	799	3681005	3681803	0	1476	DHAP	100	4165	0	0	1	4165	3681804	3685968	0	7692
ATCC_25922_reference	CP056304.1	100	799	0	0	1	799	614639	615437	0	1476	DHAP	100	4165	0	0	1	4165	615438	619602	0	7692
ATCC_25922_reference	CP056315.1	100	713	0	0	87	799	3503877	3504589	0	1317	DHAP	100	4165	0	0	1	4165	3504590	3508754	0	7692
ATCC_25922_reference	CP056524.1	100	799	0	0	1	799	614639	615437	0	1476	DHAP	100	4165	0	0	1	4165	615438	619602	0	7692
ATCC_25922_reference	CP056578.1	100	713	0	0	87	799	3975979	3976691	0	1317	DHAP	100	4165	0	0	1	4165	3976692	3980856	0	7692
ATCC_25922_reference	CP058217.1	100	799	0	0	1	799	4326617	4325819	0	1476	DHAP	100	4165	0	0	1	4165	4325818	4321654	0	7692
ATCC_25922_reference	CP059130.1	100	799	0	0	1	799	634491	635289	0	1476	DHAP	100	4165	0	0	1	4165	635290	639454	0	7692
ATCC_25922_reference	CP059947.1	100	799	0	0	1	799	4121656	4120858	0	1476	DHAP	100	4165	0	0	1	4165	4120857	4116693	0	7692
ATCC_25922_reference	CP063774.1	100	713	0	0	87	799	3418821	3419533	0	1317	DHAP	100	4165	0	0	1	4165	3419534	3423698	0	7692
ATCC_25922_reference	CP066144.1	100	799	0	0	1	799	4406667	4405869	0	1476	DHAP	100	4165	0	0	1	4165	4405868	4401704	0	7692
ATCC_25922_reference	CP069447.1	100	799	0	0	1	799	4566505	4565707	0	1476	DHAP	100	4165	0	0	1	4165	4565706	4561542	0	7692
ATCC_25922_reference	CP069488.1	100	713	0	0	87	799	3851231	3850519	0	1317	DHAP	100	4165	0	0	1	4165	3850518	3846354	0	7692
ATCC_25922_reference	CP069583.1	100	799	0	0	1	799	4323169	4322371	0	1476	DHAP	100	4165	0	0	1	4165	4322370	4318206	0	7692
ATCC_25922_reference	CP069589.1	100	799	0	0	1	799	4053477	4054275	0	1476	DHAP	100	4165	0	0	1	4165	4054276	4058440	0	7692
ATCC_25922_reference	CP069621.1	100	799	0	0	1	799	3373693	3374491	0	1476	DHAP	100	4165	0	0	1	4165	3374492	3378656	0	7692
ATCC_25922_reference	CP069624.1	100	799	0	0	1	799	3373693	3374491	0	1476	DHAP	100	4165	0	0	1	4165	3374492	3378656	0	7692
ATCC_25922_reference	CP069627.1	100	799	0	0	1	799	3373693	3374491	0	1476	DHAP	100	4165	0	0	1	4165	3374492	3378656	0	7692
ATCC_25922_reference	CP069630.1	100	799	0	0	1	799	3373694	3374492	0	1476	DHAP	100	4165	0	0	1	4165	3374493	3378657	0	7692
ATCC_25922_reference	CP069633.1	100	799	0	0	1	799	3373693	3374491	0	1476	DHAP	100	4165	0	0	1	4165	3374492	3378656	0	7692
[truncated: 323 more rows]
