# Supplementary material for: Escherichia coli is poised to grow using 5′-deoxynucleosides via MtnR and CRP regulation of DHAP shunt gene expression
Source: J Bacteriol. 2025 Oct 16;207(11):e00280-25. doi: 10.1128/jb.00280-25 (PMC12632272; doi:10.1128/jb.00280-25)
Supplement: Dataset S3 — DHAP shunt and promoter sequences from E. coli genomes. [file jb.00280-25-s0003.txt]

>LS992192.1:4441281-4442079 Escherichia coli isolate Escherichia coli str. TO217 genome assembly, chromosome: 1
ATTGAGCTACGATTTTCTTTCGTTGTCATCTTTGAGGCGTCTGATCGTGATAATCCTTCT
TTCCCTGATTTCCTCATCGATATCGAATAAGCACTCGTCGCAGAATTCTTTATCGAGTGA
GAGCCTCTGTTCAAGGACGCTTCTTTTTTTGTTGCAACGTGCACATCTCTTCATCTTTCC
GCGCCTTTGTGACCTCGTGATTTGGGGTACATGGAAAATGGGCGTAGCAAGTCTCAGCTA
GATAACTAACCGTAATAAAAGGGCTTTTCTGCGAGCAATGTAAGAGAAGGATAACCAGGC
AGGTTGCAAGAAAGATAATCGTTTTGATAGATCAGTTTATCGATATTGATCGTTAGTGCC
GATCGATAAGAAGTGCGGAAACGTTAGACTCACCTCTGTTGCTCCATCATGATGATGGGG
CTGTTGGCCCTCGAATCTATCTGTCTATTAGCATCGGCATGACAAACACTATTTGTTTCC
ACAACAAAAGACAATAGAAAAGTACATATGTACAAAAAGTGTGATTTATTCTGTCACTTC
AGTACTTCCTTTCGCCTAAGTTTGCCCGTAATAATTCCCCGTGCAGTACTATTGTTGCGA
CATAACAACATGAATTACATGGTAATAATAGATGTTTTCCTCTGCTGATTCCTGTAAAGA
TCATGACTCCATACGACATCATTTTTAATATTATACAGTTCAAAAAATCTACATGTGTCA
CAAATAATTTTACATTTGATAATGTATAGTTGTCACATGACAAGTTGATTATCATTCTGT
GTAGACAAGGAGAACTGTT
>OZ042069.1:4096242-4097040 Escherichia coli isolate 30859_5#40 genome assembly, chromosome: 1
ATTGAGCTACGATTTTCTTTCGTTGTCATCTTTGAGGCGTCTGATCGTGATAATCCTTCT
TTCCCTGATTTCCTCATCGATATCGAATAAGCACTCGTCGCAGAATTCTTTATCGAGTGA
GAGCCTCTGTTCAAGGACGCTTCTTTTTTTGTTGCAACGTGCACATCTCTTCATCTTTCC
GCGCCTTTGTGACCTCGTGATTTGGGGTACATGGAAAATGGGCGTAGCAAGTCTCAGCTA
GATAACTAACCGTAATAAAAGGGCTTTTCTGCGAGCAATGTAAGAGAAGGATAACCAGGC
AGGTTGCAAGAAAGATAATCGTTTTGATAGATCAGTTTATCGATATTGATCGTTAGTGCC
GATCGATAAGAAGTGCGGAAACGTTAGACTCACCTCTGTTGCTCCATCATGATGATGGGG
CTGTTGGCCCTCGAATCTATCTGTCTATTAGCATCGGCATGACAAACACTATTTGTTTCC
ACAACAAAAGACAATAGAAAAGTACATATGTACAAAAAGTGTGATTTATTCTGTCACTTC
AGTACTTCCTTTCGCCTAAGTTTGCCCGTAATAATTCCCCGTGCAGTACTATTGTTGCGA
CATAACAACATGAATTACATGGTAATAATAGATGTTTTCCTCTGCTGATTCCTGTAAAGA
TCATGACTCCATACGACATCATTTTTAATATTATACAGTTCAAAAAATCTACATGTGTCA
CAAATAATTTTACATTTGATAATGTATAGTTGTCACATGACAAGTTGATTATCATTCTGT
GTAGACAAGGAGAACTGTT
>CP107162.1:590381-591179 Escherichia coli strain R10 chromosome, complete genome
ATTGAGCTACGATTTTCTTTCGTTGTCATCTTTGAGGCGTCTGATCGTGATAATCCTTCT
TTCCCTGATTTCCTCATCGATATCGAATAAGCACTCGTCGCAGAATTCTTTATCGAGTGA
GAGCCTCTGTTCAAGGACGCTTCTTTTTTTGTTGCAACGTGCACATCTCTTCATCTTTCC
GCGCCTTTGTGACCTCGTGATTTGGGGTACATGGAAAATGGGCGTAGCAAGTCTCAGCTA
GATAACTAACCGTAATAAAAGGGCTTTTCTGCGAGCAATGTAAGAGAAGGATAACCAGGC
AGGTTGCAAGAAAGATAATCGTTTTGATAGATCAGTTTATCGATATTGATCGTTAGTGCC
GATCGATAAGAAGTGCGGAAACGTTAGACTCACCTCTGTTGCTCCATCATGATGATGGGG
CTGTTGGCCCTCGAATCTATCTGTCTATTAGCATCGGCATGACAAACACTATTTGTTTCC
ACAACAAAAGACAATAGAAAAGTACATATGTACAAAAAGTGTGATTTATTCTGTCACTTC
AGTACTTCCTTTCGCCTAAGTTTGCCCGTAATAATTCCCCGTGCAGTACTATTGTTGCGA
CATAACAACATGAATTACATGGTAATAATAGATGTTTTCCTCTGCTGATTCCTGTAAAGA
TCATGACTCCATACGACATCATTTTTAATATTATACAGTTCAAAAAATCTACATGTGTCA
CAAATAATTTTACATTTGATAATGTATAGTTGTCACATGACAAGTTGATTATCATTCTGT
GTAGACAAGGAGAACTGTT
>CP184016.1:4054886-4055684 Escherichia coli strain 1380 chromosome, complete genome
ATTGAGCTACGATTTTCTTTCGTTGTCATCTTTGAGGCGTCTGATCGTGATAATCCTTCT
TTCCCTGATTTCCTCATCGATATCGAATAAGCACTCGTCGCAGAATTCTTTATCGAGTGA
GAGCCTCTGTTCAAGGACGCTTCTTTTTTTGTTGCAACGTGCACATCTCTTCATCTTTCC
GCGCCTTTGTGACCTCGTGATTTGGGGTACATGGAAAATGGGCGTAGCAAGTCTCAGCTA
GATAACTAACCGTAATAAAAGGGCTTTTCTGCGAGCAATGTAAGAGAAGGATAACCAGGC
AGGTTGCAAGAAAGATAATCGTTTTGATAGATCAGTTTATCGATATTGATCGTTAGTGCC
GATCGATAAGAAGTGCGGAAACGTTAGACTCACCTCTGTTGCTCCATCATGATGATGGGG
CTGTTGGCCCTCGAATCTATCTGTCTATTAGCATCGGCATGACAAACACTATTTGTTTCC
ACAACAAAAGACAATAGAAAAGTACATATGTACAAAAAGTGTGATTTATTCTGTCACTTC
AGTACTTCCTTTCGCCTAAGTTTGCCCGTAATAATTCCCCGTGCAGTACTATTGTTGCGA
CATAACAACATGAATTACATGGTAATAATAGATGTTTTCCTCTGCTGATTCCTGTAAAGA
TCATGACTCCATACGACATCATTTTTAATATTATACAGTTCAAAAAATCTACATGTGTCA
CAAATAATTTTACATTTGATAATGTATAGTTGTCACATGACAAGTTGATTATCATTCTGT
GTAGACAAGGAGAACTGTT
>CP088818.1:877303-878101 Escherichia coli strain B16EC0214 chromosome, complete genome
ATTGAGCTACGATTTTCTTTCGTTGTCATCTTTGAGGCGTCTGATCGTGATAATCCTTCT
TTCCCTGATTTCCTCATCGATATCGAATAAGCACTCGTCGCAGAATTCTTTATCGAGTGA
GAGCCTCTGTTCAAGGACGCTTCTTTTTTTGTTGCAACGTGCACATCTCTTCATCTTTCC
GCGCCTTTGTGACCTCGTGATTTGGGGTACATGGAAAATGGGCGTAGCAAGTCTCAGCTA
GATAACTAACCGTAATAAAAGGGCTTTTCTGCGAGCAATGTAAGAGAAGGATAACCAGGC
AGGTTGCAAGAAAGATAATCGTTTTGATAGATCAGTTTATCGATATTGATCGTTAGTGCC
GATCGATAAGAAGTGCGGAAACGTTAGACTCACCTCTGTTGCTCCATCATGATGATGGGG
CTGTTGGCCCTCGAATCTATCTGTCTATTAGCATCGGCATGACAAACACTATTTGTTTCC
ACAACAAAAGACAATAGAAAAGTACATATGTACAAAAAGTGTGATTTATTCTGTCACTTC
AGTACTTCCTTTCGCCTAAGTTTGCCCGTAATAATTCCCCGTGCAGTACTATTGTTGCGA
CATAACAACATGAATTACATGGTAATAATAGATGTTTTCCTCTGCTGATTCCTGTAAAGA
TCATGACTCCATACGACATCATTTTTAATATTATACAGTTCAAAAAATCTACATGTGTCA
CAAATAATTTTACATTTGATAATGTATAGTTGTCACATGACAAGTTGATTATCATTCTGT
GTAGACAAGGAGAACTGTT
>CP041559.1:769133-769931 Escherichia coli strain ESBL179 chromosome
ATTGAGCTACGATTTTCTTTCGTTGTCATCTTTGAGGCGTCTGATCGTGATAATCCTTCT
TTCCCTGATTTCCTCATCGATATCGAATAAGCACTCGTCGCAGAATTCTTTATCGAGTGA
GAGCCTCTGTTCAAGGACGCTTCTTTTTTTGTTGCAACGTGCACATCTCTTCATCTTTCC
GCGCCTTTGTGACCTCGTGATTTGGGGTACATGGAAAATGGGCGTAGCAAGTCTCAGCTA
GATAACTAACCGTAATAAAAGGGCTTTTCTGCGAGCAATGTAAGAGAAGGATAACCAGGC
AGGTTGCAAGAAAGATAATCGTTTTGATAGATCAGTTTATCGATATTGATCGTTAGTGCC
GATCGATAAGAAGTGCGGAAACGTTAGACTCACCTCTGTTGCTCCATCATGATGATGGGG
CTGTTGGCCCTCGAATCTATCTGTCTATTAGCATCGGCATGACAAACACTATTTGTTTCC
ACAACAAAAGACAATAGAAAAGTACATATGTACAAAAAGTGTGATTTATTCTGTCACTTC
AGTACTTCCTTTCGCCTAAGTTTGCCCGTAATAATTCCCCGTGCAGTACTATTGTTGCGA
CATAACAACATGAATTACATGGTAATAATAGATGTTTTCCTCTGCTGATTCCTGTAAAGA
TCATGACTCCATACGACATCATTTTTAATATTATACAGTTCAAAAAATCTACATGTGTCA
CAAATAATTTTACATTTGATAATGTATAGTTGTCACATGACAAGTTGATTATCATTCTGT
GTAGACAAGGAGAACTGTT
>CP013831.1:4951136-4951934 Escherichia coli strain CD306 chromosome, complete genome
ATTGAGCTACGATTTTCTTTCGTTGTCATCTTTGAGGCGTCTGATCGTGATAATCCTTCT
TTCCCTGATTTCCTCATCGATATCGAATAAGCACTCGTCGCAGAATTCTTTATCGAGTGA
GAGCCTCTGTTCAAGGACGCTTCTTTTTTTGTTGCAACGTGCACATCTCTTCATCTTTCC
GCGCCTTTGTGACCTCGTGATTTGGGGTACATGGAAAATGGGCGTAGCAAGTCTCAGCTA
GATAACTAACCGTAATAAAAGGGCTTTTCTGCGAGCAATGTAAGAGAAGGATAACCAGGC
AGGTTGCAAGAAAGATAATCGTTTTGATAGATCAGTTTATCGATATTGATCGTTAGTGCC
GATCGATAAGAAGTGCGGAAACGTTAGACTCACCTCTGTTGCTCCATCATGATGATGGGG
CTGTTGGCCCTCGAATCTATCTGTCTATTAGCATCGGCATGACAAACACTATTTGTTTCC
ACAACAAAAGACAATAGAAAAGTACATATGTACAAAAAGTGTGATTTATTCTGTCACTTC
AGTACTTCCTTTCGCCTAAGTTTGCCCGTAATAATTCCCCGTGCAGTACTATTGTTGCGA
CATAACAACATGAATTACATGGTAATAATAGATGTTTTCCTCTGCTGATTCCTGTAAAGA
TCATGACTCCATACGACATCATTTTTAATATTATACAGTTCAAAAAATCTACATGTGTCA
CAAATAATTTTACATTTGATAATGTATAGTTGTCACATGACAAGTTGATTATCATTCTGT
GTAGACAAGGAGAACTGTT
>CP091169.1:4728185-4728983 Escherichia coli strain NEC18 chromosome
ATTGAGCTACGATTTTCTTTCGTTGTCATCTTTGAGGCGTCTGATCGTGATAATCCTTCT
TTCCCTGATTTCCTCATCGATATCGAATAAGCACTCGTCGCAGAATTCTTTATCGAGTGA
GAGCCTCTGTTCAAGGACGCTTCTTTTTTTGTTGCAACGTGCACATCTCTTCATCTTTCC
GCGCCTTTGTGACCTCGTGATTTGGGGTACATGGAAAATGGGCGTAGCAAGTCTCAGCTA
GATAACTAACCGTAATAAAAGGGCTTTTCTGCGAGCAATGTAAGAGAAGGATAACCAGGC
AGGTTGCAAGAAAGATAATCGTTTTGATAGATCAGTTTATCGATATTGATCGTTAGTGCC
GATCGATAAGAAGTGCGGAAACGTTAGACTCACCTCTGTTGCTCCATCATGATGATGGGG
CTGTTGGCCCTCGAATCTATCTGTCTATTAGCATCGGCATGACAAACACTATTTGTTTCC
ACAACAAAAGACAATAGAAAAGTACATATGTACAAAAAGTGTGATTTATTCTGTCACTTC
AGTACTTCCTTTCGCCTAAGTTTGCCCGTAATAATTCCCCGTGCAGTACTATTGTTGCGA
CATAACAACATGAATTACATGGTAATAATAGATGTTTTCCTCTGCTGATTCCTGTAAAGA
TCATGACTCCATACGACATCATTTTTAATATTATACAGTTCAAAAAATCTACATGTGTCA
CAAATAATTTTACATTTGATAATGTATAGTTGTCACATGACAAGTTGATTATCATTCTGT
GTAGACAAGGAGAACTGTT
>OZ040498.1:4134117-4134915 Escherichia coli isolate 30602_2#150 genome assembly, chromosome: 1
ATTGAGCTACGATTTTCTTTCGTTGTCATCTTTGAGGCGTCTGATCGTGATAATCCTTCT
TTCCCTGATTTCCTCATCGATATCGAATAAGCACTCGTCGCAGAATTCTTTATCGAGTGA
GAGCCTCTGTTCAAGGACGCTTCTTTTTTTGTTGCAACGTGCACATCTCTTCATCTTTCC
GCGCCTTTGTGACCTCGTGATTTGGGGTACATGGAAAATGGGCGTAGCAAGTCTCAGCTA
GATAACTAACCGTAATAAAAGGGCTTTTCTGCGAGCAATGTAAGAGAAGGATAACCAGGC
AGGTTGCAAGAAAGATAATCGTTTTGATAGATCAGTTTATCGATATTGATCGTTAGTGCC
GATCGATAAGAAGTGCGGAAACGTTAGACTCACCTCTGTTGCTCCATCATGATGATGGGG
CTGTTGGCCCTCGAATCTATCTGTCTATTAGCATCGGCATGACAAACACTATTTGTTTCC
ACAACAAAAGACAATAGAAAAGTACATATGTACAAAAAGTGTGATTTATTCTGTCACTTC
AGTACTTCCTTTCGCCTAAGTTTGCCCGTAATAATTCCCCGTGCAGTACTATTGTTGCGA
CATAACAACATGAATTACATGGTAATAATAGATGTTTTCCTCTGCTGATTCCTGTAAAGA
TCATGACTCCATACGACATCATTTTTAATATTATACAGTTCAAAAAATCTACATGTGTCA
CAAATAATTTTACATTTGATAATGTATAGTTGTCACATGACAAGTTGATTATCATTCTGT
GTAGACAAGGAGAACTGTT
>OZ038560.1:4230120-4230918 Escherichia coli isolate 30602_1#184 genome assembly, chromosome: 1
ATTGAGCTACGATTTTCTTTCGTTGTCATCTTTGAGGCGTCTGATCGTGATAATCCTTCT
TTCCCTGATTTCCTCATCGATATCGAATAAGCACTCGTCGCAGAATTCTTTATCGAGTGA
GAGCCTCTGTTCAAGGACGCTTCTTTTTTTGTTGCAACGTGCACATCTCTTCATCTTTCC
GCGCCTTTGTGACCTCGTGATTTGGGGTACATGGAAAATGGGCGTAGCAAGTCTCAGCTA
GATAACTAACCGTAATAAAAGGGCTTTTCTGCGAGCAATGTAAGAGAAGGATAACCAGGC
AGGTTGCAAGAAAGATAATCGTTTTGATAGATCAGTTTATCGATATTGATCGTTAGTGCC
GATCGATAAGAAGTGCGGAAACGTTAGACTCACCTCTGTTGCTCCATCATGATGATGGGG
CTGTTGGCCCTCGAATCTATCTGTCTATTAGCATCGGCATGACAAACACTATTTGTTTCC
ACAACAAAAGACAATAGAAAAGTACATATGTACAAAAAGTGTGATTTATTCTGTCACTTC
AGTACTTCCTTTCGCCTAAGTTTGCCCGTAATAATTCCCCGTGCAGTACTATTGTTGCGA
CATAACAACATGAATTACATGGTAATAATAGATGTTTTCCTCTGCTGATTCCTGTAAAGA
TCATGACTCCATACGACATCATTTTTAATATTATACAGTTCAAAAAATCTACATGTGTCA
CAAATAATTTTACATTTGATAATGTATAGTTGTCACATGACAAGTTGATTATCATTCTGT
GTAGACAAGGAGAACTGTT
>CP184111.1:3619765-3620563 Escherichia coli strain AZ 190 chromosome, complete genome
ATTGAGCTACGATTTTCTTTCGTTGTCATCTTTGAGGCGTCTGATCGTGATAATCCTTCT
TTCCCTGATTTCCTCATCGATATCGAATAAGCACTCGTCGCAGAATTCTTTATCGAGTGA
GAGCCTCTGTTCAAGGACGCTTCTTTTTTTGTTGCAACGTGCACATCTCTTCATCTTTCC
GCGCCTTTGTGACCTCGTGATTTGGGGTACATGGAAAATGGGCGTAGCAAGTCTCAGCTA
GATAACTAACCGTAATAAAAGGGCTTTTCTGCGAGCAATGTAAGAGAAGGATAACCAGGC
AGGTTGCAAGAAAGATAATCGTTTTGATAGATCAGTTTATCGATATTGATCGTTAGTGCC
GATCGATAAGAAGTGCGGAAACGTTAGACTCACCTCTGTTGCTCCATCATGATGATGGGG
CTGTTGGCCCTCGAATCTATCTGTCTATTAGCATCGGCATGACAAACACTATTTGTTTCC
ACAACAAAAGACAATAGAAAAGTACATATGTACAAAAAGTGTGATTTATTCTGTCACTTC
AGTACTTCCTTTCGCCTAAGTTTGCCCGTAATAATTCCCCGTGCAGTACTATTGTTGCGA
CATAACAACATGAATTACATGGTAATAATAGATGTTTTCCTCTGCTGATTCCTGTAAAGA
TCATGACTCCATACGACATCATTTTTAATATTATACAGTTCAAAAAATCTACATGTGTCA
CAAATAATTTTACATTTGATAATGTATAGTTGTCACATGACAAGTTGATTATCATTCTGT
GTAGACAAGGAGAACTGTT
>OZ040963.1:4281880-4282678 Escherichia coli isolate 30821_1#274 genome assembly, chromosome: 1
ATTGAGCTACGATTTTCTTTCGTTGTCATCTTTGAGGCGTCTGATCGTGATAATCCTTCT
TTCCCTGATTTCCTCATCGATATCGAATAAGCACTCGTCGCAGAATTCTTTATCGAGTGA
GAGCCTCTGTTCAAGGACGCTTCTTTTTTTGTTGCAACGTGCACATCTCTTCATCTTTCC
GCGCCTTTGTGACCTCGTGATTTGGGGTACATGGAAAATGGGCGTAGCAAGTCTCAGCTA
GATAACTAACCGTAATAAAAGGGCTTTTCTGCGAGCAATGTAAGAGAAGGATAACCAGGC
AGGTTGCAAGAAAGATAATCGTTTTGATAGATCAGTTTATCGATATTGATCGTTAGTGCC
GATCGATAAGAAGTGCGGAAACGTTAGACTCACCTCTGTTGCTCCATCATGATGATGGGG
CTGTTGGCCCTCGAATCTATCTGTCTATTAGCATCGGCATGACAAACACTATTTGTTTCC
ACAACAAAAGACAATAGAAAAGTACATATGTACAAAAAGTGTGATTTATTCTGTCACTTC
AGTACTTCCTTTCGCCTAAGTTTGCCCGTAATAATTCCCCGTGCAGTACTATTGTTGCGA
CATAACAACATGAATTACATGGTAATAATAGATGTTTTCCTCTGCTGATTCCTGTAAAGA
TCATGACTCCATACGACATCATTTTTAATATTATACAGTTCAAAAAATCTACATGTGTCA
CAAATAATTTTACATTTGATAATGTATAGTTGTCACATGACAAGTTGATTATCATTCTGT
GTAGACAAGGAGAACTGTT
>LR882493.1:4154606-4155404 Escherichia coli isolate 2016-17-292 genome assembly, chromosome: 1
ATTGAGCTACGATTTTCTTTCGTTGTCATCTTTGAGGCGTCTGATCGTGATAATCCTTCT
TTCCCTGATTTCCTCATCGATATCGAATAAGCACTCGTCGCAGAATTCTTTATCGAGTGA
GAGCCTCTGTTCAAGGACGCTTCTTTTTTTGTTGCAACGTGCACATCTCTTCATCTTTCC
GCGCCTTTGTGACCTCGTGATTTGGGGTACATGGAAAATGGGCGTAGCAAGTCTCAGCTA
GATAACTAACCGTAATAAAAGGGCTTTTCTGCGAGCAATGTAAGAGAAGGATAACCAGGC
AGGTTGCAAGAAAGATAATCGTTTTGATAGATCAGTTTATCGATATTGATCGTTAGTGCC
GATCGATAAGAAGTGCGGAAACGTTAGACTCACCTCTGTTGCTCCATCATGATGATGGGG
CTGTTGGCCCTCGAATCTATCTGTCTATTAGCATCGGCATGACAAACACTATTTGTTTCC
ACAACAAAAGACAATAGAAAAGTACATATGTACAAAAAGTGTGATTTATTCTGTCACTTC
AGTACTTCCTTTCGCCTAAGTTTGCCCGTAATAATTCCCCGTGCAGTACTATTGTTGCGA
CATAACAACATGAATTACATGGTAATAATAGATGTTTTCCTCTGCTGATTCCTGTAAAGA
TCATGACTCCATACGACATCATTTTTAATATTATACAGTTCAAAAAATCTACATGTGTCA
CAAATAATTTTACATTTGATAATGTATAGTTGTCACATGACAAGTTGATTATCATTCTGT
GTAGACAAGGAGAACTGTT
>LS999560.1:4282215-4283013 Escherichia coli isolate EC-TO143 genome assembly, chromosome: 1
ATTGAGCTACGATTTTCTTTCGTTGTCATCTTTGAGGCGTCTGATCGTGATAATCCTTCT
TTCCCTGATTTCCTCATCGATATCGAATAAGCACTCGTCGCAGAATTCTTTATCGAGTGA
GAGCCTCTGTTCAAGGACGCTTCTTTTTTTGTTGCAACGTGCACATCTCTTCATCTTTCC
GCGCCTTTGTGACCTCGTGATTTGGGGTACATGGAAAATGGGCGTAGCAAGTCTCAGCTA
GATAACTAACCGTAATAAAAGGGCTTTTCTGCGAGCAATGTAAGAGAAGGATAACCAGGC
AGGTTGCAAGAAAGATAATCGTTTTGATAGATCAGTTTATCGATATTGATCGTTAGTGCC
GATCGATAAGAAGTGCGGAAACGTTAGACTCACCTCTGTTGCTCCATCATGATGATGGGG
CTGTTGGCCCTCGAATCTATCTGTCTATTAGCATCGGCATGACAAACACTATTTGTTTCC
ACAACAAAAGACAATAGAAAAGTACATATGTACAAAAAGTGTGATTTATTCTGTCACTTC
AGTACTTCCTTTCGCCTAAGTTTGCCCGTAATAATTCCCCGTGCAGTACTATTGTTGCGA
CATAACAACATGAATTACATGGTAATAATAGATGTTTTCCTCTGCTGATTCCTGTAAAGA
TCATGACTCCATACGACATCATTTTTAATATTATACAGTTCAAAAAATCTACATGTGTCA
CAAATAATTTTACATTTGATAATGTATAGTTGTCACATGACAAGTTGATTATCATTCTGT
GTAGACAAGGAGAACTGTT
>OZ040764.1:4090795-4091593 Escherichia coli isolate 30224_1#38 genome assembly, chromosome: 1
ATTGAGCTACGATTTTCTTTCGTTGTCATCTTTGAGGCGTCTGATCGTGATAATCCTTCT
TTCCCTGATTTCCTCATCGATATCGAATAAGCACTCGTCGCAGAATTCTTTATCGAGTGA
GAGCCTCTGTTCAAGGACGCTTCTTTTTTTGTTGCAACGTGCACATCTCTTCATCTTTCC
GCGCCTTTGTGACCTCGTGATTTGGGGTACATGGAAAATGGGCGTAGCAAGTCTCAGCTA
GATAACTAACCGTAATAAAAGGGCTTTTCTGCGAGCAATGTAAGAGAAGGATAACCAGGC
AGGTTGCAAGAAAGATAATCGTTTTGATAGATCAGTTTATCGATATTGATCGTTAGTGCC
GATCGATAAGAAGTGCGGAAACGTTAGACTCACCTCTGTTGCTCCATCATGATGATGGGG
CTGTTGGCCCTCGAATCTATCTGTCTATTAGCATCGGCATGACAAACACTATTTGTTTCC
ACAACAAAAGACAATAGAAAAGTACATATGTACAAAAAGTGTGATTTATTCTGTCACTTC
AGTACTTCCTTTCGCCTAAGTTTGCCCGTAATAATTCCCCGTGCAGTACTATTGTTGCGA
CATAACAACATGAATTACATGGTAATAATAGATGTTTTCCTCTGCTGATTCCTGTAAAGA
TCATGACTCCATACGACATCATTTTTAATATTATACAGTTCAAAAAATCTACATGTGTCA
CAAATAATTTTACATTTGATAATGTATAGTTGTCACATGACAAGTTGATTATCATTCTGT
GTAGACAAGGAGAACTGTT
>CP015069.1:3555909-3556707 Escherichia coli strain Ecol_743, complete genome
ATTGAGCTACGATTTTCTTTCGTTGTCATCTTTGAGGCGTCTGATCGTGATAATCCTTCT
TTCCCTGATTTCCTCATCGATATCGAATAAGCACTCGTCGCAGAATTCTTTATCGAGTGA
GAGCCTCTGTTCAAGGACGCTTCTTTTTTTGTTGCAACGTGCACATCTCTTCATCTTTCC
GCGCCTTTGTGACCTCGTGATTTGGGGTACATGGAAAATGGGCGTAGCAAGTCTCAGCTA
GATAACTAACCGTAATAAAAGGGCTTTTCTGCGAGCAATGTAAGAGAAGGATAACCAGGC
AGGTTGCAAGAAAGATAATCGTTTTGATAGATCAGTTTATCGATATTGATCGTTAGTGCC
GATCGATAAGAAGTGCGGAAACGTTAGACTCACCTCTGTTGCTCCATCATGATGATGGGG
CTGTTGGCCCTCGAATCTATCTGTCTATTAGCATCGGCATGACAAACACTATTTGTTTCC
ACAACAAAAGACAATAGAAAAGTACATATGTACAAAAAGTGTGATTTATTCTGTCACTTC
AGTACTTCCTTTCGCCTAAGTTTGCCCGTAATAATTCCCCGTGCAGTACTATTGTTGCGA
CATAACAACATGAATTACATGGTAATAATAGATGTTTTCCTCTGCTGATTCCTGTAAAGA
TCATGACTCCATACGACATCATTTTTAATATTATACAGTTCAAAAAATCTACATGTGTCA
CAAATAATTTTACATTTGATAATGTATAGTTGTCACATGACAAGTTGATTATCATTCTGT
GTAGACAAGGAGAACTGTT
>CP124349.1:3701445-3702243 Escherichia coli strain AVS0453 chromosome, complete genome
ATTGAGCTACGATTTTCTTTCGTTGTCATCTTTGAGGCGTCTGATCGTGATAATCCTTCT
TTCCCTGATTTCCTCATCGATATCGAATAAGCACTCGTCGCAGAATTCTTTATCGAGTGA
GAGCCTCTGTTCAAGGACGCTTCTTTTTTTGTTGCAACGTGCACATCTCTTCATCTTTCC
GCGCCTTTGTGACCTCGTGATTTGGGGTACATGGAAAATGGGCGTAGCAAGTCTCAGCTA
GATAACTAACCGTAATAAAAGGGCTTTTCTGCGAGCAATGTAAGAGAAGGATAACCAGGC
AGGTTGCAAGAAAGATAATCGTTTTGATAGATCAGTTTATCGATATTGATCGTTAGTGCC
GATCGATAAGAAGTGCGGAAACGTTAGACTCACCTCTGTTGCTCCATCATGATGATGGGG
CTGTTGGCCCTCGAATCTATCTGTCTATTAGCATCGGCATGACAAACACTATTTGTTTCC
ACAACAAAAGACAATAGAAAAGTACATATGTACAAAAAGTGTGATTTATTCTGTCACTTC
AGTACTTCCTTTCGCCTAAGTTTGCCCGTAATAATTCCCCGTGCAGTACTATTGTTGCGA
CATAACAACATGAATTACATGGTAATAATAGATGTTTTCCTCTGCTGATTCCTGTAAAGA
TCATGACTCCATACGACATCATTTTTAATATTATACAGTTCAAAAAATCTACATGTGTCA
CAAATAATTTTACATTTGATAATGTATAGTTGTCACATGACAAGTTGATTATCATTCTGT
GTAGACAAGGAGAACTGTT
>CP107155.1:3539778-3540576 Escherichia coli strain R11 chromosome, complete genome
ATTGAGCTACGATTTTCTTTCGTTGTCATCTTTGAGGCGTCTGATCGTGATAATCCTTCT
TTCCCTGATTTCCTCATCGATATCGAATAAGCACTCGTCGCAGAATTCTTTATCGAGTGA
GAGCCTCTGTTCAAGGACGCTTCTTTTTTTGTTGCAACGTGCACATCTCTTCATCTTTCC
GCGCCTTTGTGACCTCGTGATTTGGGGTACATGGAAAATGGGCGTAGCAAGTCTCAGCTA
GATAACTAACCGTAATAAAAGGGCTTTTCTGCGAGCAATGTAAGAGAAGGATAACCAGGC
AGGTTGCAAGAAAGATAATCGTTTTGATAGATCAGTTTATCGATATTGATCGTTAGTGCC
GATCGATAAGAAGTGCGGAAACGTTAGACTCACCTCTGTTGCTCCATCATGATGATGGGG
CTGTTGGCCCTCGAATCTATCTGTCTATTAGCATCGGCATGACAAACACTATTTGTTTCC
ACAACAAAAGACAATAGAAAAGTACATATGTACAAAAAGTGTGATTTATTCTGTCACTTC
AGTACTTCCTTTCGCCTAAGTTTGCCCGTAATAATTCCCCGTGCAGTACTATTGTTGCGA
CATAACAACATGAATTACATGGTAATAATAGATGTTTTCCTCTGCTGATTCCTGTAAAGA
TCATGACTCCATACGACATCATTTTTAATATTATACAGTTCAAAAAATCTACATGTGTCA
CAAATAATTTTACATTTGATAATGTATAGTTGTCACATGACAAGTTGATTATCATTCTGT
GTAGACAAGGAGAACTGTT
>OZ038799.1:4438972-4439770 Escherichia coli isolate 30348_1#284 genome assembly, chromosome: 1
ATTGAGCTACGATTTTCTTTCGTTGTCATCTTTGAGGCGTCTGATCGTGATAATCCTTCT
TTCCCTGATTTCCTCATCGATATCGAATAAGCACTCGTCGCAGAATTCTTTATCGAGTGA
GAGCCTCTGTTCAAGGACGCTTCTTTTTTTGTTGCAACGTGCACATCTCTTCATCTTTCC
GCGCCTTTGTGACCTCGTGATTTGGGGTACATGGAAAATGGGCGTAGCAAGTCTCAGCTA
GATAACTAACCGTAATAAAAGGGCTTTTCTGCGAGCAATGTAAGAGAAGGATAACCAGGC
AGGTTGCAAGAAAGATAATCGTTTTGATAGATCAGTTTATCGATATTGATCGTTAGTGCC
GATCGATAAGAAGTGCGGAAACGTTAGACTCACCTCTGTTGCTCCATCATGATGATGGGG
CTGTTGGCCCTCGAATCTATCTGTCTATTAGCATCGGCATGACAAACACTATTTGTTTCC
ACAACAAAAGACAATAGAAAAGTACATATGTACAAAAAGTGTGATTTATTCTGTCACTTC
AGTACTTCCTTTCGCCTAAGTTTGCCCGTAATAATTCCCCGTGCAGTACTATTGTTGCGA
CATAACAACATGAATTACATGGTAATAATAGATGTTTTCCTCTGCTGATTCCTGTAAAGA
TCATGACTCCATACGACATCATTTTTAATATTATACAGTTCAAAAAATCTACATGTGTCA
CAAATAATTTTACATTTGATAATGTATAGTTGTCACATGACAAGTTGATTATCATTCTGT
GTAGACAAGGAGAACTGTT
>OZ039180.1:4200905-4201703 Escherichia coli isolate 30348_1#356 genome assembly, chromosome: 1
ATTGAGCTACGATTTTCTTTCGTTGTCATCTTTGAGGCGTCTGATCGTGATAATCCTTCT
TTCCCTGATTTCCTCATCGATATCGAATAAGCACTCGTCGCAGAATTCTTTATCGAGTGA
GAGCCTCTGTTCAAGGACGCTTCTTTTTTTGTTGCAACGTGCACATCTCTTCATCTTTCC
GCGCCTTTGTGACCTCGTGATTTGGGGTACATGGAAAATGGGCGTAGCAAGTCTCAGCTA
GATAACTAACCGTAATAAAAGGGCTTTTCTGCGAGCAATGTAAGAGAAGGATAACCAGGC
AGGTTGCAAGAAAGATAATCGTTTTGATAGATCAGTTTATCGATATTGATCGTTAGTGCC
GATCGATAAGAAGTGCGGAAACGTTAGACTCACCTCTGTTGCTCCATCATGATGATGGGG
CTGTTGGCCCTCGAATCTATCTGTCTATTAGCATCGGCATGACAAACACTATTTGTTTCC
ACAACAAAAGACAATAGAAAAGTACATATGTACAAAAAGTGTGATTTATTCTGTCACTTC
AGTACTTCCTTTCGCCTAAGTTTGCCCGTAATAATTCCCCGTGCAGTACTATTGTTGCGA
CATAACAACATGAATTACATGGTAATAATAGATGTTTTCCTCTGCTGATTCCTGTAAAGA
TCATGACTCCATACGACATCATTTTTAATATTATACAGTTCAAAAAATCTACATGTGTCA
CAAATAATTTTACATTTGATAATGTATAGTTGTCACATGACAAGTTGATTATCATTCTGT
GTAGACAAGGAGAACTGTT
>CP088826.1:4245005-4245803 Escherichia coli strain A17EC0155 chromosome, complete genome
ATTGAGCTACGATTTTCTTTCGTTGTCATCTTTGAGGCGTCTGATCGTGATAATCCTTCT
TTCCCTGATTTCCTCATCGATATCGAATAAGCACTCGTCGCAGAATTCTTTATCGAGTGA
GAGCCTCTGTTCAAGGACGCTTCTTTTTTTGTTGCAACGTGCACATCTCTTCATCTTTCC
GCGCCTTTGTGACCTCGTGATTTGGGGTACATGGAAAATGGGCGTAGCAAGTCTCAGCTA
GATAACTAACCGTAATAAAAGGGCTTTTCTGCGAGCAATGTAAGAGAAGGATAACCAGGC
AGGTTGCAAGAAAGATAATCGTTTTGATAGATCAGTTTATCGATATTGATCGTTAGTGCC
GATCGATAAGAAGTGCGGAAACGTTAGACTCACCTCTGTTGCTCCATCATGATGATGGGG
CTGTTGGCCCTCGAATCTATCTGTCTATTAGCATCGGCATGACAAACACTATTTGTTTCC
ACAACAAAAGACAATAGAAAAGTACATATGTACAAAAAGTGTGATTTATTCTGTCACTTC
AGTACTTCCTTTCGCCTAAGTTTGCCCGTAATAATTCCCCGTGCAGTACTATTGTTGCGA
CATAACAACATGAATTACATGGTAATAATAGATGTTTTCCTCTGCTGATTCCTGTAAAGA
TCATGACTCCATACGACATCATTTTTAATATTATACAGTTCAAAAAATCTACATGTGTCA
CAAATAATTTTACATTTGATAATGTATAGTTGTCACATGACAAGTTGATTATCATTCTGT
GTAGACAAGGAGAACTGTT
>CP169118.1:2381471-2382269 Escherichia coli strain B0019EC05213 chromosome
ATTGAGCTACGATTTTCTTTCGTTGTCATCTTTGAGGCGTCTGATCGTGATAATCCTTCT
TTCCCTGATTTCCTCATCGATATCGAATAAGCACTCGTCGCAGAATTCTTTATCGAGTGA
GAGCCTCTGTTCAAGGACGCTTCTTTTTTTGTTGCAACGTGCACATCTCTTCATCTTTCC
GCGCCTTTGTGACCTCGTGATTTGGGGTACATGGAAAATGGGCGTAGCAAGTCTCAGCTA
GATAACTAACCGTAATAAAAGGGCTTTTCTGCGAGCAATGTAAGAGAAGGATAACCAGGC
AGGTTGCAAGAAAGATAATCGTTTTGATAGATCAGTTTATCGATATTGATCGTTAGTGCC
GATCGATAAGAAGTGCGGAAACGTTAGACTCACCTCTGTTGCTCCATCATGATGATGGGG
CTGTTGGCCCTCGAATCTATCTGTCTATTAGCATCGGCATGACAAACACTATTTGTTTCC
ACAACAAAAGACAATAGAAAAGTACATATGTACAAAAAGTGTGATTTATTCTGTCACTTC
AGTACTTCCTTTCGCCTAAGTTTGCCCGTAATAATTCCCCGTGCAGTACTATTGTTGCGA
CATAACAACATGAATTACATGGTAATAATAGATGTTTTCCTCTGCTGATTCCTGTAAAGA
TCATGACTCCATACGACATCATTTTTAATATTATACAGTTCAAAAAATCTACATGTGTCA
CAAATAATTTTACATTTGATAATGTATAGTTGTCACATGACAAGTTGATTATCATTCTGT
GTAGACAAGGAGAACTGTT
>CP115324.1:3633033-3633831 Escherichia coli strain CUVET17-1136 chromosome, complete genome
ATTGAGCTACGATTTTCTTTCGTTGTCATCTTTGAGGCGTCTGATCGTGATAATCCTTCT
TTCCCTGATTTCCTCATCGATATCGAATAAGCACTCGTCGCAGAATTCTTTATCGAGTGA
GAGCCTCTGTTCAAGGACGCTTCTTTTTTTGTTGCAACGTGCACATCTCTTCATCTTTCC
GCGCCTTTGTGACCTCGTGATTTGGGGTACATGGAAAATGGGCGTAGCAAGTCTCAGCTA
GATAACTAACCGTAATAAAAGGGCTTTTCTGCGAGCAATGTAAGAGAAGGATAACCAGGC
AGGTTGCAAGAAAGATAATCGTTTTGATAGATCAGTTTATCGATATTGATCGTTAGTGCC
GATCGATAAGAAGTGCGGAAACGTTAGACTCACCTCTGTTGCTCCATCATGATGATGGGG
CTGTTGGCCCTCGAATCTATCTGTCTATTAGCATCGGCATGACAAACACTATTTGTTTCC
ACAACAAAAGACAATAGAAAAGTACATATGTACAAAAAGTGTGATTTATTCTGTCACTTC
AGTACTTCCTTTCGCCTAAGTTTGCCCGTAATAATTCCCCGTGCAGTACTATTGTTGCGA
CATAACAACATGAATTACATGGTAATAATAGATGTTTTCCTCTGCTGATTCCTGTAAAGA
TCATGACTCCATACGACATCATTTTTAATATTATACAGTTCAAAAAATCTACATGTGTCA
CAAATAATTTTACATTTGATAATGTATAGTTGTCACATGACAAGTTGATTATCATTCTGT
GTAGACAAGGAGAACTGTT
>CP147616.1:4395962-4396760 Escherichia coli strain GN06098 chromosome, complete genome
ATTGAGCTACGATTTTCTTTCGTTGTCATCTTTGAGGCGTCTGATCGTGATAATCCTTCT
TTCCCTGATTTCCTCATCGATATCGAATAAGCACTCGTCGCAGAATTCTTTATCGAGTGA
GAGCCTCTGTTCAAGGACGCTTCTTTTTTTGTTGCAACGTGCACATCTCTTCATCTTTCC
GCGCCTTTGTGACCTCGTGATTTGGGGTACATGGAAAATGGGCGTAGCAAGTCTCAGCTA
GATAACTAACCGTAATAAAAGGGCTTTTCTGCGAGCAATGTAAGAGAAGGATAACCAGGC
AGGTTGCAAGAAAGATAATCGTTTTGATAGATCAGTTTATCGATATTGATCGTTAGTGCC
GATCGATAAGAAGTGCGGAAACGTTAGACTCACCTCTGTTGCTCCATCATGATGATGGGG
CTGTTGGCCCTCGAATCTATCTGTCTATTAGCATCGGCATGACAAACACTATTTGTTTCC
ACAACAAAAGACAATAGAAAAGTACATATGTACAAAAAGTGTGATTTATTCTGTCACTTC
AGTACTTCCTTTCGCCTAAGTTTGCCCGTAATAATTCCCCGTGCAGTACTATTGTTGCGA
CATAACAACATGAATTACATGGTAATAATAGATGTTTTCCTCTGCTGATTCCTGTAAAGA
TCATGACTCCATACGACATCATTTTTAATATTATACAGTTCAAAAAATCTACATGTGTCA
CAAATAATTTTACATTTGATAATGTATAGTTGTCACATGACAAGTTGATTATCATTCTGT
GTAGACAAGGAGAACTGTT
>CP109929.1:4358205-4359003 Escherichia coli O6:K2:H1 strain C 691-04A chromosome, complete genome
ATTGAGCTACGATTTTCTTTCGTTGTCATCTTTGAGGCGTCTGATCGTGATAATCCTTCT
TTCCCTGATTTCCTCATCGATATCGAATAAGCACTCGTCGCAGAATTCTTTATCGAGTGA
GAGCCTCTGTTCAAGGACGCTTCTTTTTTTGTTGCAACGTGCACATCTCTTCATCTTTCC
GCGCCTTTGTGACCTCGTGATTTGGGGTACATGGAAAATGGGCGTAGCAAGTCTCAGCTA
GATAACTAACCGTAATAAAAGGGCTTTTCTGCGAGCAATGTAAGAGAAGGATAACCAGGC
AGGTTGCAAGAAAGATAATCGTTTTGATAGATCAGTTTATCGATATTGATCGTTAGTGCC
GATCGATAAGAAGTGCGGAAACGTTAGACTCACCTCTGTTGCTCCATCATGATGATGGGG
CTGTTGGCCCTCGAATCTATCTGTCTATTAGCATCGGCATGACAAACACTATTTGTTTCC
ACAACAAAAGACAATAGAAAAGTACATATGTACAAAAAGTGTGATTTATTCTGTCACTTC
AGTACTTCCTTTCGCCTAAGTTTGCCCGTAATAATTCCCCGTGCAGTACTATTGTTGCGA
CATAACAACATGAATTACATGGTAATAATAGATGTTTTCCTCTGCTGATTCCTGTAAAGA
TCATGACTCCATACGACATCATTTTTAATATTATACAGTTCAAAAAATCTACATGTGTCA
CAAATAATTTTACATTTGATAATGTATAGTTGTCACATGACAAGTTGATTATCATTCTGT
GTAGACAAGGAGAACTGTT
>CP107114.1:2564830-2565628 Escherichia coli strain S14 chromosome, complete genome
ATTGAGCTACGATTTTCTTTCGTTGTCATCTTTGAGGCGTCTGATCGTGATAATCCTTCT
TTCCCTGATTTCCTCATCGATATCGAATAAGCACTCGTCGCAGAATTCTTTATCGAGTGA
GAGCCTCTGTTCAAGGACGCTTCTTTTTTTGTTGCAACGTGCACATCTCTTCATCTTTCC
GCGCCTTTGTGACCTCGTGATTTGGGGTACATGGAAAATGGGCGTAGCAAGTCTCAGCTA
GATAACTAACCGTAATAAAAGGGCTTTTCTGCGAGCAATGTAAGAGAAGGATAACCAGGC
AGGTTGCAAGAAAGATAATCGTTTTGATAGATCAGTTTATCGATATTGATCGTTAGTGCC
GATCGATAAGAAGTGCGGAAACGTTAGACTCACCTCTGTTGCTCCATCATGATGATGGGG
CTGTTGGCCCTCGAATCTATCTGTCTATTAGCATCGGCATGACAAACACTATTTGTTTCC
ACAACAAAAGACAATAGAAAAGTACATATGTACAAAAAGTGTGATTTATTCTGTCACTTC
AGTACTTCCTTTCGCCTAAGTTTGCCCGTAATAATTCCCCGTGCAGTACTATTGTTGCGA
CATAACAACATGAATTACATGGTAATAATAGATGTTTTCCTCTGCTGATTCCTGTAAAGA
TCATGACTCCATACGACATCATTTTTAATATTATACAGTTCAAAAAATCTACATGTGTCA
CAAATAATTTTACATTTGATAATGTATAGTTGTCACATGACAAGTTGATTATCATTCTGT
GTAGACAAGGAGAACTGTT
>CP147571.1:4290005-4290803 Escherichia coli strain GN04275 chromosome, complete genome
ATTGAGCTACGATTTTCTTTCGTTGTCATCTTTGAGGCGTCTGATCGTGATAATCCTTCT
TTCCCTGATTTCCTCATCGATATCGAATAAGCACTCGTCGCAGAATTCTTTATCGAGTGA
GAGCCTCTGTTCAAGGACGCTTCTTTTTTTGTTGCAACGTGCACATCTCTTCATCTTTCC
GCGCCTTTGTGACCTCGTGATTTGGGGTACATGGAAAATGGGCGTAGCAAGTCTCAGCTA
GATAACTAACCGTAATAAAAGGGCTTTTCTGCGAGCAATGTAAGAGAAGGATAACCAGGC
AGGTTGCAAGAAAGATAATCGTTTTGATAGATCAGTTTATCGATATTGATCGTTAGTGCC
GATCGATAAGAAGTGCGGAAACGTTAGACTCACCTCTGTTGCTCCATCATGATGATGGGG
CTGTTGGCCCTCGAATCTATCTGTCTATTAGCATCGGCATGACAAACACTATTTGTTTCC
ACAACAAAAGACAATAGAAAAGTACATATGTACAAAAAGTGTGATTTATTCTGTCACTTC
AGTACTTCCTTTCGCCTAAGTTTGCCCGTAATAATTCCCCGTGCAGTACTATTGTTGCGA
CATAACAACATGAATTACATGGTAATAATAGATGTTTTCCTCTGCTGATTCCTGTAAAGA
TCATGACTCCATACGACATCATTTTTAATATTATACAGTTCAAAAAATCTACATGTGTCA
CAAATAATTTTACATTTGATAATGTATAGTTGTCACATGACAAGTTGATTATCATTCTGT
GTAGACAAGGAGAACTGTT
>OZ039398.1:4315723-4316521 Escherichia coli isolate 30348_2#256 genome assembly, chromosome: 1
ATTGAGCTACGATTTTCTTTCGTTGTCATCTTTGAGGCGTCTGATCGTGATAATCCTTCT
TTCCCTGATTTCCTCATCGATATCGAATAAGCACTCGTCGCAGAATTCTTTATCGAGTGA
GAGCCTCTGTTCAAGGACGCTTCTTTTTTTGTTGCAACGTGCACATCTCTTCATCTTTCC
GCGCCTTTGTGACCTCGTGATTTGGGGTACATGGAAAATGGGCGTAGCAAGTCTCAGCTA
GATAACTAACCGTAATAAAAGGGCTTTTCTGCGAGCAATGTAAGAGAAGGATAACCAGGC
AGGTTGCAAGAAAGATAATCGTTTTGATAGATCAGTTTATCGATATTGATCGTTAGTGCC
GATCGATAAGAAGTGCGGAAACGTTAGACTCACCTCTGTTGCTCCATCATGATGATGGGG
CTGTTGGCCCTCGAATCTATCTGTCTATTAGCATCGGCATGACAAACACTATTTGTTTCC
ACAACAAAAGACAATAGAAAAGTACATATGTACAAAAAGTGTGATTTATTCTGTCACTTC
AGTACTTCCTTTCGCCTAAGTTTGCCCGTAATAATTCCCCGTGCAGTACTATTGTTGCGA
CATAACAACATGAATTACATGGTAATAATAGATGTTTTCCTCTGCTGATTCCTGTAAAGA
TCATGACTCCATACGACATCATTTTTAATATTATACAGTTCAAAAAATCTACATGTGTCA
CAAATAATTTTACATTTGATAATGTATAGTTGTCACATGACAAGTTGATTATCATTCTGT
GTAGACAAGGAGAACTGTT
>OZ040206.1:4198214-4199012 Escherichia coli isolate 30602_6#59 genome assembly, chromosome: 1
ATTGAGCTACGATTTTCTTTCGTTGTCATCTTTGAGGCGTCTGATCGTGATAATCCTTCT
TTCCCTGATTTCCTCATCGATATCGAATAAGCACTCGTCGCAGAATTCTTTATCGAGTGA
GAGCCTCTGTTCAAGGACGCTTCTTTTTTTGTTGCAACGTGCACATCTCTTCATCTTTCC
GCGCCTTTGTGACCTCGTGATTTGGGGTACATGGAAAATGGGCGTAGCAAGTCTCAGCTA
GATAACTAACCGTAATAAAAGGGCTTTTCTGCGAGCAATGTAAGAGAAGGATAACCAGGC
AGGTTGCAAGAAAGATAATCGTTTTGATAGATCAGTTTATCGATATTGATCGTTAGTGCC
GATCGATAAGAAGTGCGGAAACGTTAGACTCACCTCTGTTGCTCCATCATGATGATGGGG
CTGTTGGCCCTCGAATCTATCTGTCTATTAGCATCGGCATGACAAACACTATTTGTTTCC
ACAACAAAAGACAATAGAAAAGTACATATGTACAAAAAGTGTGATTTATTCTGTCACTTC
AGTACTTCCTTTCGCCTAAGTTTGCCCGTAATAATTCCCCGTGCAGTACTATTGTTGCGA
CATAACAACATGAATTACATGGTAATAATAGATGTTTTCCTCTGCTGATTCCTGTAAAGA
TCATGACTCCATACGACATCATTTTTAATATTATACAGTTCAAAAAATCTACATGTGTCA
CAAATAATTTTACATTTGATAATGTATAGTTGTCACATGACAAGTTGATTATCATTCTGT
GTAGACAAGGAGAACTGTT
>OW968288.1:4177044-4177842 Escherichia coli isolate 10 genome assembly, chromosome: main
ATTGAGCTACGATTTTCTTTCGTTGTCATCTTTGAGGCGTCTGATCGTGATAATCCTTCT
TTCCCTGATTTCCTCATCGATATCGAATAAGCACTCGTCGCAGAATTCTTTATCGAGTGA
GAGCCTCTGTTCAAGGACGCTTCTTTTTTTGTTGCAACGTGCACATCTCTTCATCTTTCC
GCGCCTTTGTGACCTCGTGATTTGGGGTACATGGAAAATGGGCGTAGCAAGTCTCAGCTA
GATAACTAACCGTAATAAAAGGGCTTTTCTGCGAGCAATGTAAGAGAAGGATAACCAGGC
AGGTTGCAAGAAAGATAATCGTTTTGATAGATCAGTTTATCGATATTGATCGTTAGTGCC
GATCGATAAGAAGTGCGGAAACGTTAGACTCACCTCTGTTGCTCCATCATGATGATGGGG
CTGTTGGCCCTCGAATCTATCTGTCTATTAGCATCGGCATGACAAACACTATTTGTTTCC
ACAACAAAAGACAATAGAAAAGTACATATGTACAAAAAGTGTGATTTATTCTGTCACTTC
AGTACTTCCTTTCGCCTAAGTTTGCCCGTAATAATTCCCCGTGCAGTACTATTGTTGCGA
CATAACAACATGAATTACATGGTAATAATAGATGTTTTCCTCTGCTGATTCCTGTAAAGA
TCATGACTCCATACGACATCATTTTTAATATTATACAGTTCAAAAAATCTACATGTGTCA
CAAATAATTTTACATTTGATAATGTATAGTTGTCACATGACAAGTTGATTATCATTCTGT
GTAGACAAGGAGAACTGTT
>CP146595.1:4881120-4881918 Escherichia coli strain A1.S1.18 chromosome, complete genome
ATTGAGCTACGATTTTCTTTCGTTGTCATCTTTGAGGCGTCTGATCGTGATAATCCTTCT
TTCCCTGATTTCCTCATCGATATCGAATAAGCACTCGTCGCAGAATTCTTTATCGAGTGA
GAGCCTCTGTTCAAGGACGCTTCTTTTTTTGTTGCAACGTGCACATCTCTTCATCTTTCC
GCGCCTTTGTGACCTCGTGATTTGGGGTACATGGAAAATGGGCGTAGCAAGTCTCAGCTA
GATAACTAACCGTAATAAAAGGGCTTTTCTGCGAGCAATGTAAGAGAAGGATAACCAGGC
AGGTTGCAAGAAAGATAATCGTTTTGATAGATCAGTTTATCGATATTGATCGTTAGTGCC
GATCGATAAGAAGTGCGGAAACGTTAGACTCACCTCTGTTGCTCCATCATGATGATGGGG
CTGTTGGCCCTCGAATCTATCTGTCTATTAGCATCGGCATGACAAACACTATTTGTTTCC
ACAACAAAAGACAATAGAAAAGTACATATGTACAAAAAGTGTGATTTATTCTGTCACTTC
AGTACTTCCTTTCGCCTAAGTTTGCCCGTAATAATTCCCCGTGCAGTACTATTGTTGCGA
CATAACAACATGAATTACATGGTAATAATAGATGTTTTCCTCTGCTGATTCCTGTAAAGA
TCATGACTCCATACGACATCATTTTTAATATTATACAGTTCAAAAAATCTACATGTGTCA
CAAATAATTTTACATTTGATAATGTATAGTTGTCACATGACAAGTTGATTATCATTCTGT
GTAGACAAGGAGAACTGTT
>CP088393.1:825666-826464 Escherichia coli strain F16EC0507 chromosome, complete genome
ATTGAGCTACGATTTTCTTTCGTTGTCATCTTTGAGGCGTCTGATCGTGATAATCCTTCT
TTCCCTGATTTCCTCATCGATATCGAATAAGCACTCGTCGCAGAATTCTTTATCGAGTGA
GAGCCTCTGTTCAAGGACGCTTCTTTTTTTGTTGCAACGTGCACATCTCTTCATCTTTCC
GCGCCTTTGTGACCTCGTGATTTGGGGTACATGGAAAATGGGCGTAGCAAGTCTCAGCTA
GATAACTAACCGTAATAAAAGGGCTTTTCTGCGAGCAATGTAAGAGAAGGATAACCAGGC
AGGTTGCAAGAAAGATAATCGTTTTGATAGATCAGTTTATCGATATTGATCGTTAGTGCC
GATCGATAAGAAGTGCGGAAACGTTAGACTCACCTCTGTTGCTCCATCATGATGATGGGG
CTGTTGGCCCTCGAATCTATCTGTCTATTAGCATCGGCATGACAAACACTATTTGTTTCC
ACAACAAAAGACAATAGAAAAGTACATATGTACAAAAAGTGTGATTTATTCTGTCACTTC
AGTACTTCCTTTCGCCTAAGTTTGCCCGTAATAATTCCCCGTGCAGTACTATTGTTGCGA
CATAACAACATGAATTACATGGTAATAATAGATGTTTTCCTCTGCTGATTCCTGTAAAGA
TCATGACTCCATACGACATCATTTTTAATATTATACAGTTCAAAAAATCTACATGTGTCA
CAAATAATTTTACATTTGATAATGTATAGTTGTCACATGACAAGTTGATTATCATTCTGT
GTAGACAAGGAGAACTGTT
>CP101925.1:4405866-4406664 Escherichia coli strain Seattle 1946 chromosome, complete genome
ATTGAGCTACGATTTTCTTTCGTTGTCATCTTTGAGGCGTCTGATCGTGATAATCCTTCT
TTCCCTGATTTCCTCATCGATATCGAATAAGCACTCGTCGCAGAATTCTTTATCGAGTGA
GAGCCTCTGTTCAAGGACGCTTCTTTTTTTGTTGCAACGTGCACATCTCTTCATCTTTCC
GCGCCTTTGTGACCTCGTGATTTGGGGTACATGGAAAATGGGCGTAGCAAGTCTCAGCTA
GATAACTAACCGTAATAAAAGGGCTTTTCTGCGAGCAATGTAAGAGAAGGATAACCAGGC
AGGTTGCAAGAAAGATAATCGTTTTGATAGATCAGTTTATCGATATTGATCGTTAGTGCC
GATCGATAAGAAGTGCGGAAACGTTAGACTCACCTCTGTTGCTCCATCATGATGATGGGG
CTGTTGGCCCTCGAATCTATCTGTCTATTAGCATCGGCATGACAAACACTATTTGTTTCC
ACAACAAAAGACAATAGAAAAGTACATATGTACAAAAAGTGTGATTTATTCTGTCACTTC
AGTACTTCCTTTCGCCTAAGTTTGCCCGTAATAATTCCCCGTGCAGTACTATTGTTGCGA
CATAACAACATGAATTACATGGTAATAATAGATGTTTTCCTCTGCTGATTCCTGTAAAGA
TCATGACTCCATACGACATCATTTTTAATATTATACAGTTCAAAAAATCTACATGTGTCA
CAAATAATTTTACATTTGATAATGTATAGTTGTCACATGACAAGTTGATTATCATTCTGT
GTAGACAAGGAGAACTGTT
>CP163854.1:4196818-4197616 Escherichia coli strain OXEC-542 chromosome, complete genome
ATTGAGCTACGATTTTCTTTCGTTGTCATCTTTGAGGCGTCTGATCGTGATAATCCTTCT
TTCCCTGATTTCCTCATCGATATCGAATAAGCACTCGTCGCAGAATTCTTTATCGAGTGA
GAGCCTCTGTTCAAGGACGCTTCTTTTTTTGTTGCAACGTGCACATCTCTTCATCTTTCC
GCGCCTTTGTGACCTCGTGATTTGGGGTACATGGAAAATGGGCGTAGCAAGTCTCAGCTA
GATAACTAACCGTAATAAAAGGGCTTTTCTGCGAGCAATGTAAGAGAAGGATAACCAGGC
AGGTTGCAAGAAAGATAATCGTTTTGATAGATCAGTTTATCGATATTGATCGTTAGTGCC
GATCGATAAGAAGTGCGGAAACGTTAGACTCACCTCTGTTGCTCCATCATGATGATGGGG
CTGTTGGCCCTCGAATCTATCTGTCTATTAGCATCGGCATGACAAACACTATTTGTTTCC
ACAACAAAAGACAATAGAAAAGTACATATGTACAAAAAGTGTGATTTATTCTGTCACTTC
AGTACTTCCTTTCGCCTAAGTTTGCCCGTAATAATTCCCCGTGCAGTACTATTGTTGCGA
CATAACAACATGAATTACATGGTAATAATAGATGTTTTCCTCTGCTGATTCCTGTAAAGA
TCATGACTCCATACGACATCATTTTTAATATTATACAGTTCAAAAAATCTACATGTGTCA
CAAATAATTTTACATTTGATAATGTATAGTTGTCACATGACAAGTTGATTATCATTCTGT
GTAGACAAGGAGAACTGTT
>OZ039410.1:4209965-4210763 Escherichia coli isolate 30348_2#316 genome assembly, chromosome: 1
ATTGAGCTACGATTTTCTTTCGTTGTCATCTTTGAGGCGTCTGATCGTGATAATCCTTCT
TTCCCTGATTTCCTCATCGATATCGAATAAGCACTCGTCGCAGAATTCTTTATCGAGTGA
GAGCCTCTGTTCAAGGACGCTTCTTTTTTTGTTGCAACGTGCACATCTCTTCATCTTTCC
GCGCCTTTGTGACCTCGTGATTTGGGGTACATGGAAAATGGGCGTAGCAAGTCTCAGCTA
GATAACTAACCGTAATAAAAGGGCTTTTCTGCGAGCAATGTAAGAGAAGGATAACCAGGC
AGGTTGCAAGAAAGATAATCGTTTTGATAGATCAGTTTATCGATATTGATCGTTAGTGCC
GATCGATAAGAAGTGCGGAAACGTTAGACTCACCTCTGTTGCTCCATCATGATGATGGGG
CTGTTGGCCCTCGAATCTATCTGTCTATTAGCATCGGCATGACAAACACTATTTGTTTCC
ACAACAAAAGACAATAGAAAAGTACATATGTACAAAAAGTGTGATTTATTCTGTCACTTC
AGTACTTCCTTTCGCCTAAGTTTGCCCGTAATAATTCCCCGTGCAGTACTATTGTTGCGA
CATAACAACATGAATTACATGGTAATAATAGATGTTTTCCTCTGCTGATTCCTGTAAAGA
TCATGACTCCATACGACATCATTTTTAATATTATACAGTTCAAAAAATCTACATGTGTCA
CAAATAATTTTACATTTGATAATGTATAGTTGTCACATGACAAGTTGATTATCATTCTGT
GTAGACAAGGAGAACTGTT
>CP088406.1:1323641-1324439 Escherichia coli strain F16EC0455 chromosome, complete genome
ATTGAGCTACGATTTTCTTTCGTTGTCATCTTTGAGGCGTCTGATCGTGATAATCCTTCT
TTCCCTGATTTCCTCATCGATATCGAATAAGCACTCGTCGCAGAATTCTTTATCGAGTGA
GAGCCTCTGTTCAAGGACGCTTCTTTTTTTGTTGCAACGTGCACATCTCTTCATCTTTCC
GCGCCTTTGTGACCTCGTGATTTGGGGTACATGGAAAATGGGCGTAGCAAGTCTCAGCTA
GATAACTAACCGTAATAAAAGGGCTTTTCTGCGAGCAATGTAAGAGAAGGATAACCAGGC
AGGTTGCAAGAAAGATAATCGTTTTGATAGATCAGTTTATCGATATTGATCGTTAGTGCC
GATCGATAAGAAGTGCGGAAACGTTAGACTCACCTCTGTTGCTCCATCATGATGATGGGG
CTGTTGGCCCTCGAATCTATCTGTCTATTAGCATCGGCATGACAAACACTATTTGTTTCC
ACAACAAAAGACAATAGAAAAGTACATATGTACAAAAAGTGTGATTTATTCTGTCACTTC
AGTACTTCCTTTCGCCTAAGTTTGCCCGTAATAATTCCCCGTGCAGTACTATTGTTGCGA
CATAACAACATGAATTACATGGTAATAATAGATGTTTTCCTCTGCTGATTCCTGTAAAGA
TCATGACTCCATACGACATCATTTTTAATATTATACAGTTCAAAAAATCTACATGTGTCA
CAAATAATTTTACATTTGATAATGTATAGTTGTCACATGACAAGTTGATTATCATTCTGT
GTAGACAAGGAGAACTGTT
>CP124362.1:3702094-3702892 Escherichia coli strain AVS0938 chromosome, complete genome
ATTGAGCTACGATTTTCTTTCGTTGTCATCTTTGAGGCGTCTGATCGTGATAATCCTTCT
TTCCCTGATTTCCTCATCGATATCGAATAAGCACTCGTCGCAGAATTCTTTATCGAGTGA
GAGCCTCTGTTCAAGGACGCTTCTTTTTTTGTTGCAACGTGCACATCTCTTCATCTTTCC
GCGCCTTTGTGACCTCGTGATTTGGGGTACATGGAAAATGGGCGTAGCAAGTCTCAGCTA
GATAACTAACCGTAATAAAAGGGCTTTTCTGCGAGCAATGTAAGAGAAGGATAACCAGGC
AGGTTGCAAGAAAGATAATCGTTTTGATAGATCAGTTTATCGATATTGATCGTTAGTGCC
GATCGATAAGAAGTGCGGAAACGTTAGACTCACCTCTGTTGCTCCATCATGATGATGGGG
CTGTTGGCCCTCGAATCTATCTGTCTATTAGCATCGGCATGACAAACACTATTTGTTTCC
ACAACAAAAGACAATAGAAAAGTACATATGTACAAAAAGTGTGATTTATTCTGTCACTTC
AGTACTTCCTTTCGCCTAAGTTTGCCCGTAATAATTCCCCGTGCAGTACTATTGTTGCGA
CATAACAACATGAATTACATGGTAATAATAGATGTTTTCCTCTGCTGATTCCTGTAAAGA
TCATGACTCCATACGACATCATTTTTAATATTATACAGTTCAAAAAATCTACATGTGTCA
CAAATAATTTTACATTTGATAATGTATAGTTGTCACATGACAAGTTGATTATCATTCTGT
GTAGACAAGGAGAACTGTT
>CP190018.1:2477375-2478173 Escherichia coli strain EC17CM6 chromosome, complete genome
ATTGAGCTACGATTTTCTTTCGTTGTCATCTTTGAGGCGTCTGATCGTGATAATCCTTCT
TTCCCTGATTTCCTCATCGATATCGAATAAGCACTCGTCGCAGAATTCTTTATCGAGTGA
GAGCCTCTGTTCAAGGACGCTTCTTTTTTTGTTGCAACGTGCACATCTCTTCATCTTTCC
GCGCCTTTGTGACCTCGTGATTTGGGGTACATGGAAAATGGGCGTAGCAAGTCTCAGCTA
GATAACTAACCGTAATAAAAGGGCTTTTCTGCGAGCAATGTAAGAGAAGGATAACCAGGC
AGGTTGCAAGAAAGATAATCGTTTTGATAGATCAGTTTATCGATATTGATCGTTAGTGCC
GATCGATAAGAAGTGCGGAAACGTTAGACTCACCTCTGTTGCTCCATCATGATGATGGGG
CTGTTGGCCCTCGAATCTATCTGTCTATTAGCATCGGCATGACAAACACTATTTGTTTCC
ACAACAAAAGACAATAGAAAAGTACATATGTACAAAAAGTGTGATTTATTCTGTCACTTC
AGTACTTCCTTTCGCCTAAGTTTGCCCGTAATAATTCCCCGTGCAGTACTATTGTTGCGA
CATAACAACATGAATTACATGGTAATAATAGATGTTTTCCTCTGCTGATTCCTGTAAAGA
TCATGACTCCATACGACATCATTTTTAATATTATACAGTTCAAAAAATCTACATGTGTCA
CAAATAATTTTACATTTGATAATGTATAGTTGTCACATGACAAGTTGATTATCATTCTGT
GTAGACAAGGAGAACTGTT
>CP060914.1:4488777-4489575 Escherichia coli strain EC18 chromosome, complete genome
ATTGAGCTACGATTTTCTTTCGTTGTCATCTTTGAGGCGTCTGATCGTGATAATCCTTCT
TTCCCTGATTTCCTCATCGATATCGAATAAGCACTCGTCGCAGAATTCTTTATCGAGTGA
GAGCCTCTGTTCAAGGACGCTTCTTTTTTTGTTGCAACGTGCACATCTCTTCATCTTTCC
GCGCCTTTGTGACCTCGTGATTTGGGGTACATGGAAAATGGGCGTAGCAAGTCTCAGCTA
GATAACTAACCGTAATAAAAGGGCTTTTCTGCGAGCAATGTAAGAGAAGGATAACCAGGC
AGGTTGCAAGAAAGATAATCGTTTTGATAGATCAGTTTATCGATATTGATCGTTAGTGCC
GATCGATAAGAAGTGCGGAAACGTTAGACTCACCTCTGTTGCTCCATCATGATGATGGGG
CTGTTGGCCCTCGAATCTATCTGTCTATTAGCATCGGCATGACAAACACTATTTGTTTCC
ACAACAAAAGACAATAGAAAAGTACATATGTACAAAAAGTGTGATTTATTCTGTCACTTC
AGTACTTCCTTTCGCCTAAGTTTGCCCGTAATAATTCCCCGTGCAGTACTATTGTTGCGA
CATAACAACATGAATTACATGGTAATAATAGATGTTTTCCTCTGCTGATTCCTGTAAAGA
TCATGACTCCATACGACATCATTTTTAATATTATACAGTTCAAAAAATCTACATGTGTCA
CAAATAATTTTACATTTGATAATGTATAGTTGTCACATGACAAGTTGATTATCATTCTGT
GTAGACAAGGAGAACTGTT
>CP124508.1:4127265-4128063 Escherichia coli strain AVS0068 chromosome, complete genome
ATTGAGCTACGATTTTCTTTCGTTGTCATCTTTGAGGCGTCTGATCGTGATAATCCTTCT
TTCCCTGATTTCCTCATCGATATCGAATAAGCACTCGTCGCAGAATTCTTTATCGAGTGA
GAGCCTCTGTTCAAGGACGCTTCTTTTTTTGTTGCAACGTGCACATCTCTTCATCTTTCC
GCGCCTTTGTGACCTCGTGATTTGGGGTACATGGAAAATGGGCGTAGCAAGTCTCAGCTA
GATAACTAACCGTAATAAAAGGGCTTTTCTGCGAGCAATGTAAGAGAAGGATAACCAGGC
AGGTTGCAAGAAAGATAATCGTTTTGATAGATCAGTTTATCGATATTGATCGTTAGTGCC
GATCGATAAGAAGTGCGGAAACGTTAGACTCACCTCTGTTGCTCCATCATGATGATGGGG
CTGTTGGCCCTCGAATCTATCTGTCTATTAGCATCGGCATGACAAACACTATTTGTTTCC
ACAACAAAAGACAATAGAAAAGTACATATGTACAAAAAGTGTGATTTATTCTGTCACTTC
AGTACTTCCTTTCGCCTAAGTTTGCCCGTAATAATTCCCCGTGCAGTACTATTGTTGCGA
CATAACAACATGAATTACATGGTAATAATAGATGTTTTCCTCTGCTGATTCCTGTAAAGA
TCATGACTCCATACGACATCATTTTTAATATTATACAGTTCAAAAAATCTACATGTGTCA
CAAATAATTTTACATTTGATAATGTATAGTTGTCACATGACAAGTTGATTATCATTCTGT
GTAGACAAGGAGAACTGTT
>CP015085.1:3640951-3641749 Escherichia coli O25b:H4, complete genome
ATTGAGCTACGATTTTCTTTCGTTGTCATCTTTGAGGCGTCTGATCGTGATAATCCTTCT
TTCCCTGATTTCCTCATCGATATCGAATAAGCACTCGTCGCAGAATTCTTTATCGAGTGA
GAGCCTCTGTTCAAGGACGCTTCTTTTTTTGTTGCAACGTGCACATCTCTTCATCTTTCC
GCGCCTTTGTGACCTCGTGATTTGGGGTACATGGAAAATGGGCGTAGCAAGTCTCAGCTA
GATAACTAACCGTAATAAAAGGGCTTTTCTGCGAGCAATGTAAGAGAAGGATAACCAGGC
AGGTTGCAAGAAAGATAATCGTTTTGATAGATCAGTTTATCGATATTGATCGTTAGTGCC
GATCGATAAGAAGTGCGGAAACGTTAGACTCACCTCTGTTGCTCCATCATGATGATGGGG
CTGTTGGCCCTCGAATCTATCTGTCTATTAGCATCGGCATGACAAACACTATTTGTTTCC
ACAACAAAAGACAATAGAAAAGTACATATGTACAAAAAGTGTGATTTATTCTGTCACTTC
AGTACTTCCTTTCGCCTAAGTTTGCCCGTAATAATTCCCCGTGCAGTACTATTGTTGCGA
CATAACAACATGAATTACATGGTAATAATAGATGTTTTCCTCTGCTGATTCCTGTAAAGA
TCATGACTCCATACGACATCATTTTTAATATTATACAGTTCAAAAAATCTACATGTGTCA
CAAATAATTTTACATTTGATAATGTATAGTTGTCACATGACAAGTTGATTATCATTCTGT
GTAGACAAGGAGAACTGTT
>LR134000.1:3988813-3989611 Escherichia coli strain NCTC9066 genome assembly, chromosome: 1
ATTGAGCTACGATTTTCTTTCGTTGTCATCTTTGAGGCGTCTGATCGTGATAATCCTTCT
TTCCCTGATTTCCTCATCGATATCGAATAAGCACTCGTCGCAGAATTCTTTATCGAGTGA
GAGCCTCTGTTCAAGGACGCTTCTTTTTTTGTTGCAACGTGCACATCTCTTCATCTTTCC
GCGCCTTTGTGACCTCGTGATTTGGGGTACATGGAAAATGGGCGTAGCAAGTCTCAGCTA
GATAACTAACCGTAATAAAAGGGCTTTTCTGCGAGCAATGTAAGAGAAGGATAACCAGGC
AGGTTGCAAGAAAGATAATCGTTTTGATAGATCAGTTTATCGATATTGATCGTTAGTGCC
GATCGATAAGAAGTGCGGAAACGTTAGACTCACCTCTGTTGCTCCATCATGATGATGGGG
CTGTTGGCCCTCGAATCTATCTGTCTATTAGCATCGGCATGACAAACACTATTTGTTTCC
ACAACAAAAGACAATAGAAAAGTACATATGTACAAAAAGTGTGATTTATTCTGTCACTTC
AGTACTTCCTTTCGCCTAAGTTTGCCCGTAATAATTCCCCGTGCAGTACTATTGTTGCGA
CATAACAACATGAATTACATGGTAATAATAGATGTTTTCCTCTGCTGATTCCTGTAAAGA
TCATGACTCCATACGACATCATTTTTAATATTATACAGTTCAAAAAATCTACATGTGTCA
CAAATAATTTTACATTTGATAATGTATAGTTGTCACATGACAAGTTGATTATCATTCTGT
GTAGACAAGGAGAACTGTT
>OZ040711.1:4339742-4340540 Escherichia coli isolate 30345_1#347 genome assembly, chromosome: 1
ATTGAGCTACGATTTTCTTTCGTTGTCATCTTTGAGGCGTCTGATCGTGATAATCCTTCT
TTCCCTGATTTCCTCATCGATATCGAATAAGCACTCGTCGCAGAATTCTTTATCGAGTGA
GAGCCTCTGTTCAAGGACGCTTCTTTTTTTGTTGCAACGTGCACATCTCTTCATCTTTCC
GCGCCTTTGTGACCTCGTGATTTGGGGTACATGGAAAATGGGCGTAGCAAGTCTCAGCTA
GATAACTAACCGTAATAAAAGGGCTTTTCTGCGAGCAATGTAAGAGAAGGATAACCAGGC
AGGTTGCAAGAAAGATAATCGTTTTGATAGATCAGTTTATCGATATTGATCGTTAGTGCC
GATCGATAAGAAGTGCGGAAACGTTAGACTCACCTCTGTTGCTCCATCATGATGATGGGG
CTGTTGGCCCTCGAATCTATCTGTCTATTAGCATCGGCATGACAAACACTATTTGTTTCC
ACAACAAAAGACAATAGAAAAGTACATATGTACAAAAAGTGTGATTTATTCTGTCACTTC
AGTACTTCCTTTCGCCTAAGTTTGCCCGTAATAATTCCCCGTGCAGTACTATTGTTGCGA
CATAACAACATGAATTACATGGTAATAATAGATGTTTTCCTCTGCTGATTCCTGTAAAGA
TCATGACTCCATACGACATCATTTTTAATATTATACAGTTCAAAAAATCTACATGTGTCA
CAAATAATTTTACATTTGATAATGTATAGTTGTCACATGACAAGTTGATTATCATTCTGT
GTAGACAAGGAGAACTGTT
>CP139794.1:3535450-3536248 Escherichia coli strain Nord8 chromosome, complete genome
ATTGAGCTACGATTTTCTTTCGTTGTCATCTTTGAGGCGTCTGATCGTGATAATCCTTCT
TTCCCTGATTTCCTCATCGATATCGAATAAGCACTCGTCGCAGAATTCTTTATCGAGTGA
GAGCCTCTGTTCAAGGACGCTTCTTTTTTTGTTGCAACGTGCACATCTCTTCATCTTTCC
GCGCCTTTGTGACCTCGTGATTTGGGGTACATGGAAAATGGGCGTAGCAAGTCTCAGCTA
GATAACTAACCGTAATAAAAGGGCTTTTCTGCGAGCAATGTAAGAGAAGGATAACCAGGC
AGGTTGCAAGAAAGATAATCGTTTTGATAGATCAGTTTATCGATATTGATCGTTAGTGCC
GATCGATAAGAAGTGCGGAAACGTTAGACTCACCTCTGTTGCTCCATCATGATGATGGGG
CTGTTGGCCCTCGAATCTATCTGTCTATTAGCATCGGCATGACAAACACTATTTGTTTCC
ACAACAAAAGACAATAGAAAAGTACATATGTACAAAAAGTGTGATTTATTCTGTCACTTC
AGTACTTCCTTTCGCCTAAGTTTGCCCGTAATAATTCCCCGTGCAGTACTATTGTTGCGA
CATAACAACATGAATTACATGGTAATAATAGATGTTTTCCTCTGCTGATTCCTGTAAAGA
TCATGACTCCATACGACATCATTTTTAATATTATACAGTTCAAAAAATCTACATGTGTCA
CAAATAATTTTACATTTGATAATGTATAGTTGTCACATGACAAGTTGATTATCATTCTGT
GTAGACAAGGAGAACTGTT
>CP037449.1:2727030-2727828 Escherichia coli strain ATCC 25922 chromosome, complete genome
ATTGAGCTACGATTTTCTTTCGTTGTCATCTTTGAGGCGTCTGATCGTGATAATCCTTCT
TTCCCTGATTTCCTCATCGATATCGAATAAGCACTCGTCGCAGAATTCTTTATCGAGTGA
GAGCCTCTGTTCAAGGACGCTTCTTTTTTTGTTGCAACGTGCACATCTCTTCATCTTTCC
GCGCCTTTGTGACCTCGTGATTTGGGGTACATGGAAAATGGGCGTAGCAAGTCTCAGCTA
GATAACTAACCGTAATAAAAGGGCTTTTCTGCGAGCAATGTAAGAGAAGGATAACCAGGC
AGGTTGCAAGAAAGATAATCGTTTTGATAGATCAGTTTATCGATATTGATCGTTAGTGCC
GATCGATAAGAAGTGCGGAAACGTTAGACTCACCTCTGTTGCTCCATCATGATGATGGGG
CTGTTGGCCCTCGAATCTATCTGTCTATTAGCATCGGCATGACAAACACTATTTGTTTCC
ACAACAAAAGACAATAGAAAAGTACATATGTACAAAAAGTGTGATTTATTCTGTCACTTC
AGTACTTCCTTTCGCCTAAGTTTGCCCGTAATAATTCCCCGTGCAGTACTATTGTTGCGA
CATAACAACATGAATTACATGGTAATAATAGATGTTTTCCTCTGCTGATTCCTGTAAAGA
TCATGACTCCATACGACATCATTTTTAATATTATACAGTTCAAAAAATCTACATGTGTCA
CAAATAATTTTACATTTGATAATGTATAGTTGTCACATGACAAGTTGATTATCATTCTGT
GTAGACAAGGAGAACTGTT
>OZ039645.1:4195976-4196774 Escherichia coli isolate 30348_1#348 genome assembly, chromosome: 1
ATTGAGCTACGATTTTCTTTCGTTGTCATCTTTGAGGCGTCTGATCGTGATAATCCTTCT
TTCCCTGATTTCCTCATCGATATCGAATAAGCACTCGTCGCAGAATTCTTTATCGAGTGA
GAGCCTCTGTTCAAGGACGCTTCTTTTTTTGTTGCAACGTGCACATCTCTTCATCTTTCC
GCGCCTTTGTGACCTCGTGATTTGGGGTACATGGAAAATGGGCGTAGCAAGTCTCAGCTA
GATAACTAACCGTAATAAAAGGGCTTTTCTGCGAGCAATGTAAGAGAAGGATAACCAGGC
AGGTTGCAAGAAAGATAATCGTTTTGATAGATCAGTTTATCGATATTGATCGTTAGTGCC
GATCGATAAGAAGTGCGGAAACGTTAGACTCACCTCTGTTGCTCCATCATGATGATGGGG
CTGTTGGCCCTCGAATCTATCTGTCTATTAGCATCGGCATGACAAACACTATTTGTTTCC
ACAACAAAAGACAATAGAAAAGTACATATGTACAAAAAGTGTGATTTATTCTGTCACTTC
AGTACTTCCTTTCGCCTAAGTTTGCCCGTAATAATTCCCCGTGCAGTACTATTGTTGCGA
CATAACAACATGAATTACATGGTAATAATAGATGTTTTCCTCTGCTGATTCCTGTAAAGA
TCATGACTCCATACGACATCATTTTTAATATTATACAGTTCAAAAAATCTACATGTGTCA
CAAATAATTTTACATTTGATAATGTATAGTTGTCACATGACAAGTTGATTATCATTCTGT
GTAGACAAGGAGAACTGTT
>OZ039288.1:4229782-4230580 Escherichia coli isolate 30345_1#7 genome assembly, chromosome: 1
ATTGAGCTACGATTTTCTTTCGTTGTCATCTTTGAGGCGTCTGATCGTGATAATCCTTCT
TTCCCTGATTTCCTCATCGATATCGAATAAGCACTCGTCGCAGAATTCTTTATCGAGTGA
GAGCCTCTGTTCAAGGACGCTTCTTTTTTTGTTGCAACGTGCACATCTCTTCATCTTTCC
GCGCCTTTGTGACCTCGTGATTTGGGGTACATGGAAAATGGGCGTAGCAAGTCTCAGCTA
GATAACTAACCGTAATAAAAGGGCTTTTCTGCGAGCAATGTAAGAGAAGGATAACCAGGC
AGGTTGCAAGAAAGATAATCGTTTTGATAGATCAGTTTATCGATATTGATCGTTAGTGCC
GATCGATAAGAAGTGCGGAAACGTTAGACTCACCTCTGTTGCTCCATCATGATGATGGGG
CTGTTGGCCCTCGAATCTATCTGTCTATTAGCATCGGCATGACAAACACTATTTGTTTCC
ACAACAAAAGACAATAGAAAAGTACATATGTACAAAAAGTGTGATTTATTCTGTCACTTC
AGTACTTCCTTTCGCCTAAGTTTGCCCGTAATAATTCCCCGTGCAGTACTATTGTTGCGA
CATAACAACATGAATTACATGGTAATAATAGATGTTTTCCTCTGCTGATTCCTGTAAAGA
TCATGACTCCATACGACATCATTTTTAATATTATACAGTTCAAAAAATCTACATGTGTCA
CAAATAATTTTACATTTGATAATGTATAGTTGTCACATGACAAGTTGATTATCATTCTGT
GTAGACAAGGAGAACTGTT
>OZ040405.1:4417321-4418119 Escherichia coli isolate 30859_5#243 genome assembly, chromosome: 1
ATTGAGCTACGATTTTCTTTCGTTGTCATCTTTGAGGCGTCTGATCGTGATAATCCTTCT
TTCCCTGATTTCCTCATCGATATCGAATAAGCACTCGTCGCAGAATTCTTTATCGAGTGA
GAGCCTCTGTTCAAGGACGCTTCTTTTTTTGTTGCAACGTGCACATCTCTTCATCTTTCC
GCGCCTTTGTGACCTCGTGATTTGGGGTACATGGAAAATGGGCGTAGCAAGTCTCAGCTA
GATAACTAACCGTAATAAAAGGGCTTTTCTGCGAGCAATGTAAGAGAAGGATAACCAGGC
AGGTTGCAAGAAAGATAATCGTTTTGATAGATCAGTTTATCGATATTGATCGTTAGTGCC
GATCGATAAGAAGTGCGGAAACGTTAGACTCACCTCTGTTGCTCCATCATGATGATGGGG
CTGTTGGCCCTCGAATCTATCTGTCTATTAGCATCGGCATGACAAACACTATTTGTTTCC
ACAACAAAAGACAATAGAAAAGTACATATGTACAAAAAGTGTGATTTATTCTGTCACTTC
AGTACTTCCTTTCGCCTAAGTTTGCCCGTAATAATTCCCCGTGCAGTACTATTGTTGCGA
CATAACAACATGAATTACATGGTAATAATAGATGTTTTCCTCTGCTGATTCCTGTAAAGA
TCATGACTCCATACGACATCATTTTTAATATTATACAGTTCAAAAAATCTACATGTGTCA
CAAATAATTTTACATTTGATAATGTATAGTTGTCACATGACAAGTTGATTATCATTCTGT
GTAGACAAGGAGAACTGTT
>CP135656.1:1977194-1977992 Escherichia coli strain TUM11356 chromosome, complete genome
ATTGAGCTACGATTTTCTTTCGTTGTCATCTTTGAGGCGTCTGATCGTGATAATCCTTCT
TTCCCTGATTTCCTCATCGATATCGAATAAGCACTCGTCGCAGAATTCTTTATCGAGTGA
GAGCCTCTGTTCAAGGACGCTTCTTTTTTTGTTGCAACGTGCACATCTCTTCATCTTTCC
GCGCCTTTGTGACCTCGTGATTTGGGGTACATGGAAAATGGGCGTAGCAAGTCTCAGCTA
GATAACTAACCGTAATAAAAGGGCTTTTCTGCGAGCAATGTAAGAGAAGGATAACCAGGC
AGGTTGCAAGAAAGATAATCGTTTTGATAGATCAGTTTATCGATATTGATCGTTAGTGCC
GATCGATAAGAAGTGCGGAAACGTTAGACTCACCTCTGTTGCTCCATCATGATGATGGGG
CTGTTGGCCCTCGAATCTATCTGTCTATTAGCATCGGCATGACAAACACTATTTGTTTCC
ACAACAAAAGACAATAGAAAAGTACATATGTACAAAAAGTGTGATTTATTCTGTCACTTC
AGTACTTCCTTTCGCCTAAGTTTGCCCGTAATAATTCCCCGTGCAGTACTATTGTTGCGA
CATAACAACATGAATTACATGGTAATAATAGATGTTTTCCTCTGCTGATTCCTGTAAAGA
TCATGACTCCATACGACATCATTTTTAATATTATACAGTTCAAAAAATCTACATGTGTCA
CAAATAATTTTACATTTGATAATGTATAGTTGTCACATGACAAGTTGATTATCATTCTGT
GTAGACAAGGAGAACTGTT
>OZ040038.1:4195463-4196261 Escherichia coli isolate 30224_1#168 genome assembly, chromosome: 1
ATTGAGCTACGATTTTCTTTCGTTGTCATCTTTGAGGCGTCTGATCGTGATAATCCTTCT
TTCCCTGATTTCCTCATCGATATCGAATAAGCACTCGTCGCAGAATTCTTTATCGAGTGA
GAGCCTCTGTTCAAGGACGCTTCTTTTTTTGTTGCAACGTGCACATCTCTTCATCTTTCC
GCGCCTTTGTGACCTCGTGATTTGGGGTACATGGAAAATGGGCGTAGCAAGTCTCAGCTA
GATAACTAACCGTAATAAAAGGGCTTTTCTGCGAGCAATGTAAGAGAAGGATAACCAGGC
AGGTTGCAAGAAAGATAATCGTTTTGATAGATCAGTTTATCGATATTGATCGTTAGTGCC
GATCGATAAGAAGTGCGGAAACGTTAGACTCACCTCTGTTGCTCCATCATGATGATGGGG
CTGTTGGCCCTCGAATCTATCTGTCTATTAGCATCGGCATGACAAACACTATTTGTTTCC
ACAACAAAAGACAATAGAAAAGTACATATGTACAAAAAGTGTGATTTATTCTGTCACTTC
AGTACTTCCTTTCGCCTAAGTTTGCCCGTAATAATTCCCCGTGCAGTACTATTGTTGCGA
CATAACAACATGAATTACATGGTAATAATAGATGTTTTCCTCTGCTGATTCCTGTAAAGA
TCATGACTCCATACGACATCATTTTTAATATTATACAGTTCAAAAAATCTACATGTGTCA
CAAATAATTTTACATTTGATAATGTATAGTTGTCACATGACAAGTTGATTATCATTCTGT
GTAGACAAGGAGAACTGTT
>CP076697.1:4929153-4929951 Escherichia coli strain S10EC chromosome, complete genome
ATTGAGCTACGATTTTCTTTCGTTGTCATCTTTGAGGCGTCTGATCGTGATAATCCTTCT
TTCCCTGATTTCCTCATCGATATCGAATAAGCACTCGTCGCAGAATTCTTTATCGAGTGA
GAGCCTCTGTTCAAGGACGCTTCTTTTTTTGTTGCAACGTGCACATCTCTTCATCTTTCC
GCGCCTTTGTGACCTCGTGATTTGGGGTACATGGAAAATGGGCGTAGCAAGTCTCAGCTA
GATAACTAACCGTAATAAAAGGGCTTTTCTGCGAGCAATGTAAGAGAAGGATAACCAGGC
AGGTTGCAAGAAAGATAATCGTTTTGATAGATCAGTTTATCGATATTGATCGTTAGTGCC
GATCGATAAGAAGTGCGGAAACGTTAGACTCACCTCTGTTGCTCCATCATGATGATGGGG
CTGTTGGCCCTCGAATCTATCTGTCTATTAGCATCGGCATGACAAACACTATTTGTTTCC
ACAACAAAAGACAATAGAAAAGTACATATGTACAAAAAGTGTGATTTATTCTGTCACTTC
AGTACTTCCTTTCGCCTAAGTTTGCCCGTAATAATTCCCCGTGCAGTACTATTGTTGCGA
CATAACAACATGAATTACATGGTAATAATAGATGTTTTCCTCTGCTGATTCCTGTAAAGA
TCATGACTCCATACGACATCATTTTTAATATTATACAGTTCAAAAAATCTACATGTGTCA
CAAATAATTTTACATTTGATAATGTATAGTTGTCACATGACAAGTTGATTATCATTCTGT
GTAGACAAGGAGAACTGTT
>OZ040181.1:4200522-4201320 Escherichia coli isolate 30821_1#156 genome assembly, chromosome: 1
ATTGAGCTACGATTTTCTTTCGTTGTCATCTTTGAGGCGTCTGATCGTGATAATCCTTCT
TTCCCTGATTTCCTCATCGATATCGAATAAGCACTCGTCGCAGAATTCTTTATCGAGTGA
GAGCCTCTGTTCAAGGACGCTTCTTTTTTTGTTGCAACGTGCACATCTCTTCATCTTTCC
GCGCCTTTGTGACCTCGTGATTTGGGGTACATGGAAAATGGGCGTAGCAAGTCTCAGCTA
GATAACTAACCGTAATAAAAGGGCTTTTCTGCGAGCAATGTAAGAGAAGGATAACCAGGC
AGGTTGCAAGAAAGATAATCGTTTTGATAGATCAGTTTATCGATATTGATCGTTAGTGCC
GATCGATAAGAAGTGCGGAAACGTTAGACTCACCTCTGTTGCTCCATCATGATGATGGGG
CTGTTGGCCCTCGAATCTATCTGTCTATTAGCATCGGCATGACAAACACTATTTGTTTCC
ACAACAAAAGACAATAGAAAAGTACATATGTACAAAAAGTGTGATTTATTCTGTCACTTC
AGTACTTCCTTTCGCCTAAGTTTGCCCGTAATAATTCCCCGTGCAGTACTATTGTTGCGA
CATAACAACATGAATTACATGGTAATAATAGATGTTTTCCTCTGCTGATTCCTGTAAAGA
TCATGACTCCATACGACATCATTTTTAATATTATACAGTTCAAAAAATCTACATGTGTCA
CAAATAATTTTACATTTGATAATGTATAGTTGTCACATGACAAGTTGATTATCATTCTGT
GTAGACAAGGAGAACTGTT
>OZ040812.1:4198867-4199665 Escherichia coli isolate 30859_5#299 genome assembly, chromosome: 1
ATTGAGCTACGATTTTCTTTCGTTGTCATCTTTGAGGCGTCTGATCGTGATAATCCTTCT
TTCCCTGATTTCCTCATCGATATCGAATAAGCACTCGTCGCAGAATTCTTTATCGAGTGA
GAGCCTCTGTTCAAGGACGCTTCTTTTTTTGTTGCAACGTGCACATCTCTTCATCTTTCC
GCGCCTTTGTGACCTCGTGATTTGGGGTACATGGAAAATGGGCGTAGCAAGTCTCAGCTA
GATAACTAACCGTAATAAAAGGGCTTTTCTGCGAGCAATGTAAGAGAAGGATAACCAGGC
AGGTTGCAAGAAAGATAATCGTTTTGATAGATCAGTTTATCGATATTGATCGTTAGTGCC
GATCGATAAGAAGTGCGGAAACGTTAGACTCACCTCTGTTGCTCCATCATGATGATGGGG
CTGTTGGCCCTCGAATCTATCTGTCTATTAGCATCGGCATGACAAACACTATTTGTTTCC
ACAACAAAAGACAATAGAAAAGTACATATGTACAAAAAGTGTGATTTATTCTGTCACTTC
AGTACTTCCTTTCGCCTAAGTTTGCCCGTAATAATTCCCCGTGCAGTACTATTGTTGCGA
CATAACAACATGAATTACATGGTAATAATAGATGTTTTCCTCTGCTGATTCCTGTAAAGA
TCATGACTCCATACGACATCATTTTTAATATTATACAGTTCAAAAAATCTACATGTGTCA
CAAATAATTTTACATTTGATAATGTATAGTTGTCACATGACAAGTTGATTATCATTCTGT
GTAGACAAGGAGAACTGTT
>CP038383.1:4842323-4843121 Escherichia coli O55:H7 strain DEC5E chromosome, complete genome
ATTGAGCTACGATTTTCTTTCGTTGTCATCTTTGAGGCGTCTGATCGTGATAATCCTTCT
TTCCCTGATTTCCTCATCGATATCGAATAAGCACTCGTCGCAGAATTCTTTATCGAGTGA
GAGCCTCTGTTCAAGGACGCTTCTTTTTTTGTTGCAACGTGCACATCTCTTCATCTTTCC
GCGCCTTTGTGACCTCGTGATTTGGGGTACATGGAAAATGGGCGTAGCAAGTCTCAGCTA
GATAACTAACCGTAATAAAAGGGCTTTTCTGCGAGCAATGTAAGAGAAGGATAACCAGGC
AGGTTGCAAGAAAGATAATCGTTTTGATAGATCAGTTTATCGATATTGATCGTTAGTGCC
GATCGATAAGAAGTGCGGAAACGTTAGACTCACCTCTGTTGCTCCATCATGATGATGGGG
CTGTTGGCCCTCGAATCTATCTGTCTATTAGCATCGGCATGACAAACACTATTTGTTTCC
ACAACAAAAGACAATAGAAAAGTACATATGTACAAAAAGTGTGATTTATTCTGTCACTTC
AGTACTTCCTTTCGCCTAAGTTTGCCCGTAATAATTCCCCGTGCAGTACTATTGTTGCGA
CATAACAACATGAATTACATGGTAATAATAGATGTTTTCCTCTGCTGATTCCTGTAAAGA
TCATGACTCCATACGACATCATTTTTAATATTATACAGTTCAAAAAATCTACATGTGTCA
CAAATAATTTTACATTTGATAATGTATAGTTGTCACATGACAAGTTGATTATCATTCTGT
GTAGACAAGGAGAACTGTT
>CP031157.1:5421169-5421967 Escherichia coli strain SYNB1618 chromosome
ATTGAGCTACGATTTTCTTTCGTTGTCATCTTTGAGGCGTCTGATCGTGATAATCCTTCT
TTCCCTGATTTCCTCATCGATATCGAATAAGCACTCGTCGCAGAATTCTTTATCGAGTGA
GAGCCTCTGTTCAAGGACGCTTCTTTTTTTGTTGCAACGTGCACATCTCTTCATCTTTCC
GCGCCTTTGTGACCTCGTGATTTGGGGTACATGGAAAATGGGCGTAGCAAGTCTCAGCTA
GATAACTAACCGTAATAAAAGGGCTTTTCTGCGAGCAATGTAAGAGAAGGATAACCAGGC
AGGTTGCAAGAAAGATAATCGTTTTGATAGATCAGTTTATCGATATTGATCGTTAGTGCC
GATCGATAAGAAGTGCGGAAACGTTAGACTCACCTCTGTTGCTCCATCATGATGATGGGG
CTGTTGGCCCTCGAATCTATCTGTCTATTAGCATCGGCATGACAAACACTATTTGTTTCC
ACAACAAAAGACAATAGAAAAGTACATATGTACAAAAAGTGTGATTTATTCTGTCACTTC
AGTACTTCCTTTCGCCTAAGTTTGCCCGTAATAATTCCCCGTGCAGTACTATTGTTGCGA
CATAACAACATGAATTACATGGTAATAATAGATGTTTTCCTCTGCTGATTCCTGTAAAGA
TCATGACTCCATACGACATCATTTTTAATATTATACAGTTCAAAAAATCTACATGTGTCA
CAAATAATTTTACATTTGATAATGTATAGTTGTCACATGACAAGTTGATTATCATTCTGT
GTAGACAAGGAGAACTGTT
>OZ039156.1:4440847-4441645 Escherichia coli isolate 30348_2#118 genome assembly, chromosome: 1
ATTGAGCTACGATTTTCTTTCGTTGTCATCTTTGAGGCGTCTGATCGTGATAATCCTTCT
TTCCCTGATTTCCTCATCGATATCGAATAAGCACTCGTCGCAGAATTCTTTATCGAGTGA
GAGCCTCTGTTCAAGGACGCTTCTTTTTTTGTTGCAACGTGCACATCTCTTCATCTTTCC
GCGCCTTTGTGACCTCGTGATTTGGGGTACATGGAAAATGGGCGTAGCAAGTCTCAGCTA
GATAACTAACCGTAATAAAAGGGCTTTTCTGCGAGCAATGTAAGAGAAGGATAACCAGGC
AGGTTGCAAGAAAGATAATCGTTTTGATAGATCAGTTTATCGATATTGATCGTTAGTGCC
GATCGATAAGAAGTGCGGAAACGTTAGACTCACCTCTGTTGCTCCATCATGATGATGGGG
CTGTTGGCCCTCGAATCTATCTGTCTATTAGCATCGGCATGACAAACACTATTTGTTTCC
ACAACAAAAGACAATAGAAAAGTACATATGTACAAAAAGTGTGATTTATTCTGTCACTTC
AGTACTTCCTTTCGCCTAAGTTTGCCCGTAATAATTCCCCGTGCAGTACTATTGTTGCGA
CATAACAACATGAATTACATGGTAATAATAGATGTTTTCCTCTGCTGATTCCTGTAAAGA
TCATGACTCCATACGACATCATTTTTAATATTATACAGTTCAAAAAATCTACATGTGTCA
CAAATAATTTTACATTTGATAATGTATAGTTGTCACATGACAAGTTGATTATCATTCTGT
GTAGACAAGGAGAACTGTT
>CP118558.1:4194327-4195125 Escherichia coli strain A23EC chromosome
ATTGAGCTACGATTTTCTTTCGTTGTCATCTTTGAGGCGTCTGATCGTGATAATCCTTCT
TTCCCTGATTTCCTCATCGATATCGAATAAGCACTCGTCGCAGAATTCTTTATCGAGTGA
GAGCCTCTGTTCAAGGACGCTTCTTTTTTTGTTGCAACGTGCACATCTCTTCATCTTTCC
GCGCCTTTGTGACCTCGTGATTTGGGGTACATGGAAAATGGGCGTAGCAAGTCTCAGCTA
GATAACTAACCGTAATAAAAGGGCTTTTCTGCGAGCAATGTAAGAGAAGGATAACCAGGC
AGGTTGCAAGAAAGATAATCGTTTTGATAGATCAGTTTATCGATATTGATCGTTAGTGCC
GATCGATAAGAAGTGCGGAAACGTTAGACTCACCTCTGTTGCTCCATCATGATGATGGGG
CTGTTGGCCCTCGAATCTATCTGTCTATTAGCATCGGCATGACAAACACTATTTGTTTCC
ACAACAAAAGACAATAGAAAAGTACATATGTACAAAAAGTGTGATTTATTCTGTCACTTC
AGTACTTCCTTTCGCCTAAGTTTGCCCGTAATAATTCCCCGTGCAGTACTATTGTTGCGA
CATAACAACATGAATTACATGGTAATAATAGATGTTTTCCTCTGCTGATTCCTGTAAAGA
TCATGACTCCATACGACATCATTTTTAATATTATACAGTTCAAAAAATCTACATGTGTCA
CAAATAATTTTACATTTGATAATGTATAGTTGTCACATGACAAGTTGATTATCATTCTGT
GTAGACAAGGAGAACTGTT
>CP057693.1:4116701-4117499 Escherichia coli strain RHB17-C10 chromosome, complete genome
ATTGAGCTACGATTTTCTTTCGTTGTCATCTTTGAGGCGTCTGATCGTGATAATCCTTCT
TTCCCTGATTTCCTCATCGATATCGAATAAGCACTCGTCGCAGAATTCTTTATCGAGTGA
GAGCCTCTGTTCAAGGACGCTTCTTTTTTTGTTGCAACGTGCACATCTCTTCATCTTTCC
GCGCCTTTGTGACCTCGTGATTTGGGGTACATGGAAAATGGGCGTAGCAAGTCTCAGCTA
GATAACTAACCGTAATAAAAGGGCTTTTCTGCGAGCAATGTAAGAGAAGGATAACCAGGC
AGGTTGCAAGAAAGATAATCGTTTTGATAGATCAGTTTATCGATATTGATCGTTAGTGCC
GATCGATAAGAAGTGCGGAAACGTTAGACTCACCTCTGTTGCTCCATCATGATGATGGGG
CTGTTGGCCCTCGAATCTATCTGTCTATTAGCATCGGCATGACAAACACTATTTGTTTCC
ACAACAAAAGACAATAGAAAAGTACATATGTACAAAAAGTGTGATTTATTCTGTCACTTC
AGTACTTCCTTTCGCCTAAGTTTGCCCGTAATAATTCCCCGTGCAGTACTATTGTTGCGA
CATAACAACATGAATTACATGGTAATAATAGATGTTTTCCTCTGCTGATTCCTGTAAAGA
TCATGACTCCATACGACATCATTTTTAATATTATACAGTTCAAAAAATCTACATGTGTCA
CAAATAATTTTACATTTGATAATGTATAGTTGTCACATGACAAGTTGATTATCATTCTGT
GTAGACAAGGAGAACTGTT
>CP124339.1:4213857-4214655 Escherichia coli strain AVS0713 chromosome, complete genome
ATTGAGCTACGATTTTCTTTCGTTGTCATCTTTGAGGCGTCTGATCGTGATAATCCTTCT
TTCCCTGATTTCCTCATCGATATCGAATAAGCACTCGTCGCAGAATTCTTTATCGAGTGA
GAGCCTCTGTTCAAGGACGCTTCTTTTTTTGTTGCAACGTGCACATCTCTTCATCTTTCC
GCGCCTTTGTGACCTCGTGATTTGGGGTACATGGAAAATGGGCGTAGCAAGTCTCAGCTA
GATAACTAACCGTAATAAAAGGGCTTTTCTGCGAGCAATGTAAGAGAAGGATAACCAGGC
AGGTTGCAAGAAAGATAATCGTTTTGATAGATCAGTTTATCGATATTGATCGTTAGTGCC
GATCGATAAGAAGTGCGGAAACGTTAGACTCACCTCTGTTGCTCCATCATGATGATGGGG
CTGTTGGCCCTCGAATCTATCTGTCTATTAGCATCGGCATGACAAACACTATTTGTTTCC
ACAACAAAAGACAATAGAAAAGTACATATGTACAAAAAGTGTGATTTATTCTGTCACTTC
AGTACTTCCTTTCGCCTAAGTTTGCCCGTAATAATTCCCCGTGCAGTACTATTGTTGCGA
CATAACAACATGAATTACATGGTAATAATAGATGTTTTCCTCTGCTGATTCCTGTAAAGA
TCATGACTCCATACGACATCATTTTTAATATTATACAGTTCAAAAAATCTACATGTGTCA
CAAATAATTTTACATTTGATAATGTATAGTTGTCACATGACAAGTTGATTATCATTCTGT
GTAGACAAGGAGAACTGTT
>OZ043910.1:883202-884000 Escherichia coli isolate 30859_5#365 genome assembly, chromosome: 1
ATTGAGCTACGATTTTCTTTCGTTGTCATCTTTGAGGCGTCTGATCGTGATAATCCTTCT
TTCCCTGATTTCCTCATCGATATCGAATAAGCACTCGTCGCAGAATTCTTTATCGAGTGA
GAGCCTCTGTTCAAGGACGCTTCTTTTTTTGTTGCAACGTGCACATCTCTTCATCTTTCC
GCGCCTTTGTGACCTCGTGATTTGGGGTACATGGAAAATGGGCGTAGCAAGTCTCAGCTA
GATAACTAACCGTAATAAAAGGGCTTTTCTGCGAGCAATGTAAGAGAAGGATAACCAGGC
AGGTTGCAAGAAAGATAATCGTTTTGATAGATCAGTTTATCGATATTGATCGTTAGTGCC
GATCGATAAGAAGTGCGGAAACGTTAGACTCACCTCTGTTGCTCCATCATGATGATGGGG
CTGTTGGCCCTCGAATCTATCTGTCTATTAGCATCGGCATGACAAACACTATTTGTTTCC
ACAACAAAAGACAATAGAAAAGTACATATGTACAAAAAGTGTGATTTATTCTGTCACTTC
AGTACTTCCTTTCGCCTAAGTTTGCCCGTAATAATTCCCCGTGCAGTACTATTGTTGCGA
CATAACAACATGAATTACATGGTAATAATAGATGTTTTCCTCTGCTGATTCCTGTAAAGA
TCATGACTCCATACGACATCATTTTTAATATTATACAGTTCAAAAAATCTACATGTGTCA
CAAATAATTTTACATTTGATAATGTATAGTTGTCACATGACAAGTTGATTATCATTCTGT
GTAGACAAGGAGAACTGTT
>CP124347.1:4212549-4213347 Escherichia coli strain AVS0283 chromosome, complete genome
ATTGAGCTACGATTTTCTTTCGTTGTCATCTTTGAGGCGTCTGATCGTGATAATCCTTCT
TTCCCTGATTTCCTCATCGATATCGAATAAGCACTCGTCGCAGAATTCTTTATCGAGTGA
GAGCCTCTGTTCAAGGACGCTTCTTTTTTTGTTGCAACGTGCACATCTCTTCATCTTTCC
GCGCCTTTGTGACCTCGTGATTTGGGGTACATGGAAAATGGGCGTAGCAAGTCTCAGCTA
GATAACTAACCGTAATAAAAGGGCTTTTCTGCGAGCAATGTAAGAGAAGGATAACCAGGC
AGGTTGCAAGAAAGATAATCGTTTTGATAGATCAGTTTATCGATATTGATCGTTAGTGCC
GATCGATAAGAAGTGCGGAAACGTTAGACTCACCTCTGTTGCTCCATCATGATGATGGGG
CTGTTGGCCCTCGAATCTATCTGTCTATTAGCATCGGCATGACAAACACTATTTGTTTCC
ACAACAAAAGACAATAGAAAAGTACATATGTACAAAAAGTGTGATTTATTCTGTCACTTC
AGTACTTCCTTTCGCCTAAGTTTGCCCGTAATAATTCCCCGTGCAGTACTATTGTTGCGA
CATAACAACATGAATTACATGGTAATAATAGATGTTTTCCTCTGCTGATTCCTGTAAAGA
TCATGACTCCATACGACATCATTTTTAATATTATACAGTTCAAAAAATCTACATGTGTCA
CAAATAATTTTACATTTGATAATGTATAGTTGTCACATGACAAGTTGATTATCATTCTGT
GTAGACAAGGAGAACTGTT
>CP165096.1:4198231-4199029 Escherichia coli strain OXEC-255 chromosome, complete genome
ATTGAGCTACGATTTTCTTTCGTTGTCATCTTTGAGGCGTCTGATCGTGATAATCCTTCT
TTCCCTGATTTCCTCATCGATATCGAATAAGCACTCGTCGCAGAATTCTTTATCGAGTGA
GAGCCTCTGTTCAAGGACGCTTCTTTTTTTGTTGCAACGTGCACATCTCTTCATCTTTCC
GCGCCTTTGTGACCTCGTGATTTGGGGTACATGGAAAATGGGCGTAGCAAGTCTCAGCTA
GATAACTAACCGTAATAAAAGGGCTTTTCTGCGAGCAATGTAAGAGAAGGATAACCAGGC
AGGTTGCAAGAAAGATAATCGTTTTGATAGATCAGTTTATCGATATTGATCGTTAGTGCC
GATCGATAAGAAGTGCGGAAACGTTAGACTCACCTCTGTTGCTCCATCATGATGATGGGG
CTGTTGGCCCTCGAATCTATCTGTCTATTAGCATCGGCATGACAAACACTATTTGTTTCC
ACAACAAAAGACAATAGAAAAGTACATATGTACAAAAAGTGTGATTTATTCTGTCACTTC
AGTACTTCCTTTCGCCTAAGTTTGCCCGTAATAATTCCCCGTGCAGTACTATTGTTGCGA
CATAACAACATGAATTACATGGTAATAATAGATGTTTTCCTCTGCTGATTCCTGTAAAGA
TCATGACTCCATACGACATCATTTTTAATATTATACAGTTCAAAAAATCTACATGTGTCA
CAAATAATTTTACATTTGATAATGTATAGTTGTCACATGACAAGTTGATTATCATTCTGT
GTAGACAAGGAGAACTGTT
>CP098219.1:739518-740316 Escherichia coli strain Z0117EC0013 chromosome, complete genome
ATTGAGCTACGATTTTCTTTCGTTGTCATCTTTGAGGCGTCTGATCGTGATAATCCTTCT
TTCCCTGATTTCCTCATCGATATCGAATAAGCACTCGTCGCAGAATTCTTTATCGAGTGA
GAGCCTCTGTTCAAGGACGCTTCTTTTTTTGTTGCAACGTGCACATCTCTTCATCTTTCC
GCGCCTTTGTGACCTCGTGATTTGGGGTACATGGAAAATGGGCGTAGCAAGTCTCAGCTA
GATAACTAACCGTAATAAAAGGGCTTTTCTGCGAGCAATGTAAGAGAAGGATAACCAGGC
AGGTTGCAAGAAAGATAATCGTTTTGATAGATCAGTTTATCGATATTGATCGTTAGTGCC
GATCGATAAGAAGTGCGGAAACGTTAGACTCACCTCTGTTGCTCCATCATGATGATGGGG
CTGTTGGCCCTCGAATCTATCTGTCTATTAGCATCGGCATGACAAACACTATTTGTTTCC
ACAACAAAAGACAATAGAAAAGTACATATGTACAAAAAGTGTGATTTATTCTGTCACTTC
AGTACTTCCTTTCGCCTAAGTTTGCCCGTAATAATTCCCCGTGCAGTACTATTGTTGCGA
CATAACAACATGAATTACATGGTAATAATAGATGTTTTCCTCTGCTGATTCCTGTAAAGA
TCATGACTCCATACGACATCATTTTTAATATTATACAGTTCAAAAAATCTACATGTGTCA
CAAATAATTTTACATTTGATAATGTATAGTTGTCACATGACAAGTTGATTATCATTCTGT
GTAGACAAGGAGAACTGTT
>CP102675.1:2086389-2087187 Escherichia coli strain XH987 chromosome, complete genome
ATTGAGCTACGATTTTCTTTCGTTGTCATCTTTGAGGCGTCTGATCGTGATAATCCTTCT
TTCCCTGATTTCCTCATCGATATCGAATAAGCACTCGTCGCAGAATTCTTTATCGAGTGA
GAGCCTCTGTTCAAGGACGCTTCTTTTTTTGTTGCAACGTGCACATCTCTTCATCTTTCC
GCGCCTTTGTGACCTCGTGATTTGGGGTACATGGAAAATGGGCGTAGCAAGTCTCAGCTA
GATAACTAACCGTAATAAAAGGGCTTTTCTGCGAGCAATGTAAGAGAAGGATAACCAGGC
AGGTTGCAAGAAAGATAATCGTTTTGATAGATCAGTTTATCGATATTGATCGTTAGTGCC
GATCGATAAGAAGTGCGGAAACGTTAGACTCACCTCTGTTGCTCCATCATGATGATGGGG
CTGTTGGCCCTCGAATCTATCTGTCTATTAGCATCGGCATGACAAACACTATTTGTTTCC
ACAACAAAAGACAATAGAAAAGTACATATGTACAAAAAGTGTGATTTATTCTGTCACTTC
AGTACTTCCTTTCGCCTAAGTTTGCCCGTAATAATTCCCCGTGCAGTACTATTGTTGCGA
CATAACAACATGAATTACATGGTAATAATAGATGTTTTCCTCTGCTGATTCCTGTAAAGA
TCATGACTCCATACGACATCATTTTTAATATTATACAGTTCAAAAAATCTACATGTGTCA
CAAATAATTTTACATTTGATAATGTATAGTTGTCACATGACAAGTTGATTATCATTCTGT
GTAGACAAGGAGAACTGTT
>OZ040053.1:4320168-4320966 Escherichia coli isolate 30821_1#303 genome assembly, chromosome: 1
ATTGAGCTACGATTTTCTTTCGTTGTCATCTTTGAGGCGTCTGATCGTGATAATCCTTCT
TTCCCTGATTTCCTCATCGATATCGAATAAGCACTCGTCGCAGAATTCTTTATCGAGTGA
GAGCCTCTGTTCAAGGACGCTTCTTTTTTTGTTGCAACGTGCACATCTCTTCATCTTTCC
GCGCCTTTGTGACCTCGTGATTTGGGGTACATGGAAAATGGGCGTAGCAAGTCTCAGCTA
GATAACTAACCGTAATAAAAGGGCTTTTCTGCGAGCAATGTAAGAGAAGGATAACCAGGC
AGGTTGCAAGAAAGATAATCGTTTTGATAGATCAGTTTATCGATATTGATCGTTAGTGCC
GATCGATAAGAAGTGCGGAAACGTTAGACTCACCTCTGTTGCTCCATCATGATGATGGGG
CTGTTGGCCCTCGAATCTATCTGTCTATTAGCATCGGCATGACAAACACTATTTGTTTCC
ACAACAAAAGACAATAGAAAAGTACATATGTACAAAAAGTGTGATTTATTCTGTCACTTC
AGTACTTCCTTTCGCCTAAGTTTGCCCGTAATAATTCCCCGTGCAGTACTATTGTTGCGA
CATAACAACATGAATTACATGGTAATAATAGATGTTTTCCTCTGCTGATTCCTGTAAAGA
TCATGACTCCATACGACATCATTTTTAATATTATACAGTTCAAAAAATCTACATGTGTCA
CAAATAATTTTACATTTGATAATGTATAGTTGTCACATGACAAGTTGATTATCATTCTGT
GTAGACAAGGAGAACTGTT
>CP124374.1:531438-532236 Escherichia coli strain AVS0578 chromosome, complete genome
ATTGAGCTACGATTTTCTTTCGTTGTCATCTTTGAGGCGTCTGATCGTGATAATCCTTCT
TTCCCTGATTTCCTCATCGATATCGAATAAGCACTCGTCGCAGAATTCTTTATCGAGTGA
GAGCCTCTGTTCAAGGACGCTTCTTTTTTTGTTGCAACGTGCACATCTCTTCATCTTTCC
GCGCCTTTGTGACCTCGTGATTTGGGGTACATGGAAAATGGGCGTAGCAAGTCTCAGCTA
GATAACTAACCGTAATAAAAGGGCTTTTCTGCGAGCAATGTAAGAGAAGGATAACCAGGC
AGGTTGCAAGAAAGATAATCGTTTTGATAGATCAGTTTATCGATATTGATCGTTAGTGCC
GATCGATAAGAAGTGCGGAAACGTTAGACTCACCTCTGTTGCTCCATCATGATGATGGGG
CTGTTGGCCCTCGAATCTATCTGTCTATTAGCATCGGCATGACAAACACTATTTGTTTCC
ACAACAAAAGACAATAGAAAAGTACATATGTACAAAAAGTGTGATTTATTCTGTCACTTC
AGTACTTCCTTTCGCCTAAGTTTGCCCGTAATAATTCCCCGTGCAGTACTATTGTTGCGA
CATAACAACATGAATTACATGGTAATAATAGATGTTTTCCTCTGCTGATTCCTGTAAAGA
TCATGACTCCATACGACATCATTTTTAATATTATACAGTTCAAAAAATCTACATGTGTCA
CAAATAATTTTACATTTGATAATGTATAGTTGTCACATGACAAGTTGATTATCATTCTGT
GTAGACAAGGAGAACTGTT
>CP088612.1:3086067-3086865 Escherichia coli strain D16EC0206 chromosome, complete genome
ATTGAGCTACGATTTTCTTTCGTTGTCATCTTTGAGGCGTCTGATCGTGATAATCCTTCT
TTCCCTGATTTCCTCATCGATATCGAATAAGCACTCGTCGCAGAATTCTTTATCGAGTGA
GAGCCTCTGTTCAAGGACGCTTCTTTTTTTGTTGCAACGTGCACATCTCTTCATCTTTCC
GCGCCTTTGTGACCTCGTGATTTGGGGTACATGGAAAATGGGCGTAGCAAGTCTCAGCTA
GATAACTAACCGTAATAAAAGGGCTTTTCTGCGAGCAATGTAAGAGAAGGATAACCAGGC
AGGTTGCAAGAAAGATAATCGTTTTGATAGATCAGTTTATCGATATTGATCGTTAGTGCC
GATCGATAAGAAGTGCGGAAACGTTAGACTCACCTCTGTTGCTCCATCATGATGATGGGG
CTGTTGGCCCTCGAATCTATCTGTCTATTAGCATCGGCATGACAAACACTATTTGTTTCC
ACAACAAAAGACAATAGAAAAGTACATATGTACAAAAAGTGTGATTTATTCTGTCACTTC
AGTACTTCCTTTCGCCTAAGTTTGCCCGTAATAATTCCCCGTGCAGTACTATTGTTGCGA
CATAACAACATGAATTACATGGTAATAATAGATGTTTTCCTCTGCTGATTCCTGTAAAGA
TCATGACTCCATACGACATCATTTTTAATATTATACAGTTCAAAAAATCTACATGTGTCA
CAAATAATTTTACATTTGATAATGTATAGTTGTCACATGACAAGTTGATTATCATTCTGT
GTAGACAAGGAGAACTGTT
>CP181670.1:4196219-4197017 Escherichia coli strain A31648 chromosome, complete genome
ATTGAGCTACGATTTTCTTTCGTTGTCATCTTTGAGGCGTCTGATCGTGATAATCCTTCT
TTCCCTGATTTCCTCATCGATATCGAATAAGCACTCGTCGCAGAATTCTTTATCGAGTGA
GAGCCTCTGTTCAAGGACGCTTCTTTTTTTGTTGCAACGTGCACATCTCTTCATCTTTCC
GCGCCTTTGTGACCTCGTGATTTGGGGTACATGGAAAATGGGCGTAGCAAGTCTCAGCTA
GATAACTAACCGTAATAAAAGGGCTTTTCTGCGAGCAATGTAAGAGAAGGATAACCAGGC
AGGTTGCAAGAAAGATAATCGTTTTGATAGATCAGTTTATCGATATTGATCGTTAGTGCC
GATCGATAAGAAGTGCGGAAACGTTAGACTCACCTCTGTTGCTCCATCATGATGATGGGG
CTGTTGGCCCTCGAATCTATCTGTCTATTAGCATCGGCATGACAAACACTATTTGTTTCC
ACAACAAAAGACAATAGAAAAGTACATATGTACAAAAAGTGTGATTTATTCTGTCACTTC
AGTACTTCCTTTCGCCTAAGTTTGCCCGTAATAATTCCCCGTGCAGTACTATTGTTGCGA
CATAACAACATGAATTACATGGTAATAATAGATGTTTTCCTCTGCTGATTCCTGTAAAGA
TCATGACTCCATACGACATCATTTTTAATATTATACAGTTCAAAAAATCTACATGTGTCA
CAAATAATTTTACATTTGATAATGTATAGTTGTCACATGACAAGTTGATTATCATTCTGT
GTAGACAAGGAGAACTGTT
>CP059130.1:634491-635289 Escherichia coli strain Ec55 chromosome, complete genome
ATTGAGCTACGATTTTCTTTCGTTGTCATCTTTGAGGCGTCTGATCGTGATAATCCTTCT
TTCCCTGATTTCCTCATCGATATCGAATAAGCACTCGTCGCAGAATTCTTTATCGAGTGA
GAGCCTCTGTTCAAGGACGCTTCTTTTTTTGTTGCAACGTGCACATCTCTTCATCTTTCC
GCGCCTTTGTGACCTCGTGATTTGGGGTACATGGAAAATGGGCGTAGCAAGTCTCAGCTA
GATAACTAACCGTAATAAAAGGGCTTTTCTGCGAGCAATGTAAGAGAAGGATAACCAGGC
AGGTTGCAAGAAAGATAATCGTTTTGATAGATCAGTTTATCGATATTGATCGTTAGTGCC
GATCGATAAGAAGTGCGGAAACGTTAGACTCACCTCTGTTGCTCCATCATGATGATGGGG
CTGTTGGCCCTCGAATCTATCTGTCTATTAGCATCGGCATGACAAACACTATTTGTTTCC
ACAACAAAAGACAATAGAAAAGTACATATGTACAAAAAGTGTGATTTATTCTGTCACTTC
AGTACTTCCTTTCGCCTAAGTTTGCCCGTAATAATTCCCCGTGCAGTACTATTGTTGCGA
CATAACAACATGAATTACATGGTAATAATAGATGTTTTCCTCTGCTGATTCCTGTAAAGA
TCATGACTCCATACGACATCATTTTTAATATTATACAGTTCAAAAAATCTACATGTGTCA
CAAATAATTTTACATTTGATAATGTATAGTTGTCACATGACAAGTTGATTATCATTCTGT
GTAGACAAGGAGAACTGTT
>CP124471.1:4204679-4205477 Escherichia coli strain AVS0973 chromosome, complete genome
ATTGAGCTACGATTTTCTTTCGTTGTCATCTTTGAGGCGTCTGATCGTGATAATCCTTCT
TTCCCTGATTTCCTCATCGATATCGAATAAGCACTCGTCGCAGAATTCTTTATCGAGTGA
GAGCCTCTGTTCAAGGACGCTTCTTTTTTTGTTGCAACGTGCACATCTCTTCATCTTTCC
GCGCCTTTGTGACCTCGTGATTTGGGGTACATGGAAAATGGGCGTAGCAAGTCTCAGCTA
GATAACTAACCGTAATAAAAGGGCTTTTCTGCGAGCAATGTAAGAGAAGGATAACCAGGC
AGGTTGCAAGAAAGATAATCGTTTTGATAGATCAGTTTATCGATATTGATCGTTAGTGCC
GATCGATAAGAAGTGCGGAAACGTTAGACTCACCTCTGTTGCTCCATCATGATGATGGGG
CTGTTGGCCCTCGAATCTATCTGTCTATTAGCATCGGCATGACAAACACTATTTGTTTCC
ACAACAAAAGACAATAGAAAAGTACATATGTACAAAAAGTGTGATTTATTCTGTCACTTC
AGTACTTCCTTTCGCCTAAGTTTGCCCGTAATAATTCCCCGTGCAGTACTATTGTTGCGA
CATAACAACATGAATTACATGGTAATAATAGATGTTTTCCTCTGCTGATTCCTGTAAAGA
TCATGACTCCATACGACATCATTTTTAATATTATACAGTTCAAAAAATCTACATGTGTCA
CAAATAATTTTACATTTGATAATGTATAGTTGTCACATGACAAGTTGATTATCATTCTGT
GTAGACAAGGAGAACTGTT
>CP147614.1:4350940-4351738 Escherichia coli strain GN05652 chromosome, complete genome
ATTGAGCTACGATTTTCTTTCGTTGTCATCTTTGAGGCGTCTGATCGTGATAATCCTTCT
TTCCCTGATTTCCTCATCGATATCGAATAAGCACTCGTCGCAGAATTCTTTATCGAGTGA
GAGCCTCTGTTCAAGGACGCTTCTTTTTTTGTTGCAACGTGCACATCTCTTCATCTTTCC
GCGCCTTTGTGACCTCGTGATTTGGGGTACATGGAAAATGGGCGTAGCAAGTCTCAGCTA
GATAACTAACCGTAATAAAAGGGCTTTTCTGCGAGCAATGTAAGAGAAGGATAACCAGGC
AGGTTGCAAGAAAGATAATCGTTTTGATAGATCAGTTTATCGATATTGATCGTTAGTGCC
GATCGATAAGAAGTGCGGAAACGTTAGACTCACCTCTGTTGCTCCATCATGATGATGGGG
CTGTTGGCCCTCGAATCTATCTGTCTATTAGCATCGGCATGACAAACACTATTTGTTTCC
ACAACAAAAGACAATAGAAAAGTACATATGTACAAAAAGTGTGATTTATTCTGTCACTTC
AGTACTTCCTTTCGCCTAAGTTTGCCCGTAATAATTCCCCGTGCAGTACTATTGTTGCGA
CATAACAACATGAATTACATGGTAATAATAGATGTTTTCCTCTGCTGATTCCTGTAAAGA
TCATGACTCCATACGACATCATTTTTAATATTATACAGTTCAAAAAATCTACATGTGTCA
CAAATAATTTTACATTTGATAATGTATAGTTGTCACATGACAAGTTGATTATCATTCTGT
GTAGACAAGGAGAACTGTT
>CP093068.1:4361867-4362665 Escherichia coli strain BR1220 chromosome, complete genome
ATTGAGCTACGATTTTCTTTCGTTGTCATCTTTGAGGCGTCTGATCGTGATAATCCTTCT
TTCCCTGATTTCCTCATCGATATCGAATAAGCACTCGTCGCAGAATTCTTTATCGAGTGA
GAGCCTCTGTTCAAGGACGCTTCTTTTTTTGTTGCAACGTGCACATCTCTTCATCTTTCC
GCGCCTTTGTGACCTCGTGATTTGGGGTACATGGAAAATGGGCGTAGCAAGTCTCAGCTA
GATAACTAACCGTAATAAAAGGGCTTTTCTGCGAGCAATGTAAGAGAAGGATAACCAGGC
AGGTTGCAAGAAAGATAATCGTTTTGATAGATCAGTTTATCGATATTGATCGTTAGTGCC
GATCGATAAGAAGTGCGGAAACGTTAGACTCACCTCTGTTGCTCCATCATGATGATGGGG
CTGTTGGCCCTCGAATCTATCTGTCTATTAGCATCGGCATGACAAACACTATTTGTTTCC
ACAACAAAAGACAATAGAAAAGTACATATGTACAAAAAGTGTGATTTATTCTGTCACTTC
AGTACTTCCTTTCGCCTAAGTTTGCCCGTAATAATTCCCCGTGCAGTACTATTGTTGCGA
CATAACAACATGAATTACATGGTAATAATAGATGTTTTCCTCTGCTGATTCCTGTAAAGA
TCATGACTCCATACGACATCATTTTTAATATTATACAGTTCAAAAAATCTACATGTGTCA
CAAATAATTTTACATTTGATAATGTATAGTTGTCACATGACAAGTTGATTATCATTCTGT
GTAGACAAGGAGAACTGTT
>OZ040693.1:4219800-4220598 Escherichia coli isolate 30821_1#91 genome assembly, chromosome: 1
ATTGAGCTACGATTTTCTTTCGTTGTCATCTTTGAGGCGTCTGATCGTGATAATCCTTCT
TTCCCTGATTTCCTCATCGATATCGAATAAGCACTCGTCGCAGAATTCTTTATCGAGTGA
GAGCCTCTGTTCAAGGACGCTTCTTTTTTTGTTGCAACGTGCACATCTCTTCATCTTTCC
GCGCCTTTGTGACCTCGTGATTTGGGGTACATGGAAAATGGGCGTAGCAAGTCTCAGCTA
GATAACTAACCGTAATAAAAGGGCTTTTCTGCGAGCAATGTAAGAGAAGGATAACCAGGC
AGGTTGCAAGAAAGATAATCGTTTTGATAGATCAGTTTATCGATATTGATCGTTAGTGCC
GATCGATAAGAAGTGCGGAAACGTTAGACTCACCTCTGTTGCTCCATCATGATGATGGGG
CTGTTGGCCCTCGAATCTATCTGTCTATTAGCATCGGCATGACAAACACTATTTGTTTCC
ACAACAAAAGACAATAGAAAAGTACATATGTACAAAAAGTGTGATTTATTCTGTCACTTC
AGTACTTCCTTTCGCCTAAGTTTGCCCGTAATAATTCCCCGTGCAGTACTATTGTTGCGA
CATAACAACATGAATTACATGGTAATAATAGATGTTTTCCTCTGCTGATTCCTGTAAAGA
TCATGACTCCATACGACATCATTTTTAATATTATACAGTTCAAAAAATCTACATGTGTCA
CAAATAATTTTACATTTGATAATGTATAGTTGTCACATGACAAGTTGATTATCATTCTGT
GTAGACAAGGAGAACTGTT
>OZ039482.1:4094421-4095219 Escherichia coli isolate 30134_6#193 genome assembly, chromosome: 1
ATTGAGCTACGATTTTCTTTCGTTGTCATCTTTGAGGCGTCTGATCGTGATAATCCTTCT
TTCCCTGATTTCCTCATCGATATCGAATAAGCACTCGTCGCAGAATTCTTTATCGAGTGA
GAGCCTCTGTTCAAGGACGCTTCTTTTTTTGTTGCAACGTGCACATCTCTTCATCTTTCC
GCGCCTTTGTGACCTCGTGATTTGGGGTACATGGAAAATGGGCGTAGCAAGTCTCAGCTA
GATAACTAACCGTAATAAAAGGGCTTTTCTGCGAGCAATGTAAGAGAAGGATAACCAGGC
AGGTTGCAAGAAAGATAATCGTTTTGATAGATCAGTTTATCGATATTGATCGTTAGTGCC
GATCGATAAGAAGTGCGGAAACGTTAGACTCACCTCTGTTGCTCCATCATGATGATGGGG
CTGTTGGCCCTCGAATCTATCTGTCTATTAGCATCGGCATGACAAACACTATTTGTTTCC
ACAACAAAAGACAATAGAAAAGTACATATGTACAAAAAGTGTGATTTATTCTGTCACTTC
AGTACTTCCTTTCGCCTAAGTTTGCCCGTAATAATTCCCCGTGCAGTACTATTGTTGCGA
CATAACAACATGAATTACATGGTAATAATAGATGTTTTCCTCTGCTGATTCCTGTAAAGA
TCATGACTCCATACGACATCATTTTTAATATTATACAGTTCAAAAAATCTACATGTGTCA
CAAATAATTTTACATTTGATAATGTATAGTTGTCACATGACAAGTTGATTATCATTCTGT
GTAGACAAGGAGAACTGTT
>CP063068.1:4101450-4102248 Escherichia coli strain I2 chromosome, complete genome
ATTGAGCTACGATTTTCTTTCGTTGTCATCTTTGAGGCGTCTGATCGTGATAATCCTTCT
TTCCCTGATTTCCTCATCGATATCGAATAAGCACTCGTCGCAGAATTCTTTATCGAGTGA
GAGCCTCTGTTCAAGGACGCTTCTTTTTTTGTTGCAACGTGCACATCTCTTCATCTTTCC
GCGCCTTTGTGACCTCGTGATTTGGGGTACATGGAAAATGGGCGTAGCAAGTCTCAGCTA
GATAACTAACCGTAATAAAAGGGCTTTTCTGCGAGCAATGTAAGAGAAGGATAACCAGGC
AGGTTGCAAGAAAGATAATCGTTTTGATAGATCAGTTTATCGATATTGATCGTTAGTGCC
GATCGATAAGAAGTGCGGAAACGTTAGACTCACCTCTGTTGCTCCATCATGATGATGGGG
CTGTTGGCCCTCGAATCTATCTGTCTATTAGCATCGGCATGACAAACACTATTTGTTTCC
ACAACAAAAGACAATAGAAAAGTACATATGTACAAAAAGTGTGATTTATTCTGTCACTTC
AGTACTTCCTTTCGCCTAAGTTTGCCCGTAATAATTCCCCGTGCAGTACTATTGTTGCGA
CATAACAACATGAATTACATGGTAATAATAGATGTTTTCCTCTGCTGATTCCTGTAAAGA
TCATGACTCCATACGACATCATTTTTAATATTATACAGTTCAAAAAATCTACATGTGTCA
CAAATAATTTTACATTTGATAATGTATAGTTGTCACATGACAAGTTGATTATCATTCTGT
GTAGACAAGGAGAACTGTT
>CP124355.1:3701536-3702334 Escherichia coli strain AVS0171 chromosome, complete genome
ATTGAGCTACGATTTTCTTTCGTTGTCATCTTTGAGGCGTCTGATCGTGATAATCCTTCT
TTCCCTGATTTCCTCATCGATATCGAATAAGCACTCGTCGCAGAATTCTTTATCGAGTGA
GAGCCTCTGTTCAAGGACGCTTCTTTTTTTGTTGCAACGTGCACATCTCTTCATCTTTCC
GCGCCTTTGTGACCTCGTGATTTGGGGTACATGGAAAATGGGCGTAGCAAGTCTCAGCTA
GATAACTAACCGTAATAAAAGGGCTTTTCTGCGAGCAATGTAAGAGAAGGATAACCAGGC
AGGTTGCAAGAAAGATAATCGTTTTGATAGATCAGTTTATCGATATTGATCGTTAGTGCC
GATCGATAAGAAGTGCGGAAACGTTAGACTCACCTCTGTTGCTCCATCATGATGATGGGG
CTGTTGGCCCTCGAATCTATCTGTCTATTAGCATCGGCATGACAAACACTATTTGTTTCC
ACAACAAAAGACAATAGAAAAGTACATATGTACAAAAAGTGTGATTTATTCTGTCACTTC
AGTACTTCCTTTCGCCTAAGTTTGCCCGTAATAATTCCCCGTGCAGTACTATTGTTGCGA
CATAACAACATGAATTACATGGTAATAATAGATGTTTTCCTCTGCTGATTCCTGTAAAGA
TCATGACTCCATACGACATCATTTTTAATATTATACAGTTCAAAAAATCTACATGTGTCA
CAAATAATTTTACATTTGATAATGTATAGTTGTCACATGACAAGTTGATTATCATTCTGT
GTAGACAAGGAGAACTGTT
>OZ039688.1:4257839-4258637 Escherichia coli isolate 30602_1#357 genome assembly, chromosome: 1
ATTGAGCTACGATTTTCTTTCGTTGTCATCTTTGAGGCGTCTGATCGTGATAATCCTTCT
TTCCCTGATTTCCTCATCGATATCGAATAAGCACTCGTCGCAGAATTCTTTATCGAGTGA
GAGCCTCTGTTCAAGGACGCTTCTTTTTTTGTTGCAACGTGCACATCTCTTCATCTTTCC
GCGCCTTTGTGACCTCGTGATTTGGGGTACATGGAAAATGGGCGTAGCAAGTCTCAGCTA
GATAACTAACCGTAATAAAAGGGCTTTTCTGCGAGCAATGTAAGAGAAGGATAACCAGGC
AGGTTGCAAGAAAGATAATCGTTTTGATAGATCAGTTTATCGATATTGATCGTTAGTGCC
GATCGATAAGAAGTGCGGAAACGTTAGACTCACCTCTGTTGCTCCATCATGATGATGGGG
CTGTTGGCCCTCGAATCTATCTGTCTATTAGCATCGGCATGACAAACACTATTTGTTTCC
ACAACAAAAGACAATAGAAAAGTACATATGTACAAAAAGTGTGATTTATTCTGTCACTTC
AGTACTTCCTTTCGCCTAAGTTTGCCCGTAATAATTCCCCGTGCAGTACTATTGTTGCGA
CATAACAACATGAATTACATGGTAATAATAGATGTTTTCCTCTGCTGATTCCTGTAAAGA
TCATGACTCCATACGACATCATTTTTAATATTATACAGTTCAAAAAATCTACATGTGTCA
CAAATAATTTTACATTTGATAATGTATAGTTGTCACATGACAAGTTGATTATCATTCTGT
GTAGACAAGGAGAACTGTT
>OZ041027.1:4238148-4238946 Escherichia coli isolate 30345_1#227 genome assembly, chromosome: 1
ATTGAGCTACGATTTTCTTTCGTTGTCATCTTTGAGGCGTCTGATCGTGATAATCCTTCT
TTCCCTGATTTCCTCATCGATATCGAATAAGCACTCGTCGCAGAATTCTTTATCGAGTGA
GAGCCTCTGTTCAAGGACGCTTCTTTTTTTGTTGCAACGTGCACATCTCTTCATCTTTCC
GCGCCTTTGTGACCTCGTGATTTGGGGTACATGGAAAATGGGCGTAGCAAGTCTCAGCTA
GATAACTAACCGTAATAAAAGGGCTTTTCTGCGAGCAATGTAAGAGAAGGATAACCAGGC
AGGTTGCAAGAAAGATAATCGTTTTGATAGATCAGTTTATCGATATTGATCGTTAGTGCC
GATCGATAAGAAGTGCGGAAACGTTAGACTCACCTCTGTTGCTCCATCATGATGATGGGG
CTGTTGGCCCTCGAATCTATCTGTCTATTAGCATCGGCATGACAAACACTATTTGTTTCC
ACAACAAAAGACAATAGAAAAGTACATATGTACAAAAAGTGTGATTTATTCTGTCACTTC
AGTACTTCCTTTCGCCTAAGTTTGCCCGTAATAATTCCCCGTGCAGTACTATTGTTGCGA
CATAACAACATGAATTACATGGTAATAATAGATGTTTTCCTCTGCTGATTCCTGTAAAGA
TCATGACTCCATACGACATCATTTTTAATATTATACAGTTCAAAAAATCTACATGTGTCA
CAAATAATTTTACATTTGATAATGTATAGTTGTCACATGACAAGTTGATTATCATTCTGT
GTAGACAAGGAGAACTGTT
>CP107142.1:3542251-3543049 Escherichia coli strain S3 chromosome, complete genome
ATTGAGCTACGATTTTCTTTCGTTGTCATCTTTGAGGCGTCTGATCGTGATAATCCTTCT
TTCCCTGATTTCCTCATCGATATCGAATAAGCACTCGTCGCAGAATTCTTTATCGAGTGA
GAGCCTCTGTTCAAGGACGCTTCTTTTTTTGTTGCAACGTGCACATCTCTTCATCTTTCC
GCGCCTTTGTGACCTCGTGATTTGGGGTACATGGAAAATGGGCGTAGCAAGTCTCAGCTA
GATAACTAACCGTAATAAAAGGGCTTTTCTGCGAGCAATGTAAGAGAAGGATAACCAGGC
AGGTTGCAAGAAAGATAATCGTTTTGATAGATCAGTTTATCGATATTGATCGTTAGTGCC
GATCGATAAGAAGTGCGGAAACGTTAGACTCACCTCTGTTGCTCCATCATGATGATGGGG
CTGTTGGCCCTCGAATCTATCTGTCTATTAGCATCGGCATGACAAACACTATTTGTTTCC
ACAACAAAAGACAATAGAAAAGTACATATGTACAAAAAGTGTGATTTATTCTGTCACTTC
AGTACTTCCTTTCGCCTAAGTTTGCCCGTAATAATTCCCCGTGCAGTACTATTGTTGCGA
CATAACAACATGAATTACATGGTAATAATAGATGTTTTCCTCTGCTGATTCCTGTAAAGA
TCATGACTCCATACGACATCATTTTTAATATTATACAGTTCAAAAAATCTACATGTGTCA
CAAATAATTTTACATTTGATAATGTATAGTTGTCACATGACAAGTTGATTATCATTCTGT
GTAGACAAGGAGAACTGTT
>OZ040817.1:4144525-4145323 Escherichia coli isolate 30345_1#232 genome assembly, chromosome: 1
ATTGAGCTACGATTTTCTTTCGTTGTCATCTTTGAGGCGTCTGATCGTGATAATCCTTCT
TTCCCTGATTTCCTCATCGATATCGAATAAGCACTCGTCGCAGAATTCTTTATCGAGTGA
GAGCCTCTGTTCAAGGACGCTTCTTTTTTTGTTGCAACGTGCACATCTCTTCATCTTTCC
GCGCCTTTGTGACCTCGTGATTTGGGGTACATGGAAAATGGGCGTAGCAAGTCTCAGCTA
GATAACTAACCGTAATAAAAGGGCTTTTCTGCGAGCAATGTAAGAGAAGGATAACCAGGC
AGGTTGCAAGAAAGATAATCGTTTTGATAGATCAGTTTATCGATATTGATCGTTAGTGCC
GATCGATAAGAAGTGCGGAAACGTTAGACTCACCTCTGTTGCTCCATCATGATGATGGGG
CTGTTGGCCCTCGAATCTATCTGTCTATTAGCATCGGCATGACAAACACTATTTGTTTCC
ACAACAAAAGACAATAGAAAAGTACATATGTACAAAAAGTGTGATTTATTCTGTCACTTC
AGTACTTCCTTTCGCCTAAGTTTGCCCGTAATAATTCCCCGTGCAGTACTATTGTTGCGA
CATAACAACATGAATTACATGGTAATAATAGATGTTTTCCTCTGCTGATTCCTGTAAAGA
TCATGACTCCATACGACATCATTTTTAATATTATACAGTTCAAAAAATCTACATGTGTCA
CAAATAATTTTACATTTGATAATGTATAGTTGTCACATGACAAGTTGATTATCATTCTGT
GTAGACAAGGAGAACTGTT
>OZ039712.1:4251167-4251965 Escherichia coli isolate 30345_1#236 genome assembly, chromosome: 1
ATTGAGCTACGATTTTCTTTCGTTGTCATCTTTGAGGCGTCTGATCGTGATAATCCTTCT
TTCCCTGATTTCCTCATCGATATCGAATAAGCACTCGTCGCAGAATTCTTTATCGAGTGA
GAGCCTCTGTTCAAGGACGCTTCTTTTTTTGTTGCAACGTGCACATCTCTTCATCTTTCC
GCGCCTTTGTGACCTCGTGATTTGGGGTACATGGAAAATGGGCGTAGCAAGTCTCAGCTA
GATAACTAACCGTAATAAAAGGGCTTTTCTGCGAGCAATGTAAGAGAAGGATAACCAGGC
AGGTTGCAAGAAAGATAATCGTTTTGATAGATCAGTTTATCGATATTGATCGTTAGTGCC
GATCGATAAGAAGTGCGGAAACGTTAGACTCACCTCTGTTGCTCCATCATGATGATGGGG
CTGTTGGCCCTCGAATCTATCTGTCTATTAGCATCGGCATGACAAACACTATTTGTTTCC
ACAACAAAAGACAATAGAAAAGTACATATGTACAAAAAGTGTGATTTATTCTGTCACTTC
AGTACTTCCTTTCGCCTAAGTTTGCCCGTAATAATTCCCCGTGCAGTACTATTGTTGCGA
CATAACAACATGAATTACATGGTAATAATAGATGTTTTCCTCTGCTGATTCCTGTAAAGA
TCATGACTCCATACGACATCATTTTTAATATTATACAGTTCAAAAAATCTACATGTGTCA
CAAATAATTTTACATTTGATAATGTATAGTTGTCACATGACAAGTTGATTATCATTCTGT
GTAGACAAGGAGAACTGTT
>CP107126.1:3656515-3657313 Escherichia coli strain S8 chromosome, complete genome
ATTGAGCTACGATTTTCTTTCGTTGTCATCTTTGAGGCGTCTGATCGTGATAATCCTTCT
TTCCCTGATTTCCTCATCGATATCGAATAAGCACTCGTCGCAGAATTCTTTATCGAGTGA
GAGCCTCTGTTCAAGGACGCTTCTTTTTTTGTTGCAACGTGCACATCTCTTCATCTTTCC
GCGCCTTTGTGACCTCGTGATTTGGGGTACATGGAAAATGGGCGTAGCAAGTCTCAGCTA
GATAACTAACCGTAATAAAAGGGCTTTTCTGCGAGCAATGTAAGAGAAGGATAACCAGGC
AGGTTGCAAGAAAGATAATCGTTTTGATAGATCAGTTTATCGATATTGATCGTTAGTGCC
GATCGATAAGAAGTGCGGAAACGTTAGACTCACCTCTGTTGCTCCATCATGATGATGGGG
CTGTTGGCCCTCGAATCTATCTGTCTATTAGCATCGGCATGACAAACACTATTTGTTTCC
ACAACAAAAGACAATAGAAAAGTACATATGTACAAAAAGTGTGATTTATTCTGTCACTTC
AGTACTTCCTTTCGCCTAAGTTTGCCCGTAATAATTCCCCGTGCAGTACTATTGTTGCGA
CATAACAACATGAATTACATGGTAATAATAGATGTTTTCCTCTGCTGATTCCTGTAAAGA
TCATGACTCCATACGACATCATTTTTAATATTATACAGTTCAAAAAATCTACATGTGTCA
CAAATAATTTTACATTTGATAATGTATAGTTGTCACATGACAAGTTGATTATCATTCTGT
GTAGACAAGGAGAACTGTT
>CP107164.1:4002368-4003166 Escherichia coli strain R9 chromosome, complete genome
ATTGAGCTACGATTTTCTTTCGTTGTCATCTTTGAGGCGTCTGATCGTGATAATCCTTCT
TTCCCTGATTTCCTCATCGATATCGAATAAGCACTCGTCGCAGAATTCTTTATCGAGTGA
GAGCCTCTGTTCAAGGACGCTTCTTTTTTTGTTGCAACGTGCACATCTCTTCATCTTTCC
GCGCCTTTGTGACCTCGTGATTTGGGGTACATGGAAAATGGGCGTAGCAAGTCTCAGCTA
GATAACTAACCGTAATAAAAGGGCTTTTCTGCGAGCAATGTAAGAGAAGGATAACCAGGC
AGGTTGCAAGAAAGATAATCGTTTTGATAGATCAGTTTATCGATATTGATCGTTAGTGCC
GATCGATAAGAAGTGCGGAAACGTTAGACTCACCTCTGTTGCTCCATCATGATGATGGGG
CTGTTGGCCCTCGAATCTATCTGTCTATTAGCATCGGCATGACAAACACTATTTGTTTCC
ACAACAAAAGACAATAGAAAAGTACATATGTACAAAAAGTGTGATTTATTCTGTCACTTC
AGTACTTCCTTTCGCCTAAGTTTGCCCGTAATAATTCCCCGTGCAGTACTATTGTTGCGA
CATAACAACATGAATTACATGGTAATAATAGATGTTTTCCTCTGCTGATTCCTGTAAAGA
TCATGACTCCATACGACATCATTTTTAATATTATACAGTTCAAAAAATCTACATGTGTCA
CAAATAATTTTACATTTGATAATGTATAGTTGTCACATGACAAGTTGATTATCATTCTGT
GTAGACAAGGAGAACTGTT
>CP018979.1:2835748-2836546 Escherichia coli strain Ecol_656, complete genome
ATTGAGCTACGATTTTCTTTCGTTGTCATCTTTGAGGCGTCTGATCGTGATAATCCTTCT
TTCCCTGATTTCCTCATCGATATCGAATAAGCACTCGTCGCAGAATTCTTTATCGAGTGA
GAGCCTCTGTTCAAGGACGCTTCTTTTTTTGTTGCAACGTGCACATCTCTTCATCTTTCC
GCGCCTTTGTGACCTCGTGATTTGGGGTACATGGAAAATGGGCGTAGCAAGTCTCAGCTA
GATAACTAACCGTAATAAAAGGGCTTTTCTGCGAGCAATGTAAGAGAAGGATAACCAGGC
AGGTTGCAAGAAAGATAATCGTTTTGATAGATCAGTTTATCGATATTGATCGTTAGTGCC
GATCGATAAGAAGTGCGGAAACGTTAGACTCACCTCTGTTGCTCCATCATGATGATGGGG
CTGTTGGCCCTCGAATCTATCTGTCTATTAGCATCGGCATGACAAACACTATTTGTTTCC
ACAACAAAAGACAATAGAAAAGTACATATGTACAAAAAGTGTGATTTATTCTGTCACTTC
AGTACTTCCTTTCGCCTAAGTTTGCCCGTAATAATTCCCCGTGCAGTACTATTGTTGCGA
CATAACAACATGAATTACATGGTAATAATAGATGTTTTCCTCTGCTGATTCCTGTAAAGA
TCATGACTCCATACGACATCATTTTTAATATTATACAGTTCAAAAAATCTACATGTGTCA
CAAATAATTTTACATTTGATAATGTATAGTTGTCACATGACAAGTTGATTATCATTCTGT
GTAGACAAGGAGAACTGTT
>CP107147.1:3626537-3627335 Escherichia coli strain R14 chromosome, complete genome
ATTGAGCTACGATTTTCTTTCGTTGTCATCTTTGAGGCGTCTGATCGTGATAATCCTTCT
TTCCCTGATTTCCTCATCGATATCGAATAAGCACTCGTCGCAGAATTCTTTATCGAGTGA
GAGCCTCTGTTCAAGGACGCTTCTTTTTTTGTTGCAACGTGCACATCTCTTCATCTTTCC
GCGCCTTTGTGACCTCGTGATTTGGGGTACATGGAAAATGGGCGTAGCAAGTCTCAGCTA
GATAACTAACCGTAATAAAAGGGCTTTTCTGCGAGCAATGTAAGAGAAGGATAACCAGGC
AGGTTGCAAGAAAGATAATCGTTTTGATAGATCAGTTTATCGATATTGATCGTTAGTGCC
GATCGATAAGAAGTGCGGAAACGTTAGACTCACCTCTGTTGCTCCATCATGATGATGGGG
CTGTTGGCCCTCGAATCTATCTGTCTATTAGCATCGGCATGACAAACACTATTTGTTTCC
ACAACAAAAGACAATAGAAAAGTACATATGTACAAAAAGTGTGATTTATTCTGTCACTTC
AGTACTTCCTTTCGCCTAAGTTTGCCCGTAATAATTCCCCGTGCAGTACTATTGTTGCGA
CATAACAACATGAATTACATGGTAATAATAGATGTTTTCCTCTGCTGATTCCTGTAAAGA
TCATGACTCCATACGACATCATTTTTAATATTATACAGTTCAAAAAATCTACATGTGTCA
CAAATAATTTTACATTTGATAATGTATAGTTGTCACATGACAAGTTGATTATCATTCTGT
GTAGACAAGGAGAACTGTT
>CP060933.1:4514725-4515523 Escherichia coli strain EC12 chromosome, complete genome
ATTGAGCTACGATTTTCTTTCGTTGTCATCTTTGAGGCGTCTGATCGTGATAATCCTTCT
TTCCCTGATTTCCTCATCGATATCGAATAAGCACTCGTCGCAGAATTCTTTATCGAGTGA
GAGCCTCTGTTCAAGGACGCTTCTTTTTTTGTTGCAACGTGCACATCTCTTCATCTTTCC
GCGCCTTTGTGACCTCGTGATTTGGGGTACATGGAAAATGGGCGTAGCAAGTCTCAGCTA
GATAACTAACCGTAATAAAAGGGCTTTTCTGCGAGCAATGTAAGAGAAGGATAACCAGGC
AGGTTGCAAGAAAGATAATCGTTTTGATAGATCAGTTTATCGATATTGATCGTTAGTGCC
GATCGATAAGAAGTGCGGAAACGTTAGACTCACCTCTGTTGCTCCATCATGATGATGGGG
CTGTTGGCCCTCGAATCTATCTGTCTATTAGCATCGGCATGACAAACACTATTTGTTTCC
ACAACAAAAGACAATAGAAAAGTACATATGTACAAAAAGTGTGATTTATTCTGTCACTTC
AGTACTTCCTTTCGCCTAAGTTTGCCCGTAATAATTCCCCGTGCAGTACTATTGTTGCGA
CATAACAACATGAATTACATGGTAATAATAGATGTTTTCCTCTGCTGATTCCTGTAAAGA
TCATGACTCCATACGACATCATTTTTAATATTATACAGTTCAAAAAATCTACATGTGTCA
CAAATAATTTTACATTTGATAATGTATAGTTGTCACATGACAAGTTGATTATCATTCTGT
GTAGACAAGGAGAACTGTT
>CP107128.1:541457-542255 Escherichia coli strain S7 chromosome, complete genome
ATTGAGCTACGATTTTCTTTCGTTGTCATCTTTGAGGCGTCTGATCGTGATAATCCTTCT
TTCCCTGATTTCCTCATCGATATCGAATAAGCACTCGTCGCAGAATTCTTTATCGAGTGA
GAGCCTCTGTTCAAGGACGCTTCTTTTTTTGTTGCAACGTGCACATCTCTTCATCTTTCC
GCGCCTTTGTGACCTCGTGATTTGGGGTACATGGAAAATGGGCGTAGCAAGTCTCAGCTA
GATAACTAACCGTAATAAAAGGGCTTTTCTGCGAGCAATGTAAGAGAAGGATAACCAGGC
AGGTTGCAAGAAAGATAATCGTTTTGATAGATCAGTTTATCGATATTGATCGTTAGTGCC
GATCGATAAGAAGTGCGGAAACGTTAGACTCACCTCTGTTGCTCCATCATGATGATGGGG
CTGTTGGCCCTCGAATCTATCTGTCTATTAGCATCGGCATGACAAACACTATTTGTTTCC
ACAACAAAAGACAATAGAAAAGTACATATGTACAAAAAGTGTGATTTATTCTGTCACTTC
AGTACTTCCTTTCGCCTAAGTTTGCCCGTAATAATTCCCCGTGCAGTACTATTGTTGCGA
CATAACAACATGAATTACATGGTAATAATAGATGTTTTCCTCTGCTGATTCCTGTAAAGA
TCATGACTCCATACGACATCATTTTTAATATTATACAGTTCAAAAAATCTACATGTGTCA
CAAATAATTTTACATTTGATAATGTATAGTTGTCACATGACAAGTTGATTATCATTCTGT
GTAGACAAGGAGAACTGTT
>CP004009.1:535486-536284 Escherichia coli APEC O78, complete genome
ATTGAGCTACGATTTTCTTTCGTTGTCATCTTTGAGGCGTCTGATCGTGATAATCCTTCT
TTCCCTGATTTCCTCATCGATATCGAATAAGCACTCGTCGCAGAATTCTTTATCGAGTGA
GAGCCTCTGTTCAAGGACGCTTCTTTTTTTGTTGCAACGTGCACATCTCTTCATCTTTCC
GCGCCTTTGTGACCTCGTGATTTGGGGTACATGGAAAATGGGCGTAGCAAGTCTCAGCTA
GATAACTAACCGTAATAAAAGGGCTTTTCTGCGAGCAATGTAAGAGAAGGATAACCAGGC
AGGTTGCAAGAAAGATAATCGTTTTGATAGATCAGTTTATCGATATTGATCGTTAGTGCC
GATCGATAAGAAGTGCGGAAACGTTAGACTCACCTCTGTTGCTCCATCATGATGATGGGG
CTGTTGGCCCTCGAATCTATCTGTCTATTAGCATCGGCATGACAAACACTATTTGTTTCC
ACAACAAAAGACAATAGAAAAGTACATATGTACAAAAAGTGTGATTTATTCTGTCACTTC
AGTACTTCCTTTCGCCTAAGTTTGCCCGTAATAATTCCCCGTGCAGTACTATTGTTGCGA
CATAACAACATGAATTACATGGTAATAATAGATGTTTTCCTCTGCTGATTCCTGTAAAGA
TCATGACTCCATACGACATCATTTTTAATATTATACAGTTCAAAAAATCTACATGTGTCA
CAAATAATTTTACATTTGATAATGTATAGTTGTCACATGACAAGTTGATTATCATTCTGT
GTAGACAAGGAGAACTGTT
>CP171242.1:4322370-4323168 Escherichia coli Nissle 1917 chromosome, complete genome
ATTGAGCTACGATTTTCTTTCGTTGTCATCTTTGAGGCGTCTGATCGTGATAATCCTTCT
TTCCCTGATTTCCTCATCGATATCGAATAAGCACTCGTCGCAGAATTCTTTATCGAGTGA
GAGCCTCTGTTCAAGGACGCTTCTTTTTTTGTTGCAACGTGCACATCTCTTCATCTTTCC
GCGCCTTTGTGACCTCGTGATTTGGGGTACATGGAAAATGGGCGTAGCAAGTCTCAGCTA
GATAACTAACCGTAATAAAAGGGCTTTTCTGCGAGCAATGTAAGAGAAGGATAACCAGGC
AGGTTGCAAGAAAGATAATCGTTTTGATAGATCAGTTTATCGATATTGATCGTTAGTGCC
GATCGATAAGAAGTGCGGAAACGTTAGACTCACCTCTGTTGCTCCATCATGATGATGGGG
CTGTTGGCCCTCGAATCTATCTGTCTATTAGCATCGGCATGACAAACACTATTTGTTTCC
ACAACAAAAGACAATAGAAAAGTACATATGTACAAAAAGTGTGATTTATTCTGTCACTTC
AGTACTTCCTTTCGCCTAAGTTTGCCCGTAATAATTCCCCGTGCAGTACTATTGTTGCGA
CATAACAACATGAATTACATGGTAATAATAGATGTTTTCCTCTGCTGATTCCTGTAAAGA
TCATGACTCCATACGACATCATTTTTAATATTATACAGTTCAAAAAATCTACATGTGTCA
CAAATAATTTTACATTTGATAATGTATAGTTGTCACATGACAAGTTGATTATCATTCTGT
GTAGACAAGGAGAACTGTT
>OZ040524.1:4191090-4191888 Escherichia coli isolate 30821_1#135 genome assembly, chromosome: 1
ATTGAGCTACGATTTTCTTTCGTTGTCATCTTTGAGGCGTCTGATCGTGATAATCCTTCT
TTCCCTGATTTCCTCATCGATATCGAATAAGCACTCGTCGCAGAATTCTTTATCGAGTGA
GAGCCTCTGTTCAAGGACGCTTCTTTTTTTGTTGCAACGTGCACATCTCTTCATCTTTCC
GCGCCTTTGTGACCTCGTGATTTGGGGTACATGGAAAATGGGCGTAGCAAGTCTCAGCTA
GATAACTAACCGTAATAAAAGGGCTTTTCTGCGAGCAATGTAAGAGAAGGATAACCAGGC
AGGTTGCAAGAAAGATAATCGTTTTGATAGATCAGTTTATCGATATTGATCGTTAGTGCC
GATCGATAAGAAGTGCGGAAACGTTAGACTCACCTCTGTTGCTCCATCATGATGATGGGG
CTGTTGGCCCTCGAATCTATCTGTCTATTAGCATCGGCATGACAAACACTATTTGTTTCC
ACAACAAAAGACAATAGAAAAGTACATATGTACAAAAAGTGTGATTTATTCTGTCACTTC
AGTACTTCCTTTCGCCTAAGTTTGCCCGTAATAATTCCCCGTGCAGTACTATTGTTGCGA
CATAACAACATGAATTACATGGTAATAATAGATGTTTTCCTCTGCTGATTCCTGTAAAGA
TCATGACTCCATACGACATCATTTTTAATATTATACAGTTCAAAAAATCTACATGTGTCA
CAAATAATTTTACATTTGATAATGTATAGTTGTCACATGACAAGTTGATTATCATTCTGT
GTAGACAAGGAGAACTGTT
>CP048304.1:4751161-4751959 Escherichia coli strain 9 chromosome, complete genome
ATTGAGCTACGATTTTCTTTCGTTGTCATCTTTGAGGCGTCTGATCGTGATAATCCTTCT
TTCCCTGATTTCCTCATCGATATCGAATAAGCACTCGTCGCAGAATTCTTTATCGAGTGA
GAGCCTCTGTTCAAGGACGCTTCTTTTTTTGTTGCAACGTGCACATCTCTTCATCTTTCC
GCGCCTTTGTGACCTCGTGATTTGGGGTACATGGAAAATGGGCGTAGCAAGTCTCAGCTA
GATAACTAACCGTAATAAAAGGGCTTTTCTGCGAGCAATGTAAGAGAAGGATAACCAGGC
AGGTTGCAAGAAAGATAATCGTTTTGATAGATCAGTTTATCGATATTGATCGTTAGTGCC
GATCGATAAGAAGTGCGGAAACGTTAGACTCACCTCTGTTGCTCCATCATGATGATGGGG
CTGTTGGCCCTCGAATCTATCTGTCTATTAGCATCGGCATGACAAACACTATTTGTTTCC
ACAACAAAAGACAATAGAAAAGTACATATGTACAAAAAGTGTGATTTATTCTGTCACTTC
AGTACTTCCTTTCGCCTAAGTTTGCCCGTAATAATTCCCCGTGCAGTACTATTGTTGCGA
CATAACAACATGAATTACATGGTAATAATAGATGTTTTCCTCTGCTGATTCCTGTAAAGA
TCATGACTCCATACGACATCATTTTTAATATTATACAGTTCAAAAAATCTACATGTGTCA
CAAATAATTTTACATTTGATAATGTATAGTTGTCACATGACAAGTTGATTATCATTCTGT
GTAGACAAGGAGAACTGTT
>OZ040576.1:4065451-4066249 Escherichia coli isolate 30602_2#206 genome assembly, chromosome: 1
ATTGAGCTACGATTTTCTTTCGTTGTCATCTTTGAGGCGTCTGATCGTGATAATCCTTCT
TTCCCTGATTTCCTCATCGATATCGAATAAGCACTCGTCGCAGAATTCTTTATCGAGTGA
GAGCCTCTGTTCAAGGACGCTTCTTTTTTTGTTGCAACGTGCACATCTCTTCATCTTTCC
GCGCCTTTGTGACCTCGTGATTTGGGGTACATGGAAAATGGGCGTAGCAAGTCTCAGCTA
GATAACTAACCGTAATAAAAGGGCTTTTCTGCGAGCAATGTAAGAGAAGGATAACCAGGC
AGGTTGCAAGAAAGATAATCGTTTTGATAGATCAGTTTATCGATATTGATCGTTAGTGCC
GATCGATAAGAAGTGCGGAAACGTTAGACTCACCTCTGTTGCTCCATCATGATGATGGGG
CTGTTGGCCCTCGAATCTATCTGTCTATTAGCATCGGCATGACAAACACTATTTGTTTCC
ACAACAAAAGACAATAGAAAAGTACATATGTACAAAAAGTGTGATTTATTCTGTCACTTC
AGTACTTCCTTTCGCCTAAGTTTGCCCGTAATAATTCCCCGTGCAGTACTATTGTTGCGA
CATAACAACATGAATTACATGGTAATAATAGATGTTTTCCTCTGCTGATTCCTGTAAAGA
TCATGACTCCATACGACATCATTTTTAATATTATACAGTTCAAAAAATCTACATGTGTCA
CAAATAATTTTACATTTGATAATGTATAGTTGTCACATGACAAGTTGATTATCATTCTGT
GTAGACAAGGAGAACTGTT
>CP125004.1:4237731-4238529 Escherichia coli strain KFS-D30 chromosome, complete genome
ATTGAGCTACGATTTTCTTTCGTTGTCATCTTTGAGGCGTCTGATCGTGATAATCCTTCT
TTCCCTGATTTCCTCATCGATATCGAATAAGCACTCGTCGCAGAATTCTTTATCGAGTGA
GAGCCTCTGTTCAAGGACGCTTCTTTTTTTGTTGCAACGTGCACATCTCTTCATCTTTCC
GCGCCTTTGTGACCTCGTGATTTGGGGTACATGGAAAATGGGCGTAGCAAGTCTCAGCTA
GATAACTAACCGTAATAAAAGGGCTTTTCTGCGAGCAATGTAAGAGAAGGATAACCAGGC
AGGTTGCAAGAAAGATAATCGTTTTGATAGATCAGTTTATCGATATTGATCGTTAGTGCC
GATCGATAAGAAGTGCGGAAACGTTAGACTCACCTCTGTTGCTCCATCATGATGATGGGG
CTGTTGGCCCTCGAATCTATCTGTCTATTAGCATCGGCATGACAAACACTATTTGTTTCC
ACAACAAAAGACAATAGAAAAGTACATATGTACAAAAAGTGTGATTTATTCTGTCACTTC
AGTACTTCCTTTCGCCTAAGTTTGCCCGTAATAATTCCCCGTGCAGTACTATTGTTGCGA
CATAACAACATGAATTACATGGTAATAATAGATGTTTTCCTCTGCTGATTCCTGTAAAGA
TCATGACTCCATACGACATCATTTTTAATATTATACAGTTCAAAAAATCTACATGTGTCA
CAAATAATTTTACATTTGATAATGTATAGTTGTCACATGACAAGTTGATTATCATTCTGT
GTAGACAAGGAGAACTGTT
>CP021935.1:3007022-3007820 Escherichia coli strain AR_0055, complete genome
ATTGAGCTACGATTTTCTTTCGTTGTCATCTTTGAGGCGTCTGATCGTGATAATCCTTCT
TTCCCTGATTTCCTCATCGATATCGAATAAGCACTCGTCGCAGAATTCTTTATCGAGTGA
GAGCCTCTGTTCAAGGACGCTTCTTTTTTTGTTGCAACGTGCACATCTCTTCATCTTTCC
GCGCCTTTGTGACCTCGTGATTTGGGGTACATGGAAAATGGGCGTAGCAAGTCTCAGCTA
GATAACTAACCGTAATAAAAGGGCTTTTCTGCGAGCAATGTAAGAGAAGGATAACCAGGC
AGGTTGCAAGAAAGATAATCGTTTTGATAGATCAGTTTATCGATATTGATCGTTAGTGCC
GATCGATAAGAAGTGCGGAAACGTTAGACTCACCTCTGTTGCTCCATCATGATGATGGGG
CTGTTGGCCCTCGAATCTATCTGTCTATTAGCATCGGCATGACAAACACTATTTGTTTCC
ACAACAAAAGACAATAGAAAAGTACATATGTACAAAAAGTGTGATTTATTCTGTCACTTC
AGTACTTCCTTTCGCCTAAGTTTGCCCGTAATAATTCCCCGTGCAGTACTATTGTTGCGA
CATAACAACATGAATTACATGGTAATAATAGATGTTTTCCTCTGCTGATTCCTGTAAAGA
TCATGACTCCATACGACATCATTTTTAATATTATACAGTTCAAAAAATCTACATGTGTCA
CAAATAATTTTACATTTGATAATGTATAGTTGTCACATGACAAGTTGATTATCATTCTGT
GTAGACAAGGAGAACTGTT
>CP069589.1:4053477-4054275 Escherichia coli strain FDAARGOS_1266 chromosome, complete genome
ATTGAGCTACGATTTTCTTTCGTTGTCATCTTTGAGGCGTCTGATCGTGATAATCCTTCT
TTCCCTGATTTCCTCATCGATATCGAATAAGCACTCGTCGCAGAATTCTTTATCGAGTGA
GAGCCTCTGTTCAAGGACGCTTCTTTTTTTGTTGCAACGTGCACATCTCTTCATCTTTCC
GCGCCTTTGTGACCTCGTGATTTGGGGTACATGGAAAATGGGCGTAGCAAGTCTCAGCTA
GATAACTAACCGTAATAAAAGGGCTTTTCTGCGAGCAATGTAAGAGAAGGATAACCAGGC
AGGTTGCAAGAAAGATAATCGTTTTGATAGATCAGTTTATCGATATTGATCGTTAGTGCC
GATCGATAAGAAGTGCGGAAACGTTAGACTCACCTCTGTTGCTCCATCATGATGATGGGG
CTGTTGGCCCTCGAATCTATCTGTCTATTAGCATCGGCATGACAAACACTATTTGTTTCC
ACAACAAAAGACAATAGAAAAGTACATATGTACAAAAAGTGTGATTTATTCTGTCACTTC
AGTACTTCCTTTCGCCTAAGTTTGCCCGTAATAATTCCCCGTGCAGTACTATTGTTGCGA
CATAACAACATGAATTACATGGTAATAATAGATGTTTTCCTCTGCTGATTCCTGTAAAGA
TCATGACTCCATACGACATCATTTTTAATATTATACAGTTCAAAAAATCTACATGTGTCA
CAAATAATTTTACATTTGATAATGTATAGTTGTCACATGACAAGTTGATTATCATTCTGT
GTAGACAAGGAGAACTGTT
>CP135235.1:4117543-4118341 Escherichia coli strain Escherichia coli EC16639 chromosome, complete genome
ATTGAGCTACGATTTTCTTTCGTTGTCATCTTTGAGGCGTCTGATCGTGATAATCCTTCT
TTCCCTGATTTCCTCATCGATATCGAATAAGCACTCGTCGCAGAATTCTTTATCGAGTGA
GAGCCTCTGTTCAAGGACGCTTCTTTTTTTGTTGCAACGTGCACATCTCTTCATCTTTCC
GCGCCTTTGTGACCTCGTGATTTGGGGTACATGGAAAATGGGCGTAGCAAGTCTCAGCTA
GATAACTAACCGTAATAAAAGGGCTTTTCTGCGAGCAATGTAAGAGAAGGATAACCAGGC
AGGTTGCAAGAAAGATAATCGTTTTGATAGATCAGTTTATCGATATTGATCGTTAGTGCC
GATCGATAAGAAGTGCGGAAACGTTAGACTCACCTCTGTTGCTCCATCATGATGATGGGG
CTGTTGGCCCTCGAATCTATCTGTCTATTAGCATCGGCATGACAAACACTATTTGTTTCC
ACAACAAAAGACAATAGAAAAGTACATATGTACAAAAAGTGTGATTTATTCTGTCACTTC
AGTACTTCCTTTCGCCTAAGTTTGCCCGTAATAATTCCCCGTGCAGTACTATTGTTGCGA
CATAACAACATGAATTACATGGTAATAATAGATGTTTTCCTCTGCTGATTCCTGTAAAGA
TCATGACTCCATACGACATCATTTTTAATATTATACAGTTCAAAAAATCTACATGTGTCA
CAAATAATTTTACATTTGATAATGTATAGTTGTCACATGACAAGTTGATTATCATTCTGT
GTAGACAAGGAGAACTGTT
>CP184077.1:4103103-4103901 Escherichia coli strain 1450 chromosome, complete genome
ATTGAGCTACGATTTTCTTTCGTTGTCATCTTTGAGGCGTCTGATCGTGATAATCCTTCT
TTCCCTGATTTCCTCATCGATATCGAATAAGCACTCGTCGCAGAATTCTTTATCGAGTGA
GAGCCTCTGTTCAAGGACGCTTCTTTTTTTGTTGCAACGTGCACATCTCTTCATCTTTCC
GCGCCTTTGTGACCTCGTGATTTGGGGTACATGGAAAATGGGCGTAGCAAGTCTCAGCTA
GATAACTAACCGTAATAAAAGGGCTTTTCTGCGAGCAATGTAAGAGAAGGATAACCAGGC
AGGTTGCAAGAAAGATAATCGTTTTGATAGATCAGTTTATCGATATTGATCGTTAGTGCC
GATCGATAAGAAGTGCGGAAACGTTAGACTCACCTCTGTTGCTCCATCATGATGATGGGG
CTGTTGGCCCTCGAATCTATCTGTCTATTAGCATCGGCATGACAAACACTATTTGTTTCC
ACAACAAAAGACAATAGAAAAGTACATATGTACAAAAAGTGTGATTTATTCTGTCACTTC
AGTACTTCCTTTCGCCTAAGTTTGCCCGTAATAATTCCCCGTGCAGTACTATTGTTGCGA
CATAACAACATGAATTACATGGTAATAATAGATGTTTTCCTCTGCTGATTCCTGTAAAGA
TCATGACTCCATACGACATCATTTTTAATATTATACAGTTCAAAAAATCTACATGTGTCA
CAAATAATTTTACATTTGATAATGTATAGTTGTCACATGACAAGTTGATTATCATTCTGT
GTAGACAAGGAGAACTGTT
>CP060924.1:4153361-4154159 Escherichia coli strain EC14 chromosome, complete genome
ATTGAGCTACGATTTTCTTTCGTTGTCATCTTTGAGGCGTCTGATCGTGATAATCCTTCT
TTCCCTGATTTCCTCATCGATATCGAATAAGCACTCGTCGCAGAATTCTTTATCGAGTGA
GAGCCTCTGTTCAAGGACGCTTCTTTTTTTGTTGCAACGTGCACATCTCTTCATCTTTCC
GCGCCTTTGTGACCTCGTGATTTGGGGTACATGGAAAATGGGCGTAGCAAGTCTCAGCTA
GATAACTAACCGTAATAAAAGGGCTTTTCTGCGAGCAATGTAAGAGAAGGATAACCAGGC
AGGTTGCAAGAAAGATAATCGTTTTGATAGATCAGTTTATCGATATTGATCGTTAGTGCC
GATCGATAAGAAGTGCGGAAACGTTAGACTCACCTCTGTTGCTCCATCATGATGATGGGG
CTGTTGGCCCTCGAATCTATCTGTCTATTAGCATCGGCATGACAAACACTATTTGTTTCC
ACAACAAAAGACAATAGAAAAGTACATATGTACAAAAAGTGTGATTTATTCTGTCACTTC
AGTACTTCCTTTCGCCTAAGTTTGCCCGTAATAATTCCCCGTGCAGTACTATTGTTGCGA
CATAACAACATGAATTACATGGTAATAATAGATGTTTTCCTCTGCTGATTCCTGTAAAGA
TCATGACTCCATACGACATCATTTTTAATATTATACAGTTCAAAAAATCTACATGTGTCA
CAAATAATTTTACATTTGATAATGTATAGTTGTCACATGACAAGTTGATTATCATTCTGT
GTAGACAAGGAGAACTGTT
>CP063983.1:4405771-4406569 Escherichia coli strain 25DN chromosome, complete genome
ATTGAGCTACGATTTTCTTTCGTTGTCATCTTTGAGGCGTCTGATCGTGATAATCCTTCT
TTCCCTGATTTCCTCATCGATATCGAATAAGCACTCGTCGCAGAATTCTTTATCGAGTGA
GAGCCTCTGTTCAAGGACGCTTCTTTTTTTGTTGCAACGTGCACATCTCTTCATCTTTCC
GCGCCTTTGTGACCTCGTGATTTGGGGTACATGGAAAATGGGCGTAGCAAGTCTCAGCTA
GATAACTAACCGTAATAAAAGGGCTTTTCTGCGAGCAATGTAAGAGAAGGATAACCAGGC
AGGTTGCAAGAAAGATAATCGTTTTGATAGATCAGTTTATCGATATTGATCGTTAGTGCC
GATCGATAAGAAGTGCGGAAACGTTAGACTCACCTCTGTTGCTCCATCATGATGATGGGG
CTGTTGGCCCTCGAATCTATCTGTCTATTAGCATCGGCATGACAAACACTATTTGTTTCC
ACAACAAAAGACAATAGAAAAGTACATATGTACAAAAAGTGTGATTTATTCTGTCACTTC
AGTACTTCCTTTCGCCTAAGTTTGCCCGTAATAATTCCCCGTGCAGTACTATTGTTGCGA
CATAACAACATGAATTACATGGTAATAATAGATGTTTTCCTCTGCTGATTCCTGTAAAGA
TCATGACTCCATACGACATCATTTTTAATATTATACAGTTCAAAAAATCTACATGTGTCA
CAAATAATTTTACATTTGATAATGTATAGTTGTCACATGACAAGTTGATTATCATTCTGT
GTAGACAAGGAGAACTGTT
>CP183489.1:3515966-3516764 Escherichia coli strain 266631E chromosome
ATTGAGCTACGATTTTCTTTCGTTGTCATCTTTGAGGCGTCTGATCGTGATAATCCTTCT
TTCCCTGATTTCCTCATCGATATCGAATAAGCACTCGTCGCAGAATTCTTTATCGAGTGA
GAGCCTCTGTTCAAGGACGCTTCTTTTTTTGTTGCAACGTGCACATCTCTTCATCTTTCC
GCGCCTTTGTGACCTCGTGATTTGGGGTACATGGAAAATGGGCGTAGCAAGTCTCAGCTA
GATAACTAACCGTAATAAAAGGGCTTTTCTGCGAGCAATGTAAGAGAAGGATAACCAGGC
AGGTTGCAAGAAAGATAATCGTTTTGATAGATCAGTTTATCGATATTGATCGTTAGTGCC
GATCGATAAGAAGTGCGGAAACGTTAGACTCACCTCTGTTGCTCCATCATGATGATGGGG
CTGTTGGCCCTCGAATCTATCTGTCTATTAGCATCGGCATGACAAACACTATTTGTTTCC
ACAACAAAAGACAATAGAAAAGTACATATGTACAAAAAGTGTGATTTATTCTGTCACTTC
AGTACTTCCTTTCGCCTAAGTTTGCCCGTAATAATTCCCCGTGCAGTACTATTGTTGCGA
CATAACAACATGAATTACATGGTAATAATAGATGTTTTCCTCTGCTGATTCCTGTAAAGA
TCATGACTCCATACGACATCATTTTTAATATTATACAGTTCAAAAAATCTACATGTGTCA
CAAATAATTTTACATTTGATAATGTATAGTTGTCACATGACAAGTTGATTATCATTCTGT
GTAGACAAGGAGAACTGTT
>AP022533.1:4325538-4326336 Escherichia coli THO-006 DNA, complete genome
ATTGAGCTACGATTTTCTTTCGTTGTCATCTTTGAGGCGTCTGATCGTGATAATCCTTCT
TTCCCTGATTTCCTCATCGATATCGAATAAGCACTCGTCGCAGAATTCTTTATCGAGTGA
GAGCCTCTGTTCAAGGACGCTTCTTTTTTTGTTGCAACGTGCACATCTCTTCATCTTTCC
GCGCCTTTGTGACCTCGTGATTTGGGGTACATGGAAAATGGGCGTAGCAAGTCTCAGCTA
GATAACTAACCGTAATAAAAGGGCTTTTCTGCGAGCAATGTAAGAGAAGGATAACCAGGC
AGGTTGCAAGAAAGATAATCGTTTTGATAGATCAGTTTATCGATATTGATCGTTAGTGCC
GATCGATAAGAAGTGCGGAAACGTTAGACTCACCTCTGTTGCTCCATCATGATGATGGGG
CTGTTGGCCCTCGAATCTATCTGTCTATTAGCATCGGCATGACAAACACTATTTGTTTCC
ACAACAAAAGACAATAGAAAAGTACATATGTACAAAAAGTGTGATTTATTCTGTCACTTC
AGTACTTCCTTTCGCCTAAGTTTGCCCGTAATAATTCCCCGTGCAGTACTATTGTTGCGA
CATAACAACATGAATTACATGGTAATAATAGATGTTTTCCTCTGCTGATTCCTGTAAAGA
TCATGACTCCATACGACATCATTTTTAATATTATACAGTTCAAAAAATCTACATGTGTCA
CAAATAATTTTACATTTGATAATGTATAGTTGTCACATGACAAGTTGATTATCATTCTGT
GTAGACAAGGAGAACTGTT
>CP095514.1:747191-747989 Escherichia coli strain GN02323 chromosome, complete genome
ATTGAGCTACGATTTTCTTTCGTTGTCATCTTTGAGGCGTCTGATCGTGATAATCCTTCT
TTCCCTGATTTCCTCATCGATATCGAATAAGCACTCGTCGCAGAATTCTTTATCGAGTGA
GAGCCTCTGTTCAAGGACGCTTCTTTTTTTGTTGCAACGTGCACATCTCTTCATCTTTCC
GCGCCTTTGTGACCTCGTGATTTGGGGTACATGGAAAATGGGCGTAGCAAGTCTCAGCTA
GATAACTAACCGTAATAAAAGGGCTTTTCTGCGAGCAATGTAAGAGAAGGATAACCAGGC
AGGTTGCAAGAAAGATAATCGTTTTGATAGATCAGTTTATCGATATTGATCGTTAGTGCC
GATCGATAAGAAGTGCGGAAACGTTAGACTCACCTCTGTTGCTCCATCATGATGATGGGG
CTGTTGGCCCTCGAATCTATCTGTCTATTAGCATCGGCATGACAAACACTATTTGTTTCC
ACAACAAAAGACAATAGAAAAGTACATATGTACAAAAAGTGTGATTTATTCTGTCACTTC
AGTACTTCCTTTCGCCTAAGTTTGCCCGTAATAATTCCCCGTGCAGTACTATTGTTGCGA
CATAACAACATGAATTACATGGTAATAATAGATGTTTTCCTCTGCTGATTCCTGTAAAGA
TCATGACTCCATACGACATCATTTTTAATATTATACAGTTCAAAAAATCTACATGTGTCA
CAAATAATTTTACATTTGATAATGTATAGTTGTCACATGACAAGTTGATTATCATTCTGT
GTAGACAAGGAGAACTGTT
>CP097360.1:4199986-4200784 Escherichia coli strain AGR4587 chromosome, complete genome
ATTGAGCTACGATTTTCTTTCGTTGTCATCTTTGAGGCGTCTGATCGTGATAATCCTTCT
TTCCCTGATTTCCTCATCGATATCGAATAAGCACTCGTCGCAGAATTCTTTATCGAGTGA
GAGCCTCTGTTCAAGGACGCTTCTTTTTTTGTTGCAACGTGCACATCTCTTCATCTTTCC
GCGCCTTTGTGACCTCGTGATTTGGGGTACATGGAAAATGGGCGTAGCAAGTCTCAGCTA
GATAACTAACCGTAATAAAAGGGCTTTTCTGCGAGCAATGTAAGAGAAGGATAACCAGGC
AGGTTGCAAGAAAGATAATCGTTTTGATAGATCAGTTTATCGATATTGATCGTTAGTGCC
GATCGATAAGAAGTGCGGAAACGTTAGACTCACCTCTGTTGCTCCATCATGATGATGGGG
CTGTTGGCCCTCGAATCTATCTGTCTATTAGCATCGGCATGACAAACACTATTTGTTTCC
ACAACAAAAGACAATAGAAAAGTACATATGTACAAAAAGTGTGATTTATTCTGTCACTTC
AGTACTTCCTTTCGCCTAAGTTTGCCCGTAATAATTCCCCGTGCAGTACTATTGTTGCGA
CATAACAACATGAATTACATGGTAATAATAGATGTTTTCCTCTGCTGATTCCTGTAAAGA
TCATGACTCCATACGACATCATTTTTAATATTATACAGTTCAAAAAATCTACATGTGTCA
CAAATAATTTTACATTTGATAATGTATAGTTGTCACATGACAAGTTGATTATCATTCTGT
GTAGACAAGGAGAACTGTT
>CP181925.1:4378928-4379726 Escherichia coli strain A26887 chromosome, complete genome
ATTGAGCTACGATTTTCTTTCGTTGTCATCTTTGAGGCGTCTGATCGTGATAATCCTTCT
TTCCCTGATTTCCTCATCGATATCGAATAAGCACTCGTCGCAGAATTCTTTATCGAGTGA
GAGCCTCTGTTCAAGGACGCTTCTTTTTTTGTTGCAACGTGCACATCTCTTCATCTTTCC
GCGCCTTTGTGACCTCGTGATTTGGGGTACATGGAAAATGGGCGTAGCAAGTCTCAGCTA
GATAACTAACCGTAATAAAAGGGCTTTTCTGCGAGCAATGTAAGAGAAGGATAACCAGGC
AGGTTGCAAGAAAGATAATCGTTTTGATAGATCAGTTTATCGATATTGATCGTTAGTGCC
GATCGATAAGAAGTGCGGAAACGTTAGACTCACCTCTGTTGCTCCATCATGATGATGGGG
CTGTTGGCCCTCGAATCTATCTGTCTATTAGCATCGGCATGACAAACACTATTTGTTTCC
ACAACAAAAGACAATAGAAAAGTACATATGTACAAAAAGTGTGATTTATTCTGTCACTTC
AGTACTTCCTTTCGCCTAAGTTTGCCCGTAATAATTCCCCGTGCAGTACTATTGTTGCGA
CATAACAACATGAATTACATGGTAATAATAGATGTTTTCCTCTGCTGATTCCTGTAAAGA
TCATGACTCCATACGACATCATTTTTAATATTATACAGTTCAAAAAATCTACATGTGTCA
CAAATAATTTTACATTTGATAATGTATAGTTGTCACATGACAAGTTGATTATCATTCTGT
GTAGACAAGGAGAACTGTT
>CP135210.1:2065119-2065917 Escherichia coli strain Escherichia coli EC12011 chromosome, complete genome
ATTGAGCTACGATTTTCTTTCGTTGTCATCTTTGAGGCGTCTGATCGTGATAATCCTTCT
TTCCCTGATTTCCTCATCGATATCGAATAAGCACTCGTCGCAGAATTCTTTATCGAGTGA
GAGCCTCTGTTCAAGGACGCTTCTTTTTTTGTTGCAACGTGCACATCTCTTCATCTTTCC
GCGCCTTTGTGACCTCGTGATTTGGGGTACATGGAAAATGGGCGTAGCAAGTCTCAGCTA
GATAACTAACCGTAATAAAAGGGCTTTTCTGCGAGCAATGTAAGAGAAGGATAACCAGGC
AGGTTGCAAGAAAGATAATCGTTTTGATAGATCAGTTTATCGATATTGATCGTTAGTGCC
GATCGATAAGAAGTGCGGAAACGTTAGACTCACCTCTGTTGCTCCATCATGATGATGGGG
CTGTTGGCCCTCGAATCTATCTGTCTATTAGCATCGGCATGACAAACACTATTTGTTTCC
ACAACAAAAGACAATAGAAAAGTACATATGTACAAAAAGTGTGATTTATTCTGTCACTTC
AGTACTTCCTTTCGCCTAAGTTTGCCCGTAATAATTCCCCGTGCAGTACTATTGTTGCGA
CATAACAACATGAATTACATGGTAATAATAGATGTTTTCCTCTGCTGATTCCTGTAAAGA
TCATGACTCCATACGACATCATTTTTAATATTATACAGTTCAAAAAATCTACATGTGTCA
CAAATAATTTTACATTTGATAATGTATAGTTGTCACATGACAAGTTGATTATCATTCTGT
GTAGACAAGGAGAACTGTT
>OZ040041.1:4196576-4197374 Escherichia coli isolate 30602_2#375 genome assembly, chromosome: 1
ATTGAGCTACGATTTTCTTTCGTTGTCATCTTTGAGGCGTCTGATCGTGATAATCCTTCT
TTCCCTGATTTCCTCATCGATATCGAATAAGCACTCGTCGCAGAATTCTTTATCGAGTGA
GAGCCTCTGTTCAAGGACGCTTCTTTTTTTGTTGCAACGTGCACATCTCTTCATCTTTCC
GCGCCTTTGTGACCTCGTGATTTGGGGTACATGGAAAATGGGCGTAGCAAGTCTCAGCTA
GATAACTAACCGTAATAAAAGGGCTTTTCTGCGAGCAATGTAAGAGAAGGATAACCAGGC
AGGTTGCAAGAAAGATAATCGTTTTGATAGATCAGTTTATCGATATTGATCGTTAGTGCC
GATCGATAAGAAGTGCGGAAACGTTAGACTCACCTCTGTTGCTCCATCATGATGATGGGG
CTGTTGGCCCTCGAATCTATCTGTCTATTAGCATCGGCATGACAAACACTATTTGTTTCC
ACAACAAAAGACAATAGAAAAGTACATATGTACAAAAAGTGTGATTTATTCTGTCACTTC
AGTACTTCCTTTCGCCTAAGTTTGCCCGTAATAATTCCCCGTGCAGTACTATTGTTGCGA
CATAACAACATGAATTACATGGTAATAATAGATGTTTTCCTCTGCTGATTCCTGTAAAGA
TCATGACTCCATACGACATCATTTTTAATATTATACAGTTCAAAAAATCTACATGTGTCA
CAAATAATTTTACATTTGATAATGTATAGTTGTCACATGACAAGTTGATTATCATTCTGT
GTAGACAAGGAGAACTGTT
>OZ039039.1:4256138-4256936 Escherichia coli isolate 30348_2#283 genome assembly, chromosome: 1
ATTGAGCTACGATTTTCTTTCGTTGTCATCTTTGAGGCGTCTGATCGTGATAATCCTTCT
TTCCCTGATTTCCTCATCGATATCGAATAAGCACTCGTCGCAGAATTCTTTATCGAGTGA
GAGCCTCTGTTCAAGGACGCTTCTTTTTTTGTTGCAACGTGCACATCTCTTCATCTTTCC
GCGCCTTTGTGACCTCGTGATTTGGGGTACATGGAAAATGGGCGTAGCAAGTCTCAGCTA
GATAACTAACCGTAATAAAAGGGCTTTTCTGCGAGCAATGTAAGAGAAGGATAACCAGGC
AGGTTGCAAGAAAGATAATCGTTTTGATAGATCAGTTTATCGATATTGATCGTTAGTGCC
GATCGATAAGAAGTGCGGAAACGTTAGACTCACCTCTGTTGCTCCATCATGATGATGGGG
CTGTTGGCCCTCGAATCTATCTGTCTATTAGCATCGGCATGACAAACACTATTTGTTTCC
ACAACAAAAGACAATAGAAAAGTACATATGTACAAAAAGTGTGATTTATTCTGTCACTTC
AGTACTTCCTTTCGCCTAAGTTTGCCCGTAATAATTCCCCGTGCAGTACTATTGTTGCGA
CATAACAACATGAATTACATGGTAATAATAGATGTTTTCCTCTGCTGATTCCTGTAAAGA
TCATGACTCCATACGACATCATTTTTAATATTATACAGTTCAAAAAATCTACATGTGTCA
CAAATAATTTTACATTTGATAATGTATAGTTGTCACATGACAAGTTGATTATCATTCTGT
GTAGACAAGGAGAACTGTT
>OZ040426.1:4211028-4211826 Escherichia coli isolate 30224_1#110 genome assembly, chromosome: 1
ATTGAGCTACGATTTTCTTTCGTTGTCATCTTTGAGGCGTCTGATCGTGATAATCCTTCT
TTCCCTGATTTCCTCATCGATATCGAATAAGCACTCGTCGCAGAATTCTTTATCGAGTGA
GAGCCTCTGTTCAAGGACGCTTCTTTTTTTGTTGCAACGTGCACATCTCTTCATCTTTCC
GCGCCTTTGTGACCTCGTGATTTGGGGTACATGGAAAATGGGCGTAGCAAGTCTCAGCTA
GATAACTAACCGTAATAAAAGGGCTTTTCTGCGAGCAATGTAAGAGAAGGATAACCAGGC
AGGTTGCAAGAAAGATAATCGTTTTGATAGATCAGTTTATCGATATTGATCGTTAGTGCC
GATCGATAAGAAGTGCGGAAACGTTAGACTCACCTCTGTTGCTCCATCATGATGATGGGG
CTGTTGGCCCTCGAATCTATCTGTCTATTAGCATCGGCATGACAAACACTATTTGTTTCC
ACAACAAAAGACAATAGAAAAGTACATATGTACAAAAAGTGTGATTTATTCTGTCACTTC
AGTACTTCCTTTCGCCTAAGTTTGCCCGTAATAATTCCCCGTGCAGTACTATTGTTGCGA
CATAACAACATGAATTACATGGTAATAATAGATGTTTTCCTCTGCTGATTCCTGTAAAGA
TCATGACTCCATACGACATCATTTTTAATATTATACAGTTCAAAAAATCTACATGTGTCA
CAAATAATTTTACATTTGATAATGTATAGTTGTCACATGACAAGTTGATTATCATTCTGT
GTAGACAAGGAGAACTGTT
>CP187522.1:4055641-4056439 Escherichia coli strain XSLGL-2 chromosome, complete genome
ATTGAGCTACGATTTTCTTTCGTTGTCATCTTTGAGGCGTCTGATCGTGATAATCCTTCT
TTCCCTGATTTCCTCATCGATATCGAATAAGCACTCGTCGCAGAATTCTTTATCGAGTGA
GAGCCTCTGTTCAAGGACGCTTCTTTTTTTGTTGCAACGTGCACATCTCTTCATCTTTCC
GCGCCTTTGTGACCTCGTGATTTGGGGTACATGGAAAATGGGCGTAGCAAGTCTCAGCTA
GATAACTAACCGTAATAAAAGGGCTTTTCTGCGAGCAATGTAAGAGAAGGATAACCAGGC
AGGTTGCAAGAAAGATAATCGTTTTGATAGATCAGTTTATCGATATTGATCGTTAGTGCC
GATCGATAAGAAGTGCGGAAACGTTAGACTCACCTCTGTTGCTCCATCATGATGATGGGG
CTGTTGGCCCTCGAATCTATCTGTCTATTAGCATCGGCATGACAAACACTATTTGTTTCC
ACAACAAAAGACAATAGAAAAGTACATATGTACAAAAAGTGTGATTTATTCTGTCACTTC
AGTACTTCCTTTCGCCTAAGTTTGCCCGTAATAATTCCCCGTGCAGTACTATTGTTGCGA
CATAACAACATGAATTACATGGTAATAATAGATGTTTTCCTCTGCTGATTCCTGTAAAGA
TCATGACTCCATACGACATCATTTTTAATATTATACAGTTCAAAAAATCTACATGTGTCA
CAAATAATTTTACATTTGATAATGTATAGTTGTCACATGACAAGTTGATTATCATTCTGT
GTAGACAAGGAGAACTGTT
>OZ043945.1:4103666-4104464 Escherichia coli isolate 30859_5#62 genome assembly, chromosome: 1
ATTGAGCTACGATTTTCTTTCGTTGTCATCTTTGAGGCGTCTGATCGTGATAATCCTTCT
TTCCCTGATTTCCTCATCGATATCGAATAAGCACTCGTCGCAGAATTCTTTATCGAGTGA
GAGCCTCTGTTCAAGGACGCTTCTTTTTTTGTTGCAACGTGCACATCTCTTCATCTTTCC
GCGCCTTTGTGACCTCGTGATTTGGGGTACATGGAAAATGGGCGTAGCAAGTCTCAGCTA
GATAACTAACCGTAATAAAAGGGCTTTTCTGCGAGCAATGTAAGAGAAGGATAACCAGGC
AGGTTGCAAGAAAGATAATCGTTTTGATAGATCAGTTTATCGATATTGATCGTTAGTGCC
GATCGATAAGAAGTGCGGAAACGTTAGACTCACCTCTGTTGCTCCATCATGATGATGGGG
CTGTTGGCCCTCGAATCTATCTGTCTATTAGCATCGGCATGACAAACACTATTTGTTTCC
ACAACAAAAGACAATAGAAAAGTACATATGTACAAAAAGTGTGATTTATTCTGTCACTTC
AGTACTTCCTTTCGCCTAAGTTTGCCCGTAATAATTCCCCGTGCAGTACTATTGTTGCGA
CATAACAACATGAATTACATGGTAATAATAGATGTTTTCCTCTGCTGATTCCTGTAAAGA
TCATGACTCCATACGACATCATTTTTAATATTATACAGTTCAAAAAATCTACATGTGTCA
CAAATAATTTTACATTTGATAATGTATAGTTGTCACATGACAAGTTGATTATCATTCTGT
GTAGACAAGGAGAACTGTT
>OZ040684.1:4194786-4195584 Escherichia coli isolate 30345_1#121 genome assembly, chromosome: 1
ATTGAGCTACGATTTTCTTTCGTTGTCATCTTTGAGGCGTCTGATCGTGATAATCCTTCT
TTCCCTGATTTCCTCATCGATATCGAATAAGCACTCGTCGCAGAATTCTTTATCGAGTGA
GAGCCTCTGTTCAAGGACGCTTCTTTTTTTGTTGCAACGTGCACATCTCTTCATCTTTCC
GCGCCTTTGTGACCTCGTGATTTGGGGTACATGGAAAATGGGCGTAGCAAGTCTCAGCTA
GATAACTAACCGTAATAAAAGGGCTTTTCTGCGAGCAATGTAAGAGAAGGATAACCAGGC
AGGTTGCAAGAAAGATAATCGTTTTGATAGATCAGTTTATCGATATTGATCGTTAGTGCC
GATCGATAAGAAGTGCGGAAACGTTAGACTCACCTCTGTTGCTCCATCATGATGATGGGG
CTGTTGGCCCTCGAATCTATCTGTCTATTAGCATCGGCATGACAAACACTATTTGTTTCC
ACAACAAAAGACAATAGAAAAGTACATATGTACAAAAAGTGTGATTTATTCTGTCACTTC
AGTACTTCCTTTCGCCTAAGTTTGCCCGTAATAATTCCCCGTGCAGTACTATTGTTGCGA
CATAACAACATGAATTACATGGTAATAATAGATGTTTTCCTCTGCTGATTCCTGTAAAGA
TCATGACTCCATACGACATCATTTTTAATATTATACAGTTCAAAAAATCTACATGTGTCA
CAAATAATTTTACATTTGATAATGTATAGTTGTCACATGACAAGTTGATTATCATTCTGT
GTAGACAAGGAGAACTGTT
>CP084678.1:4986544-4987342 Escherichia coli strain UCS1.1 chromosome
ATTGAGCTACGATTTTCTTTCGTTGTCATCTTTGAGGCGTCTGATCGTGATAATCCTTCT
TTCCCTGATTTCCTCATCGATATCGAATAAGCACTCGTCGCAGAATTCTTTATCGAGTGA
GAGCCTCTGTTCAAGGACGCTTCTTTTTTTGTTGCAACGTGCACATCTCTTCATCTTTCC
GCGCCTTTGTGACCTCGTGATTTGGGGTACATGGAAAATGGGCGTAGCAAGTCTCAGCTA
GATAACTAACCGTAATAAAAGGGCTTTTCTGCGAGCAATGTAAGAGAAGGATAACCAGGC
AGGTTGCAAGAAAGATAATCGTTTTGATAGATCAGTTTATCGATATTGATCGTTAGTGCC
GATCGATAAGAAGTGCGGAAACGTTAGACTCACCTCTGTTGCTCCATCATGATGATGGGG
CTGTTGGCCCTCGAATCTATCTGTCTATTAGCATCGGCATGACAAACACTATTTGTTTCC
ACAACAAAAGACAATAGAAAAGTACATATGTACAAAAAGTGTGATTTATTCTGTCACTTC
AGTACTTCCTTTCGCCTAAGTTTGCCCGTAATAATTCCCCGTGCAGTACTATTGTTGCGA
CATAACAACATGAATTACATGGTAATAATAGATGTTTTCCTCTGCTGATTCCTGTAAAGA
TCATGACTCCATACGACATCATTTTTAATATTATACAGTTCAAAAAATCTACATGTGTCA
CAAATAATTTTACATTTGATAATGTATAGTTGTCACATGACAAGTTGATTATCATTCTGT
GTAGACAAGGAGAACTGTT
>OZ039034.1:4336342-4337140 Escherichia coli isolate 30348_2#7 genome assembly, chromosome: 1
ATTGAGCTACGATTTTCTTTCGTTGTCATCTTTGAGGCGTCTGATCGTGATAATCCTTCT
TTCCCTGATTTCCTCATCGATATCGAATAAGCACTCGTCGCAGAATTCTTTATCGAGTGA
GAGCCTCTGTTCAAGGACGCTTCTTTTTTTGTTGCAACGTGCACATCTCTTCATCTTTCC
GCGCCTTTGTGACCTCGTGATTTGGGGTACATGGAAAATGGGCGTAGCAAGTCTCAGCTA
GATAACTAACCGTAATAAAAGGGCTTTTCTGCGAGCAATGTAAGAGAAGGATAACCAGGC
AGGTTGCAAGAAAGATAATCGTTTTGATAGATCAGTTTATCGATATTGATCGTTAGTGCC
GATCGATAAGAAGTGCGGAAACGTTAGACTCACCTCTGTTGCTCCATCATGATGATGGGG
CTGTTGGCCCTCGAATCTATCTGTCTATTAGCATCGGCATGACAAACACTATTTGTTTCC
ACAACAAAAGACAATAGAAAAGTACATATGTACAAAAAGTGTGATTTATTCTGTCACTTC
AGTACTTCCTTTCGCCTAAGTTTGCCCGTAATAATTCCCCGTGCAGTACTATTGTTGCGA
CATAACAACATGAATTACATGGTAATAATAGATGTTTTCCTCTGCTGATTCCTGTAAAGA
TCATGACTCCATACGACATCATTTTTAATATTATACAGTTCAAAAAATCTACATGTGTCA
CAAATAATTTTACATTTGATAATGTATAGTTGTCACATGACAAGTTGATTATCATTCTGT
GTAGACAAGGAGAACTGTT
>CP164979.1:4250982-4251780 Escherichia coli strain OXEC-280 chromosome, complete genome
ATTGAGCTACGATTTTCTTTCGTTGTCATCTTTGAGGCGTCTGATCGTGATAATCCTTCT
TTCCCTGATTTCCTCATCGATATCGAATAAGCACTCGTCGCAGAATTCTTTATCGAGTGA
GAGCCTCTGTTCAAGGACGCTTCTTTTTTTGTTGCAACGTGCACATCTCTTCATCTTTCC
GCGCCTTTGTGACCTCGTGATTTGGGGTACATGGAAAATGGGCGTAGCAAGTCTCAGCTA
GATAACTAACCGTAATAAAAGGGCTTTTCTGCGAGCAATGTAAGAGAAGGATAACCAGGC
AGGTTGCAAGAAAGATAATCGTTTTGATAGATCAGTTTATCGATATTGATCGTTAGTGCC
GATCGATAAGAAGTGCGGAAACGTTAGACTCACCTCTGTTGCTCCATCATGATGATGGGG
CTGTTGGCCCTCGAATCTATCTGTCTATTAGCATCGGCATGACAAACACTATTTGTTTCC
ACAACAAAAGACAATAGAAAAGTACATATGTACAAAAAGTGTGATTTATTCTGTCACTTC
AGTACTTCCTTTCGCCTAAGTTTGCCCGTAATAATTCCCCGTGCAGTACTATTGTTGCGA
CATAACAACATGAATTACATGGTAATAATAGATGTTTTCCTCTGCTGATTCCTGTAAAGA
TCATGACTCCATACGACATCATTTTTAATATTATACAGTTCAAAAAATCTACATGTGTCA
CAAATAATTTTACATTTGATAATGTATAGTTGTCACATGACAAGTTGATTATCATTCTGT
GTAGACAAGGAGAACTGTT
>CP124337.1:4195471-4196269 Escherichia coli strain AVS0971 chromosome, complete genome
ATTGAGCTACGATTTTCTTTCGTTGTCATCTTTGAGGCGTCTGATCGTGATAATCCTTCT
TTCCCTGATTTCCTCATCGATATCGAATAAGCACTCGTCGCAGAATTCTTTATCGAGTGA
GAGCCTCTGTTCAAGGACGCTTCTTTTTTTGTTGCAACGTGCACATCTCTTCATCTTTCC
GCGCCTTTGTGACCTCGTGATTTGGGGTACATGGAAAATGGGCGTAGCAAGTCTCAGCTA
GATAACTAACCGTAATAAAAGGGCTTTTCTGCGAGCAATGTAAGAGAAGGATAACCAGGC
AGGTTGCAAGAAAGATAATCGTTTTGATAGATCAGTTTATCGATATTGATCGTTAGTGCC
GATCGATAAGAAGTGCGGAAACGTTAGACTCACCTCTGTTGCTCCATCATGATGATGGGG
CTGTTGGCCCTCGAATCTATCTGTCTATTAGCATCGGCATGACAAACACTATTTGTTTCC
ACAACAAAAGACAATAGAAAAGTACATATGTACAAAAAGTGTGATTTATTCTGTCACTTC
AGTACTTCCTTTCGCCTAAGTTTGCCCGTAATAATTCCCCGTGCAGTACTATTGTTGCGA
CATAACAACATGAATTACATGGTAATAATAGATGTTTTCCTCTGCTGATTCCTGTAAAGA
TCATGACTCCATACGACATCATTTTTAATATTATACAGTTCAAAAAATCTACATGTGTCA
CAAATAATTTTACATTTGATAATGTATAGTTGTCACATGACAAGTTGATTATCATTCTGT
GTAGACAAGGAGAACTGTT
>CP165153.1:3915113-3915911 Escherichia coli strain OXEC-241 chromosome, complete genome
ATTGAGCTACGATTTTCTTTCGTTGTCATCTTTGAGGCGTCTGATCGTGATAATCCTTCT
TTCCCTGATTTCCTCATCGATATCGAATAAGCACTCGTCGCAGAATTCTTTATCGAGTGA
GAGCCTCTGTTCAAGGACGCTTCTTTTTTTGTTGCAACGTGCACATCTCTTCATCTTTCC
GCGCCTTTGTGACCTCGTGATTTGGGGTACATGGAAAATGGGCGTAGCAAGTCTCAGCTA
GATAACTAACCGTAATAAAAGGGCTTTTCTGCGAGCAATGTAAGAGAAGGATAACCAGGC
AGGTTGCAAGAAAGATAATCGTTTTGATAGATCAGTTTATCGATATTGATCGTTAGTGCC
GATCGATAAGAAGTGCGGAAACGTTAGACTCACCTCTGTTGCTCCATCATGATGATGGGG
CTGTTGGCCCTCGAATCTATCTGTCTATTAGCATCGGCATGACAAACACTATTTGTTTCC
ACAACAAAAGACAATAGAAAAGTACATATGTACAAAAAGTGTGATTTATTCTGTCACTTC
AGTACTTCCTTTCGCCTAAGTTTGCCCGTAATAATTCCCCGTGCAGTACTATTGTTGCGA
CATAACAACATGAATTACATGGTAATAATAGATGTTTTCCTCTGCTGATTCCTGTAAAGA
TCATGACTCCATACGACATCATTTTTAATATTATACAGTTCAAAAAATCTACATGTGTCA
CAAATAATTTTACATTTGATAATGTATAGTTGTCACATGACAAGTTGATTATCATTCTGT
GTAGACAAGGAGAACTGTT
>OZ040975.1:4193013-4193811 Escherichia coli isolate 30224_1#357 genome assembly, chromosome: 1
ATTGAGCTACGATTTTCTTTCGTTGTCATCTTTGAGGCGTCTGATCGTGATAATCCTTCT
TTCCCTGATTTCCTCATCGATATCGAATAAGCACTCGTCGCAGAATTCTTTATCGAGTGA
GAGCCTCTGTTCAAGGACGCTTCTTTTTTTGTTGCAACGTGCACATCTCTTCATCTTTCC
GCGCCTTTGTGACCTCGTGATTTGGGGTACATGGAAAATGGGCGTAGCAAGTCTCAGCTA
GATAACTAACCGTAATAAAAGGGCTTTTCTGCGAGCAATGTAAGAGAAGGATAACCAGGC
AGGTTGCAAGAAAGATAATCGTTTTGATAGATCAGTTTATCGATATTGATCGTTAGTGCC
GATCGATAAGAAGTGCGGAAACGTTAGACTCACCTCTGTTGCTCCATCATGATGATGGGG
CTGTTGGCCCTCGAATCTATCTGTCTATTAGCATCGGCATGACAAACACTATTTGTTTCC
ACAACAAAAGACAATAGAAAAGTACATATGTACAAAAAGTGTGATTTATTCTGTCACTTC
AGTACTTCCTTTCGCCTAAGTTTGCCCGTAATAATTCCCCGTGCAGTACTATTGTTGCGA
CATAACAACATGAATTACATGGTAATAATAGATGTTTTCCTCTGCTGATTCCTGTAAAGA
TCATGACTCCATACGACATCATTTTTAATATTATACAGTTCAAAAAATCTACATGTGTCA
CAAATAATTTTACATTTGATAATGTATAGTTGTCACATGACAAGTTGATTATCATTCTGT
GTAGACAAGGAGAACTGTT
>CP103465.1:4030558-4031356 Escherichia coli O25b:H4-ST131 strain 5392 chromosome, complete genome
ATTGAGCTACGATTTTCTTTCGTTGTCATCTTTGAGGCGTCTGATCGTGATAATCCTTCT
TTCCCTGATTTCCTCATCGATATCGAATAAGCACTCGTCGCAGAATTCTTTATCGAGTGA
GAGCCTCTGTTCAAGGACGCTTCTTTTTTTGTTGCAACGTGCACATCTCTTCATCTTTCC
GCGCCTTTGTGACCTCGTGATTTGGGGTACATGGAAAATGGGCGTAGCAAGTCTCAGCTA
GATAACTAACCGTAATAAAAGGGCTTTTCTGCGAGCAATGTAAGAGAAGGATAACCAGGC
AGGTTGCAAGAAAGATAATCGTTTTGATAGATCAGTTTATCGATATTGATCGTTAGTGCC
GATCGATAAGAAGTGCGGAAACGTTAGACTCACCTCTGTTGCTCCATCATGATGATGGGG
CTGTTGGCCCTCGAATCTATCTGTCTATTAGCATCGGCATGACAAACACTATTTGTTTCC
ACAACAAAAGACAATAGAAAAGTACATATGTACAAAAAGTGTGATTTATTCTGTCACTTC
AGTACTTCCTTTCGCCTAAGTTTGCCCGTAATAATTCCCCGTGCAGTACTATTGTTGCGA
CATAACAACATGAATTACATGGTAATAATAGATGTTTTCCTCTGCTGATTCCTGTAAAGA
TCATGACTCCATACGACATCATTTTTAATATTATACAGTTCAAAAAATCTACATGTGTCA
CAAATAATTTTACATTTGATAATGTATAGTTGTCACATGACAAGTTGATTATCATTCTGT
GTAGACAAGGAGAACTGTT
>CP116085.1:4249903-4250701 Escherichia coli strain DETEC-S566 chromosome, complete genome
ATTGAGCTACGATTTTCTTTCGTTGTCATCTTTGAGGCGTCTGATCGTGATAATCCTTCT
TTCCCTGATTTCCTCATCGATATCGAATAAGCACTCGTCGCAGAATTCTTTATCGAGTGA
GAGCCTCTGTTCAAGGACGCTTCTTTTTTTGTTGCAACGTGCACATCTCTTCATCTTTCC
GCGCCTTTGTGACCTCGTGATTTGGGGTACATGGAAAATGGGCGTAGCAAGTCTCAGCTA
GATAACTAACCGTAATAAAAGGGCTTTTCTGCGAGCAATGTAAGAGAAGGATAACCAGGC
AGGTTGCAAGAAAGATAATCGTTTTGATAGATCAGTTTATCGATATTGATCGTTAGTGCC
GATCGATAAGAAGTGCGGAAACGTTAGACTCACCTCTGTTGCTCCATCATGATGATGGGG
CTGTTGGCCCTCGAATCTATCTGTCTATTAGCATCGGCATGACAAACACTATTTGTTTCC
ACAACAAAAGACAATAGAAAAGTACATATGTACAAAAAGTGTGATTTATTCTGTCACTTC
AGTACTTCCTTTCGCCTAAGTTTGCCCGTAATAATTCCCCGTGCAGTACTATTGTTGCGA
CATAACAACATGAATTACATGGTAATAATAGATGTTTTCCTCTGCTGATTCCTGTAAAGA
TCATGACTCCATACGACATCATTTTTAATATTATACAGTTCAAAAAATCTACATGTGTCA
CAAATAATTTTACATTTGATAATGTATAGTTGTCACATGACAAGTTGATTATCATTCTGT
GTAGACAAGGAGAACTGTT
>OZ039349.1:4350351-4351149 Escherichia coli isolate 30348_2#173 genome assembly, chromosome: 1
ATTGAGCTACGATTTTCTTTCGTTGTCATCTTTGAGGCGTCTGATCGTGATAATCCTTCT
TTCCCTGATTTCCTCATCGATATCGAATAAGCACTCGTCGCAGAATTCTTTATCGAGTGA
GAGCCTCTGTTCAAGGACGCTTCTTTTTTTGTTGCAACGTGCACATCTCTTCATCTTTCC
GCGCCTTTGTGACCTCGTGATTTGGGGTACATGGAAAATGGGCGTAGCAAGTCTCAGCTA
GATAACTAACCGTAATAAAAGGGCTTTTCTGCGAGCAATGTAAGAGAAGGATAACCAGGC
AGGTTGCAAGAAAGATAATCGTTTTGATAGATCAGTTTATCGATATTGATCGTTAGTGCC
GATCGATAAGAAGTGCGGAAACGTTAGACTCACCTCTGTTGCTCCATCATGATGATGGGG
CTGTTGGCCCTCGAATCTATCTGTCTATTAGCATCGGCATGACAAACACTATTTGTTTCC
ACAACAAAAGACAATAGAAAAGTACATATGTACAAAAAGTGTGATTTATTCTGTCACTTC
AGTACTTCCTTTCGCCTAAGTTTGCCCGTAATAATTCCCCGTGCAGTACTATTGTTGCGA
CATAACAACATGAATTACATGGTAATAATAGATGTTTTCCTCTGCTGATTCCTGTAAAGA
TCATGACTCCATACGACATCATTTTTAATATTATACAGTTCAAAAAATCTACATGTGTCA
CAAATAATTTTACATTTGATAATGTATAGTTGTCACATGACAAGTTGATTATCATTCTGT
GTAGACAAGGAGAACTGTT
>CP124341.1:4183651-4184449 Escherichia coli strain AVS0710 chromosome, complete genome
ATTGAGCTACGATTTTCTTTCGTTGTCATCTTTGAGGCGTCTGATCGTGATAATCCTTCT
TTCCCTGATTTCCTCATCGATATCGAATAAGCACTCGTCGCAGAATTCTTTATCGAGTGA
GAGCCTCTGTTCAAGGACGCTTCTTTTTTTGTTGCAACGTGCACATCTCTTCATCTTTCC
GCGCCTTTGTGACCTCGTGATTTGGGGTACATGGAAAATGGGCGTAGCAAGTCTCAGCTA
GATAACTAACCGTAATAAAAGGGCTTTTCTGCGAGCAATGTAAGAGAAGGATAACCAGGC
AGGTTGCAAGAAAGATAATCGTTTTGATAGATCAGTTTATCGATATTGATCGTTAGTGCC
GATCGATAAGAAGTGCGGAAACGTTAGACTCACCTCTGTTGCTCCATCATGATGATGGGG
CTGTTGGCCCTCGAATCTATCTGTCTATTAGCATCGGCATGACAAACACTATTTGTTTCC
ACAACAAAAGACAATAGAAAAGTACATATGTACAAAAAGTGTGATTTATTCTGTCACTTC
AGTACTTCCTTTCGCCTAAGTTTGCCCGTAATAATTCCCCGTGCAGTACTATTGTTGCGA
CATAACAACATGAATTACATGGTAATAATAGATGTTTTCCTCTGCTGATTCCTGTAAAGA
TCATGACTCCATACGACATCATTTTTAATATTATACAGTTCAAAAAATCTACATGTGTCA
CAAATAATTTTACATTTGATAATGTATAGTTGTCACATGACAAGTTGATTATCATTCTGT
GTAGACAAGGAGAACTGTT
>OZ038935.1:4252846-4253644 Escherichia coli isolate 30134_6#314 genome assembly, chromosome: 1
ATTGAGCTACGATTTTCTTTCGTTGTCATCTTTGAGGCGTCTGATCGTGATAATCCTTCT
TTCCCTGATTTCCTCATCGATATCGAATAAGCACTCGTCGCAGAATTCTTTATCGAGTGA
GAGCCTCTGTTCAAGGACGCTTCTTTTTTTGTTGCAACGTGCACATCTCTTCATCTTTCC
GCGCCTTTGTGACCTCGTGATTTGGGGTACATGGAAAATGGGCGTAGCAAGTCTCAGCTA
GATAACTAACCGTAATAAAAGGGCTTTTCTGCGAGCAATGTAAGAGAAGGATAACCAGGC
AGGTTGCAAGAAAGATAATCGTTTTGATAGATCAGTTTATCGATATTGATCGTTAGTGCC
GATCGATAAGAAGTGCGGAAACGTTAGACTCACCTCTGTTGCTCCATCATGATGATGGGG
CTGTTGGCCCTCGAATCTATCTGTCTATTAGCATCGGCATGACAAACACTATTTGTTTCC
ACAACAAAAGACAATAGAAAAGTACATATGTACAAAAAGTGTGATTTATTCTGTCACTTC
AGTACTTCCTTTCGCCTAAGTTTGCCCGTAATAATTCCCCGTGCAGTACTATTGTTGCGA
CATAACAACATGAATTACATGGTAATAATAGATGTTTTCCTCTGCTGATTCCTGTAAAGA
TCATGACTCCATACGACATCATTTTTAATATTATACAGTTCAAAAAATCTACATGTGTCA
CAAATAATTTTACATTTGATAATGTATAGTTGTCACATGACAAGTTGATTATCATTCTGT
GTAGACAAGGAGAACTGTT
>OZ043875.1:4493034-4493832 Escherichia coli isolate 31663_7#280 genome assembly, chromosome: 1
ATTGAGCTACGATTTTCTTTCGTTGTCATCTTTGAGGCGTCTGATCGTGATAATCCTTCT
TTCCCTGATTTCCTCATCGATATCGAATAAGCACTCGTCGCAGAATTCTTTATCGAGTGA
GAGCCTCTGTTCAAGGACGCTTCTTTTTTTGTTGCAACGTGCACATCTCTTCATCTTTCC
GCGCCTTTGTGACCTCGTGATTTGGGGTACATGGAAAATGGGCGTAGCAAGTCTCAGCTA
GATAACTAACCGTAATAAAAGGGCTTTTCTGCGAGCAATGTAAGAGAAGGATAACCAGGC
AGGTTGCAAGAAAGATAATCGTTTTGATAGATCAGTTTATCGATATTGATCGTTAGTGCC
GATCGATAAGAAGTGCGGAAACGTTAGACTCACCTCTGTTGCTCCATCATGATGATGGGG
CTGTTGGCCCTCGAATCTATCTGTCTATTAGCATCGGCATGACAAACACTATTTGTTTCC
ACAACAAAAGACAATAGAAAAGTACATATGTACAAAAAGTGTGATTTATTCTGTCACTTC
AGTACTTCCTTTCGCCTAAGTTTGCCCGTAATAATTCCCCGTGCAGTACTATTGTTGCGA
CATAACAACATGAATTACATGGTAATAATAGATGTTTTCCTCTGCTGATTCCTGTAAAGA
TCATGACTCCATACGACATCATTTTTAATATTATACAGTTCAAAAAATCTACATGTGTCA
CAAATAATTTTACATTTGATAATGTATAGTTGTCACATGACAAGTTGATTATCATTCTGT
GTAGACAAGGAGAACTGTT
>OZ040868.1:4196566-4197364 Escherichia coli isolate 30602_2#126 genome assembly, chromosome: 1
ATTGAGCTACGATTTTCTTTCGTTGTCATCTTTGAGGCGTCTGATCGTGATAATCCTTCT
TTCCCTGATTTCCTCATCGATATCGAATAAGCACTCGTCGCAGAATTCTTTATCGAGTGA
GAGCCTCTGTTCAAGGACGCTTCTTTTTTTGTTGCAACGTGCACATCTCTTCATCTTTCC
GCGCCTTTGTGACCTCGTGATTTGGGGTACATGGAAAATGGGCGTAGCAAGTCTCAGCTA
GATAACTAACCGTAATAAAAGGGCTTTTCTGCGAGCAATGTAAGAGAAGGATAACCAGGC
AGGTTGCAAGAAAGATAATCGTTTTGATAGATCAGTTTATCGATATTGATCGTTAGTGCC
GATCGATAAGAAGTGCGGAAACGTTAGACTCACCTCTGTTGCTCCATCATGATGATGGGG
CTGTTGGCCCTCGAATCTATCTGTCTATTAGCATCGGCATGACAAACACTATTTGTTTCC
ACAACAAAAGACAATAGAAAAGTACATATGTACAAAAAGTGTGATTTATTCTGTCACTTC
AGTACTTCCTTTCGCCTAAGTTTGCCCGTAATAATTCCCCGTGCAGTACTATTGTTGCGA
CATAACAACATGAATTACATGGTAATAATAGATGTTTTCCTCTGCTGATTCCTGTAAAGA
TCATGACTCCATACGACATCATTTTTAATATTATACAGTTCAAAAAATCTACATGTGTCA
CAAATAATTTTACATTTGATAATGTATAGTTGTCACATGACAAGTTGATTATCATTCTGT
GTAGACAAGGAGAACTGTT
>CP107120.1:4383819-4384617 Escherichia coli strain S12 chromosome, complete genome
ATTGAGCTACGATTTTCTTTCGTTGTCATCTTTGAGGCGTCTGATCGTGATAATCCTTCT
TTCCCTGATTTCCTCATCGATATCGAATAAGCACTCGTCGCAGAATTCTTTATCGAGTGA
GAGCCTCTGTTCAAGGACGCTTCTTTTTTTGTTGCAACGTGCACATCTCTTCATCTTTCC
GCGCCTTTGTGACCTCGTGATTTGGGGTACATGGAAAATGGGCGTAGCAAGTCTCAGCTA
GATAACTAACCGTAATAAAAGGGCTTTTCTGCGAGCAATGTAAGAGAAGGATAACCAGGC
AGGTTGCAAGAAAGATAATCGTTTTGATAGATCAGTTTATCGATATTGATCGTTAGTGCC
GATCGATAAGAAGTGCGGAAACGTTAGACTCACCTCTGTTGCTCCATCATGATGATGGGG
CTGTTGGCCCTCGAATCTATCTGTCTATTAGCATCGGCATGACAAACACTATTTGTTTCC
ACAACAAAAGACAATAGAAAAGTACATATGTACAAAAAGTGTGATTTATTCTGTCACTTC
AGTACTTCCTTTCGCCTAAGTTTGCCCGTAATAATTCCCCGTGCAGTACTATTGTTGCGA
CATAACAACATGAATTACATGGTAATAATAGATGTTTTCCTCTGCTGATTCCTGTAAAGA
TCATGACTCCATACGACATCATTTTTAATATTATACAGTTCAAAAAATCTACATGTGTCA
CAAATAATTTTACATTTGATAATGTATAGTTGTCACATGACAAGTTGATTATCATTCTGT
GTAGACAAGGAGAACTGTT
>OZ040791.1:4386382-4387180 Escherichia coli isolate 30602_2#359 genome assembly, chromosome: 1
ATTGAGCTACGATTTTCTTTCGTTGTCATCTTTGAGGCGTCTGATCGTGATAATCCTTCT
TTCCCTGATTTCCTCATCGATATCGAATAAGCACTCGTCGCAGAATTCTTTATCGAGTGA
GAGCCTCTGTTCAAGGACGCTTCTTTTTTTGTTGCAACGTGCACATCTCTTCATCTTTCC
GCGCCTTTGTGACCTCGTGATTTGGGGTACATGGAAAATGGGCGTAGCAAGTCTCAGCTA
GATAACTAACCGTAATAAAAGGGCTTTTCTGCGAGCAATGTAAGAGAAGGATAACCAGGC
AGGTTGCAAGAAAGATAATCGTTTTGATAGATCAGTTTATCGATATTGATCGTTAGTGCC
GATCGATAAGAAGTGCGGAAACGTTAGACTCACCTCTGTTGCTCCATCATGATGATGGGG
CTGTTGGCCCTCGAATCTATCTGTCTATTAGCATCGGCATGACAAACACTATTTGTTTCC
ACAACAAAAGACAATAGAAAAGTACATATGTACAAAAAGTGTGATTTATTCTGTCACTTC
AGTACTTCCTTTCGCCTAAGTTTGCCCGTAATAATTCCCCGTGCAGTACTATTGTTGCGA
CATAACAACATGAATTACATGGTAATAATAGATGTTTTCCTCTGCTGATTCCTGTAAAGA
TCATGACTCCATACGACATCATTTTTAATATTATACAGTTCAAAAAATCTACATGTGTCA
CAAATAATTTTACATTTGATAATGTATAGTTGTCACATGACAAGTTGATTATCATTCTGT
GTAGACAAGGAGAACTGTT
>LR730402.1:529931-530729 XXX
ATTGAGCTACGATTTTCTTTCGTTGTCATCTTTGAGGCGTCTGATCGTGATAATCCTTCT
TTCCCTGATTTCCTCATCGATATCGAATAAGCACTCGTCGCAGAATTCTTTATCGAGTGA
GAGCCTCTGTTCAAGGACGCTTCTTTTTTTGTTGCAACGTGCACATCTCTTCATCTTTCC
GCGCCTTTGTGACCTCGTGATTTGGGGTACATGGAAAATGGGCGTAGCAAGTCTCAGCTA
GATAACTAACCGTAATAAAAGGGCTTTTCTGCGAGCAATGTAAGAGAAGGATAACCAGGC
AGGTTGCAAGAAAGATAATCGTTTTGATAGATCAGTTTATCGATATTGATCGTTAGTGCC
GATCGATAAGAAGTGCGGAAACGTTAGACTCACCTCTGTTGCTCCATCATGATGATGGGG
CTGTTGGCCCTCGAATCTATCTGTCTATTAGCATCGGCATGACAAACACTATTTGTTTCC
ACAACAAAAGACAATAGAAAAGTACATATGTACAAAAAGTGTGATTTATTCTGTCACTTC
AGTACTTCCTTTCGCCTAAGTTTGCCCGTAATAATTCCCCGTGCAGTACTATTGTTGCGA
CATAACAACATGAATTACATGGTAATAATAGATGTTTTCCTCTGCTGATTCCTGTAAAGA
TCATGACTCCATACGACATCATTTTTAATATTATACAGTTCAAAAAATCTACATGTGTCA
CAAATAATTTTACATTTGATAATGTATAGTTGTCACATGACAAGTTGATTATCATTCTGT
GTAGACAAGGAGAACTGTT
>CP164324.1:357748-358546 Escherichia coli strain OXEC-192 chromosome, complete genome
ATTGAGCTACGATTTTCTTTCGTTGTCATCTTTGAGGCGTCTGATCGTGATAATCCTTCT
TTCCCTGATTTCCTCATCGATATCGAATAAGCACTCGTCGCAGAATTCTTTATCGAGTGA
GAGCCTCTGTTCAAGGACGCTTCTTTTTTTGTTGCAACGTGCACATCTCTTCATCTTTCC
GCGCCTTTGTGACCTCGTGATTTGGGGTACATGGAAAATGGGCGTAGCAAGTCTCAGCTA
GATAACTAACCGTAATAAAAGGGCTTTTCTGCGAGCAATGTAAGAGAAGGATAACCAGGC
AGGTTGCAAGAAAGATAATCGTTTTGATAGATCAGTTTATCGATATTGATCGTTAGTGCC
GATCGATAAGAAGTGCGGAAACGTTAGACTCACCTCTGTTGCTCCATCATGATGATGGGG
CTGTTGGCCCTCGAATCTATCTGTCTATTAGCATCGGCATGACAAACACTATTTGTTTCC
ACAACAAAAGACAATAGAAAAGTACATATGTACAAAAAGTGTGATTTATTCTGTCACTTC
AGTACTTCCTTTCGCCTAAGTTTGCCCGTAATAATTCCCCGTGCAGTACTATTGTTGCGA
CATAACAACATGAATTACATGGTAATAATAGATGTTTTCCTCTGCTGATTCCTGTAAAGA
TCATGACTCCATACGACATCATTTTTAATATTATACAGTTCAAAAAATCTACATGTGTCA
CAAATAATTTTACATTTGATAATGTATAGTTGTCACATGACAAGTTGATTATCATTCTGT
GTAGACAAGGAGAACTGTT
>OZ043856.1:4373191-4373989 Escherichia coli isolate 30859_5#356 genome assembly, chromosome: 1
ATTGAGCTACGATTTTCTTTCGTTGTCATCTTTGAGGCGTCTGATCGTGATAATCCTTCT
TTCCCTGATTTCCTCATCGATATCGAATAAGCACTCGTCGCAGAATTCTTTATCGAGTGA
GAGCCTCTGTTCAAGGACGCTTCTTTTTTTGTTGCAACGTGCACATCTCTTCATCTTTCC
GCGCCTTTGTGACCTCGTGATTTGGGGTACATGGAAAATGGGCGTAGCAAGTCTCAGCTA
GATAACTAACCGTAATAAAAGGGCTTTTCTGCGAGCAATGTAAGAGAAGGATAACCAGGC
AGGTTGCAAGAAAGATAATCGTTTTGATAGATCAGTTTATCGATATTGATCGTTAGTGCC
GATCGATAAGAAGTGCGGAAACGTTAGACTCACCTCTGTTGCTCCATCATGATGATGGGG
CTGTTGGCCCTCGAATCTATCTGTCTATTAGCATCGGCATGACAAACACTATTTGTTTCC
ACAACAAAAGACAATAGAAAAGTACATATGTACAAAAAGTGTGATTTATTCTGTCACTTC
AGTACTTCCTTTCGCCTAAGTTTGCCCGTAATAATTCCCCGTGCAGTACTATTGTTGCGA
CATAACAACATGAATTACATGGTAATAATAGATGTTTTCCTCTGCTGATTCCTGTAAAGA
TCATGACTCCATACGACATCATTTTTAATATTATACAGTTCAAAAAATCTACATGTGTCA
CAAATAATTTTACATTTGATAATGTATAGTTGTCACATGACAAGTTGATTATCATTCTGT
GTAGACAAGGAGAACTGTT
>OZ039205.1:3514894-3515692 Escherichia coli isolate 30348_1#61 genome assembly, chromosome: 1
ATTGAGCTACGATTTTCTTTCGTTGTCATCTTTGAGGCGTCTGATCGTGATAATCCTTCT
TTCCCTGATTTCCTCATCGATATCGAATAAGCACTCGTCGCAGAATTCTTTATCGAGTGA
GAGCCTCTGTTCAAGGACGCTTCTTTTTTTGTTGCAACGTGCACATCTCTTCATCTTTCC
GCGCCTTTGTGACCTCGTGATTTGGGGTACATGGAAAATGGGCGTAGCAAGTCTCAGCTA
GATAACTAACCGTAATAAAAGGGCTTTTCTGCGAGCAATGTAAGAGAAGGATAACCAGGC
AGGTTGCAAGAAAGATAATCGTTTTGATAGATCAGTTTATCGATATTGATCGTTAGTGCC
GATCGATAAGAAGTGCGGAAACGTTAGACTCACCTCTGTTGCTCCATCATGATGATGGGG
CTGTTGGCCCTCGAATCTATCTGTCTATTAGCATCGGCATGACAAACACTATTTGTTTCC
ACAACAAAAGACAATAGAAAAGTACATATGTACAAAAAGTGTGATTTATTCTGTCACTTC
AGTACTTCCTTTCGCCTAAGTTTGCCCGTAATAATTCCCCGTGCAGTACTATTGTTGCGA
CATAACAACATGAATTACATGGTAATAATAGATGTTTTCCTCTGCTGATTCCTGTAAAGA
TCATGACTCCATACGACATCATTTTTAATATTATACAGTTCAAAAAATCTACATGTGTCA
CAAATAATTTTACATTTGATAATGTATAGTTGTCACATGACAAGTTGATTATCATTCTGT
GTAGACAAGGAGAACTGTT
>CP090267.1:2036841-2037639 Escherichia coli strain E-T70 chromosome, complete genome
ATTGAGCTACGATTTTCTTTCGTTGTCATCTTTGAGGCGTCTGATCGTGATAATCCTTCT
TTCCCTGATTTCCTCATCGATATCGAATAAGCACTCGTCGCAGAATTCTTTATCGAGTGA
GAGCCTCTGTTCAAGGACGCTTCTTTTTTTGTTGCAACGTGCACATCTCTTCATCTTTCC
GCGCCTTTGTGACCTCGTGATTTGGGGTACATGGAAAATGGGCGTAGCAAGTCTCAGCTA
GATAACTAACCGTAATAAAAGGGCTTTTCTGCGAGCAATGTAAGAGAAGGATAACCAGGC
AGGTTGCAAGAAAGATAATCGTTTTGATAGATCAGTTTATCGATATTGATCGTTAGTGCC
GATCGATAAGAAGTGCGGAAACGTTAGACTCACCTCTGTTGCTCCATCATGATGATGGGG
CTGTTGGCCCTCGAATCTATCTGTCTATTAGCATCGGCATGACAAACACTATTTGTTTCC
ACAACAAAAGACAATAGAAAAGTACATATGTACAAAAAGTGTGATTTATTCTGTCACTTC
AGTACTTCCTTTCGCCTAAGTTTGCCCGTAATAATTCCCCGTGCAGTACTATTGTTGCGA
CATAACAACATGAATTACATGGTAATAATAGATGTTTTCCTCTGCTGATTCCTGTAAAGA
TCATGACTCCATACGACATCATTTTTAATATTATACAGTTCAAAAAATCTACATGTGTCA
CAAATAATTTTACATTTGATAATGTATAGTTGTCACATGACAAGTTGATTATCATTCTGT
GTAGACAAGGAGAACTGTT
>CP183663.1:1753498-1754296 Escherichia coli strain A26105 chromosome
ATTGAGCTACGATTTTCTTTCGTTGTCATCTTTGAGGCGTCTGATCGTGATAATCCTTCT
TTCCCTGATTTCCTCATCGATATCGAATAAGCACTCGTCGCAGAATTCTTTATCGAGTGA
GAGCCTCTGTTCAAGGACGCTTCTTTTTTTGTTGCAACGTGCACATCTCTTCATCTTTCC
GCGCCTTTGTGACCTCGTGATTTGGGGTACATGGAAAATGGGCGTAGCAAGTCTCAGCTA
GATAACTAACCGTAATAAAAGGGCTTTTCTGCGAGCAATGTAAGAGAAGGATAACCAGGC
AGGTTGCAAGAAAGATAATCGTTTTGATAGATCAGTTTATCGATATTGATCGTTAGTGCC
GATCGATAAGAAGTGCGGAAACGTTAGACTCACCTCTGTTGCTCCATCATGATGATGGGG
CTGTTGGCCCTCGAATCTATCTGTCTATTAGCATCGGCATGACAAACACTATTTGTTTCC
ACAACAAAAGACAATAGAAAAGTACATATGTACAAAAAGTGTGATTTATTCTGTCACTTC
AGTACTTCCTTTCGCCTAAGTTTGCCCGTAATAATTCCCCGTGCAGTACTATTGTTGCGA
CATAACAACATGAATTACATGGTAATAATAGATGTTTTCCTCTGCTGATTCCTGTAAAGA
TCATGACTCCATACGACATCATTTTTAATATTATACAGTTCAAAAAATCTACATGTGTCA
CAAATAATTTTACATTTGATAATGTATAGTTGTCACATGACAAGTTGATTATCATTCTGT
GTAGACAAGGAGAACTGTT
>OZ040069.1:4423610-4424408 Escherichia coli isolate 30602_2#316 genome assembly, chromosome: 1
ATTGAGCTACGATTTTCTTTCGTTGTCATCTTTGAGGCGTCTGATCGTGATAATCCTTCT
TTCCCTGATTTCCTCATCGATATCGAATAAGCACTCGTCGCAGAATTCTTTATCGAGTGA
GAGCCTCTGTTCAAGGACGCTTCTTTTTTTGTTGCAACGTGCACATCTCTTCATCTTTCC
GCGCCTTTGTGACCTCGTGATTTGGGGTACATGGAAAATGGGCGTAGCAAGTCTCAGCTA
GATAACTAACCGTAATAAAAGGGCTTTTCTGCGAGCAATGTAAGAGAAGGATAACCAGGC
AGGTTGCAAGAAAGATAATCGTTTTGATAGATCAGTTTATCGATATTGATCGTTAGTGCC
GATCGATAAGAAGTGCGGAAACGTTAGACTCACCTCTGTTGCTCCATCATGATGATGGGG
CTGTTGGCCCTCGAATCTATCTGTCTATTAGCATCGGCATGACAAACACTATTTGTTTCC
ACAACAAAAGACAATAGAAAAGTACATATGTACAAAAAGTGTGATTTATTCTGTCACTTC
AGTACTTCCTTTCGCCTAAGTTTGCCCGTAATAATTCCCCGTGCAGTACTATTGTTGCGA
CATAACAACATGAATTACATGGTAATAATAGATGTTTTCCTCTGCTGATTCCTGTAAAGA
TCATGACTCCATACGACATCATTTTTAATATTATACAGTTCAAAAAATCTACATGTGTCA
CAAATAATTTTACATTTGATAATGTATAGTTGTCACATGACAAGTTGATTATCATTCTGT
GTAGACAAGGAGAACTGTT
>OZ038616.1:4220598-4221396 Escherichia coli isolate 30348_1#66 genome assembly, chromosome: 1
ATTGAGCTACGATTTTCTTTCGTTGTCATCTTTGAGGCGTCTGATCGTGATAATCCTTCT
TTCCCTGATTTCCTCATCGATATCGAATAAGCACTCGTCGCAGAATTCTTTATCGAGTGA
GAGCCTCTGTTCAAGGACGCTTCTTTTTTTGTTGCAACGTGCACATCTCTTCATCTTTCC
GCGCCTTTGTGACCTCGTGATTTGGGGTACATGGAAAATGGGCGTAGCAAGTCTCAGCTA
GATAACTAACCGTAATAAAAGGGCTTTTCTGCGAGCAATGTAAGAGAAGGATAACCAGGC
AGGTTGCAAGAAAGATAATCGTTTTGATAGATCAGTTTATCGATATTGATCGTTAGTGCC
GATCGATAAGAAGTGCGGAAACGTTAGACTCACCTCTGTTGCTCCATCATGATGATGGGG
CTGTTGGCCCTCGAATCTATCTGTCTATTAGCATCGGCATGACAAACACTATTTGTTTCC
ACAACAAAAGACAATAGAAAAGTACATATGTACAAAAAGTGTGATTTATTCTGTCACTTC
AGTACTTCCTTTCGCCTAAGTTTGCCCGTAATAATTCCCCGTGCAGTACTATTGTTGCGA
CATAACAACATGAATTACATGGTAATAATAGATGTTTTCCTCTGCTGATTCCTGTAAAGA
TCATGACTCCATACGACATCATTTTTAATATTATACAGTTCAAAAAATCTACATGTGTCA
CAAATAATTTTACATTTGATAATGTATAGTTGTCACATGACAAGTTGATTATCATTCTGT
GTAGACAAGGAGAACTGTT
>OZ039455.1:4361110-4361908 Escherichia coli isolate 30602_1#312 genome assembly, chromosome: 1
ATTGAGCTACGATTTTCTTTCGTTGTCATCTTTGAGGCGTCTGATCGTGATAATCCTTCT
TTCCCTGATTTCCTCATCGATATCGAATAAGCACTCGTCGCAGAATTCTTTATCGAGTGA
GAGCCTCTGTTCAAGGACGCTTCTTTTTTTGTTGCAACGTGCACATCTCTTCATCTTTCC
GCGCCTTTGTGACCTCGTGATTTGGGGTACATGGAAAATGGGCGTAGCAAGTCTCAGCTA
GATAACTAACCGTAATAAAAGGGCTTTTCTGCGAGCAATGTAAGAGAAGGATAACCAGGC
AGGTTGCAAGAAAGATAATCGTTTTGATAGATCAGTTTATCGATATTGATCGTTAGTGCC
GATCGATAAGAAGTGCGGAAACGTTAGACTCACCTCTGTTGCTCCATCATGATGATGGGG
CTGTTGGCCCTCGAATCTATCTGTCTATTAGCATCGGCATGACAAACACTATTTGTTTCC
ACAACAAAAGACAATAGAAAAGTACATATGTACAAAAAGTGTGATTTATTCTGTCACTTC
AGTACTTCCTTTCGCCTAAGTTTGCCCGTAATAATTCCCCGTGCAGTACTATTGTTGCGA
CATAACAACATGAATTACATGGTAATAATAGATGTTTTCCTCTGCTGATTCCTGTAAAGA
TCATGACTCCATACGACATCATTTTTAATATTATACAGTTCAAAAAATCTACATGTGTCA
CAAATAATTTTACATTTGATAATGTATAGTTGTCACATGACAAGTTGATTATCATTCTGT
GTAGACAAGGAGAACTGTT
>CP164531.1:4237081-4237879 Escherichia coli strain OXEC-425 chromosome, complete genome
ATTGAGCTACGATTTTCTTTCGTTGTCATCTTTGAGGCGTCTGATCGTGATAATCCTTCT
TTCCCTGATTTCCTCATCGATATCGAATAAGCACTCGTCGCAGAATTCTTTATCGAGTGA
GAGCCTCTGTTCAAGGACGCTTCTTTTTTTGTTGCAACGTGCACATCTCTTCATCTTTCC
GCGCCTTTGTGACCTCGTGATTTGGGGTACATGGAAAATGGGCGTAGCAAGTCTCAGCTA
GATAACTAACCGTAATAAAAGGGCTTTTCTGCGAGCAATGTAAGAGAAGGATAACCAGGC
AGGTTGCAAGAAAGATAATCGTTTTGATAGATCAGTTTATCGATATTGATCGTTAGTGCC
GATCGATAAGAAGTGCGGAAACGTTAGACTCACCTCTGTTGCTCCATCATGATGATGGGG
CTGTTGGCCCTCGAATCTATCTGTCTATTAGCATCGGCATGACAAACACTATTTGTTTCC
ACAACAAAAGACAATAGAAAAGTACATATGTACAAAAAGTGTGATTTATTCTGTCACTTC
AGTACTTCCTTTCGCCTAAGTTTGCCCGTAATAATTCCCCGTGCAGTACTATTGTTGCGA
CATAACAACATGAATTACATGGTAATAATAGATGTTTTCCTCTGCTGATTCCTGTAAAGA
TCATGACTCCATACGACATCATTTTTAATATTATACAGTTCAAAAAATCTACATGTGTCA
CAAATAATTTTACATTTGATAATGTATAGTTGTCACATGACAAGTTGATTATCATTCTGT
GTAGACAAGGAGAACTGTT
>OZ038932.1:4252635-4253433 Escherichia coli isolate 30224_1#80 genome assembly, chromosome: 1
ATTGAGCTACGATTTTCTTTCGTTGTCATCTTTGAGGCGTCTGATCGTGATAATCCTTCT
TTCCCTGATTTCCTCATCGATATCGAATAAGCACTCGTCGCAGAATTCTTTATCGAGTGA
GAGCCTCTGTTCAAGGACGCTTCTTTTTTTGTTGCAACGTGCACATCTCTTCATCTTTCC
GCGCCTTTGTGACCTCGTGATTTGGGGTACATGGAAAATGGGCGTAGCAAGTCTCAGCTA
GATAACTAACCGTAATAAAAGGGCTTTTCTGCGAGCAATGTAAGAGAAGGATAACCAGGC
AGGTTGCAAGAAAGATAATCGTTTTGATAGATCAGTTTATCGATATTGATCGTTAGTGCC
GATCGATAAGAAGTGCGGAAACGTTAGACTCACCTCTGTTGCTCCATCATGATGATGGGG
CTGTTGGCCCTCGAATCTATCTGTCTATTAGCATCGGCATGACAAACACTATTTGTTTCC
ACAACAAAAGACAATAGAAAAGTACATATGTACAAAAAGTGTGATTTATTCTGTCACTTC
AGTACTTCCTTTCGCCTAAGTTTGCCCGTAATAATTCCCCGTGCAGTACTATTGTTGCGA
CATAACAACATGAATTACATGGTAATAATAGATGTTTTCCTCTGCTGATTCCTGTAAAGA
TCATGACTCCATACGACATCATTTTTAATATTATACAGTTCAAAAAATCTACATGTGTCA
CAAATAATTTTACATTTGATAATGTATAGTTGTCACATGACAAGTTGATTATCATTCTGT
GTAGACAAGGAGAACTGTT
>AP035801.1:4405298-4406096 Escherichia coli JCM 5491 DNA, complete genome
ATTGAGCTACGATTTTCTTTCGTTGTCATCTTTGAGGCGTCTGATCGTGATAATCCTTCT
TTCCCTGATTTCCTCATCGATATCGAATAAGCACTCGTCGCAGAATTCTTTATCGAGTGA
GAGCCTCTGTTCAAGGACGCTTCTTTTTTTGTTGCAACGTGCACATCTCTTCATCTTTCC
GCGCCTTTGTGACCTCGTGATTTGGGGTACATGGAAAATGGGCGTAGCAAGTCTCAGCTA
GATAACTAACCGTAATAAAAGGGCTTTTCTGCGAGCAATGTAAGAGAAGGATAACCAGGC
AGGTTGCAAGAAAGATAATCGTTTTGATAGATCAGTTTATCGATATTGATCGTTAGTGCC
GATCGATAAGAAGTGCGGAAACGTTAGACTCACCTCTGTTGCTCCATCATGATGATGGGG
CTGTTGGCCCTCGAATCTATCTGTCTATTAGCATCGGCATGACAAACACTATTTGTTTCC
ACAACAAAAGACAATAGAAAAGTACATATGTACAAAAAGTGTGATTTATTCTGTCACTTC
AGTACTTCCTTTCGCCTAAGTTTGCCCGTAATAATTCCCCGTGCAGTACTATTGTTGCGA
CATAACAACATGAATTACATGGTAATAATAGATGTTTTCCTCTGCTGATTCCTGTAAAGA
TCATGACTCCATACGACATCATTTTTAATATTATACAGTTCAAAAAATCTACATGTGTCA
CAAATAATTTTACATTTGATAATGTATAGTTGTCACATGACAAGTTGATTATCATTCTGT
GTAGACAAGGAGAACTGTT
>CP107184.1:4418898-4419696 Escherichia coli strain R3 chromosome, complete genome
ATTGAGCTACGATTTTCTTTCGTTGTCATCTTTGAGGCGTCTGATCGTGATAATCCTTCT
TTCCCTGATTTCCTCATCGATATCGAATAAGCACTCGTCGCAGAATTCTTTATCGAGTGA
GAGCCTCTGTTCAAGGACGCTTCTTTTTTTGTTGCAACGTGCACATCTCTTCATCTTTCC
GCGCCTTTGTGACCTCGTGATTTGGGGTACATGGAAAATGGGCGTAGCAAGTCTCAGCTA
GATAACTAACCGTAATAAAAGGGCTTTTCTGCGAGCAATGTAAGAGAAGGATAACCAGGC
AGGTTGCAAGAAAGATAATCGTTTTGATAGATCAGTTTATCGATATTGATCGTTAGTGCC
GATCGATAAGAAGTGCGGAAACGTTAGACTCACCTCTGTTGCTCCATCATGATGATGGGG
CTGTTGGCCCTCGAATCTATCTGTCTATTAGCATCGGCATGACAAACACTATTTGTTTCC
ACAACAAAAGACAATAGAAAAGTACATATGTACAAAAAGTGTGATTTATTCTGTCACTTC
AGTACTTCCTTTCGCCTAAGTTTGCCCGTAATAATTCCCCGTGCAGTACTATTGTTGCGA
CATAACAACATGAATTACATGGTAATAATAGATGTTTTCCTCTGCTGATTCCTGTAAAGA
TCATGACTCCATACGACATCATTTTTAATATTATACAGTTCAAAAAATCTACATGTGTCA
CAAATAATTTTACATTTGATAATGTATAGTTGTCACATGACAAGTTGATTATCATTCTGT
GTAGACAAGGAGAACTGTT
>OZ040781.1:4230080-4230878 Escherichia coli isolate 30602_6#160 genome assembly, chromosome: 1
ATTGAGCTACGATTTTCTTTCGTTGTCATCTTTGAGGCGTCTGATCGTGATAATCCTTCT
TTCCCTGATTTCCTCATCGATATCGAATAAGCACTCGTCGCAGAATTCTTTATCGAGTGA
GAGCCTCTGTTCAAGGACGCTTCTTTTTTTGTTGCAACGTGCACATCTCTTCATCTTTCC
GCGCCTTTGTGACCTCGTGATTTGGGGTACATGGAAAATGGGCGTAGCAAGTCTCAGCTA
GATAACTAACCGTAATAAAAGGGCTTTTCTGCGAGCAATGTAAGAGAAGGATAACCAGGC
AGGTTGCAAGAAAGATAATCGTTTTGATAGATCAGTTTATCGATATTGATCGTTAGTGCC
GATCGATAAGAAGTGCGGAAACGTTAGACTCACCTCTGTTGCTCCATCATGATGATGGGG
CTGTTGGCCCTCGAATCTATCTGTCTATTAGCATCGGCATGACAAACACTATTTGTTTCC
ACAACAAAAGACAATAGAAAAGTACATATGTACAAAAAGTGTGATTTATTCTGTCACTTC
AGTACTTCCTTTCGCCTAAGTTTGCCCGTAATAATTCCCCGTGCAGTACTATTGTTGCGA
CATAACAACATGAATTACATGGTAATAATAGATGTTTTCCTCTGCTGATTCCTGTAAAGA
TCATGACTCCATACGACATCATTTTTAATATTATACAGTTCAAAAAATCTACATGTGTCA
CAAATAATTTTACATTTGATAATGTATAGTTGTCACATGACAAGTTGATTATCATTCTGT
GTAGACAAGGAGAACTGTT
>CP107174.1:1091217-1092015 Escherichia coli strain R7 chromosome, complete genome
ATTGAGCTACGATTTTCTTTCGTTGTCATCTTTGAGGCGTCTGATCGTGATAATCCTTCT
TTCCCTGATTTCCTCATCGATATCGAATAAGCACTCGTCGCAGAATTCTTTATCGAGTGA
GAGCCTCTGTTCAAGGACGCTTCTTTTTTTGTTGCAACGTGCACATCTCTTCATCTTTCC
GCGCCTTTGTGACCTCGTGATTTGGGGTACATGGAAAATGGGCGTAGCAAGTCTCAGCTA
GATAACTAACCGTAATAAAAGGGCTTTTCTGCGAGCAATGTAAGAGAAGGATAACCAGGC
AGGTTGCAAGAAAGATAATCGTTTTGATAGATCAGTTTATCGATATTGATCGTTAGTGCC
GATCGATAAGAAGTGCGGAAACGTTAGACTCACCTCTGTTGCTCCATCATGATGATGGGG
CTGTTGGCCCTCGAATCTATCTGTCTATTAGCATCGGCATGACAAACACTATTTGTTTCC
ACAACAAAAGACAATAGAAAAGTACATATGTACAAAAAGTGTGATTTATTCTGTCACTTC
AGTACTTCCTTTCGCCTAAGTTTGCCCGTAATAATTCCCCGTGCAGTACTATTGTTGCGA
CATAACAACATGAATTACATGGTAATAATAGATGTTTTCCTCTGCTGATTCCTGTAAAGA
TCATGACTCCATACGACATCATTTTTAATATTATACAGTTCAAAAAATCTACATGTGTCA
CAAATAATTTTACATTTGATAATGTATAGTTGTCACATGACAAGTTGATTATCATTCTGT
GTAGACAAGGAGAACTGTT
>CP056524.1:614639-615437 Escherichia coli strain RHBSTW-00440 chromosome, complete genome
ATTGAGCTACGATTTTCTTTCGTTGTCATCTTTGAGGCGTCTGATCGTGATAATCCTTCT
TTCCCTGATTTCCTCATCGATATCGAATAAGCACTCGTCGCAGAATTCTTTATCGAGTGA
GAGCCTCTGTTCAAGGACGCTTCTTTTTTTGTTGCAACGTGCACATCTCTTCATCTTTCC
GCGCCTTTGTGACCTCGTGATTTGGGGTACATGGAAAATGGGCGTAGCAAGTCTCAGCTA
GATAACTAACCGTAATAAAAGGGCTTTTCTGCGAGCAATGTAAGAGAAGGATAACCAGGC
AGGTTGCAAGAAAGATAATCGTTTTGATAGATCAGTTTATCGATATTGATCGTTAGTGCC
GATCGATAAGAAGTGCGGAAACGTTAGACTCACCTCTGTTGCTCCATCATGATGATGGGG
CTGTTGGCCCTCGAATCTATCTGTCTATTAGCATCGGCATGACAAACACTATTTGTTTCC
ACAACAAAAGACAATAGAAAAGTACATATGTACAAAAAGTGTGATTTATTCTGTCACTTC
AGTACTTCCTTTCGCCTAAGTTTGCCCGTAATAATTCCCCGTGCAGTACTATTGTTGCGA
CATAACAACATGAATTACATGGTAATAATAGATGTTTTCCTCTGCTGATTCCTGTAAAGA
TCATGACTCCATACGACATCATTTTTAATATTATACAGTTCAAAAAATCTACATGTGTCA
CAAATAATTTTACATTTGATAATGTATAGTTGTCACATGACAAGTTGATTATCATTCTGT
GTAGACAAGGAGAACTGTT
>OZ039209.1:4288960-4289758 Escherichia coli isolate 30602_1#2 genome assembly, chromosome: 1
ATTGAGCTACGATTTTCTTTCGTTGTCATCTTTGAGGCGTCTGATCGTGATAATCCTTCT
TTCCCTGATTTCCTCATCGATATCGAATAAGCACTCGTCGCAGAATTCTTTATCGAGTGA
GAGCCTCTGTTCAAGGACGCTTCTTTTTTTGTTGCAACGTGCACATCTCTTCATCTTTCC
GCGCCTTTGTGACCTCGTGATTTGGGGTACATGGAAAATGGGCGTAGCAAGTCTCAGCTA
GATAACTAACCGTAATAAAAGGGCTTTTCTGCGAGCAATGTAAGAGAAGGATAACCAGGC
AGGTTGCAAGAAAGATAATCGTTTTGATAGATCAGTTTATCGATATTGATCGTTAGTGCC
GATCGATAAGAAGTGCGGAAACGTTAGACTCACCTCTGTTGCTCCATCATGATGATGGGG
CTGTTGGCCCTCGAATCTATCTGTCTATTAGCATCGGCATGACAAACACTATTTGTTTCC
ACAACAAAAGACAATAGAAAAGTACATATGTACAAAAAGTGTGATTTATTCTGTCACTTC
AGTACTTCCTTTCGCCTAAGTTTGCCCGTAATAATTCCCCGTGCAGTACTATTGTTGCGA
CATAACAACATGAATTACATGGTAATAATAGATGTTTTCCTCTGCTGATTCCTGTAAAGA
TCATGACTCCATACGACATCATTTTTAATATTATACAGTTCAAAAAATCTACATGTGTCA
CAAATAATTTTACATTTGATAATGTATAGTTGTCACATGACAAGTTGATTATCATTCTGT
GTAGACAAGGAGAACTGTT
>CP107153.1:3645955-3646753 Escherichia coli strain R12 chromosome, complete genome
ATTGAGCTACGATTTTCTTTCGTTGTCATCTTTGAGGCGTCTGATCGTGATAATCCTTCT
TTCCCTGATTTCCTCATCGATATCGAATAAGCACTCGTCGCAGAATTCTTTATCGAGTGA
GAGCCTCTGTTCAAGGACGCTTCTTTTTTTGTTGCAACGTGCACATCTCTTCATCTTTCC
GCGCCTTTGTGACCTCGTGATTTGGGGTACATGGAAAATGGGCGTAGCAAGTCTCAGCTA
GATAACTAACCGTAATAAAAGGGCTTTTCTGCGAGCAATGTAAGAGAAGGATAACCAGGC
AGGTTGCAAGAAAGATAATCGTTTTGATAGATCAGTTTATCGATATTGATCGTTAGTGCC
GATCGATAAGAAGTGCGGAAACGTTAGACTCACCTCTGTTGCTCCATCATGATGATGGGG
CTGTTGGCCCTCGAATCTATCTGTCTATTAGCATCGGCATGACAAACACTATTTGTTTCC
ACAACAAAAGACAATAGAAAAGTACATATGTACAAAAAGTGTGATTTATTCTGTCACTTC
AGTACTTCCTTTCGCCTAAGTTTGCCCGTAATAATTCCCCGTGCAGTACTATTGTTGCGA
CATAACAACATGAATTACATGGTAATAATAGATGTTTTCCTCTGCTGATTCCTGTAAAGA
TCATGACTCCATACGACATCATTTTTAATATTATACAGTTCAAAAAATCTACATGTGTCA
CAAATAATTTTACATTTGATAATGTATAGTTGTCACATGACAAGTTGATTATCATTCTGT
GTAGACAAGGAGAACTGTT
>CP069624.1:3373693-3374491 Escherichia coli strain PBP8 chromosome, complete genome
ATTGAGCTACGATTTTCTTTCGTTGTCATCTTTGAGGCGTCTGATCGTGATAATCCTTCT
TTCCCTGATTTCCTCATCGATATCGAATAAGCACTCGTCGCAGAATTCTTTATCGAGTGA
GAGCCTCTGTTCAAGGACGCTTCTTTTTTTGTTGCAACGTGCACATCTCTTCATCTTTCC
GCGCCTTTGTGACCTCGTGATTTGGGGTACATGGAAAATGGGCGTAGCAAGTCTCAGCTA
GATAACTAACCGTAATAAAAGGGCTTTTCTGCGAGCAATGTAAGAGAAGGATAACCAGGC
AGGTTGCAAGAAAGATAATCGTTTTGATAGATCAGTTTATCGATATTGATCGTTAGTGCC
GATCGATAAGAAGTGCGGAAACGTTAGACTCACCTCTGTTGCTCCATCATGATGATGGGG
CTGTTGGCCCTCGAATCTATCTGTCTATTAGCATCGGCATGACAAACACTATTTGTTTCC
ACAACAAAAGACAATAGAAAAGTACATATGTACAAAAAGTGTGATTTATTCTGTCACTTC
AGTACTTCCTTTCGCCTAAGTTTGCCCGTAATAATTCCCCGTGCAGTACTATTGTTGCGA
CATAACAACATGAATTACATGGTAATAATAGATGTTTTCCTCTGCTGATTCCTGTAAAGA
TCATGACTCCATACGACATCATTTTTAATATTATACAGTTCAAAAAATCTACATGTGTCA
CAAATAATTTTACATTTGATAATGTATAGTTGTCACATGACAAGTTGATTATCATTCTGT
GTAGACAAGGAGAACTGTT
>OZ038553.1:4192192-4192990 Escherichia coli isolate 30345_1#127 genome assembly, chromosome: 1
ATTGAGCTACGATTTTCTTTCGTTGTCATCTTTGAGGCGTCTGATCGTGATAATCCTTCT
TTCCCTGATTTCCTCATCGATATCGAATAAGCACTCGTCGCAGAATTCTTTATCGAGTGA
GAGCCTCTGTTCAAGGACGCTTCTTTTTTTGTTGCAACGTGCACATCTCTTCATCTTTCC
GCGCCTTTGTGACCTCGTGATTTGGGGTACATGGAAAATGGGCGTAGCAAGTCTCAGCTA
GATAACTAACCGTAATAAAAGGGCTTTTCTGCGAGCAATGTAAGAGAAGGATAACCAGGC
AGGTTGCAAGAAAGATAATCGTTTTGATAGATCAGTTTATCGATATTGATCGTTAGTGCC
GATCGATAAGAAGTGCGGAAACGTTAGACTCACCTCTGTTGCTCCATCATGATGATGGGG
CTGTTGGCCCTCGAATCTATCTGTCTATTAGCATCGGCATGACAAACACTATTTGTTTCC
ACAACAAAAGACAATAGAAAAGTACATATGTACAAAAAGTGTGATTTATTCTGTCACTTC
AGTACTTCCTTTCGCCTAAGTTTGCCCGTAATAATTCCCCGTGCAGTACTATTGTTGCGA
CATAACAACATGAATTACATGGTAATAATAGATGTTTTCCTCTGCTGATTCCTGTAAAGA
TCATGACTCCATACGACATCATTTTTAATATTATACAGTTCAAAAAATCTACATGTGTCA
CAAATAATTTTACATTTGATAATGTATAGTTGTCACATGACAAGTTGATTATCATTCTGT
GTAGACAAGGAGAACTGTT
>CP124495.1:4172727-4173525 Escherichia coli strain AVS0662 chromosome, complete genome
ATTGAGCTACGATTTTCTTTCGTTGTCATCTTTGAGGCGTCTGATCGTGATAATCCTTCT
TTCCCTGATTTCCTCATCGATATCGAATAAGCACTCGTCGCAGAATTCTTTATCGAGTGA
GAGCCTCTGTTCAAGGACGCTTCTTTTTTTGTTGCAACGTGCACATCTCTTCATCTTTCC
GCGCCTTTGTGACCTCGTGATTTGGGGTACATGGAAAATGGGCGTAGCAAGTCTCAGCTA
GATAACTAACCGTAATAAAAGGGCTTTTCTGCGAGCAATGTAAGAGAAGGATAACCAGGC
AGGTTGCAAGAAAGATAATCGTTTTGATAGATCAGTTTATCGATATTGATCGTTAGTGCC
GATCGATAAGAAGTGCGGAAACGTTAGACTCACCTCTGTTGCTCCATCATGATGATGGGG
CTGTTGGCCCTCGAATCTATCTGTCTATTAGCATCGGCATGACAAACACTATTTGTTTCC
ACAACAAAAGACAATAGAAAAGTACATATGTACAAAAAGTGTGATTTATTCTGTCACTTC
AGTACTTCCTTTCGCCTAAGTTTGCCCGTAATAATTCCCCGTGCAGTACTATTGTTGCGA
CATAACAACATGAATTACATGGTAATAATAGATGTTTTCCTCTGCTGATTCCTGTAAAGA
TCATGACTCCATACGACATCATTTTTAATATTATACAGTTCAAAAAATCTACATGTGTCA
CAAATAATTTTACATTTGATAATGTATAGTTGTCACATGACAAGTTGATTATCATTCTGT
GTAGACAAGGAGAACTGTT
>CP145689.1:4179609-4180407 Escherichia coli strain S1-KEN-05-A chromosome, complete genome
ATTGAGCTACGATTTTCTTTCGTTGTCATCTTTGAGGCGTCTGATCGTGATAATCCTTCT
TTCCCTGATTTCCTCATCGATATCGAATAAGCACTCGTCGCAGAATTCTTTATCGAGTGA
GAGCCTCTGTTCAAGGACGCTTCTTTTTTTGTTGCAACGTGCACATCTCTTCATCTTTCC
GCGCCTTTGTGACCTCGTGATTTGGGGTACATGGAAAATGGGCGTAGCAAGTCTCAGCTA
GATAACTAACCGTAATAAAAGGGCTTTTCTGCGAGCAATGTAAGAGAAGGATAACCAGGC
AGGTTGCAAGAAAGATAATCGTTTTGATAGATCAGTTTATCGATATTGATCGTTAGTGCC
GATCGATAAGAAGTGCGGAAACGTTAGACTCACCTCTGTTGCTCCATCATGATGATGGGG
CTGTTGGCCCTCGAATCTATCTGTCTATTAGCATCGGCATGACAAACACTATTTGTTTCC
ACAACAAAAGACAATAGAAAAGTACATATGTACAAAAAGTGTGATTTATTCTGTCACTTC
AGTACTTCCTTTCGCCTAAGTTTGCCCGTAATAATTCCCCGTGCAGTACTATTGTTGCGA
CATAACAACATGAATTACATGGTAATAATAGATGTTTTCCTCTGCTGATTCCTGTAAAGA
TCATGACTCCATACGACATCATTTTTAATATTATACAGTTCAAAAAATCTACATGTGTCA
CAAATAATTTTACATTTGATAATGTATAGTTGTCACATGACAAGTTGATTATCATTCTGT
GTAGACAAGGAGAACTGTT
>OW968124.1:4199316-4200114 Escherichia coli isolate 10 genome assembly, chromosome: main
ATTGAGCTACGATTTTCTTTCGTTGTCATCTTTGAGGCGTCTGATCGTGATAATCCTTCT
TTCCCTGATTTCCTCATCGATATCGAATAAGCACTCGTCGCAGAATTCTTTATCGAGTGA
GAGCCTCTGTTCAAGGACGCTTCTTTTTTTGTTGCAACGTGCACATCTCTTCATCTTTCC
GCGCCTTTGTGACCTCGTGATTTGGGGTACATGGAAAATGGGCGTAGCAAGTCTCAGCTA
GATAACTAACCGTAATAAAAGGGCTTTTCTGCGAGCAATGTAAGAGAAGGATAACCAGGC
AGGTTGCAAGAAAGATAATCGTTTTGATAGATCAGTTTATCGATATTGATCGTTAGTGCC
GATCGATAAGAAGTGCGGAAACGTTAGACTCACCTCTGTTGCTCCATCATGATGATGGGG
CTGTTGGCCCTCGAATCTATCTGTCTATTAGCATCGGCATGACAAACACTATTTGTTTCC
ACAACAAAAGACAATAGAAAAGTACATATGTACAAAAAGTGTGATTTATTCTGTCACTTC
AGTACTTCCTTTCGCCTAAGTTTGCCCGTAATAATTCCCCGTGCAGTACTATTGTTGCGA
CATAACAACATGAATTACATGGTAATAATAGATGTTTTCCTCTGCTGATTCCTGTAAAGA
TCATGACTCCATACGACATCATTTTTAATATTATACAGTTCAAAAAATCTACATGTGTCA
CAAATAATTTTACATTTGATAATGTATAGTTGTCACATGACAAGTTGATTATCATTCTGT
GTAGACAAGGAGAACTGTT
>OZ039043.1:4023904-4024702 Escherichia coli isolate 30602_1#196 genome assembly, chromosome: 1
ATTGAGCTACGATTTTCTTTCGTTGTCATCTTTGAGGCGTCTGATCGTGATAATCCTTCT
TTCCCTGATTTCCTCATCGATATCGAATAAGCACTCGTCGCAGAATTCTTTATCGAGTGA
GAGCCTCTGTTCAAGGACGCTTCTTTTTTTGTTGCAACGTGCACATCTCTTCATCTTTCC
GCGCCTTTGTGACCTCGTGATTTGGGGTACATGGAAAATGGGCGTAGCAAGTCTCAGCTA
GATAACTAACCGTAATAAAAGGGCTTTTCTGCGAGCAATGTAAGAGAAGGATAACCAGGC
AGGTTGCAAGAAAGATAATCGTTTTGATAGATCAGTTTATCGATATTGATCGTTAGTGCC
GATCGATAAGAAGTGCGGAAACGTTAGACTCACCTCTGTTGCTCCATCATGATGATGGGG
CTGTTGGCCCTCGAATCTATCTGTCTATTAGCATCGGCATGACAAACACTATTTGTTTCC
ACAACAAAAGACAATAGAAAAGTACATATGTACAAAAAGTGTGATTTATTCTGTCACTTC
AGTACTTCCTTTCGCCTAAGTTTGCCCGTAATAATTCCCCGTGCAGTACTATTGTTGCGA
CATAACAACATGAATTACATGGTAATAATAGATGTTTTCCTCTGCTGATTCCTGTAAAGA
TCATGACTCCATACGACATCATTTTTAATATTATACAGTTCAAAAAATCTACATGTGTCA
CAAATAATTTTACATTTGATAATGTATAGTTGTCACATGACAAGTTGATTATCATTCTGT
GTAGACAAGGAGAACTGTT
>CP184911.1:1431766-1432564 Escherichia coli strain 536 chromosome
ATTGAGCTACGATTTTCTTTCGTTGTCATCTTTGAGGCGTCTGATCGTGATAATCCTTCT
TTCCCTGATTTCCTCATCGATATCGAATAAGCACTCGTCGCAGAATTCTTTATCGAGTGA
GAGCCTCTGTTCAAGGACGCTTCTTTTTTTGTTGCAACGTGCACATCTCTTCATCTTTCC
GCGCCTTTGTGACCTCGTGATTTGGGGTACATGGAAAATGGGCGTAGCAAGTCTCAGCTA
GATAACTAACCGTAATAAAAGGGCTTTTCTGCGAGCAATGTAAGAGAAGGATAACCAGGC
AGGTTGCAAGAAAGATAATCGTTTTGATAGATCAGTTTATCGATATTGATCGTTAGTGCC
GATCGATAAGAAGTGCGGAAACGTTAGACTCACCTCTGTTGCTCCATCATGATGATGGGG
CTGTTGGCCCTCGAATCTATCTGTCTATTAGCATCGGCATGACAAACACTATTTGTTTCC
ACAACAAAAGACAATAGAAAAGTACATATGTACAAAAAGTGTGATTTATTCTGTCACTTC
AGTACTTCCTTTCGCCTAAGTTTGCCCGTAATAATTCCCCGTGCAGTACTATTGTTGCGA
CATAACAACATGAATTACATGGTAATAATAGATGTTTTCCTCTGCTGATTCCTGTAAAGA
TCATGACTCCATACGACATCATTTTTAATATTATACAGTTCAAAAAATCTACATGTGTCA
CAAATAATTTTACATTTGATAATGTATAGTTGTCACATGACAAGTTGATTATCATTCTGT
GTAGACAAGGAGAACTGTT
>AP022120.1:4107347-4108145 Escherichia coli DNA, complete genome, strain: WP5-W18-ESBL-11
ATTGAGCTACGATTTTCTTTCGTTGTCATCTTTGAGGCGTCTGATCGTGATAATCCTTCT
TTCCCTGATTTCCTCATCGATATCGAATAAGCACTCGTCGCAGAATTCTTTATCGAGTGA
GAGCCTCTGTTCAAGGACGCTTCTTTTTTTGTTGCAACGTGCACATCTCTTCATCTTTCC
GCGCCTTTGTGACCTCGTGATTTGGGGTACATGGAAAATGGGCGTAGCAAGTCTCAGCTA
GATAACTAACCGTAATAAAAGGGCTTTTCTGCGAGCAATGTAAGAGAAGGATAACCAGGC
AGGTTGCAAGAAAGATAATCGTTTTGATAGATCAGTTTATCGATATTGATCGTTAGTGCC
GATCGATAAGAAGTGCGGAAACGTTAGACTCACCTCTGTTGCTCCATCATGATGATGGGG
CTGTTGGCCCTCGAATCTATCTGTCTATTAGCATCGGCATGACAAACACTATTTGTTTCC
ACAACAAAAGACAATAGAAAAGTACATATGTACAAAAAGTGTGATTTATTCTGTCACTTC
AGTACTTCCTTTCGCCTAAGTTTGCCCGTAATAATTCCCCGTGCAGTACTATTGTTGCGA
CATAACAACATGAATTACATGGTAATAATAGATGTTTTCCTCTGCTGATTCCTGTAAAGA
TCATGACTCCATACGACATCATTTTTAATATTATACAGTTCAAAAAATCTACATGTGTCA
CAAATAATTTTACATTTGATAATGTATAGTTGTCACATGACAAGTTGATTATCATTCTGT
GTAGACAAGGAGAACTGTT
>OZ040063.1:4204606-4205404 Escherichia coli isolate 30821_1#177 genome assembly, chromosome: 1
ATTGAGCTACGATTTTCTTTCGTTGTCATCTTTGAGGCGTCTGATCGTGATAATCCTTCT
TTCCCTGATTTCCTCATCGATATCGAATAAGCACTCGTCGCAGAATTCTTTATCGAGTGA
GAGCCTCTGTTCAAGGACGCTTCTTTTTTTGTTGCAACGTGCACATCTCTTCATCTTTCC
GCGCCTTTGTGACCTCGTGATTTGGGGTACATGGAAAATGGGCGTAGCAAGTCTCAGCTA
GATAACTAACCGTAATAAAAGGGCTTTTCTGCGAGCAATGTAAGAGAAGGATAACCAGGC
AGGTTGCAAGAAAGATAATCGTTTTGATAGATCAGTTTATCGATATTGATCGTTAGTGCC
GATCGATAAGAAGTGCGGAAACGTTAGACTCACCTCTGTTGCTCCATCATGATGATGGGG
CTGTTGGCCCTCGAATCTATCTGTCTATTAGCATCGGCATGACAAACACTATTTGTTTCC
ACAACAAAAGACAATAGAAAAGTACATATGTACAAAAAGTGTGATTTATTCTGTCACTTC
AGTACTTCCTTTCGCCTAAGTTTGCCCGTAATAATTCCCCGTGCAGTACTATTGTTGCGA
CATAACAACATGAATTACATGGTAATAATAGATGTTTTCCTCTGCTGATTCCTGTAAAGA
TCATGACTCCATACGACATCATTTTTAATATTATACAGTTCAAAAAATCTACATGTGTCA
CAAATAATTTTACATTTGATAATGTATAGTTGTCACATGACAAGTTGATTATCATTCTGT
GTAGACAAGGAGAACTGTT
>LT632320.1:4211318-4212116 Escherichia coli strain NCTC 13441 genome assembly, chromosome: 1
ATTGAGCTACGATTTTCTTTCGTTGTCATCTTTGAGGCGTCTGATCGTGATAATCCTTCT
TTCCCTGATTTCCTCATCGATATCGAATAAGCACTCGTCGCAGAATTCTTTATCGAGTGA
GAGCCTCTGTTCAAGGACGCTTCTTTTTTTGTTGCAACGTGCACATCTCTTCATCTTTCC
GCGCCTTTGTGACCTCGTGATTTGGGGTACATGGAAAATGGGCGTAGCAAGTCTCAGCTA
GATAACTAACCGTAATAAAAGGGCTTTTCTGCGAGCAATGTAAGAGAAGGATAACCAGGC
AGGTTGCAAGAAAGATAATCGTTTTGATAGATCAGTTTATCGATATTGATCGTTAGTGCC
GATCGATAAGAAGTGCGGAAACGTTAGACTCACCTCTGTTGCTCCATCATGATGATGGGG
CTGTTGGCCCTCGAATCTATCTGTCTATTAGCATCGGCATGACAAACACTATTTGTTTCC
ACAACAAAAGACAATAGAAAAGTACATATGTACAAAAAGTGTGATTTATTCTGTCACTTC
AGTACTTCCTTTCGCCTAAGTTTGCCCGTAATAATTCCCCGTGCAGTACTATTGTTGCGA
CATAACAACATGAATTACATGGTAATAATAGATGTTTTCCTCTGCTGATTCCTGTAAAGA
TCATGACTCCATACGACATCATTTTTAATATTATACAGTTCAAAAAATCTACATGTGTCA
CAAATAATTTTACATTTGATAATGTATAGTTGTCACATGACAAGTTGATTATCATTCTGT
GTAGACAAGGAGAACTGTT
>OZ040331.1:4209397-4210195 Escherichia coli isolate 30224_1#305 genome assembly, chromosome: 1
ATTGAGCTACGATTTTCTTTCGTTGTCATCTTTGAGGCGTCTGATCGTGATAATCCTTCT
TTCCCTGATTTCCTCATCGATATCGAATAAGCACTCGTCGCAGAATTCTTTATCGAGTGA
GAGCCTCTGTTCAAGGACGCTTCTTTTTTTGTTGCAACGTGCACATCTCTTCATCTTTCC
GCGCCTTTGTGACCTCGTGATTTGGGGTACATGGAAAATGGGCGTAGCAAGTCTCAGCTA
GATAACTAACCGTAATAAAAGGGCTTTTCTGCGAGCAATGTAAGAGAAGGATAACCAGGC
AGGTTGCAAGAAAGATAATCGTTTTGATAGATCAGTTTATCGATATTGATCGTTAGTGCC
GATCGATAAGAAGTGCGGAAACGTTAGACTCACCTCTGTTGCTCCATCATGATGATGGGG
CTGTTGGCCCTCGAATCTATCTGTCTATTAGCATCGGCATGACAAACACTATTTGTTTCC
ACAACAAAAGACAATAGAAAAGTACATATGTACAAAAAGTGTGATTTATTCTGTCACTTC
AGTACTTCCTTTCGCCTAAGTTTGCCCGTAATAATTCCCCGTGCAGTACTATTGTTGCGA
CATAACAACATGAATTACATGGTAATAATAGATGTTTTCCTCTGCTGATTCCTGTAAAGA
TCATGACTCCATACGACATCATTTTTAATATTATACAGTTCAAAAAATCTACATGTGTCA
CAAATAATTTTACATTTGATAATGTATAGTTGTCACATGACAAGTTGATTATCATTCTGT
GTAGACAAGGAGAACTGTT
>CP058725.1:2498738-2499536 Escherichia coli strain S171-1 chromosome, complete genome
ATTGAGCTACGATTTTCTTTCGTTGTCATCTTTGAGGCGTCTGATCGTGATAATCCTTCT
TTCCCTGATTTCCTCATCGATATCGAATAAGCACTCGTCGCAGAATTCTTTATCGAGTGA
GAGCCTCTGTTCAAGGACGCTTCTTTTTTTGTTGCAACGTGCACATCTCTTCATCTTTCC
GCGCCTTTGTGACCTCGTGATTTGGGGTACATGGAAAATGGGCGTAGCAAGTCTCAGCTA
GATAACTAACCGTAATAAAAGGGCTTTTCTGCGAGCAATGTAAGAGAAGGATAACCAGGC
AGGTTGCAAGAAAGATAATCGTTTTGATAGATCAGTTTATCGATATTGATCGTTAGTGCC
GATCGATAAGAAGTGCGGAAACGTTAGACTCACCTCTGTTGCTCCATCATGATGATGGGG
CTGTTGGCCCTCGAATCTATCTGTCTATTAGCATCGGCATGACAAACACTATTTGTTTCC
ACAACAAAAGACAATAGAAAAGTACATATGTACAAAAAGTGTGATTTATTCTGTCACTTC
AGTACTTCCTTTCGCCTAAGTTTGCCCGTAATAATTCCCCGTGCAGTACTATTGTTGCGA
CATAACAACATGAATTACATGGTAATAATAGATGTTTTCCTCTGCTGATTCCTGTAAAGA
TCATGACTCCATACGACATCATTTTTAATATTATACAGTTCAAAAAATCTACATGTGTCA
CAAATAATTTTACATTTGATAATGTATAGTTGTCACATGACAAGTTGATTATCATTCTGT
GTAGACAAGGAGAACTGTT
>OZ038944.1:4239615-4240413 Escherichia coli isolate 30348_1#237 genome assembly, chromosome: 1
ATTGAGCTACGATTTTCTTTCGTTGTCATCTTTGAGGCGTCTGATCGTGATAATCCTTCT
TTCCCTGATTTCCTCATCGATATCGAATAAGCACTCGTCGCAGAATTCTTTATCGAGTGA
GAGCCTCTGTTCAAGGACGCTTCTTTTTTTGTTGCAACGTGCACATCTCTTCATCTTTCC
GCGCCTTTGTGACCTCGTGATTTGGGGTACATGGAAAATGGGCGTAGCAAGTCTCAGCTA
GATAACTAACCGTAATAAAAGGGCTTTTCTGCGAGCAATGTAAGAGAAGGATAACCAGGC
AGGTTGCAAGAAAGATAATCGTTTTGATAGATCAGTTTATCGATATTGATCGTTAGTGCC
GATCGATAAGAAGTGCGGAAACGTTAGACTCACCTCTGTTGCTCCATCATGATGATGGGG
CTGTTGGCCCTCGAATCTATCTGTCTATTAGCATCGGCATGACAAACACTATTTGTTTCC
ACAACAAAAGACAATAGAAAAGTACATATGTACAAAAAGTGTGATTTATTCTGTCACTTC
AGTACTTCCTTTCGCCTAAGTTTGCCCGTAATAATTCCCCGTGCAGTACTATTGTTGCGA
CATAACAACATGAATTACATGGTAATAATAGATGTTTTCCTCTGCTGATTCCTGTAAAGA
TCATGACTCCATACGACATCATTTTTAATATTATACAGTTCAAAAAATCTACATGTGTCA
CAAATAATTTTACATTTGATAATGTATAGTTGTCACATGACAAGTTGATTATCATTCTGT
GTAGACAAGGAGAACTGTT
>CP069633.1:3373693-3374491 Escherichia coli strain SSGw1 chromosome, complete genome
ATTGAGCTACGATTTTCTTTCGTTGTCATCTTTGAGGCGTCTGATCGTGATAATCCTTCT
TTCCCTGATTTCCTCATCGATATCGAATAAGCACTCGTCGCAGAATTCTTTATCGAGTGA
GAGCCTCTGTTCAAGGACGCTTCTTTTTTTGTTGCAACGTGCACATCTCTTCATCTTTCC
GCGCCTTTGTGACCTCGTGATTTGGGGTACATGGAAAATGGGCGTAGCAAGTCTCAGCTA
GATAACTAACCGTAATAAAAGGGCTTTTCTGCGAGCAATGTAAGAGAAGGATAACCAGGC
AGGTTGCAAGAAAGATAATCGTTTTGATAGATCAGTTTATCGATATTGATCGTTAGTGCC
GATCGATAAGAAGTGCGGAAACGTTAGACTCACCTCTGTTGCTCCATCATGATGATGGGG
CTGTTGGCCCTCGAATCTATCTGTCTATTAGCATCGGCATGACAAACACTATTTGTTTCC
ACAACAAAAGACAATAGAAAAGTACATATGTACAAAAAGTGTGATTTATTCTGTCACTTC
AGTACTTCCTTTCGCCTAAGTTTGCCCGTAATAATTCCCCGTGCAGTACTATTGTTGCGA
CATAACAACATGAATTACATGGTAATAATAGATGTTTTCCTCTGCTGATTCCTGTAAAGA
TCATGACTCCATACGACATCATTTTTAATATTATACAGTTCAAAAAATCTACATGTGTCA
CAAATAATTTTACATTTGATAATGTATAGTTGTCACATGACAAGTTGATTATCATTCTGT
GTAGACAAGGAGAACTGTT
>CP183089.1:1728674-1729472 Escherichia coli strain 447 chromosome, complete genome
ATTGAGCTACGATTTTCTTTCGTTGTCATCTTTGAGGCGTCTGATCGTGATAATCCTTCT
TTCCCTGATTTCCTCATCGATATCGAATAAGCACTCGTCGCAGAATTCTTTATCGAGTGA
GAGCCTCTGTTCAAGGACGCTTCTTTTTTTGTTGCAACGTGCACATCTCTTCATCTTTCC
GCGCCTTTGTGACCTCGTGATTTGGGGTACATGGAAAATGGGCGTAGCAAGTCTCAGCTA
GATAACTAACCGTAATAAAAGGGCTTTTCTGCGAGCAATGTAAGAGAAGGATAACCAGGC
AGGTTGCAAGAAAGATAATCGTTTTGATAGATCAGTTTATCGATATTGATCGTTAGTGCC
GATCGATAAGAAGTGCGGAAACGTTAGACTCACCTCTGTTGCTCCATCATGATGATGGGG
CTGTTGGCCCTCGAATCTATCTGTCTATTAGCATCGGCATGACAAACACTATTTGTTTCC
ACAACAAAAGACAATAGAAAAGTACATATGTACAAAAAGTGTGATTTATTCTGTCACTTC
AGTACTTCCTTTCGCCTAAGTTTGCCCGTAATAATTCCCCGTGCAGTACTATTGTTGCGA
CATAACAACATGAATTACATGGTAATAATAGATGTTTTCCTCTGCTGATTCCTGTAAAGA
TCATGACTCCATACGACATCATTTTTAATATTATACAGTTCAAAAAATCTACATGTGTCA
CAAATAATTTTACATTTGATAATGTATAGTTGTCACATGACAAGTTGATTATCATTCTGT
GTAGACAAGGAGAACTGTT
>CP059947.1:4120858-4121656 Escherichia coli strain 268.2 chromosome, complete genome
ATTGAGCTACGATTTTCTTTCGTTGTCATCTTTGAGGCGTCTGATCGTGATAATCCTTCT
TTCCCTGATTTCCTCATCGATATCGAATAAGCACTCGTCGCAGAATTCTTTATCGAGTGA
GAGCCTCTGTTCAAGGACGCTTCTTTTTTTGTTGCAACGTGCACATCTCTTCATCTTTCC
GCGCCTTTGTGACCTCGTGATTTGGGGTACATGGAAAATGGGCGTAGCAAGTCTCAGCTA
GATAACTAACCGTAATAAAAGGGCTTTTCTGCGAGCAATGTAAGAGAAGGATAACCAGGC
AGGTTGCAAGAAAGATAATCGTTTTGATAGATCAGTTTATCGATATTGATCGTTAGTGCC
GATCGATAAGAAGTGCGGAAACGTTAGACTCACCTCTGTTGCTCCATCATGATGATGGGG
CTGTTGGCCCTCGAATCTATCTGTCTATTAGCATCGGCATGACAAACACTATTTGTTTCC
ACAACAAAAGACAATAGAAAAGTACATATGTACAAAAAGTGTGATTTATTCTGTCACTTC
AGTACTTCCTTTCGCCTAAGTTTGCCCGTAATAATTCCCCGTGCAGTACTATTGTTGCGA
CATAACAACATGAATTACATGGTAATAATAGATGTTTTCCTCTGCTGATTCCTGTAAAGA
TCATGACTCCATACGACATCATTTTTAATATTATACAGTTCAAAAAATCTACATGTGTCA
CAAATAATTTTACATTTGATAATGTATAGTTGTCACATGACAAGTTGATTATCATTCTGT
GTAGACAAGGAGAACTGTT
>OZ040261.1:4244825-4245623 Escherichia coli isolate 30821_1#291 genome assembly, chromosome: 1
ATTGAGCTACGATTTTCTTTCGTTGTCATCTTTGAGGCGTCTGATCGTGATAATCCTTCT
TTCCCTGATTTCCTCATCGATATCGAATAAGCACTCGTCGCAGAATTCTTTATCGAGTGA
GAGCCTCTGTTCAAGGACGCTTCTTTTTTTGTTGCAACGTGCACATCTCTTCATCTTTCC
GCGCCTTTGTGACCTCGTGATTTGGGGTACATGGAAAATGGGCGTAGCAAGTCTCAGCTA
GATAACTAACCGTAATAAAAGGGCTTTTCTGCGAGCAATGTAAGAGAAGGATAACCAGGC
AGGTTGCAAGAAAGATAATCGTTTTGATAGATCAGTTTATCGATATTGATCGTTAGTGCC
GATCGATAAGAAGTGCGGAAACGTTAGACTCACCTCTGTTGCTCCATCATGATGATGGGG
CTGTTGGCCCTCGAATCTATCTGTCTATTAGCATCGGCATGACAAACACTATTTGTTTCC
ACAACAAAAGACAATAGAAAAGTACATATGTACAAAAAGTGTGATTTATTCTGTCACTTC
AGTACTTCCTTTCGCCTAAGTTTGCCCGTAATAATTCCCCGTGCAGTACTATTGTTGCGA
CATAACAACATGAATTACATGGTAATAATAGATGTTTTCCTCTGCTGATTCCTGTAAAGA
TCATGACTCCATACGACATCATTTTTAATATTATACAGTTCAAAAAATCTACATGTGTCA
CAAATAATTTTACATTTGATAATGTATAGTTGTCACATGACAAGTTGATTATCATTCTGT
GTAGACAAGGAGAACTGTT
>CP088461.1:4490404-4491202 Escherichia coli strain E17EC0423 chromosome, complete genome
ATTGAGCTACGATTTTCTTTCGTTGTCATCTTTGAGGCGTCTGATCGTGATAATCCTTCT
TTCCCTGATTTCCTCATCGATATCGAATAAGCACTCGTCGCAGAATTCTTTATCGAGTGA
GAGCCTCTGTTCAAGGACGCTTCTTTTTTTGTTGCAACGTGCACATCTCTTCATCTTTCC
GCGCCTTTGTGACCTCGTGATTTGGGGTACATGGAAAATGGGCGTAGCAAGTCTCAGCTA
GATAACTAACCGTAATAAAAGGGCTTTTCTGCGAGCAATGTAAGAGAAGGATAACCAGGC
AGGTTGCAAGAAAGATAATCGTTTTGATAGATCAGTTTATCGATATTGATCGTTAGTGCC
GATCGATAAGAAGTGCGGAAACGTTAGACTCACCTCTGTTGCTCCATCATGATGATGGGG
CTGTTGGCCCTCGAATCTATCTGTCTATTAGCATCGGCATGACAAACACTATTTGTTTCC
ACAACAAAAGACAATAGAAAAGTACATATGTACAAAAAGTGTGATTTATTCTGTCACTTC
AGTACTTCCTTTCGCCTAAGTTTGCCCGTAATAATTCCCCGTGCAGTACTATTGTTGCGA
CATAACAACATGAATTACATGGTAATAATAGATGTTTTCCTCTGCTGATTCCTGTAAAGA
TCATGACTCCATACGACATCATTTTTAATATTATACAGTTCAAAAAATCTACATGTGTCA
CAAATAATTTTACATTTGATAATGTATAGTTGTCACATGACAAGTTGATTATCATTCTGT
GTAGACAAGGAGAACTGTT
>CP124506.1:4168589-4169387 Escherichia coli strain AVS0750 chromosome, complete genome
ATTGAGCTACGATTTTCTTTCGTTGTCATCTTTGAGGCGTCTGATCGTGATAATCCTTCT
TTCCCTGATTTCCTCATCGATATCGAATAAGCACTCGTCGCAGAATTCTTTATCGAGTGA
GAGCCTCTGTTCAAGGACGCTTCTTTTTTTGTTGCAACGTGCACATCTCTTCATCTTTCC
GCGCCTTTGTGACCTCGTGATTTGGGGTACATGGAAAATGGGCGTAGCAAGTCTCAGCTA
GATAACTAACCGTAATAAAAGGGCTTTTCTGCGAGCAATGTAAGAGAAGGATAACCAGGC
AGGTTGCAAGAAAGATAATCGTTTTGATAGATCAGTTTATCGATATTGATCGTTAGTGCC
GATCGATAAGAAGTGCGGAAACGTTAGACTCACCTCTGTTGCTCCATCATGATGATGGGG
CTGTTGGCCCTCGAATCTATCTGTCTATTAGCATCGGCATGACAAACACTATTTGTTTCC
ACAACAAAAGACAATAGAAAAGTACATATGTACAAAAAGTGTGATTTATTCTGTCACTTC
AGTACTTCCTTTCGCCTAAGTTTGCCCGTAATAATTCCCCGTGCAGTACTATTGTTGCGA
CATAACAACATGAATTACATGGTAATAATAGATGTTTTCCTCTGCTGATTCCTGTAAAGA
TCATGACTCCATACGACATCATTTTTAATATTATACAGTTCAAAAAATCTACATGTGTCA
CAAATAATTTTACATTTGATAATGTATAGTTGTCACATGACAAGTTGATTATCATTCTGT
GTAGACAAGGAGAACTGTT
>CP124351.1:3701444-3702242 Escherichia coli strain AVS0362 chromosome, complete genome
ATTGAGCTACGATTTTCTTTCGTTGTCATCTTTGAGGCGTCTGATCGTGATAATCCTTCT
TTCCCTGATTTCCTCATCGATATCGAATAAGCACTCGTCGCAGAATTCTTTATCGAGTGA
GAGCCTCTGTTCAAGGACGCTTCTTTTTTTGTTGCAACGTGCACATCTCTTCATCTTTCC
GCGCCTTTGTGACCTCGTGATTTGGGGTACATGGAAAATGGGCGTAGCAAGTCTCAGCTA
GATAACTAACCGTAATAAAAGGGCTTTTCTGCGAGCAATGTAAGAGAAGGATAACCAGGC
AGGTTGCAAGAAAGATAATCGTTTTGATAGATCAGTTTATCGATATTGATCGTTAGTGCC
GATCGATAAGAAGTGCGGAAACGTTAGACTCACCTCTGTTGCTCCATCATGATGATGGGG
CTGTTGGCCCTCGAATCTATCTGTCTATTAGCATCGGCATGACAAACACTATTTGTTTCC
ACAACAAAAGACAATAGAAAAGTACATATGTACAAAAAGTGTGATTTATTCTGTCACTTC
AGTACTTCCTTTCGCCTAAGTTTGCCCGTAATAATTCCCCGTGCAGTACTATTGTTGCGA
CATAACAACATGAATTACATGGTAATAATAGATGTTTTCCTCTGCTGATTCCTGTAAAGA
TCATGACTCCATACGACATCATTTTTAATATTATACAGTTCAAAAAATCTACATGTGTCA
CAAATAATTTTACATTTGATAATGTATAGTTGTCACATGACAAGTTGATTATCATTCTGT
GTAGACAAGGAGAACTGTT
>CP088790.1:1448545-1449343 Escherichia coli strain B16EC0557 chromosome, complete genome
ATTGAGCTACGATTTTCTTTCGTTGTCATCTTTGAGGCGTCTGATCGTGATAATCCTTCT
TTCCCTGATTTCCTCATCGATATCGAATAAGCACTCGTCGCAGAATTCTTTATCGAGTGA
GAGCCTCTGTTCAAGGACGCTTCTTTTTTTGTTGCAACGTGCACATCTCTTCATCTTTCC
GCGCCTTTGTGACCTCGTGATTTGGGGTACATGGAAAATGGGCGTAGCAAGTCTCAGCTA
GATAACTAACCGTAATAAAAGGGCTTTTCTGCGAGCAATGTAAGAGAAGGATAACCAGGC
AGGTTGCAAGAAAGATAATCGTTTTGATAGATCAGTTTATCGATATTGATCGTTAGTGCC
GATCGATAAGAAGTGCGGAAACGTTAGACTCACCTCTGTTGCTCCATCATGATGATGGGG
CTGTTGGCCCTCGAATCTATCTGTCTATTAGCATCGGCATGACAAACACTATTTGTTTCC
ACAACAAAAGACAATAGAAAAGTACATATGTACAAAAAGTGTGATTTATTCTGTCACTTC
AGTACTTCCTTTCGCCTAAGTTTGCCCGTAATAATTCCCCGTGCAGTACTATTGTTGCGA
CATAACAACATGAATTACATGGTAATAATAGATGTTTTCCTCTGCTGATTCCTGTAAAGA
TCATGACTCCATACGACATCATTTTTAATATTATACAGTTCAAAAAATCTACATGTGTCA
CAAATAATTTTACATTTGATAATGTATAGTTGTCACATGACAAGTTGATTATCATTCTGT
GTAGACAAGGAGAACTGTT
>CP085619.1:4129107-4129905 Escherichia coli strain EC32 chromosome, complete genome
ATTGAGCTACGATTTTCTTTCGTTGTCATCTTTGAGGCGTCTGATCGTGATAATCCTTCT
TTCCCTGATTTCCTCATCGATATCGAATAAGCACTCGTCGCAGAATTCTTTATCGAGTGA
GAGCCTCTGTTCAAGGACGCTTCTTTTTTTGTTGCAACGTGCACATCTCTTCATCTTTCC
GCGCCTTTGTGACCTCGTGATTTGGGGTACATGGAAAATGGGCGTAGCAAGTCTCAGCTA
GATAACTAACCGTAATAAAAGGGCTTTTCTGCGAGCAATGTAAGAGAAGGATAACCAGGC
AGGTTGCAAGAAAGATAATCGTTTTGATAGATCAGTTTATCGATATTGATCGTTAGTGCC
GATCGATAAGAAGTGCGGAAACGTTAGACTCACCTCTGTTGCTCCATCATGATGATGGGG
CTGTTGGCCCTCGAATCTATCTGTCTATTAGCATCGGCATGACAAACACTATTTGTTTCC
ACAACAAAAGACAATAGAAAAGTACATATGTACAAAAAGTGTGATTTATTCTGTCACTTC
AGTACTTCCTTTCGCCTAAGTTTGCCCGTAATAATTCCCCGTGCAGTACTATTGTTGCGA
CATAACAACATGAATTACATGGTAATAATAGATGTTTTCCTCTGCTGATTCCTGTAAAGA
TCATGACTCCATACGACATCATTTTTAATATTATACAGTTCAAAAAATCTACATGTGTCA
CAAATAATTTTACATTTGATAATGTATAGTTGTCACATGACAAGTTGATTATCATTCTGT
GTAGACAAGGAGAACTGTT
>CP096110.2:4416675-4417473 Escherichia coli strain DP033 chromosome, complete genome
ATTGAGCTACGATTTTCTTTCGTTGTCATCTTTGAGGCGTCTGATCGTGATAATCCTTCT
TTCCCTGATTTCCTCATCGATATCGAATAAGCACTCGTCGCAGAATTCTTTATCGAGTGA
GAGCCTCTGTTCAAGGACGCTTCTTTTTTTGTTGCAACGTGCACATCTCTTCATCTTTCC
GCGCCTTTGTGACCTCGTGATTTGGGGTACATGGAAAATGGGCGTAGCAAGTCTCAGCTA
GATAACTAACCGTAATAAAAGGGCTTTTCTGCGAGCAATGTAAGAGAAGGATAACCAGGC
AGGTTGCAAGAAAGATAATCGTTTTGATAGATCAGTTTATCGATATTGATCGTTAGTGCC
GATCGATAAGAAGTGCGGAAACGTTAGACTCACCTCTGTTGCTCCATCATGATGATGGGG
CTGTTGGCCCTCGAATCTATCTGTCTATTAGCATCGGCATGACAAACACTATTTGTTTCC
ACAACAAAAGACAATAGAAAAGTACATATGTACAAAAAGTGTGATTTATTCTGTCACTTC
AGTACTTCCTTTCGCCTAAGTTTGCCCGTAATAATTCCCCGTGCAGTACTATTGTTGCGA
CATAACAACATGAATTACATGGTAATAATAGATGTTTTCCTCTGCTGATTCCTGTAAAGA
TCATGACTCCATACGACATCATTTTTAATATTATACAGTTCAAAAAATCTACATGTGTCA
CAAATAATTTTACATTTGATAATGTATAGTTGTCACATGACAAGTTGATTATCATTCTGT
GTAGACAAGGAGAACTGTT
>OZ040919.1:4228109-4228907 Escherichia coli isolate 30859_5#266 genome assembly, chromosome: 1
ATTGAGCTACGATTTTCTTTCGTTGTCATCTTTGAGGCGTCTGATCGTGATAATCCTTCT
TTCCCTGATTTCCTCATCGATATCGAATAAGCACTCGTCGCAGAATTCTTTATCGAGTGA
GAGCCTCTGTTCAAGGACGCTTCTTTTTTTGTTGCAACGTGCACATCTCTTCATCTTTCC
GCGCCTTTGTGACCTCGTGATTTGGGGTACATGGAAAATGGGCGTAGCAAGTCTCAGCTA
GATAACTAACCGTAATAAAAGGGCTTTTCTGCGAGCAATGTAAGAGAAGGATAACCAGGC
AGGTTGCAAGAAAGATAATCGTTTTGATAGATCAGTTTATCGATATTGATCGTTAGTGCC
GATCGATAAGAAGTGCGGAAACGTTAGACTCACCTCTGTTGCTCCATCATGATGATGGGG
CTGTTGGCCCTCGAATCTATCTGTCTATTAGCATCGGCATGACAAACACTATTTGTTTCC
ACAACAAAAGACAATAGAAAAGTACATATGTACAAAAAGTGTGATTTATTCTGTCACTTC
AGTACTTCCTTTCGCCTAAGTTTGCCCGTAATAATTCCCCGTGCAGTACTATTGTTGCGA
CATAACAACATGAATTACATGGTAATAATAGATGTTTTCCTCTGCTGATTCCTGTAAAGA
TCATGACTCCATACGACATCATTTTTAATATTATACAGTTCAAAAAATCTACATGTGTCA
CAAATAATTTTACATTTGATAATGTATAGTTGTCACATGACAAGTTGATTATCATTCTGT
GTAGACAAGGAGAACTGTT
>OZ042014.1:4193720-4194518 Escherichia coli isolate 30859_5#76 genome assembly, chromosome: 1
ATTGAGCTACGATTTTCTTTCGTTGTCATCTTTGAGGCGTCTGATCGTGATAATCCTTCT
TTCCCTGATTTCCTCATCGATATCGAATAAGCACTCGTCGCAGAATTCTTTATCGAGTGA
GAGCCTCTGTTCAAGGACGCTTCTTTTTTTGTTGCAACGTGCACATCTCTTCATCTTTCC
GCGCCTTTGTGACCTCGTGATTTGGGGTACATGGAAAATGGGCGTAGCAAGTCTCAGCTA
GATAACTAACCGTAATAAAAGGGCTTTTCTGCGAGCAATGTAAGAGAAGGATAACCAGGC
AGGTTGCAAGAAAGATAATCGTTTTGATAGATCAGTTTATCGATATTGATCGTTAGTGCC
GATCGATAAGAAGTGCGGAAACGTTAGACTCACCTCTGTTGCTCCATCATGATGATGGGG
CTGTTGGCCCTCGAATCTATCTGTCTATTAGCATCGGCATGACAAACACTATTTGTTTCC
ACAACAAAAGACAATAGAAAAGTACATATGTACAAAAAGTGTGATTTATTCTGTCACTTC
AGTACTTCCTTTCGCCTAAGTTTGCCCGTAATAATTCCCCGTGCAGTACTATTGTTGCGA
CATAACAACATGAATTACATGGTAATAATAGATGTTTTCCTCTGCTGATTCCTGTAAAGA
TCATGACTCCATACGACATCATTTTTAATATTATACAGTTCAAAAAATCTACATGTGTCA
CAAATAATTTTACATTTGATAATGTATAGTTGTCACATGACAAGTTGATTATCATTCTGT
GTAGACAAGGAGAACTGTT
>CP114340.1:4175693-4176491 Escherichia coli strain 2022CK-00557 chromosome, complete genome
ATTGAGCTACGATTTTCTTTCGTTGTCATCTTTGAGGCGTCTGATCGTGATAATCCTTCT
TTCCCTGATTTCCTCATCGATATCGAATAAGCACTCGTCGCAGAATTCTTTATCGAGTGA
GAGCCTCTGTTCAAGGACGCTTCTTTTTTTGTTGCAACGTGCACATCTCTTCATCTTTCC
GCGCCTTTGTGACCTCGTGATTTGGGGTACATGGAAAATGGGCGTAGCAAGTCTCAGCTA
GATAACTAACCGTAATAAAAGGGCTTTTCTGCGAGCAATGTAAGAGAAGGATAACCAGGC
AGGTTGCAAGAAAGATAATCGTTTTGATAGATCAGTTTATCGATATTGATCGTTAGTGCC
GATCGATAAGAAGTGCGGAAACGTTAGACTCACCTCTGTTGCTCCATCATGATGATGGGG
CTGTTGGCCCTCGAATCTATCTGTCTATTAGCATCGGCATGACAAACACTATTTGTTTCC
ACAACAAAAGACAATAGAAAAGTACATATGTACAAAAAGTGTGATTTATTCTGTCACTTC
AGTACTTCCTTTCGCCTAAGTTTGCCCGTAATAATTCCCCGTGCAGTACTATTGTTGCGA
CATAACAACATGAATTACATGGTAATAATAGATGTTTTCCTCTGCTGATTCCTGTAAAGA
TCATGACTCCATACGACATCATTTTTAATATTATACAGTTCAAAAAATCTACATGTGTCA
CAAATAATTTTACATTTGATAATGTATAGTTGTCACATGACAAGTTGATTATCATTCTGT
GTAGACAAGGAGAACTGTT
>CP019015.1:1091002-1091800 Escherichia coli strain Ecol_AZ162, complete genome
ATTGAGCTACGATTTTCTTTCGTTGTCATCTTTGAGGCGTCTGATCGTGATAATCCTTCT
TTCCCTGATTTCCTCATCGATATCGAATAAGCACTCGTCGCAGAATTCTTTATCGAGTGA
GAGCCTCTGTTCAAGGACGCTTCTTTTTTTGTTGCAACGTGCACATCTCTTCATCTTTCC
GCGCCTTTGTGACCTCGTGATTTGGGGTACATGGAAAATGGGCGTAGCAAGTCTCAGCTA
GATAACTAACCGTAATAAAAGGGCTTTTCTGCGAGCAATGTAAGAGAAGGATAACCAGGC
AGGTTGCAAGAAAGATAATCGTTTTGATAGATCAGTTTATCGATATTGATCGTTAGTGCC
GATCGATAAGAAGTGCGGAAACGTTAGACTCACCTCTGTTGCTCCATCATGATGATGGGG
CTGTTGGCCCTCGAATCTATCTGTCTATTAGCATCGGCATGACAAACACTATTTGTTTCC
ACAACAAAAGACAATAGAAAAGTACATATGTACAAAAAGTGTGATTTATTCTGTCACTTC
AGTACTTCCTTTCGCCTAAGTTTGCCCGTAATAATTCCCCGTGCAGTACTATTGTTGCGA
CATAACAACATGAATTACATGGTAATAATAGATGTTTTCCTCTGCTGATTCCTGTAAAGA
TCATGACTCCATACGACATCATTTTTAATATTATACAGTTCAAAAAATCTACATGTGTCA
CAAATAATTTTACATTTGATAATGTATAGTTGTCACATGACAAGTTGATTATCATTCTGT
GTAGACAAGGAGAACTGTT
>CP131685.1:1349791-1350589 Escherichia coli strain 2016C04-116 chromosome, complete genome
ATTGAGCTACGATTTTCTTTCGTTGTCATCTTTGAGGCGTCTGATCGTGATAATCCTTCT
TTCCCTGATTTCCTCATCGATATCGAATAAGCACTCGTCGCAGAATTCTTTATCGAGTGA
GAGCCTCTGTTCAAGGACGCTTCTTTTTTTGTTGCAACGTGCACATCTCTTCATCTTTCC
GCGCCTTTGTGACCTCGTGATTTGGGGTACATGGAAAATGGGCGTAGCAAGTCTCAGCTA
GATAACTAACCGTAATAAAAGGGCTTTTCTGCGAGCAATGTAAGAGAAGGATAACCAGGC
AGGTTGCAAGAAAGATAATCGTTTTGATAGATCAGTTTATCGATATTGATCGTTAGTGCC
GATCGATAAGAAGTGCGGAAACGTTAGACTCACCTCTGTTGCTCCATCATGATGATGGGG
CTGTTGGCCCTCGAATCTATCTGTCTATTAGCATCGGCATGACAAACACTATTTGTTTCC
ACAACAAAAGACAATAGAAAAGTACATATGTACAAAAAGTGTGATTTATTCTGTCACTTC
AGTACTTCCTTTCGCCTAAGTTTGCCCGTAATAATTCCCCGTGCAGTACTATTGTTGCGA
CATAACAACATGAATTACATGGTAATAATAGATGTTTTCCTCTGCTGATTCCTGTAAAGA
TCATGACTCCATACGACATCATTTTTAATATTATACAGTTCAAAAAATCTACATGTGTCA
CAAATAATTTTACATTTGATAATGTATAGTTGTCACATGACAAGTTGATTATCATTCTGT
GTAGACAAGGAGAACTGTT
>OZ040011.1:4065585-4066383 Escherichia coli isolate 30134_6#95 genome assembly, chromosome: 1
ATTGAGCTACGATTTTCTTTCGTTGTCATCTTTGAGGCGTCTGATCGTGATAATCCTTCT
TTCCCTGATTTCCTCATCGATATCGAATAAGCACTCGTCGCAGAATTCTTTATCGAGTGA
GAGCCTCTGTTCAAGGACGCTTCTTTTTTTGTTGCAACGTGCACATCTCTTCATCTTTCC
GCGCCTTTGTGACCTCGTGATTTGGGGTACATGGAAAATGGGCGTAGCAAGTCTCAGCTA
GATAACTAACCGTAATAAAAGGGCTTTTCTGCGAGCAATGTAAGAGAAGGATAACCAGGC
AGGTTGCAAGAAAGATAATCGTTTTGATAGATCAGTTTATCGATATTGATCGTTAGTGCC
GATCGATAAGAAGTGCGGAAACGTTAGACTCACCTCTGTTGCTCCATCATGATGATGGGG
CTGTTGGCCCTCGAATCTATCTGTCTATTAGCATCGGCATGACAAACACTATTTGTTTCC
ACAACAAAAGACAATAGAAAAGTACATATGTACAAAAAGTGTGATTTATTCTGTCACTTC
AGTACTTCCTTTCGCCTAAGTTTGCCCGTAATAATTCCCCGTGCAGTACTATTGTTGCGA
CATAACAACATGAATTACATGGTAATAATAGATGTTTTCCTCTGCTGATTCCTGTAAAGA
TCATGACTCCATACGACATCATTTTTAATATTATACAGTTCAAAAAATCTACATGTGTCA
CAAATAATTTTACATTTGATAATGTATAGTTGTCACATGACAAGTTGATTATCATTCTGT
GTAGACAAGGAGAACTGTT
>OZ040756.1:4092675-4093473 Escherichia coli isolate 30859_5#287 genome assembly, chromosome: 1
ATTGAGCTACGATTTTCTTTCGTTGTCATCTTTGAGGCGTCTGATCGTGATAATCCTTCT
TTCCCTGATTTCCTCATCGATATCGAATAAGCACTCGTCGCAGAATTCTTTATCGAGTGA
GAGCCTCTGTTCAAGGACGCTTCTTTTTTTGTTGCAACGTGCACATCTCTTCATCTTTCC
GCGCCTTTGTGACCTCGTGATTTGGGGTACATGGAAAATGGGCGTAGCAAGTCTCAGCTA
GATAACTAACCGTAATAAAAGGGCTTTTCTGCGAGCAATGTAAGAGAAGGATAACCAGGC
AGGTTGCAAGAAAGATAATCGTTTTGATAGATCAGTTTATCGATATTGATCGTTAGTGCC
GATCGATAAGAAGTGCGGAAACGTTAGACTCACCTCTGTTGCTCCATCATGATGATGGGG
CTGTTGGCCCTCGAATCTATCTGTCTATTAGCATCGGCATGACAAACACTATTTGTTTCC
ACAACAAAAGACAATAGAAAAGTACATATGTACAAAAAGTGTGATTTATTCTGTCACTTC
AGTACTTCCTTTCGCCTAAGTTTGCCCGTAATAATTCCCCGTGCAGTACTATTGTTGCGA
CATAACAACATGAATTACATGGTAATAATAGATGTTTTCCTCTGCTGATTCCTGTAAAGA
TCATGACTCCATACGACATCATTTTTAATATTATACAGTTCAAAAAATCTACATGTGTCA
CAAATAATTTTACATTTGATAATGTATAGTTGTCACATGACAAGTTGATTATCATTCTGT
GTAGACAAGGAGAACTGTT
>OZ039834.1:4258203-4259001 Escherichia coli isolate 30345_1#349 genome assembly, chromosome: 1
ATTGAGCTACGATTTTCTTTCGTTGTCATCTTTGAGGCGTCTGATCGTGATAATCCTTCT
TTCCCTGATTTCCTCATCGATATCGAATAAGCACTCGTCGCAGAATTCTTTATCGAGTGA
GAGCCTCTGTTCAAGGACGCTTCTTTTTTTGTTGCAACGTGCACATCTCTTCATCTTTCC
GCGCCTTTGTGACCTCGTGATTTGGGGTACATGGAAAATGGGCGTAGCAAGTCTCAGCTA
GATAACTAACCGTAATAAAAGGGCTTTTCTGCGAGCAATGTAAGAGAAGGATAACCAGGC
AGGTTGCAAGAAAGATAATCGTTTTGATAGATCAGTTTATCGATATTGATCGTTAGTGCC
GATCGATAAGAAGTGCGGAAACGTTAGACTCACCTCTGTTGCTCCATCATGATGATGGGG
CTGTTGGCCCTCGAATCTATCTGTCTATTAGCATCGGCATGACAAACACTATTTGTTTCC
ACAACAAAAGACAATAGAAAAGTACATATGTACAAAAAGTGTGATTTATTCTGTCACTTC
AGTACTTCCTTTCGCCTAAGTTTGCCCGTAATAATTCCCCGTGCAGTACTATTGTTGCGA
CATAACAACATGAATTACATGGTAATAATAGATGTTTTCCTCTGCTGATTCCTGTAAAGA
TCATGACTCCATACGACATCATTTTTAATATTATACAGTTCAAAAAATCTACATGTGTCA
CAAATAATTTTACATTTGATAATGTATAGTTGTCACATGACAAGTTGATTATCATTCTGT
GTAGACAAGGAGAACTGTT
>CP058217.1:4325819-4326617 Escherichia coli Nissle 1917 chromosome, complete genome
ATTGAGCTACGATTTTCTTTCGTTGTCATCTTTGAGGCGTCTGATCGTGATAATCCTTCT
TTCCCTGATTTCCTCATCGATATCGAATAAGCACTCGTCGCAGAATTCTTTATCGAGTGA
GAGCCTCTGTTCAAGGACGCTTCTTTTTTTGTTGCAACGTGCACATCTCTTCATCTTTCC
GCGCCTTTGTGACCTCGTGATTTGGGGTACATGGAAAATGGGCGTAGCAAGTCTCAGCTA
GATAACTAACCGTAATAAAAGGGCTTTTCTGCGAGCAATGTAAGAGAAGGATAACCAGGC
AGGTTGCAAGAAAGATAATCGTTTTGATAGATCAGTTTATCGATATTGATCGTTAGTGCC
GATCGATAAGAAGTGCGGAAACGTTAGACTCACCTCTGTTGCTCCATCATGATGATGGGG
CTGTTGGCCCTCGAATCTATCTGTCTATTAGCATCGGCATGACAAACACTATTTGTTTCC
ACAACAAAAGACAATAGAAAAGTACATATGTACAAAAAGTGTGATTTATTCTGTCACTTC
AGTACTTCCTTTCGCCTAAGTTTGCCCGTAATAATTCCCCGTGCAGTACTATTGTTGCGA
CATAACAACATGAATTACATGGTAATAATAGATGTTTTCCTCTGCTGATTCCTGTAAAGA
TCATGACTCCATACGACATCATTTTTAATATTATACAGTTCAAAAAATCTACATGTGTCA
CAAATAATTTTACATTTGATAATGTATAGTTGTCACATGACAAGTTGATTATCATTCTGT
GTAGACAAGGAGAACTGTT
>CP107182.1:653814-654612 Escherichia coli strain R4 chromosome, complete genome
ATTGAGCTACGATTTTCTTTCGTTGTCATCTTTGAGGCGTCTGATCGTGATAATCCTTCT
TTCCCTGATTTCCTCATCGATATCGAATAAGCACTCGTCGCAGAATTCTTTATCGAGTGA
GAGCCTCTGTTCAAGGACGCTTCTTTTTTTGTTGCAACGTGCACATCTCTTCATCTTTCC
GCGCCTTTGTGACCTCGTGATTTGGGGTACATGGAAAATGGGCGTAGCAAGTCTCAGCTA
GATAACTAACCGTAATAAAAGGGCTTTTCTGCGAGCAATGTAAGAGAAGGATAACCAGGC
AGGTTGCAAGAAAGATAATCGTTTTGATAGATCAGTTTATCGATATTGATCGTTAGTGCC
GATCGATAAGAAGTGCGGAAACGTTAGACTCACCTCTGTTGCTCCATCATGATGATGGGG
CTGTTGGCCCTCGAATCTATCTGTCTATTAGCATCGGCATGACAAACACTATTTGTTTCC
ACAACAAAAGACAATAGAAAAGTACATATGTACAAAAAGTGTGATTTATTCTGTCACTTC
AGTACTTCCTTTCGCCTAAGTTTGCCCGTAATAATTCCCCGTGCAGTACTATTGTTGCGA
CATAACAACATGAATTACATGGTAATAATAGATGTTTTCCTCTGCTGATTCCTGTAAAGA
TCATGACTCCATACGACATCATTTTTAATATTATACAGTTCAAAAAATCTACATGTGTCA
CAAATAATTTTACATTTGATAATGTATAGTTGTCACATGACAAGTTGATTATCATTCTGT
GTAGACAAGGAGAACTGTT
>CP159636.1:19910-20708 Escherichia coli strain Z135-1 chromosome, complete genome
ATTGAGCTACGATTTTCTTTCGTTGTCATCTTTGAGGCGTCTGATCGTGATAATCCTTCT
TTCCCTGATTTCCTCATCGATATCGAATAAGCACTCGTCGCAGAATTCTTTATCGAGTGA
GAGCCTCTGTTCAAGGACGCTTCTTTTTTTGTTGCAACGTGCACATCTCTTCATCTTTCC
GCGCCTTTGTGACCTCGTGATTTGGGGTACATGGAAAATGGGCGTAGCAAGTCTCAGCTA
GATAACTAACCGTAATAAAAGGGCTTTTCTGCGAGCAATGTAAGAGAAGGATAACCAGGC
AGGTTGCAAGAAAGATAATCGTTTTGATAGATCAGTTTATCGATATTGATCGTTAGTGCC
GATCGATAAGAAGTGCGGAAACGTTAGACTCACCTCTGTTGCTCCATCATGATGATGGGG
CTGTTGGCCCTCGAATCTATCTGTCTATTAGCATCGGCATGACAAACACTATTTGTTTCC
ACAACAAAAGACAATAGAAAAGTACATATGTACAAAAAGTGTGATTTATTCTGTCACTTC
AGTACTTCCTTTCGCCTAAGTTTGCCCGTAATAATTCCCCGTGCAGTACTATTGTTGCGA
CATAACAACATGAATTACATGGTAATAATAGATGTTTTCCTCTGCTGATTCCTGTAAAGA
TCATGACTCCATACGACATCATTTTTAATATTATACAGTTCAAAAAATCTACATGTGTCA
CAAATAATTTTACATTTGATAATGTATAGTTGTCACATGACAAGTTGATTATCATTCTGT
GTAGACAAGGAGAACTGTT
>OZ039054.1:4198499-4199297 Escherichia coli isolate 30224_1#204 genome assembly, chromosome: 1
ATTGAGCTACGATTTTCTTTCGTTGTCATCTTTGAGGCGTCTGATCGTGATAATCCTTCT
TTCCCTGATTTCCTCATCGATATCGAATAAGCACTCGTCGCAGAATTCTTTATCGAGTGA
GAGCCTCTGTTCAAGGACGCTTCTTTTTTTGTTGCAACGTGCACATCTCTTCATCTTTCC
GCGCCTTTGTGACCTCGTGATTTGGGGTACATGGAAAATGGGCGTAGCAAGTCTCAGCTA
GATAACTAACCGTAATAAAAGGGCTTTTCTGCGAGCAATGTAAGAGAAGGATAACCAGGC
AGGTTGCAAGAAAGATAATCGTTTTGATAGATCAGTTTATCGATATTGATCGTTAGTGCC
GATCGATAAGAAGTGCGGAAACGTTAGACTCACCTCTGTTGCTCCATCATGATGATGGGG
CTGTTGGCCCTCGAATCTATCTGTCTATTAGCATCGGCATGACAAACACTATTTGTTTCC
ACAACAAAAGACAATAGAAAAGTACATATGTACAAAAAGTGTGATTTATTCTGTCACTTC
AGTACTTCCTTTCGCCTAAGTTTGCCCGTAATAATTCCCCGTGCAGTACTATTGTTGCGA
CATAACAACATGAATTACATGGTAATAATAGATGTTTTCCTCTGCTGATTCCTGTAAAGA
TCATGACTCCATACGACATCATTTTTAATATTATACAGTTCAAAAAATCTACATGTGTCA
CAAATAATTTTACATTTGATAATGTATAGTTGTCACATGACAAGTTGATTATCATTCTGT
GTAGACAAGGAGAACTGTT
>OZ039326.1:4238097-4238895 Escherichia coli isolate 30348_2#290 genome assembly, chromosome: 1
ATTGAGCTACGATTTTCTTTCGTTGTCATCTTTGAGGCGTCTGATCGTGATAATCCTTCT
TTCCCTGATTTCCTCATCGATATCGAATAAGCACTCGTCGCAGAATTCTTTATCGAGTGA
GAGCCTCTGTTCAAGGACGCTTCTTTTTTTGTTGCAACGTGCACATCTCTTCATCTTTCC
GCGCCTTTGTGACCTCGTGATTTGGGGTACATGGAAAATGGGCGTAGCAAGTCTCAGCTA
GATAACTAACCGTAATAAAAGGGCTTTTCTGCGAGCAATGTAAGAGAAGGATAACCAGGC
AGGTTGCAAGAAAGATAATCGTTTTGATAGATCAGTTTATCGATATTGATCGTTAGTGCC
GATCGATAAGAAGTGCGGAAACGTTAGACTCACCTCTGTTGCTCCATCATGATGATGGGG
CTGTTGGCCCTCGAATCTATCTGTCTATTAGCATCGGCATGACAAACACTATTTGTTTCC
ACAACAAAAGACAATAGAAAAGTACATATGTACAAAAAGTGTGATTTATTCTGTCACTTC
AGTACTTCCTTTCGCCTAAGTTTGCCCGTAATAATTCCCCGTGCAGTACTATTGTTGCGA
CATAACAACATGAATTACATGGTAATAATAGATGTTTTCCTCTGCTGATTCCTGTAAAGA
TCATGACTCCATACGACATCATTTTTAATATTATACAGTTCAAAAAATCTACATGTGTCA
CAAATAATTTTACATTTGATAATGTATAGTTGTCACATGACAAGTTGATTATCATTCTGT
GTAGACAAGGAGAACTGTT
>CP082831.1:4412093-4412891 Escherichia coli strain SCAID WND1-2021 (1/128) chromosome, complete genome
ATTGAGCTACGATTTTCTTTCGTTGTCATCTTTGAGGCGTCTGATCGTGATAATCCTTCT
TTCCCTGATTTCCTCATCGATATCGAATAAGCACTCGTCGCAGAATTCTTTATCGAGTGA
GAGCCTCTGTTCAAGGACGCTTCTTTTTTTGTTGCAACGTGCACATCTCTTCATCTTTCC
GCGCCTTTGTGACCTCGTGATTTGGGGTACATGGAAAATGGGCGTAGCAAGTCTCAGCTA
GATAACTAACCGTAATAAAAGGGCTTTTCTGCGAGCAATGTAAGAGAAGGATAACCAGGC
AGGTTGCAAGAAAGATAATCGTTTTGATAGATCAGTTTATCGATATTGATCGTTAGTGCC
GATCGATAAGAAGTGCGGAAACGTTAGACTCACCTCTGTTGCTCCATCATGATGATGGGG
CTGTTGGCCCTCGAATCTATCTGTCTATTAGCATCGGCATGACAAACACTATTTGTTTCC
ACAACAAAAGACAATAGAAAAGTACATATGTACAAAAAGTGTGATTTATTCTGTCACTTC
AGTACTTCCTTTCGCCTAAGTTTGCCCGTAATAATTCCCCGTGCAGTACTATTGTTGCGA
CATAACAACATGAATTACATGGTAATAATAGATGTTTTCCTCTGCTGATTCCTGTAAAGA
TCATGACTCCATACGACATCATTTTTAATATTATACAGTTCAAAAAATCTACATGTGTCA
CAAATAATTTTACATTTGATAATGTATAGTTGTCACATGACAAGTTGATTATCATTCTGT
GTAGACAAGGAGAACTGTT
>CP014316.1:4958373-4959171 Escherichia coli JJ1887, complete genome
ATTGAGCTACGATTTTCTTTCGTTGTCATCTTTGAGGCGTCTGATCGTGATAATCCTTCT
TTCCCTGATTTCCTCATCGATATCGAATAAGCACTCGTCGCAGAATTCTTTATCGAGTGA
GAGCCTCTGTTCAAGGACGCTTCTTTTTTTGTTGCAACGTGCACATCTCTTCATCTTTCC
GCGCCTTTGTGACCTCGTGATTTGGGGTACATGGAAAATGGGCGTAGCAAGTCTCAGCTA
GATAACTAACCGTAATAAAAGGGCTTTTCTGCGAGCAATGTAAGAGAAGGATAACCAGGC
AGGTTGCAAGAAAGATAATCGTTTTGATAGATCAGTTTATCGATATTGATCGTTAGTGCC
GATCGATAAGAAGTGCGGAAACGTTAGACTCACCTCTGTTGCTCCATCATGATGATGGGG
CTGTTGGCCCTCGAATCTATCTGTCTATTAGCATCGGCATGACAAACACTATTTGTTTCC
ACAACAAAAGACAATAGAAAAGTACATATGTACAAAAAGTGTGATTTATTCTGTCACTTC
AGTACTTCCTTTCGCCTAAGTTTGCCCGTAATAATTCCCCGTGCAGTACTATTGTTGCGA
CATAACAACATGAATTACATGGTAATAATAGATGTTTTCCTCTGCTGATTCCTGTAAAGA
TCATGACTCCATACGACATCATTTTTAATATTATACAGTTCAAAAAATCTACATGTGTCA
CAAATAATTTTACATTTGATAATGTATAGTTGTCACATGACAAGTTGATTATCATTCTGT
GTAGACAAGGAGAACTGTT
>OZ038825.1:4155420-4156218 Escherichia coli isolate 30348_2#45 genome assembly, chromosome: 1
ATTGAGCTACGATTTTCTTTCGTTGTCATCTTTGAGGCGTCTGATCGTGATAATCCTTCT
TTCCCTGATTTCCTCATCGATATCGAATAAGCACTCGTCGCAGAATTCTTTATCGAGTGA
GAGCCTCTGTTCAAGGACGCTTCTTTTTTTGTTGCAACGTGCACATCTCTTCATCTTTCC
GCGCCTTTGTGACCTCGTGATTTGGGGTACATGGAAAATGGGCGTAGCAAGTCTCAGCTA
GATAACTAACCGTAATAAAAGGGCTTTTCTGCGAGCAATGTAAGAGAAGGATAACCAGGC
AGGTTGCAAGAAAGATAATCGTTTTGATAGATCAGTTTATCGATATTGATCGTTAGTGCC
GATCGATAAGAAGTGCGGAAACGTTAGACTCACCTCTGTTGCTCCATCATGATGATGGGG
CTGTTGGCCCTCGAATCTATCTGTCTATTAGCATCGGCATGACAAACACTATTTGTTTCC
ACAACAAAAGACAATAGAAAAGTACATATGTACAAAAAGTGTGATTTATTCTGTCACTTC
AGTACTTCCTTTCGCCTAAGTTTGCCCGTAATAATTCCCCGTGCAGTACTATTGTTGCGA
CATAACAACATGAATTACATGGTAATAATAGATGTTTTCCTCTGCTGATTCCTGTAAAGA
TCATGACTCCATACGACATCATTTTTAATATTATACAGTTCAAAAAATCTACATGTGTCA
CAAATAATTTTACATTTGATAATGTATAGTTGTCACATGACAAGTTGATTATCATTCTGT
GTAGACAAGGAGAACTGTT
>OZ038595.1:4411667-4412465 Escherichia coli isolate 30348_1#5 genome assembly, chromosome: 1
ATTGAGCTACGATTTTCTTTCGTTGTCATCTTTGAGGCGTCTGATCGTGATAATCCTTCT
TTCCCTGATTTCCTCATCGATATCGAATAAGCACTCGTCGCAGAATTCTTTATCGAGTGA
GAGCCTCTGTTCAAGGACGCTTCTTTTTTTGTTGCAACGTGCACATCTCTTCATCTTTCC
GCGCCTTTGTGACCTCGTGATTTGGGGTACATGGAAAATGGGCGTAGCAAGTCTCAGCTA
GATAACTAACCGTAATAAAAGGGCTTTTCTGCGAGCAATGTAAGAGAAGGATAACCAGGC
AGGTTGCAAGAAAGATAATCGTTTTGATAGATCAGTTTATCGATATTGATCGTTAGTGCC
GATCGATAAGAAGTGCGGAAACGTTAGACTCACCTCTGTTGCTCCATCATGATGATGGGG
CTGTTGGCCCTCGAATCTATCTGTCTATTAGCATCGGCATGACAAACACTATTTGTTTCC
ACAACAAAAGACAATAGAAAAGTACATATGTACAAAAAGTGTGATTTATTCTGTCACTTC
AGTACTTCCTTTCGCCTAAGTTTGCCCGTAATAATTCCCCGTGCAGTACTATTGTTGCGA
CATAACAACATGAATTACATGGTAATAATAGATGTTTTCCTCTGCTGATTCCTGTAAAGA
TCATGACTCCATACGACATCATTTTTAATATTATACAGTTCAAAAAATCTACATGTGTCA
CAAATAATTTTACATTTGATAATGTATAGTTGTCACATGACAAGTTGATTATCATTCTGT
GTAGACAAGGAGAACTGTT
>OZ040639.1:4272694-4273492 Escherichia coli isolate 30602_2#272 genome assembly, chromosome: 1
ATTGAGCTACGATTTTCTTTCGTTGTCATCTTTGAGGCGTCTGATCGTGATAATCCTTCT
TTCCCTGATTTCCTCATCGATATCGAATAAGCACTCGTCGCAGAATTCTTTATCGAGTGA
GAGCCTCTGTTCAAGGACGCTTCTTTTTTTGTTGCAACGTGCACATCTCTTCATCTTTCC
GCGCCTTTGTGACCTCGTGATTTGGGGTACATGGAAAATGGGCGTAGCAAGTCTCAGCTA
GATAACTAACCGTAATAAAAGGGCTTTTCTGCGAGCAATGTAAGAGAAGGATAACCAGGC
AGGTTGCAAGAAAGATAATCGTTTTGATAGATCAGTTTATCGATATTGATCGTTAGTGCC
GATCGATAAGAAGTGCGGAAACGTTAGACTCACCTCTGTTGCTCCATCATGATGATGGGG
CTGTTGGCCCTCGAATCTATCTGTCTATTAGCATCGGCATGACAAACACTATTTGTTTCC
ACAACAAAAGACAATAGAAAAGTACATATGTACAAAAAGTGTGATTTATTCTGTCACTTC
AGTACTTCCTTTCGCCTAAGTTTGCCCGTAATAATTCCCCGTGCAGTACTATTGTTGCGA
CATAACAACATGAATTACATGGTAATAATAGATGTTTTCCTCTGCTGATTCCTGTAAAGA
TCATGACTCCATACGACATCATTTTTAATATTATACAGTTCAAAAAATCTACATGTGTCA
CAAATAATTTTACATTTGATAATGTATAGTTGTCACATGACAAGTTGATTATCATTCTGT
GTAGACAAGGAGAACTGTT
>OZ039991.1:4198854-4199652 Escherichia coli isolate 30821_1#197 genome assembly, chromosome: 1
ATTGAGCTACGATTTTCTTTCGTTGTCATCTTTGAGGCGTCTGATCGTGATAATCCTTCT
TTCCCTGATTTCCTCATCGATATCGAATAAGCACTCGTCGCAGAATTCTTTATCGAGTGA
GAGCCTCTGTTCAAGGACGCTTCTTTTTTTGTTGCAACGTGCACATCTCTTCATCTTTCC
GCGCCTTTGTGACCTCGTGATTTGGGGTACATGGAAAATGGGCGTAGCAAGTCTCAGCTA
GATAACTAACCGTAATAAAAGGGCTTTTCTGCGAGCAATGTAAGAGAAGGATAACCAGGC
AGGTTGCAAGAAAGATAATCGTTTTGATAGATCAGTTTATCGATATTGATCGTTAGTGCC
GATCGATAAGAAGTGCGGAAACGTTAGACTCACCTCTGTTGCTCCATCATGATGATGGGG
CTGTTGGCCCTCGAATCTATCTGTCTATTAGCATCGGCATGACAAACACTATTTGTTTCC
ACAACAAAAGACAATAGAAAAGTACATATGTACAAAAAGTGTGATTTATTCTGTCACTTC
AGTACTTCCTTTCGCCTAAGTTTGCCCGTAATAATTCCCCGTGCAGTACTATTGTTGCGA
CATAACAACATGAATTACATGGTAATAATAGATGTTTTCCTCTGCTGATTCCTGTAAAGA
TCATGACTCCATACGACATCATTTTTAATATTATACAGTTCAAAAAATCTACATGTGTCA
CAAATAATTTTACATTTGATAATGTATAGTTGTCACATGACAAGTTGATTATCATTCTGT
GTAGACAAGGAGAACTGTT
>CP107172.1:532283-533081 Escherichia coli strain R8 chromosome, complete genome
ATTGAGCTACGATTTTCTTTCGTTGTCATCTTTGAGGCGTCTGATCGTGATAATCCTTCT
TTCCCTGATTTCCTCATCGATATCGAATAAGCACTCGTCGCAGAATTCTTTATCGAGTGA
GAGCCTCTGTTCAAGGACGCTTCTTTTTTTGTTGCAACGTGCACATCTCTTCATCTTTCC
GCGCCTTTGTGACCTCGTGATTTGGGGTACATGGAAAATGGGCGTAGCAAGTCTCAGCTA
GATAACTAACCGTAATAAAAGGGCTTTTCTGCGAGCAATGTAAGAGAAGGATAACCAGGC
AGGTTGCAAGAAAGATAATCGTTTTGATAGATCAGTTTATCGATATTGATCGTTAGTGCC
GATCGATAAGAAGTGCGGAAACGTTAGACTCACCTCTGTTGCTCCATCATGATGATGGGG
CTGTTGGCCCTCGAATCTATCTGTCTATTAGCATCGGCATGACAAACACTATTTGTTTCC
ACAACAAAAGACAATAGAAAAGTACATATGTACAAAAAGTGTGATTTATTCTGTCACTTC
AGTACTTCCTTTCGCCTAAGTTTGCCCGTAATAATTCCCCGTGCAGTACTATTGTTGCGA
CATAACAACATGAATTACATGGTAATAATAGATGTTTTCCTCTGCTGATTCCTGTAAAGA
TCATGACTCCATACGACATCATTTTTAATATTATACAGTTCAAAAAATCTACATGTGTCA
CAAATAATTTTACATTTGATAATGTATAGTTGTCACATGACAAGTTGATTATCATTCTGT
GTAGACAAGGAGAACTGTT
>CP124328.1:2369440-2370238 Escherichia coli strain AVS0787 chromosome, complete genome
ATTGAGCTACGATTTTCTTTCGTTGTCATCTTTGAGGCGTCTGATCGTGATAATCCTTCT
TTCCCTGATTTCCTCATCGATATCGAATAAGCACTCGTCGCAGAATTCTTTATCGAGTGA
GAGCCTCTGTTCAAGGACGCTTCTTTTTTTGTTGCAACGTGCACATCTCTTCATCTTTCC
GCGCCTTTGTGACCTCGTGATTTGGGGTACATGGAAAATGGGCGTAGCAAGTCTCAGCTA
GATAACTAACCGTAATAAAAGGGCTTTTCTGCGAGCAATGTAAGAGAAGGATAACCAGGC
AGGTTGCAAGAAAGATAATCGTTTTGATAGATCAGTTTATCGATATTGATCGTTAGTGCC
GATCGATAAGAAGTGCGGAAACGTTAGACTCACCTCTGTTGCTCCATCATGATGATGGGG
CTGTTGGCCCTCGAATCTATCTGTCTATTAGCATCGGCATGACAAACACTATTTGTTTCC
ACAACAAAAGACAATAGAAAAGTACATATGTACAAAAAGTGTGATTTATTCTGTCACTTC
AGTACTTCCTTTCGCCTAAGTTTGCCCGTAATAATTCCCCGTGCAGTACTATTGTTGCGA
CATAACAACATGAATTACATGGTAATAATAGATGTTTTCCTCTGCTGATTCCTGTAAAGA
TCATGACTCCATACGACATCATTTTTAATATTATACAGTTCAAAAAATCTACATGTGTCA
CAAATAATTTTACATTTGATAATGTATAGTTGTCACATGACAAGTTGATTATCATTCTGT
GTAGACAAGGAGAACTGTT
>OZ039207.1:4198886-4199684 Escherichia coli isolate 30348_1#132 genome assembly, chromosome: 1
ATTGAGCTACGATTTTCTTTCGTTGTCATCTTTGAGGCGTCTGATCGTGATAATCCTTCT
TTCCCTGATTTCCTCATCGATATCGAATAAGCACTCGTCGCAGAATTCTTTATCGAGTGA
GAGCCTCTGTTCAAGGACGCTTCTTTTTTTGTTGCAACGTGCACATCTCTTCATCTTTCC
GCGCCTTTGTGACCTCGTGATTTGGGGTACATGGAAAATGGGCGTAGCAAGTCTCAGCTA
GATAACTAACCGTAATAAAAGGGCTTTTCTGCGAGCAATGTAAGAGAAGGATAACCAGGC
AGGTTGCAAGAAAGATAATCGTTTTGATAGATCAGTTTATCGATATTGATCGTTAGTGCC
GATCGATAAGAAGTGCGGAAACGTTAGACTCACCTCTGTTGCTCCATCATGATGATGGGG
CTGTTGGCCCTCGAATCTATCTGTCTATTAGCATCGGCATGACAAACACTATTTGTTTCC
ACAACAAAAGACAATAGAAAAGTACATATGTACAAAAAGTGTGATTTATTCTGTCACTTC
AGTACTTCCTTTCGCCTAAGTTTGCCCGTAATAATTCCCCGTGCAGTACTATTGTTGCGA
CATAACAACATGAATTACATGGTAATAATAGATGTTTTCCTCTGCTGATTCCTGTAAAGA
TCATGACTCCATACGACATCATTTTTAATATTATACAGTTCAAAAAATCTACATGTGTCA
CAAATAATTTTACATTTGATAATGTATAGTTGTCACATGACAAGTTGATTATCATTCTGT
GTAGACAAGGAGAACTGTT
>CP147574.1:3965834-3966632 Escherichia coli strain GN03590 chromosome, complete genome
ATTGAGCTACGATTTTCTTTCGTTGTCATCTTTGAGGCGTCTGATCGTGATAATCCTTCT
TTCCCTGATTTCCTCATCGATATCGAATAAGCACTCGTCGCAGAATTCTTTATCGAGTGA
GAGCCTCTGTTCAAGGACGCTTCTTTTTTTGTTGCAACGTGCACATCTCTTCATCTTTCC
GCGCCTTTGTGACCTCGTGATTTGGGGTACATGGAAAATGGGCGTAGCAAGTCTCAGCTA
GATAACTAACCGTAATAAAAGGGCTTTTCTGCGAGCAATGTAAGAGAAGGATAACCAGGC
AGGTTGCAAGAAAGATAATCGTTTTGATAGATCAGTTTATCGATATTGATCGTTAGTGCC
GATCGATAAGAAGTGCGGAAACGTTAGACTCACCTCTGTTGCTCCATCATGATGATGGGG
CTGTTGGCCCTCGAATCTATCTGTCTATTAGCATCGGCATGACAAACACTATTTGTTTCC
ACAACAAAAGACAATAGAAAAGTACATATGTACAAAAAGTGTGATTTATTCTGTCACTTC
AGTACTTCCTTTCGCCTAAGTTTGCCCGTAATAATTCCCCGTGCAGTACTATTGTTGCGA
CATAACAACATGAATTACATGGTAATAATAGATGTTTTCCTCTGCTGATTCCTGTAAAGA
TCATGACTCCATACGACATCATTTTTAATATTATACAGTTCAAAAAATCTACATGTGTCA
CAAATAATTTTACATTTGATAATGTATAGTTGTCACATGACAAGTTGATTATCATTCTGT
GTAGACAAGGAGAACTGTT
>OZ040723.1:4249814-4250612 Escherichia coli isolate 30821_1#205 genome assembly, chromosome: 1
ATTGAGCTACGATTTTCTTTCGTTGTCATCTTTGAGGCGTCTGATCGTGATAATCCTTCT
TTCCCTGATTTCCTCATCGATATCGAATAAGCACTCGTCGCAGAATTCTTTATCGAGTGA
GAGCCTCTGTTCAAGGACGCTTCTTTTTTTGTTGCAACGTGCACATCTCTTCATCTTTCC
GCGCCTTTGTGACCTCGTGATTTGGGGTACATGGAAAATGGGCGTAGCAAGTCTCAGCTA
GATAACTAACCGTAATAAAAGGGCTTTTCTGCGAGCAATGTAAGAGAAGGATAACCAGGC
AGGTTGCAAGAAAGATAATCGTTTTGATAGATCAGTTTATCGATATTGATCGTTAGTGCC
GATCGATAAGAAGTGCGGAAACGTTAGACTCACCTCTGTTGCTCCATCATGATGATGGGG
CTGTTGGCCCTCGAATCTATCTGTCTATTAGCATCGGCATGACAAACACTATTTGTTTCC
ACAACAAAAGACAATAGAAAAGTACATATGTACAAAAAGTGTGATTTATTCTGTCACTTC
AGTACTTCCTTTCGCCTAAGTTTGCCCGTAATAATTCCCCGTGCAGTACTATTGTTGCGA
CATAACAACATGAATTACATGGTAATAATAGATGTTTTCCTCTGCTGATTCCTGTAAAGA
TCATGACTCCATACGACATCATTTTTAATATTATACAGTTCAAAAAATCTACATGTGTCA
CAAATAATTTTACATTTGATAATGTATAGTTGTCACATGACAAGTTGATTATCATTCTGT
GTAGACAAGGAGAACTGTT
>CP183323.1:718668-719466 Escherichia coli strain A32564 chromosome, complete genome
ATTGAGCTACGATTTTCTTTCGTTGTCATCTTTGAGGCGTCTGATCGTGATAATCCTTCT
TTCCCTGATTTCCTCATCGATATCGAATAAGCACTCGTCGCAGAATTCTTTATCGAGTGA
GAGCCTCTGTTCAAGGACGCTTCTTTTTTTGTTGCAACGTGCACATCTCTTCATCTTTCC
GCGCCTTTGTGACCTCGTGATTTGGGGTACATGGAAAATGGGCGTAGCAAGTCTCAGCTA
GATAACTAACCGTAATAAAAGGGCTTTTCTGCGAGCAATGTAAGAGAAGGATAACCAGGC
AGGTTGCAAGAAAGATAATCGTTTTGATAGATCAGTTTATCGATATTGATCGTTAGTGCC
GATCGATAAGAAGTGCGGAAACGTTAGACTCACCTCTGTTGCTCCATCATGATGATGGGG
CTGTTGGCCCTCGAATCTATCTGTCTATTAGCATCGGCATGACAAACACTATTTGTTTCC
ACAACAAAAGACAATAGAAAAGTACATATGTACAAAAAGTGTGATTTATTCTGTCACTTC
AGTACTTCCTTTCGCCTAAGTTTGCCCGTAATAATTCCCCGTGCAGTACTATTGTTGCGA
CATAACAACATGAATTACATGGTAATAATAGATGTTTTCCTCTGCTGATTCCTGTAAAGA
TCATGACTCCATACGACATCATTTTTAATATTATACAGTTCAAAAAATCTACATGTGTCA
CAAATAATTTTACATTTGATAATGTATAGTTGTCACATGACAAGTTGATTATCATTCTGT
GTAGACAAGGAGAACTGTT
>CP173438.1:3943312-3944110 Escherichia coli strain 98889 chromosome, complete genome
ATTGAGCTACGATTTTCTTTCGTTGTCATCTTTGAGGCGTCTGATCGTGATAATCCTTCT
TTCCCTGATTTCCTCATCGATATCGAATAAGCACTCGTCGCAGAATTCTTTATCGAGTGA
GAGCCTCTGTTCAAGGACGCTTCTTTTTTTGTTGCAACGTGCACATCTCTTCATCTTTCC
GCGCCTTTGTGACCTCGTGATTTGGGGTACATGGAAAATGGGCGTAGCAAGTCTCAGCTA
GATAACTAACCGTAATAAAAGGGCTTTTCTGCGAGCAATGTAAGAGAAGGATAACCAGGC
AGGTTGCAAGAAAGATAATCGTTTTGATAGATCAGTTTATCGATATTGATCGTTAGTGCC
GATCGATAAGAAGTGCGGAAACGTTAGACTCACCTCTGTTGCTCCATCATGATGATGGGG
CTGTTGGCCCTCGAATCTATCTGTCTATTAGCATCGGCATGACAAACACTATTTGTTTCC
ACAACAAAAGACAATAGAAAAGTACATATGTACAAAAAGTGTGATTTATTCTGTCACTTC
AGTACTTCCTTTCGCCTAAGTTTGCCCGTAATAATTCCCCGTGCAGTACTATTGTTGCGA
CATAACAACATGAATTACATGGTAATAATAGATGTTTTCCTCTGCTGATTCCTGTAAAGA
TCATGACTCCATACGACATCATTTTTAATATTATACAGTTCAAAAAATCTACATGTGTCA
CAAATAATTTTACATTTGATAATGTATAGTTGTCACATGACAAGTTGATTATCATTCTGT
GTAGACAAGGAGAACTGTT
>CP147611.1:4216883-4217681 Escherichia coli strain GN06758 chromosome, complete genome
ATTGAGCTACGATTTTCTTTCGTTGTCATCTTTGAGGCGTCTGATCGTGATAATCCTTCT
TTCCCTGATTTCCTCATCGATATCGAATAAGCACTCGTCGCAGAATTCTTTATCGAGTGA
GAGCCTCTGTTCAAGGACGCTTCTTTTTTTGTTGCAACGTGCACATCTCTTCATCTTTCC
GCGCCTTTGTGACCTCGTGATTTGGGGTACATGGAAAATGGGCGTAGCAAGTCTCAGCTA
GATAACTAACCGTAATAAAAGGGCTTTTCTGCGAGCAATGTAAGAGAAGGATAACCAGGC
AGGTTGCAAGAAAGATAATCGTTTTGATAGATCAGTTTATCGATATTGATCGTTAGTGCC
GATCGATAAGAAGTGCGGAAACGTTAGACTCACCTCTGTTGCTCCATCATGATGATGGGG
CTGTTGGCCCTCGAATCTATCTGTCTATTAGCATCGGCATGACAAACACTATTTGTTTCC
ACAACAAAAGACAATAGAAAAGTACATATGTACAAAAAGTGTGATTTATTCTGTCACTTC
AGTACTTCCTTTCGCCTAAGTTTGCCCGTAATAATTCCCCGTGCAGTACTATTGTTGCGA
CATAACAACATGAATTACATGGTAATAATAGATGTTTTCCTCTGCTGATTCCTGTAAAGA
TCATGACTCCATACGACATCATTTTTAATATTATACAGTTCAAAAAATCTACATGTGTCA
CAAATAATTTTACATTTGATAATGTATAGTTGTCACATGACAAGTTGATTATCATTCTGT
GTAGACAAGGAGAACTGTT
>CP133394.1:4028393-4029191 Escherichia coli strain 132 chromosome
ATTGAGCTACGATTTTCTTTCGTTGTCATCTTTGAGGCGTCTGATCGTGATAATCCTTCT
TTCCCTGATTTCCTCATCGATATCGAATAAGCACTCGTCGCAGAATTCTTTATCGAGTGA
GAGCCTCTGTTCAAGGACGCTTCTTTTTTTGTTGCAACGTGCACATCTCTTCATCTTTCC
GCGCCTTTGTGACCTCGTGATTTGGGGTACATGGAAAATGGGCGTAGCAAGTCTCAGCTA
GATAACTAACCGTAATAAAAGGGCTTTTCTGCGAGCAATGTAAGAGAAGGATAACCAGGC
AGGTTGCAAGAAAGATAATCGTTTTGATAGATCAGTTTATCGATATTGATCGTTAGTGCC
GATCGATAAGAAGTGCGGAAACGTTAGACTCACCTCTGTTGCTCCATCATGATGATGGGG
CTGTTGGCCCTCGAATCTATCTGTCTATTAGCATCGGCATGACAAACACTATTTGTTTCC
ACAACAAAAGACAATAGAAAAGTACATATGTACAAAAAGTGTGATTTATTCTGTCACTTC
AGTACTTCCTTTCGCCTAAGTTTGCCCGTAATAATTCCCCGTGCAGTACTATTGTTGCGA
CATAACAACATGAATTACATGGTAATAATAGATGTTTTCCTCTGCTGATTCCTGTAAAGA
TCATGACTCCATACGACATCATTTTTAATATTATACAGTTCAAAAAATCTACATGTGTCA
CAAATAATTTTACATTTGATAATGTATAGTTGTCACATGACAAGTTGATTATCATTCTGT
GTAGACAAGGAGAACTGTT
>CP050214.1:5426606-5427404 Escherichia coli strain RM-069-CS chromosome
ATTGAGCTACGATTTTCTTTCGTTGTCATCTTTGAGGCGTCTGATCGTGATAATCCTTCT
TTCCCTGATTTCCTCATCGATATCGAATAAGCACTCGTCGCAGAATTCTTTATCGAGTGA
GAGCCTCTGTTCAAGGACGCTTCTTTTTTTGTTGCAACGTGCACATCTCTTCATCTTTCC
GCGCCTTTGTGACCTCGTGATTTGGGGTACATGGAAAATGGGCGTAGCAAGTCTCAGCTA
GATAACTAACCGTAATAAAAGGGCTTTTCTGCGAGCAATGTAAGAGAAGGATAACCAGGC
AGGTTGCAAGAAAGATAATCGTTTTGATAGATCAGTTTATCGATATTGATCGTTAGTGCC
GATCGATAAGAAGTGCGGAAACGTTAGACTCACCTCTGTTGCTCCATCATGATGATGGGG
CTGTTGGCCCTCGAATCTATCTGTCTATTAGCATCGGCATGACAAACACTATTTGTTTCC
ACAACAAAAGACAATAGAAAAGTACATATGTACAAAAAGTGTGATTTATTCTGTCACTTC
AGTACTTCCTTTCGCCTAAGTTTGCCCGTAATAATTCCCCGTGCAGTACTATTGTTGCGA
CATAACAACATGAATTACATGGTAATAATAGATGTTTTCCTCTGCTGATTCCTGTAAAGA
TCATGACTCCATACGACATCATTTTTAATATTATACAGTTCAAAAAATCTACATGTGTCA
CAAATAATTTTACATTTGATAATGTATAGTTGTCACATGACAAGTTGATTATCATTCTGT
GTAGACAAGGAGAACTGTT
>CP124502.1:875320-876118 Escherichia coli strain AVS0970 chromosome, complete genome
ATTGAGCTACGATTTTCTTTCGTTGTCATCTTTGAGGCGTCTGATCGTGATAATCCTTCT
TTCCCTGATTTCCTCATCGATATCGAATAAGCACTCGTCGCAGAATTCTTTATCGAGTGA
GAGCCTCTGTTCAAGGACGCTTCTTTTTTTGTTGCAACGTGCACATCTCTTCATCTTTCC
GCGCCTTTGTGACCTCGTGATTTGGGGTACATGGAAAATGGGCGTAGCAAGTCTCAGCTA
GATAACTAACCGTAATAAAAGGGCTTTTCTGCGAGCAATGTAAGAGAAGGATAACCAGGC
AGGTTGCAAGAAAGATAATCGTTTTGATAGATCAGTTTATCGATATTGATCGTTAGTGCC
GATCGATAAGAAGTGCGGAAACGTTAGACTCACCTCTGTTGCTCCATCATGATGATGGGG
CTGTTGGCCCTCGAATCTATCTGTCTATTAGCATCGGCATGACAAACACTATTTGTTTCC
ACAACAAAAGACAATAGAAAAGTACATATGTACAAAAAGTGTGATTTATTCTGTCACTTC
AGTACTTCCTTTCGCCTAAGTTTGCCCGTAATAATTCCCCGTGCAGTACTATTGTTGCGA
CATAACAACATGAATTACATGGTAATAATAGATGTTTTCCTCTGCTGATTCCTGTAAAGA
TCATGACTCCATACGACATCATTTTTAATATTATACAGTTCAAAAAATCTACATGTGTCA
CAAATAATTTTACATTTGATAATGTATAGTTGTCACATGACAAGTTGATTATCATTCTGT
GTAGACAAGGAGAACTGTT
>CP183105.1:1356574-1357372 Escherichia coli strain 463 chromosome, complete genome
ATTGAGCTACGATTTTCTTTCGTTGTCATCTTTGAGGCGTCTGATCGTGATAATCCTTCT
TTCCCTGATTTCCTCATCGATATCGAATAAGCACTCGTCGCAGAATTCTTTATCGAGTGA
GAGCCTCTGTTCAAGGACGCTTCTTTTTTTGTTGCAACGTGCACATCTCTTCATCTTTCC
GCGCCTTTGTGACCTCGTGATTTGGGGTACATGGAAAATGGGCGTAGCAAGTCTCAGCTA
GATAACTAACCGTAATAAAAGGGCTTTTCTGCGAGCAATGTAAGAGAAGGATAACCAGGC
AGGTTGCAAGAAAGATAATCGTTTTGATAGATCAGTTTATCGATATTGATCGTTAGTGCC
GATCGATAAGAAGTGCGGAAACGTTAGACTCACCTCTGTTGCTCCATCATGATGATGGGG
CTGTTGGCCCTCGAATCTATCTGTCTATTAGCATCGGCATGACAAACACTATTTGTTTCC
ACAACAAAAGACAATAGAAAAGTACATATGTACAAAAAGTGTGATTTATTCTGTCACTTC
AGTACTTCCTTTCGCCTAAGTTTGCCCGTAATAATTCCCCGTGCAGTACTATTGTTGCGA
CATAACAACATGAATTACATGGTAATAATAGATGTTTTCCTCTGCTGATTCCTGTAAAGA
TCATGACTCCATACGACATCATTTTTAATATTATACAGTTCAAAAAATCTACATGTGTCA
CAAATAATTTTACATTTGATAATGTATAGTTGTCACATGACAAGTTGATTATCATTCTGT
GTAGACAAGGAGAACTGTT
>CP181568.1:4505475-4506273 Escherichia coli strain A29259 chromosome, complete genome
ATTGAGCTACGATTTTCTTTCGTTGTCATCTTTGAGGCGTCTGATCGTGATAATCCTTCT
TTCCCTGATTTCCTCATCGATATCGAATAAGCACTCGTCGCAGAATTCTTTATCGAGTGA
GAGCCTCTGTTCAAGGACGCTTCTTTTTTTGTTGCAACGTGCACATCTCTTCATCTTTCC
GCGCCTTTGTGACCTCGTGATTTGGGGTACATGGAAAATGGGCGTAGCAAGTCTCAGCTA
GATAACTAACCGTAATAAAAGGGCTTTTCTGCGAGCAATGTAAGAGAAGGATAACCAGGC
AGGTTGCAAGAAAGATAATCGTTTTGATAGATCAGTTTATCGATATTGATCGTTAGTGCC
GATCGATAAGAAGTGCGGAAACGTTAGACTCACCTCTGTTGCTCCATCATGATGATGGGG
CTGTTGGCCCTCGAATCTATCTGTCTATTAGCATCGGCATGACAAACACTATTTGTTTCC
ACAACAAAAGACAATAGAAAAGTACATATGTACAAAAAGTGTGATTTATTCTGTCACTTC
AGTACTTCCTTTCGCCTAAGTTTGCCCGTAATAATTCCCCGTGCAGTACTATTGTTGCGA
CATAACAACATGAATTACATGGTAATAATAGATGTTTTCCTCTGCTGATTCCTGTAAAGA
TCATGACTCCATACGACATCATTTTTAATATTATACAGTTCAAAAAATCTACATGTGTCA
CAAATAATTTTACATTTGATAATGTATAGTTGTCACATGACAAGTTGATTATCATTCTGT
GTAGACAAGGAGAACTGTT
>AP026788.1:4353951-4354749 Escherichia coli IPCEC42 DNA, complete genome
ATTGAGCTACGATTTTCTTTCGTTGTCATCTTTGAGGCGTCTGATCGTGATAATCCTTCT
TTCCCTGATTTCCTCATCGATATCGAATAAGCACTCGTCGCAGAATTCTTTATCGAGTGA
GAGCCTCTGTTCAAGGACGCTTCTTTTTTTGTTGCAACGTGCACATCTCTTCATCTTTCC
GCGCCTTTGTGACCTCGTGATTTGGGGTACATGGAAAATGGGCGTAGCAAGTCTCAGCTA
GATAACTAACCGTAATAAAAGGGCTTTTCTGCGAGCAATGTAAGAGAAGGATAACCAGGC
AGGTTGCAAGAAAGATAATCGTTTTGATAGATCAGTTTATCGATATTGATCGTTAGTGCC
GATCGATAAGAAGTGCGGAAACGTTAGACTCACCTCTGTTGCTCCATCATGATGATGGGG
CTGTTGGCCCTCGAATCTATCTGTCTATTAGCATCGGCATGACAAACACTATTTGTTTCC
ACAACAAAAGACAATAGAAAAGTACATATGTACAAAAAGTGTGATTTATTCTGTCACTTC
AGTACTTCCTTTCGCCTAAGTTTGCCCGTAATAATTCCCCGTGCAGTACTATTGTTGCGA
CATAACAACATGAATTACATGGTAATAATAGATGTTTTCCTCTGCTGATTCCTGTAAAGA
TCATGACTCCATACGACATCATTTTTAATATTATACAGTTCAAAAAATCTACATGTGTCA
CAAATAATTTTACATTTGATAATGTATAGTTGTCACATGACAAGTTGATTATCATTCTGT
GTAGACAAGGAGAACTGTT
>CP050205.1:5895112-5895910 Escherichia coli strain RH-048-CS chromosome
ATTGAGCTACGATTTTCTTTCGTTGTCATCTTTGAGGCGTCTGATCGTGATAATCCTTCT
TTCCCTGATTTCCTCATCGATATCGAATAAGCACTCGTCGCAGAATTCTTTATCGAGTGA
GAGCCTCTGTTCAAGGACGCTTCTTTTTTTGTTGCAACGTGCACATCTCTTCATCTTTCC
GCGCCTTTGTGACCTCGTGATTTGGGGTACATGGAAAATGGGCGTAGCAAGTCTCAGCTA
GATAACTAACCGTAATAAAAGGGCTTTTCTGCGAGCAATGTAAGAGAAGGATAACCAGGC
AGGTTGCAAGAAAGATAATCGTTTTGATAGATCAGTTTATCGATATTGATCGTTAGTGCC
GATCGATAAGAAGTGCGGAAACGTTAGACTCACCTCTGTTGCTCCATCATGATGATGGGG
CTGTTGGCCCTCGAATCTATCTGTCTATTAGCATCGGCATGACAAACACTATTTGTTTCC
ACAACAAAAGACAATAGAAAAGTACATATGTACAAAAAGTGTGATTTATTCTGTCACTTC
AGTACTTCCTTTCGCCTAAGTTTGCCCGTAATAATTCCCCGTGCAGTACTATTGTTGCGA
CATAACAACATGAATTACATGGTAATAATAGATGTTTTCCTCTGCTGATTCCTGTAAAGA
TCATGACTCCATACGACATCATTTTTAATATTATACAGTTCAAAAAATCTACATGTGTCA
CAAATAATTTTACATTTGATAATGTATAGTTGTCACATGACAAGTTGATTATCATTCTGT
GTAGACAAGGAGAACTGTT
>OZ038714.1:4210300-4211098 Escherichia coli isolate 30348_1#4 genome assembly, chromosome: 1
ATTGAGCTACGATTTTCTTTCGTTGTCATCTTTGAGGCGTCTGATCGTGATAATCCTTCT
TTCCCTGATTTCCTCATCGATATCGAATAAGCACTCGTCGCAGAATTCTTTATCGAGTGA
GAGCCTCTGTTCAAGGACGCTTCTTTTTTTGTTGCAACGTGCACATCTCTTCATCTTTCC
GCGCCTTTGTGACCTCGTGATTTGGGGTACATGGAAAATGGGCGTAGCAAGTCTCAGCTA
GATAACTAACCGTAATAAAAGGGCTTTTCTGCGAGCAATGTAAGAGAAGGATAACCAGGC
AGGTTGCAAGAAAGATAATCGTTTTGATAGATCAGTTTATCGATATTGATCGTTAGTGCC
GATCGATAAGAAGTGCGGAAACGTTAGACTCACCTCTGTTGCTCCATCATGATGATGGGG
CTGTTGGCCCTCGAATCTATCTGTCTATTAGCATCGGCATGACAAACACTATTTGTTTCC
ACAACAAAAGACAATAGAAAAGTACATATGTACAAAAAGTGTGATTTATTCTGTCACTTC
AGTACTTCCTTTCGCCTAAGTTTGCCCGTAATAATTCCCCGTGCAGTACTATTGTTGCGA
CATAACAACATGAATTACATGGTAATAATAGATGTTTTCCTCTGCTGATTCCTGTAAAGA
TCATGACTCCATACGACATCATTTTTAATATTATACAGTTCAAAAAATCTACATGTGTCA
CAAATAATTTTACATTTGATAATGTATAGTTGTCACATGACAAGTTGATTATCATTCTGT
GTAGACAAGGAGAACTGTT
>CP124492.1:4134115-4134913 Escherichia coli strain AVS0225 chromosome, complete genome
ATTGAGCTACGATTTTCTTTCGTTGTCATCTTTGAGGCGTCTGATCGTGATAATCCTTCT
TTCCCTGATTTCCTCATCGATATCGAATAAGCACTCGTCGCAGAATTCTTTATCGAGTGA
GAGCCTCTGTTCAAGGACGCTTCTTTTTTTGTTGCAACGTGCACATCTCTTCATCTTTCC
GCGCCTTTGTGACCTCGTGATTTGGGGTACATGGAAAATGGGCGTAGCAAGTCTCAGCTA
GATAACTAACCGTAATAAAAGGGCTTTTCTGCGAGCAATGTAAGAGAAGGATAACCAGGC
AGGTTGCAAGAAAGATAATCGTTTTGATAGATCAGTTTATCGATATTGATCGTTAGTGCC
GATCGATAAGAAGTGCGGAAACGTTAGACTCACCTCTGTTGCTCCATCATGATGATGGGG
CTGTTGGCCCTCGAATCTATCTGTCTATTAGCATCGGCATGACAAACACTATTTGTTTCC
ACAACAAAAGACAATAGAAAAGTACATATGTACAAAAAGTGTGATTTATTCTGTCACTTC
AGTACTTCCTTTCGCCTAAGTTTGCCCGTAATAATTCCCCGTGCAGTACTATTGTTGCGA
CATAACAACATGAATTACATGGTAATAATAGATGTTTTCCTCTGCTGATTCCTGTAAAGA
TCATGACTCCATACGACATCATTTTTAATATTATACAGTTCAAAAAATCTACATGTGTCA
CAAATAATTTTACATTTGATAATGTATAGTTGTCACATGACAAGTTGATTATCATTCTGT
GTAGACAAGGAGAACTGTT
>CP080120.1:4572733-4573531 Escherichia coli strain M24 chromosome, complete genome
ATTGAGCTACGATTTTCTTTCGTTGTCATCTTTGAGGCGTCTGATCGTGATAATCCTTCT
TTCCCTGATTTCCTCATCGATATCGAATAAGCACTCGTCGCAGAATTCTTTATCGAGTGA
GAGCCTCTGTTCAAGGACGCTTCTTTTTTTGTTGCAACGTGCACATCTCTTCATCTTTCC
GCGCCTTTGTGACCTCGTGATTTGGGGTACATGGAAAATGGGCGTAGCAAGTCTCAGCTA
GATAACTAACCGTAATAAAAGGGCTTTTCTGCGAGCAATGTAAGAGAAGGATAACCAGGC
AGGTTGCAAGAAAGATAATCGTTTTGATAGATCAGTTTATCGATATTGATCGTTAGTGCC
GATCGATAAGAAGTGCGGAAACGTTAGACTCACCTCTGTTGCTCCATCATGATGATGGGG
CTGTTGGCCCTCGAATCTATCTGTCTATTAGCATCGGCATGACAAACACTATTTGTTTCC
ACAACAAAAGACAATAGAAAAGTACATATGTACAAAAAGTGTGATTTATTCTGTCACTTC
AGTACTTCCTTTCGCCTAAGTTTGCCCGTAATAATTCCCCGTGCAGTACTATTGTTGCGA
CATAACAACATGAATTACATGGTAATAATAGATGTTTTCCTCTGCTGATTCCTGTAAAGA
TCATGACTCCATACGACATCATTTTTAATATTATACAGTTCAAAAAATCTACATGTGTCA
CAAATAATTTTACATTTGATAATGTATAGTTGTCACATGACAAGTTGATTATCATTCTGT
GTAGACAAGGAGAACTGTT
>CP124353.1:3701341-3702139 Escherichia coli strain AVS0226 chromosome, complete genome
ATTGAGCTACGATTTTCTTTCGTTGTCATCTTTGAGGCGTCTGATCGTGATAATCCTTCT
TTCCCTGATTTCCTCATCGATATCGAATAAGCACTCGTCGCAGAATTCTTTATCGAGTGA
GAGCCTCTGTTCAAGGACGCTTCTTTTTTTGTTGCAACGTGCACATCTCTTCATCTTTCC
GCGCCTTTGTGACCTCGTGATTTGGGGTACATGGAAAATGGGCGTAGCAAGTCTCAGCTA
GATAACTAACCGTAATAAAAGGGCTTTTCTGCGAGCAATGTAAGAGAAGGATAACCAGGC
AGGTTGCAAGAAAGATAATCGTTTTGATAGATCAGTTTATCGATATTGATCGTTAGTGCC
GATCGATAAGAAGTGCGGAAACGTTAGACTCACCTCTGTTGCTCCATCATGATGATGGGG
CTGTTGGCCCTCGAATCTATCTGTCTATTAGCATCGGCATGACAAACACTATTTGTTTCC
ACAACAAAAGACAATAGAAAAGTACATATGTACAAAAAGTGTGATTTATTCTGTCACTTC
AGTACTTCCTTTCGCCTAAGTTTGCCCGTAATAATTCCCCGTGCAGTACTATTGTTGCGA
CATAACAACATGAATTACATGGTAATAATAGATGTTTTCCTCTGCTGATTCCTGTAAAGA
TCATGACTCCATACGACATCATTTTTAATATTATACAGTTCAAAAAATCTACATGTGTCA
CAAATAATTTTACATTTGATAATGTATAGTTGTCACATGACAAGTTGATTATCATTCTGT
GTAGACAAGGAGAACTGTT
>CP107137.1:3671971-3672769 Escherichia coli strain S5 chromosome, complete genome
ATTGAGCTACGATTTTCTTTCGTTGTCATCTTTGAGGCGTCTGATCGTGATAATCCTTCT
TTCCCTGATTTCCTCATCGATATCGAATAAGCACTCGTCGCAGAATTCTTTATCGAGTGA
GAGCCTCTGTTCAAGGACGCTTCTTTTTTTGTTGCAACGTGCACATCTCTTCATCTTTCC
GCGCCTTTGTGACCTCGTGATTTGGGGTACATGGAAAATGGGCGTAGCAAGTCTCAGCTA
GATAACTAACCGTAATAAAAGGGCTTTTCTGCGAGCAATGTAAGAGAAGGATAACCAGGC
AGGTTGCAAGAAAGATAATCGTTTTGATAGATCAGTTTATCGATATTGATCGTTAGTGCC
GATCGATAAGAAGTGCGGAAACGTTAGACTCACCTCTGTTGCTCCATCATGATGATGGGG
CTGTTGGCCCTCGAATCTATCTGTCTATTAGCATCGGCATGACAAACACTATTTGTTTCC
ACAACAAAAGACAATAGAAAAGTACATATGTACAAAAAGTGTGATTTATTCTGTCACTTC
AGTACTTCCTTTCGCCTAAGTTTGCCCGTAATAATTCCCCGTGCAGTACTATTGTTGCGA
CATAACAACATGAATTACATGGTAATAATAGATGTTTTCCTCTGCTGATTCCTGTAAAGA
TCATGACTCCATACGACATCATTTTTAATATTATACAGTTCAAAAAATCTACATGTGTCA
CAAATAATTTTACATTTGATAATGTATAGTTGTCACATGACAAGTTGATTATCATTCTGT
GTAGACAAGGAGAACTGTT
>OZ040015.1:4141075-4141873 Escherichia coli isolate 30224_1#291 genome assembly, chromosome: 1
ATTGAGCTACGATTTTCTTTCGTTGTCATCTTTGAGGCGTCTGATCGTGATAATCCTTCT
TTCCCTGATTTCCTCATCGATATCGAATAAGCACTCGTCGCAGAATTCTTTATCGAGTGA
GAGCCTCTGTTCAAGGACGCTTCTTTTTTTGTTGCAACGTGCACATCTCTTCATCTTTCC
GCGCCTTTGTGACCTCGTGATTTGGGGTACATGGAAAATGGGCGTAGCAAGTCTCAGCTA
GATAACTAACCGTAATAAAAGGGCTTTTCTGCGAGCAATGTAAGAGAAGGATAACCAGGC
AGGTTGCAAGAAAGATAATCGTTTTGATAGATCAGTTTATCGATATTGATCGTTAGTGCC
GATCGATAAGAAGTGCGGAAACGTTAGACTCACCTCTGTTGCTCCATCATGATGATGGGG
CTGTTGGCCCTCGAATCTATCTGTCTATTAGCATCGGCATGACAAACACTATTTGTTTCC
ACAACAAAAGACAATAGAAAAGTACATATGTACAAAAAGTGTGATTTATTCTGTCACTTC
AGTACTTCCTTTCGCCTAAGTTTGCCCGTAATAATTCCCCGTGCAGTACTATTGTTGCGA
CATAACAACATGAATTACATGGTAATAATAGATGTTTTCCTCTGCTGATTCCTGTAAAGA
TCATGACTCCATACGACATCATTTTTAATATTATACAGTTCAAAAAATCTACATGTGTCA
CAAATAATTTTACATTTGATAATGTATAGTTGTCACATGACAAGTTGATTATCATTCTGT
GTAGACAAGGAGAACTGTT
>OZ039933.1:4205341-4206139 Escherichia coli isolate 30345_1#118 genome assembly, chromosome: 1
ATTGAGCTACGATTTTCTTTCGTTGTCATCTTTGAGGCGTCTGATCGTGATAATCCTTCT
TTCCCTGATTTCCTCATCGATATCGAATAAGCACTCGTCGCAGAATTCTTTATCGAGTGA
GAGCCTCTGTTCAAGGACGCTTCTTTTTTTGTTGCAACGTGCACATCTCTTCATCTTTCC
GCGCCTTTGTGACCTCGTGATTTGGGGTACATGGAAAATGGGCGTAGCAAGTCTCAGCTA
GATAACTAACCGTAATAAAAGGGCTTTTCTGCGAGCAATGTAAGAGAAGGATAACCAGGC
AGGTTGCAAGAAAGATAATCGTTTTGATAGATCAGTTTATCGATATTGATCGTTAGTGCC
GATCGATAAGAAGTGCGGAAACGTTAGACTCACCTCTGTTGCTCCATCATGATGATGGGG
CTGTTGGCCCTCGAATCTATCTGTCTATTAGCATCGGCATGACAAACACTATTTGTTTCC
ACAACAAAAGACAATAGAAAAGTACATATGTACAAAAAGTGTGATTTATTCTGTCACTTC
AGTACTTCCTTTCGCCTAAGTTTGCCCGTAATAATTCCCCGTGCAGTACTATTGTTGCGA
CATAACAACATGAATTACATGGTAATAATAGATGTTTTCCTCTGCTGATTCCTGTAAAGA
TCATGACTCCATACGACATCATTTTTAATATTATACAGTTCAAAAAATCTACATGTGTCA
CAAATAATTTTACATTTGATAATGTATAGTTGTCACATGACAAGTTGATTATCATTCTGT
GTAGACAAGGAGAACTGTT
>CP164913.1:4194860-4195658 Escherichia coli strain OXEC-294 chromosome, complete genome
ATTGAGCTACGATTTTCTTTCGTTGTCATCTTTGAGGCGTCTGATCGTGATAATCCTTCT
TTCCCTGATTTCCTCATCGATATCGAATAAGCACTCGTCGCAGAATTCTTTATCGAGTGA
GAGCCTCTGTTCAAGGACGCTTCTTTTTTTGTTGCAACGTGCACATCTCTTCATCTTTCC
GCGCCTTTGTGACCTCGTGATTTGGGGTACATGGAAAATGGGCGTAGCAAGTCTCAGCTA
GATAACTAACCGTAATAAAAGGGCTTTTCTGCGAGCAATGTAAGAGAAGGATAACCAGGC
AGGTTGCAAGAAAGATAATCGTTTTGATAGATCAGTTTATCGATATTGATCGTTAGTGCC
GATCGATAAGAAGTGCGGAAACGTTAGACTCACCTCTGTTGCTCCATCATGATGATGGGG
CTGTTGGCCCTCGAATCTATCTGTCTATTAGCATCGGCATGACAAACACTATTTGTTTCC
ACAACAAAAGACAATAGAAAAGTACATATGTACAAAAAGTGTGATTTATTCTGTCACTTC
AGTACTTCCTTTCGCCTAAGTTTGCCCGTAATAATTCCCCGTGCAGTACTATTGTTGCGA
CATAACAACATGAATTACATGGTAATAATAGATGTTTTCCTCTGCTGATTCCTGTAAAGA
TCATGACTCCATACGACATCATTTTTAATATTATACAGTTCAAAAAATCTACATGTGTCA
CAAATAATTTTACATTTGATAATGTATAGTTGTCACATGACAAGTTGATTATCATTCTGT
GTAGACAAGGAGAACTGTT
>CP082949.1:3373743-3374541 Escherichia coli Nissle 1917 chromosome
ATTGAGCTACGATTTTCTTTCGTTGTCATCTTTGAGGCGTCTGATCGTGATAATCCTTCT
TTCCCTGATTTCCTCATCGATATCGAATAAGCACTCGTCGCAGAATTCTTTATCGAGTGA
GAGCCTCTGTTCAAGGACGCTTCTTTTTTTGTTGCAACGTGCACATCTCTTCATCTTTCC
GCGCCTTTGTGACCTCGTGATTTGGGGTACATGGAAAATGGGCGTAGCAAGTCTCAGCTA
GATAACTAACCGTAATAAAAGGGCTTTTCTGCGAGCAATGTAAGAGAAGGATAACCAGGC
AGGTTGCAAGAAAGATAATCGTTTTGATAGATCAGTTTATCGATATTGATCGTTAGTGCC
GATCGATAAGAAGTGCGGAAACGTTAGACTCACCTCTGTTGCTCCATCATGATGATGGGG
CTGTTGGCCCTCGAATCTATCTGTCTATTAGCATCGGCATGACAAACACTATTTGTTTCC
ACAACAAAAGACAATAGAAAAGTACATATGTACAAAAAGTGTGATTTATTCTGTCACTTC
AGTACTTCCTTTCGCCTAAGTTTGCCCGTAATAATTCCCCGTGCAGTACTATTGTTGCGA
CATAACAACATGAATTACATGGTAATAATAGATGTTTTCCTCTGCTGATTCCTGTAAAGA
TCATGACTCCATACGACATCATTTTTAATATTATACAGTTCAAAAAATCTACATGTGTCA
CAAATAATTTTACATTTGATAATGTATAGTTGTCACATGACAAGTTGATTATCATTCTGT
GTAGACAAGGAGAACTGTT
>OZ040586.1:4242906-4243704 Escherichia coli isolate 30859_5#131 genome assembly, chromosome: 1
ATTGAGCTACGATTTTCTTTCGTTGTCATCTTTGAGGCGTCTGATCGTGATAATCCTTCT
TTCCCTGATTTCCTCATCGATATCGAATAAGCACTCGTCGCAGAATTCTTTATCGAGTGA
GAGCCTCTGTTCAAGGACGCTTCTTTTTTTGTTGCAACGTGCACATCTCTTCATCTTTCC
GCGCCTTTGTGACCTCGTGATTTGGGGTACATGGAAAATGGGCGTAGCAAGTCTCAGCTA
GATAACTAACCGTAATAAAAGGGCTTTTCTGCGAGCAATGTAAGAGAAGGATAACCAGGC
AGGTTGCAAGAAAGATAATCGTTTTGATAGATCAGTTTATCGATATTGATCGTTAGTGCC
GATCGATAAGAAGTGCGGAAACGTTAGACTCACCTCTGTTGCTCCATCATGATGATGGGG
CTGTTGGCCCTCGAATCTATCTGTCTATTAGCATCGGCATGACAAACACTATTTGTTTCC
ACAACAAAAGACAATAGAAAAGTACATATGTACAAAAAGTGTGATTTATTCTGTCACTTC
AGTACTTCCTTTCGCCTAAGTTTGCCCGTAATAATTCCCCGTGCAGTACTATTGTTGCGA
CATAACAACATGAATTACATGGTAATAATAGATGTTTTCCTCTGCTGATTCCTGTAAAGA
TCATGACTCCATACGACATCATTTTTAATATTATACAGTTCAAAAAATCTACATGTGTCA
CAAATAATTTTACATTTGATAATGTATAGTTGTCACATGACAAGTTGATTATCATTCTGT
GTAGACAAGGAGAACTGTT
>OZ038725.1:4161145-4161943 Escherichia coli isolate 30348_2#47 genome assembly, chromosome: 1
ATTGAGCTACGATTTTCTTTCGTTGTCATCTTTGAGGCGTCTGATCGTGATAATCCTTCT
TTCCCTGATTTCCTCATCGATATCGAATAAGCACTCGTCGCAGAATTCTTTATCGAGTGA
GAGCCTCTGTTCAAGGACGCTTCTTTTTTTGTTGCAACGTGCACATCTCTTCATCTTTCC
GCGCCTTTGTGACCTCGTGATTTGGGGTACATGGAAAATGGGCGTAGCAAGTCTCAGCTA
GATAACTAACCGTAATAAAAGGGCTTTTCTGCGAGCAATGTAAGAGAAGGATAACCAGGC
AGGTTGCAAGAAAGATAATCGTTTTGATAGATCAGTTTATCGATATTGATCGTTAGTGCC
GATCGATAAGAAGTGCGGAAACGTTAGACTCACCTCTGTTGCTCCATCATGATGATGGGG
CTGTTGGCCCTCGAATCTATCTGTCTATTAGCATCGGCATGACAAACACTATTTGTTTCC
ACAACAAAAGACAATAGAAAAGTACATATGTACAAAAAGTGTGATTTATTCTGTCACTTC
AGTACTTCCTTTCGCCTAAGTTTGCCCGTAATAATTCCCCGTGCAGTACTATTGTTGCGA
CATAACAACATGAATTACATGGTAATAATAGATGTTTTCCTCTGCTGATTCCTGTAAAGA
TCATGACTCCATACGACATCATTTTTAATATTATACAGTTCAAAAAATCTACATGTGTCA
CAAATAATTTTACATTTGATAATGTATAGTTGTCACATGACAAGTTGATTATCATTCTGT
GTAGACAAGGAGAACTGTT
>CP124324.1:4213711-4214509 Escherichia coli strain AVS0536 chromosome, complete genome
ATTGAGCTACGATTTTCTTTCGTTGTCATCTTTGAGGCGTCTGATCGTGATAATCCTTCT
TTCCCTGATTTCCTCATCGATATCGAATAAGCACTCGTCGCAGAATTCTTTATCGAGTGA
GAGCCTCTGTTCAAGGACGCTTCTTTTTTTGTTGCAACGTGCACATCTCTTCATCTTTCC
GCGCCTTTGTGACCTCGTGATTTGGGGTACATGGAAAATGGGCGTAGCAAGTCTCAGCTA
GATAACTAACCGTAATAAAAGGGCTTTTCTGCGAGCAATGTAAGAGAAGGATAACCAGGC
AGGTTGCAAGAAAGATAATCGTTTTGATAGATCAGTTTATCGATATTGATCGTTAGTGCC
GATCGATAAGAAGTGCGGAAACGTTAGACTCACCTCTGTTGCTCCATCATGATGATGGGG
CTGTTGGCCCTCGAATCTATCTGTCTATTAGCATCGGCATGACAAACACTATTTGTTTCC
ACAACAAAAGACAATAGAAAAGTACATATGTACAAAAAGTGTGATTTATTCTGTCACTTC
AGTACTTCCTTTCGCCTAAGTTTGCCCGTAATAATTCCCCGTGCAGTACTATTGTTGCGA
CATAACAACATGAATTACATGGTAATAATAGATGTTTTCCTCTGCTGATTCCTGTAAAGA
TCATGACTCCATACGACATCATTTTTAATATTATACAGTTCAAAAAATCTACATGTGTCA
CAAATAATTTTACATTTGATAATGTATAGTTGTCACATGACAAGTTGATTATCATTCTGT
GTAGACAAGGAGAACTGTT
>CP007442.1:4763754-4764552 Escherichia coli ACN001, complete genome
ATTGAGCTACGATTTTCTTTCGTTGTCATCTTTGAGGCGTCTGATCGTGATAATCCTTCT
TTCCCTGATTTCCTCATCGATATCGAATAAGCACTCGTCGCAGAATTCTTTATCGAGTGA
GAGCCTCTGTTCAAGGACGCTTCTTTTTTTGTTGCAACGTGCACATCTCTTCATCTTTCC
GCGCCTTTGTGACCTCGTGATTTGGGGTACATGGAAAATGGGCGTAGCAAGTCTCAGCTA
GATAACTAACCGTAATAAAAGGGCTTTTCTGCGAGCAATGTAAGAGAAGGATAACCAGGC
AGGTTGCAAGAAAGATAATCGTTTTGATAGATCAGTTTATCGATATTGATCGTTAGTGCC
GATCGATAAGAAGTGCGGAAACGTTAGACTCACCTCTGTTGCTCCATCATGATGATGGGG
CTGTTGGCCCTCGAATCTATCTGTCTATTAGCATCGGCATGACAAACACTATTTGTTTCC
ACAACAAAAGACAATAGAAAAGTACATATGTACAAAAAGTGTGATTTATTCTGTCACTTC
AGTACTTCCTTTCGCCTAAGTTTGCCCGTAATAATTCCCCGTGCAGTACTATTGTTGCGA
CATAACAACATGAATTACATGGTAATAATAGATGTTTTCCTCTGCTGATTCCTGTAAAGA
TCATGACTCCATACGACATCATTTTTAATATTATACAGTTCAAAAAATCTACATGTGTCA
CAAATAATTTTACATTTGATAATGTATAGTTGTCACATGACAAGTTGATTATCATTCTGT
GTAGACAAGGAGAACTGTT
>CP147567.1:4241257-4242055 Escherichia coli strain GN02100 chromosome, complete genome
ATTGAGCTACGATTTTCTTTCGTTGTCATCTTTGAGGCGTCTGATCGTGATAATCCTTCT
TTCCCTGATTTCCTCATCGATATCGAATAAGCACTCGTCGCAGAATTCTTTATCGAGTGA
GAGCCTCTGTTCAAGGACGCTTCTTTTTTTGTTGCAACGTGCACATCTCTTCATCTTTCC
GCGCCTTTGTGACCTCGTGATTTGGGGTACATGGAAAATGGGCGTAGCAAGTCTCAGCTA
GATAACTAACCGTAATAAAAGGGCTTTTCTGCGAGCAATGTAAGAGAAGGATAACCAGGC
AGGTTGCAAGAAAGATAATCGTTTTGATAGATCAGTTTATCGATATTGATCGTTAGTGCC
GATCGATAAGAAGTGCGGAAACGTTAGACTCACCTCTGTTGCTCCATCATGATGATGGGG
CTGTTGGCCCTCGAATCTATCTGTCTATTAGCATCGGCATGACAAACACTATTTGTTTCC
ACAACAAAAGACAATAGAAAAGTACATATGTACAAAAAGTGTGATTTATTCTGTCACTTC
AGTACTTCCTTTCGCCTAAGTTTGCCCGTAATAATTCCCCGTGCAGTACTATTGTTGCGA
CATAACAACATGAATTACATGGTAATAATAGATGTTTTCCTCTGCTGATTCCTGTAAAGA
TCATGACTCCATACGACATCATTTTTAATATTATACAGTTCAAAAAATCTACATGTGTCA
CAAATAATTTTACATTTGATAATGTATAGTTGTCACATGACAAGTTGATTATCATTCTGT
GTAGACAAGGAGAACTGTT
>OZ039339.1:3910215-3911013 Escherichia coli isolate 30348_2#52 genome assembly, chromosome: 1
ATTGAGCTACGATTTTCTTTCGTTGTCATCTTTGAGGCGTCTGATCGTGATAATCCTTCT
TTCCCTGATTTCCTCATCGATATCGAATAAGCACTCGTCGCAGAATTCTTTATCGAGTGA
GAGCCTCTGTTCAAGGACGCTTCTTTTTTTGTTGCAACGTGCACATCTCTTCATCTTTCC
GCGCCTTTGTGACCTCGTGATTTGGGGTACATGGAAAATGGGCGTAGCAAGTCTCAGCTA
GATAACTAACCGTAATAAAAGGGCTTTTCTGCGAGCAATGTAAGAGAAGGATAACCAGGC
AGGTTGCAAGAAAGATAATCGTTTTGATAGATCAGTTTATCGATATTGATCGTTAGTGCC
GATCGATAAGAAGTGCGGAAACGTTAGACTCACCTCTGTTGCTCCATCATGATGATGGGG
CTGTTGGCCCTCGAATCTATCTGTCTATTAGCATCGGCATGACAAACACTATTTGTTTCC
ACAACAAAAGACAATAGAAAAGTACATATGTACAAAAAGTGTGATTTATTCTGTCACTTC
AGTACTTCCTTTCGCCTAAGTTTGCCCGTAATAATTCCCCGTGCAGTACTATTGTTGCGA
CATAACAACATGAATTACATGGTAATAATAGATGTTTTCCTCTGCTGATTCCTGTAAAGA
TCATGACTCCATACGACATCATTTTTAATATTATACAGTTCAAAAAATCTACATGTGTCA
CAAATAATTTTACATTTGATAATGTATAGTTGTCACATGACAAGTTGATTATCATTCTGT
GTAGACAAGGAGAACTGTT
>OZ039417.1:1105961-1106759 Escherichia coli isolate 30348_2#362 genome assembly, chromosome: 1
ATTGAGCTACGATTTTCTTTCGTTGTCATCTTTGAGGCGTCTGATCGTGATAATCCTTCT
TTCCCTGATTTCCTCATCGATATCGAATAAGCACTCGTCGCAGAATTCTTTATCGAGTGA
GAGCCTCTGTTCAAGGACGCTTCTTTTTTTGTTGCAACGTGCACATCTCTTCATCTTTCC
GCGCCTTTGTGACCTCGTGATTTGGGGTACATGGAAAATGGGCGTAGCAAGTCTCAGCTA
GATAACTAACCGTAATAAAAGGGCTTTTCTGCGAGCAATGTAAGAGAAGGATAACCAGGC
AGGTTGCAAGAAAGATAATCGTTTTGATAGATCAGTTTATCGATATTGATCGTTAGTGCC
GATCGATAAGAAGTGCGGAAACGTTAGACTCACCTCTGTTGCTCCATCATGATGATGGGG
CTGTTGGCCCTCGAATCTATCTGTCTATTAGCATCGGCATGACAAACACTATTTGTTTCC
ACAACAAAAGACAATAGAAAAGTACATATGTACAAAAAGTGTGATTTATTCTGTCACTTC
AGTACTTCCTTTCGCCTAAGTTTGCCCGTAATAATTCCCCGTGCAGTACTATTGTTGCGA
CATAACAACATGAATTACATGGTAATAATAGATGTTTTCCTCTGCTGATTCCTGTAAAGA
TCATGACTCCATACGACATCATTTTTAATATTATACAGTTCAAAAAATCTACATGTGTCA
CAAATAATTTTACATTTGATAATGTATAGTTGTCACATGACAAGTTGATTATCATTCTGT
GTAGACAAGGAGAACTGTT
>OZ040359.1:4258337-4259135 Escherichia coli isolate 30602_2#107 genome assembly, chromosome: 1
ATTGAGCTACGATTTTCTTTCGTTGTCATCTTTGAGGCGTCTGATCGTGATAATCCTTCT
TTCCCTGATTTCCTCATCGATATCGAATAAGCACTCGTCGCAGAATTCTTTATCGAGTGA
GAGCCTCTGTTCAAGGACGCTTCTTTTTTTGTTGCAACGTGCACATCTCTTCATCTTTCC
GCGCCTTTGTGACCTCGTGATTTGGGGTACATGGAAAATGGGCGTAGCAAGTCTCAGCTA
GATAACTAACCGTAATAAAAGGGCTTTTCTGCGAGCAATGTAAGAGAAGGATAACCAGGC
AGGTTGCAAGAAAGATAATCGTTTTGATAGATCAGTTTATCGATATTGATCGTTAGTGCC
GATCGATAAGAAGTGCGGAAACGTTAGACTCACCTCTGTTGCTCCATCATGATGATGGGG
CTGTTGGCCCTCGAATCTATCTGTCTATTAGCATCGGCATGACAAACACTATTTGTTTCC
ACAACAAAAGACAATAGAAAAGTACATATGTACAAAAAGTGTGATTTATTCTGTCACTTC
AGTACTTCCTTTCGCCTAAGTTTGCCCGTAATAATTCCCCGTGCAGTACTATTGTTGCGA
CATAACAACATGAATTACATGGTAATAATAGATGTTTTCCTCTGCTGATTCCTGTAAAGA
TCATGACTCCATACGACATCATTTTTAATATTATACAGTTCAAAAAATCTACATGTGTCA
CAAATAATTTTACATTTGATAATGTATAGTTGTCACATGACAAGTTGATTATCATTCTGT
GTAGACAAGGAGAACTGTT
>CP107151.1:591093-591891 Escherichia coli strain R13 chromosome, complete genome
ATTGAGCTACGATTTTCTTTCGTTGTCATCTTTGAGGCGTCTGATCGTGATAATCCTTCT
TTCCCTGATTTCCTCATCGATATCGAATAAGCACTCGTCGCAGAATTCTTTATCGAGTGA
GAGCCTCTGTTCAAGGACGCTTCTTTTTTTGTTGCAACGTGCACATCTCTTCATCTTTCC
GCGCCTTTGTGACCTCGTGATTTGGGGTACATGGAAAATGGGCGTAGCAAGTCTCAGCTA
GATAACTAACCGTAATAAAAGGGCTTTTCTGCGAGCAATGTAAGAGAAGGATAACCAGGC
AGGTTGCAAGAAAGATAATCGTTTTGATAGATCAGTTTATCGATATTGATCGTTAGTGCC
GATCGATAAGAAGTGCGGAAACGTTAGACTCACCTCTGTTGCTCCATCATGATGATGGGG
CTGTTGGCCCTCGAATCTATCTGTCTATTAGCATCGGCATGACAAACACTATTTGTTTCC
ACAACAAAAGACAATAGAAAAGTACATATGTACAAAAAGTGTGATTTATTCTGTCACTTC
AGTACTTCCTTTCGCCTAAGTTTGCCCGTAATAATTCCCCGTGCAGTACTATTGTTGCGA
CATAACAACATGAATTACATGGTAATAATAGATGTTTTCCTCTGCTGATTCCTGTAAAGA
TCATGACTCCATACGACATCATTTTTAATATTATACAGTTCAAAAAATCTACATGTGTCA
CAAATAATTTTACATTTGATAATGTATAGTTGTCACATGACAAGTTGATTATCATTCTGT
GTAGACAAGGAGAACTGTT
>CP041581.1:2536360-2537158 Escherichia coli strain ESBL41 chromosome
ATTGAGCTACGATTTTCTTTCGTTGTCATCTTTGAGGCGTCTGATCGTGATAATCCTTCT
TTCCCTGATTTCCTCATCGATATCGAATAAGCACTCGTCGCAGAATTCTTTATCGAGTGA
GAGCCTCTGTTCAAGGACGCTTCTTTTTTTGTTGCAACGTGCACATCTCTTCATCTTTCC
GCGCCTTTGTGACCTCGTGATTTGGGGTACATGGAAAATGGGCGTAGCAAGTCTCAGCTA
GATAACTAACCGTAATAAAAGGGCTTTTCTGCGAGCAATGTAAGAGAAGGATAACCAGGC
AGGTTGCAAGAAAGATAATCGTTTTGATAGATCAGTTTATCGATATTGATCGTTAGTGCC
GATCGATAAGAAGTGCGGAAACGTTAGACTCACCTCTGTTGCTCCATCATGATGATGGGG
CTGTTGGCCCTCGAATCTATCTGTCTATTAGCATCGGCATGACAAACACTATTTGTTTCC
ACAACAAAAGACAATAGAAAAGTACATATGTACAAAAAGTGTGATTTATTCTGTCACTTC
AGTACTTCCTTTCGCCTAAGTTTGCCCGTAATAATTCCCCGTGCAGTACTATTGTTGCGA
CATAACAACATGAATTACATGGTAATAATAGATGTTTTCCTCTGCTGATTCCTGTAAAGA
TCATGACTCCATACGACATCATTTTTAATATTATACAGTTCAAAAAATCTACATGTGTCA
CAAATAATTTTACATTTGATAATGTATAGTTGTCACATGACAAGTTGATTATCATTCTGT
GTAGACAAGGAGAACTGTT
>CP081010.1:4405308-4406106 Escherichia coli strain 25POL chromosome, complete genome
ATTGAGCTACGATTTTCTTTCGTTGTCATCTTTGAGGCGTCTGATCGTGATAATCCTTCT
TTCCCTGATTTCCTCATCGATATCGAATAAGCACTCGTCGCAGAATTCTTTATCGAGTGA
GAGCCTCTGTTCAAGGACGCTTCTTTTTTTGTTGCAACGTGCACATCTCTTCATCTTTCC
GCGCCTTTGTGACCTCGTGATTTGGGGTACATGGAAAATGGGCGTAGCAAGTCTCAGCTA
GATAACTAACCGTAATAAAAGGGCTTTTCTGCGAGCAATGTAAGAGAAGGATAACCAGGC
AGGTTGCAAGAAAGATAATCGTTTTGATAGATCAGTTTATCGATATTGATCGTTAGTGCC
GATCGATAAGAAGTGCGGAAACGTTAGACTCACCTCTGTTGCTCCATCATGATGATGGGG
CTGTTGGCCCTCGAATCTATCTGTCTATTAGCATCGGCATGACAAACACTATTTGTTTCC
ACAACAAAAGACAATAGAAAAGTACATATGTACAAAAAGTGTGATTTATTCTGTCACTTC
AGTACTTCCTTTCGCCTAAGTTTGCCCGTAATAATTCCCCGTGCAGTACTATTGTTGCGA
CATAACAACATGAATTACATGGTAATAATAGATGTTTTCCTCTGCTGATTCCTGTAAAGA
TCATGACTCCATACGACATCATTTTTAATATTATACAGTTCAAAAAATCTACATGTGTCA
CAAATAATTTTACATTTGATAATGTATAGTTGTCACATGACAAGTTGATTATCATTCTGT
GTAGACAAGGAGAACTGTT
>CP103672.1:4523175-4523973 Escherichia coli O25b:H4-ST131 strain 4433 chromosome, complete genome
ATTGAGCTACGATTTTCTTTCGTTGTCATCTTTGAGGCGTCTGATCGTGATAATCCTTCT
TTCCCTGATTTCCTCATCGATATCGAATAAGCACTCGTCGCAGAATTCTTTATCGAGTGA
GAGCCTCTGTTCAAGGACGCTTCTTTTTTTGTTGCAACGTGCACATCTCTTCATCTTTCC
GCGCCTTTGTGACCTCGTGATTTGGGGTACATGGAAAATGGGCGTAGCAAGTCTCAGCTA
GATAACTAACCGTAATAAAAGGGCTTTTCTGCGAGCAATGTAAGAGAAGGATAACCAGGC
AGGTTGCAAGAAAGATAATCGTTTTGATAGATCAGTTTATCGATATTGATCGTTAGTGCC
GATCGATAAGAAGTGCGGAAACGTTAGACTCACCTCTGTTGCTCCATCATGATGATGGGG
CTGTTGGCCCTCGAATCTATCTGTCTATTAGCATCGGCATGACAAACACTATTTGTTTCC
ACAACAAAAGACAATAGAAAAGTACATATGTACAAAAAGTGTGATTTATTCTGTCACTTC
AGTACTTCCTTTCGCCTAAGTTTGCCCGTAATAATTCCCCGTGCAGTACTATTGTTGCGA
CATAACAACATGAATTACATGGTAATAATAGATGTTTTCCTCTGCTGATTCCTGTAAAGA
TCATGACTCCATACGACATCATTTTTAATATTATACAGTTCAAAAAATCTACATGTGTCA
CAAATAATTTTACATTTGATAATGTATAGTTGTCACATGACAAGTTGATTATCATTCTGT
GTAGACAAGGAGAACTGTT
>OZ038310.1:4200295-4201093 Escherichia coli isolate 30134_6#107 genome assembly, chromosome: 1
ATTGAGCTACGATTTTCTTTCGTTGTCATCTTTGAGGCGTCTGATCGTGATAATCCTTCT
TTCCCTGATTTCCTCATCGATATCGAATAAGCACTCGTCGCAGAATTCTTTATCGAGTGA
GAGCCTCTGTTCAAGGACGCTTCTTTTTTTGTTGCAACGTGCACATCTCTTCATCTTTCC
GCGCCTTTGTGACCTCGTGATTTGGGGTACATGGAAAATGGGCGTAGCAAGTCTCAGCTA
GATAACTAACCGTAATAAAAGGGCTTTTCTGCGAGCAATGTAAGAGAAGGATAACCAGGC
AGGTTGCAAGAAAGATAATCGTTTTGATAGATCAGTTTATCGATATTGATCGTTAGTGCC
GATCGATAAGAAGTGCGGAAACGTTAGACTCACCTCTGTTGCTCCATCATGATGATGGGG
CTGTTGGCCCTCGAATCTATCTGTCTATTAGCATCGGCATGACAAACACTATTTGTTTCC
ACAACAAAAGACAATAGAAAAGTACATATGTACAAAAAGTGTGATTTATTCTGTCACTTC
AGTACTTCCTTTCGCCTAAGTTTGCCCGTAATAATTCCCCGTGCAGTACTATTGTTGCGA
CATAACAACATGAATTACATGGTAATAATAGATGTTTTCCTCTGCTGATTCCTGTAAAGA
TCATGACTCCATACGACATCATTTTTAATATTATACAGTTCAAAAAATCTACATGTGTCA
CAAATAATTTTACATTTGATAATGTATAGTTGTCACATGACAAGTTGATTATCATTCTGT
GTAGACAAGGAGAACTGTT
>OZ040399.1:4230973-4231771 Escherichia coli isolate 30602_6#75 genome assembly, chromosome: 1
ATTGAGCTACGATTTTCTTTCGTTGTCATCTTTGAGGCGTCTGATCGTGATAATCCTTCT
TTCCCTGATTTCCTCATCGATATCGAATAAGCACTCGTCGCAGAATTCTTTATCGAGTGA
GAGCCTCTGTTCAAGGACGCTTCTTTTTTTGTTGCAACGTGCACATCTCTTCATCTTTCC
GCGCCTTTGTGACCTCGTGATTTGGGGTACATGGAAAATGGGCGTAGCAAGTCTCAGCTA
GATAACTAACCGTAATAAAAGGGCTTTTCTGCGAGCAATGTAAGAGAAGGATAACCAGGC
AGGTTGCAAGAAAGATAATCGTTTTGATAGATCAGTTTATCGATATTGATCGTTAGTGCC
GATCGATAAGAAGTGCGGAAACGTTAGACTCACCTCTGTTGCTCCATCATGATGATGGGG
CTGTTGGCCCTCGAATCTATCTGTCTATTAGCATCGGCATGACAAACACTATTTGTTTCC
ACAACAAAAGACAATAGAAAAGTACATATGTACAAAAAGTGTGATTTATTCTGTCACTTC
AGTACTTCCTTTCGCCTAAGTTTGCCCGTAATAATTCCCCGTGCAGTACTATTGTTGCGA
CATAACAACATGAATTACATGGTAATAATAGATGTTTTCCTCTGCTGATTCCTGTAAAGA
TCATGACTCCATACGACATCATTTTTAATATTATACAGTTCAAAAAATCTACATGTGTCA
CAAATAATTTTACATTTGATAATGTATAGTTGTCACATGACAAGTTGATTATCATTCTGT
GTAGACAAGGAGAACTGTT
>OZ039075.1:4324429-4325227 Escherichia coli isolate 30602_1#321 genome assembly, chromosome: 1
ATTGAGCTACGATTTTCTTTCGTTGTCATCTTTGAGGCGTCTGATCGTGATAATCCTTCT
TTCCCTGATTTCCTCATCGATATCGAATAAGCACTCGTCGCAGAATTCTTTATCGAGTGA
GAGCCTCTGTTCAAGGACGCTTCTTTTTTTGTTGCAACGTGCACATCTCTTCATCTTTCC
GCGCCTTTGTGACCTCGTGATTTGGGGTACATGGAAAATGGGCGTAGCAAGTCTCAGCTA
GATAACTAACCGTAATAAAAGGGCTTTTCTGCGAGCAATGTAAGAGAAGGATAACCAGGC
AGGTTGCAAGAAAGATAATCGTTTTGATAGATCAGTTTATCGATATTGATCGTTAGTGCC
GATCGATAAGAAGTGCGGAAACGTTAGACTCACCTCTGTTGCTCCATCATGATGATGGGG
CTGTTGGCCCTCGAATCTATCTGTCTATTAGCATCGGCATGACAAACACTATTTGTTTCC
ACAACAAAAGACAATAGAAAAGTACATATGTACAAAAAGTGTGATTTATTCTGTCACTTC
AGTACTTCCTTTCGCCTAAGTTTGCCCGTAATAATTCCCCGTGCAGTACTATTGTTGCGA
CATAACAACATGAATTACATGGTAATAATAGATGTTTTCCTCTGCTGATTCCTGTAAAGA
TCATGACTCCATACGACATCATTTTTAATATTATACAGTTCAAAAAATCTACATGTGTCA
CAAATAATTTTACATTTGATAATGTATAGTTGTCACATGACAAGTTGATTATCATTCTGT
GTAGACAAGGAGAACTGTT
>OZ040343.1:4194270-4195068 Escherichia coli isolate 30821_1#260 genome assembly, chromosome: 1
ATTGAGCTACGATTTTCTTTCGTTGTCATCTTTGAGGCGTCTGATCGTGATAATCCTTCT
TTCCCTGATTTCCTCATCGATATCGAATAAGCACTCGTCGCAGAATTCTTTATCGAGTGA
GAGCCTCTGTTCAAGGACGCTTCTTTTTTTGTTGCAACGTGCACATCTCTTCATCTTTCC
GCGCCTTTGTGACCTCGTGATTTGGGGTACATGGAAAATGGGCGTAGCAAGTCTCAGCTA
GATAACTAACCGTAATAAAAGGGCTTTTCTGCGAGCAATGTAAGAGAAGGATAACCAGGC
AGGTTGCAAGAAAGATAATCGTTTTGATAGATCAGTTTATCGATATTGATCGTTAGTGCC
GATCGATAAGAAGTGCGGAAACGTTAGACTCACCTCTGTTGCTCCATCATGATGATGGGG
CTGTTGGCCCTCGAATCTATCTGTCTATTAGCATCGGCATGACAAACACTATTTGTTTCC
ACAACAAAAGACAATAGAAAAGTACATATGTACAAAAAGTGTGATTTATTCTGTCACTTC
AGTACTTCCTTTCGCCTAAGTTTGCCCGTAATAATTCCCCGTGCAGTACTATTGTTGCGA
CATAACAACATGAATTACATGGTAATAATAGATGTTTTCCTCTGCTGATTCCTGTAAAGA
TCATGACTCCATACGACATCATTTTTAATATTATACAGTTCAAAAAATCTACATGTGTCA
CAAATAATTTTACATTTGATAATGTATAGTTGTCACATGACAAGTTGATTATCATTCTGT
GTAGACAAGGAGAACTGTT
>CP023849.1:5120821-5121619 Escherichia coli strain 4/0 chromosome, complete genome
ATTGAGCTACGATTTTCTTTCGTTGTCATCTTTGAGGCGTCTGATCGTGATAATCCTTCT
TTCCCTGATTTCCTCATCGATATCGAATAAGCACTCGTCGCAGAATTCTTTATCGAGTGA
GAGCCTCTGTTCAAGGACGCTTCTTTTTTTGTTGCAACGTGCACATCTCTTCATCTTTCC
GCGCCTTTGTGACCTCGTGATTTGGGGTACATGGAAAATGGGCGTAGCAAGTCTCAGCTA
GATAACTAACCGTAATAAAAGGGCTTTTCTGCGAGCAATGTAAGAGAAGGATAACCAGGC
AGGTTGCAAGAAAGATAATCGTTTTGATAGATCAGTTTATCGATATTGATCGTTAGTGCC
GATCGATAAGAAGTGCGGAAACGTTAGACTCACCTCTGTTGCTCCATCATGATGATGGGG
CTGTTGGCCCTCGAATCTATCTGTCTATTAGCATCGGCATGACAAACACTATTTGTTTCC
ACAACAAAAGACAATAGAAAAGTACATATGTACAAAAAGTGTGATTTATTCTGTCACTTC
AGTACTTCCTTTCGCCTAAGTTTGCCCGTAATAATTCCCCGTGCAGTACTATTGTTGCGA
CATAACAACATGAATTACATGGTAATAATAGATGTTTTCCTCTGCTGATTCCTGTAAAGA
TCATGACTCCATACGACATCATTTTTAATATTATACAGTTCAAAAAATCTACATGTGTCA
CAAATAATTTTACATTTGATAATGTATAGTTGTCACATGACAAGTTGATTATCATTCTGT
GTAGACAAGGAGAACTGTT
>OZ039431.1:4165740-4166538 Escherichia coli isolate 30345_1#194 genome assembly, chromosome: 1
ATTGAGCTACGATTTTCTTTCGTTGTCATCTTTGAGGCGTCTGATCGTGATAATCCTTCT
TTCCCTGATTTCCTCATCGATATCGAATAAGCACTCGTCGCAGAATTCTTTATCGAGTGA
GAGCCTCTGTTCAAGGACGCTTCTTTTTTTGTTGCAACGTGCACATCTCTTCATCTTTCC
GCGCCTTTGTGACCTCGTGATTTGGGGTACATGGAAAATGGGCGTAGCAAGTCTCAGCTA
GATAACTAACCGTAATAAAAGGGCTTTTCTGCGAGCAATGTAAGAGAAGGATAACCAGGC
AGGTTGCAAGAAAGATAATCGTTTTGATAGATCAGTTTATCGATATTGATCGTTAGTGCC
GATCGATAAGAAGTGCGGAAACGTTAGACTCACCTCTGTTGCTCCATCATGATGATGGGG
CTGTTGGCCCTCGAATCTATCTGTCTATTAGCATCGGCATGACAAACACTATTTGTTTCC
ACAACAAAAGACAATAGAAAAGTACATATGTACAAAAAGTGTGATTTATTCTGTCACTTC
AGTACTTCCTTTCGCCTAAGTTTGCCCGTAATAATTCCCCGTGCAGTACTATTGTTGCGA
CATAACAACATGAATTACATGGTAATAATAGATGTTTTCCTCTGCTGATTCCTGTAAAGA
TCATGACTCCATACGACATCATTTTTAATATTATACAGTTCAAAAAATCTACATGTGTCA
CAAATAATTTTACATTTGATAATGTATAGTTGTCACATGACAAGTTGATTATCATTCTGT
GTAGACAAGGAGAACTGTT
>OZ039794.1:4196584-4197382 Escherichia coli isolate 30345_1#355 genome assembly, chromosome: 1
ATTGAGCTACGATTTTCTTTCGTTGTCATCTTTGAGGCGTCTGATCGTGATAATCCTTCT
TTCCCTGATTTCCTCATCGATATCGAATAAGCACTCGTCGCAGAATTCTTTATCGAGTGA
GAGCCTCTGTTCAAGGACGCTTCTTTTTTTGTTGCAACGTGCACATCTCTTCATCTTTCC
GCGCCTTTGTGACCTCGTGATTTGGGGTACATGGAAAATGGGCGTAGCAAGTCTCAGCTA
GATAACTAACCGTAATAAAAGGGCTTTTCTGCGAGCAATGTAAGAGAAGGATAACCAGGC
AGGTTGCAAGAAAGATAATCGTTTTGATAGATCAGTTTATCGATATTGATCGTTAGTGCC
GATCGATAAGAAGTGCGGAAACGTTAGACTCACCTCTGTTGCTCCATCATGATGATGGGG
CTGTTGGCCCTCGAATCTATCTGTCTATTAGCATCGGCATGACAAACACTATTTGTTTCC
ACAACAAAAGACAATAGAAAAGTACATATGTACAAAAAGTGTGATTTATTCTGTCACTTC
AGTACTTCCTTTCGCCTAAGTTTGCCCGTAATAATTCCCCGTGCAGTACTATTGTTGCGA
CATAACAACATGAATTACATGGTAATAATAGATGTTTTCCTCTGCTGATTCCTGTAAAGA
TCATGACTCCATACGACATCATTTTTAATATTATACAGTTCAAAAAATCTACATGTGTCA
CAAATAATTTTACATTTGATAATGTATAGTTGTCACATGACAAGTTGATTATCATTCTGT
GTAGACAAGGAGAACTGTT
>OZ039910.1:4258146-4258944 Escherichia coli isolate 30224_1#29 genome assembly, chromosome: 1
ATTGAGCTACGATTTTCTTTCGTTGTCATCTTTGAGGCGTCTGATCGTGATAATCCTTCT
TTCCCTGATTTCCTCATCGATATCGAATAAGCACTCGTCGCAGAATTCTTTATCGAGTGA
GAGCCTCTGTTCAAGGACGCTTCTTTTTTTGTTGCAACGTGCACATCTCTTCATCTTTCC
GCGCCTTTGTGACCTCGTGATTTGGGGTACATGGAAAATGGGCGTAGCAAGTCTCAGCTA
GATAACTAACCGTAATAAAAGGGCTTTTCTGCGAGCAATGTAAGAGAAGGATAACCAGGC
AGGTTGCAAGAAAGATAATCGTTTTGATAGATCAGTTTATCGATATTGATCGTTAGTGCC
GATCGATAAGAAGTGCGGAAACGTTAGACTCACCTCTGTTGCTCCATCATGATGATGGGG
CTGTTGGCCCTCGAATCTATCTGTCTATTAGCATCGGCATGACAAACACTATTTGTTTCC
ACAACAAAAGACAATAGAAAAGTACATATGTACAAAAAGTGTGATTTATTCTGTCACTTC
AGTACTTCCTTTCGCCTAAGTTTGCCCGTAATAATTCCCCGTGCAGTACTATTGTTGCGA
CATAACAACATGAATTACATGGTAATAATAGATGTTTTCCTCTGCTGATTCCTGTAAAGA
TCATGACTCCATACGACATCATTTTTAATATTATACAGTTCAAAAAATCTACATGTGTCA
CAAATAATTTTACATTTGATAATGTATAGTTGTCACATGACAAGTTGATTATCATTCTGT
GTAGACAAGGAGAACTGTT
>CP091166.1:4699531-4700329 Escherichia coli strain NEC14 chromosome
ATTGAGCTACGATTTTCTTTCGTTGTCATCTTTGAGGCGTCTGATCGTGATAATCCTTCT
TTCCCTGATTTCCTCATCGATATCGAATAAGCACTCGTCGCAGAATTCTTTATCGAGTGA
GAGCCTCTGTTCAAGGACGCTTCTTTTTTTGTTGCAACGTGCACATCTCTTCATCTTTCC
GCGCCTTTGTGACCTCGTGATTTGGGGTACATGGAAAATGGGCGTAGCAAGTCTCAGCTA
GATAACTAACCGTAATAAAAGGGCTTTTCTGCGAGCAATGTAAGAGAAGGATAACCAGGC
AGGTTGCAAGAAAGATAATCGTTTTGATAGATCAGTTTATCGATATTGATCGTTAGTGCC
GATCGATAAGAAGTGCGGAAACGTTAGACTCACCTCTGTTGCTCCATCATGATGATGGGG
CTGTTGGCCCTCGAATCTATCTGTCTATTAGCATCGGCATGACAAACACTATTTGTTTCC
ACAACAAAAGACAATAGAAAAGTACATATGTACAAAAAGTGTGATTTATTCTGTCACTTC
AGTACTTCCTTTCGCCTAAGTTTGCCCGTAATAATTCCCCGTGCAGTACTATTGTTGCGA
CATAACAACATGAATTACATGGTAATAATAGATGTTTTCCTCTGCTGATTCCTGTAAAGA
TCATGACTCCATACGACATCATTTTTAATATTATACAGTTCAAAAAATCTACATGTGTCA
CAAATAATTTTACATTTGATAATGTATAGTTGTCACATGACAAGTTGATTATCATTCTGT
GTAGACAAGGAGAACTGTT
>OZ039827.1:4174235-4175033 Escherichia coli isolate 30224_1#273 genome assembly, chromosome: 1
ATTGAGCTACGATTTTCTTTCGTTGTCATCTTTGAGGCGTCTGATCGTGATAATCCTTCT
TTCCCTGATTTCCTCATCGATATCGAATAAGCACTCGTCGCAGAATTCTTTATCGAGTGA
GAGCCTCTGTTCAAGGACGCTTCTTTTTTTGTTGCAACGTGCACATCTCTTCATCTTTCC
GCGCCTTTGTGACCTCGTGATTTGGGGTACATGGAAAATGGGCGTAGCAAGTCTCAGCTA
GATAACTAACCGTAATAAAAGGGCTTTTCTGCGAGCAATGTAAGAGAAGGATAACCAGGC
AGGTTGCAAGAAAGATAATCGTTTTGATAGATCAGTTTATCGATATTGATCGTTAGTGCC
GATCGATAAGAAGTGCGGAAACGTTAGACTCACCTCTGTTGCTCCATCATGATGATGGGG
CTGTTGGCCCTCGAATCTATCTGTCTATTAGCATCGGCATGACAAACACTATTTGTTTCC
ACAACAAAAGACAATAGAAAAGTACATATGTACAAAAAGTGTGATTTATTCTGTCACTTC
AGTACTTCCTTTCGCCTAAGTTTGCCCGTAATAATTCCCCGTGCAGTACTATTGTTGCGA
CATAACAACATGAATTACATGGTAATAATAGATGTTTTCCTCTGCTGATTCCTGTAAAGA
TCATGACTCCATACGACATCATTTTTAATATTATACAGTTCAAAAAATCTACATGTGTCA
CAAATAATTTTACATTTGATAATGTATAGTTGTCACATGACAAGTTGATTATCATTCTGT
GTAGACAAGGAGAACTGTT
>CP023844.1:4976568-4977366 Escherichia coli strain 4/1-1 chromosome, complete genome
ATTGAGCTACGATTTTCTTTCGTTGTCATCTTTGAGGCGTCTGATCGTGATAATCCTTCT
TTCCCTGATTTCCTCATCGATATCGAATAAGCACTCGTCGCAGAATTCTTTATCGAGTGA
GAGCCTCTGTTCAAGGACGCTTCTTTTTTTGTTGCAACGTGCACATCTCTTCATCTTTCC
GCGCCTTTGTGACCTCGTGATTTGGGGTACATGGAAAATGGGCGTAGCAAGTCTCAGCTA
GATAACTAACCGTAATAAAAGGGCTTTTCTGCGAGCAATGTAAGAGAAGGATAACCAGGC
AGGTTGCAAGAAAGATAATCGTTTTGATAGATCAGTTTATCGATATTGATCGTTAGTGCC
GATCGATAAGAAGTGCGGAAACGTTAGACTCACCTCTGTTGCTCCATCATGATGATGGGG
CTGTTGGCCCTCGAATCTATCTGTCTATTAGCATCGGCATGACAAACACTATTTGTTTCC
ACAACAAAAGACAATAGAAAAGTACATATGTACAAAAAGTGTGATTTATTCTGTCACTTC
AGTACTTCCTTTCGCCTAAGTTTGCCCGTAATAATTCCCCGTGCAGTACTATTGTTGCGA
CATAACAACATGAATTACATGGTAATAATAGATGTTTTCCTCTGCTGATTCCTGTAAAGA
TCATGACTCCATACGACATCATTTTTAATATTATACAGTTCAAAAAATCTACATGTGTCA
CAAATAATTTTACATTTGATAATGTATAGTTGTCACATGACAAGTTGATTATCATTCTGT
GTAGACAAGGAGAACTGTT
>OZ039445.1:4443857-4444655 Escherichia coli isolate 30602_1#14 genome assembly, chromosome: 1
ATTGAGCTACGATTTTCTTTCGTTGTCATCTTTGAGGCGTCTGATCGTGATAATCCTTCT
TTCCCTGATTTCCTCATCGATATCGAATAAGCACTCGTCGCAGAATTCTTTATCGAGTGA
GAGCCTCTGTTCAAGGACGCTTCTTTTTTTGTTGCAACGTGCACATCTCTTCATCTTTCC
GCGCCTTTGTGACCTCGTGATTTGGGGTACATGGAAAATGGGCGTAGCAAGTCTCAGCTA
GATAACTAACCGTAATAAAAGGGCTTTTCTGCGAGCAATGTAAGAGAAGGATAACCAGGC
AGGTTGCAAGAAAGATAATCGTTTTGATAGATCAGTTTATCGATATTGATCGTTAGTGCC
GATCGATAAGAAGTGCGGAAACGTTAGACTCACCTCTGTTGCTCCATCATGATGATGGGG
CTGTTGGCCCTCGAATCTATCTGTCTATTAGCATCGGCATGACAAACACTATTTGTTTCC
ACAACAAAAGACAATAGAAAAGTACATATGTACAAAAAGTGTGATTTATTCTGTCACTTC
AGTACTTCCTTTCGCCTAAGTTTGCCCGTAATAATTCCCCGTGCAGTACTATTGTTGCGA
CATAACAACATGAATTACATGGTAATAATAGATGTTTTCCTCTGCTGATTCCTGTAAAGA
TCATGACTCCATACGACATCATTTTTAATATTATACAGTTCAAAAAATCTACATGTGTCA
CAAATAATTTTACATTTGATAATGTATAGTTGTCACATGACAAGTTGATTATCATTCTGT
GTAGACAAGGAGAACTGTT
>OZ039241.1:4269527-4270325 Escherichia coli isolate 30602_1#346 genome assembly, chromosome: 1
ATTGAGCTACGATTTTCTTTCGTTGTCATCTTTGAGGCGTCTGATCGTGATAATCCTTCT
TTCCCTGATTTCCTCATCGATATCGAATAAGCACTCGTCGCAGAATTCTTTATCGAGTGA
GAGCCTCTGTTCAAGGACGCTTCTTTTTTTGTTGCAACGTGCACATCTCTTCATCTTTCC
GCGCCTTTGTGACCTCGTGATTTGGGGTACATGGAAAATGGGCGTAGCAAGTCTCAGCTA
GATAACTAACCGTAATAAAAGGGCTTTTCTGCGAGCAATGTAAGAGAAGGATAACCAGGC
AGGTTGCAAGAAAGATAATCGTTTTGATAGATCAGTTTATCGATATTGATCGTTAGTGCC
GATCGATAAGAAGTGCGGAAACGTTAGACTCACCTCTGTTGCTCCATCATGATGATGGGG
CTGTTGGCCCTCGAATCTATCTGTCTATTAGCATCGGCATGACAAACACTATTTGTTTCC
ACAACAAAAGACAATAGAAAAGTACATATGTACAAAAAGTGTGATTTATTCTGTCACTTC
AGTACTTCCTTTCGCCTAAGTTTGCCCGTAATAATTCCCCGTGCAGTACTATTGTTGCGA
CATAACAACATGAATTACATGGTAATAATAGATGTTTTCCTCTGCTGATTCCTGTAAAGA
TCATGACTCCATACGACATCATTTTTAATATTATACAGTTCAAAAAATCTACATGTGTCA
CAAATAATTTTACATTTGATAATGTATAGTTGTCACATGACAAGTTGATTATCATTCTGT
GTAGACAAGGAGAACTGTT
>OZ039429.1:4241227-4242025 Escherichia coli isolate 30602_1#45 genome assembly, chromosome: 1
ATTGAGCTACGATTTTCTTTCGTTGTCATCTTTGAGGCGTCTGATCGTGATAATCCTTCT
TTCCCTGATTTCCTCATCGATATCGAATAAGCACTCGTCGCAGAATTCTTTATCGAGTGA
GAGCCTCTGTTCAAGGACGCTTCTTTTTTTGTTGCAACGTGCACATCTCTTCATCTTTCC
GCGCCTTTGTGACCTCGTGATTTGGGGTACATGGAAAATGGGCGTAGCAAGTCTCAGCTA
GATAACTAACCGTAATAAAAGGGCTTTTCTGCGAGCAATGTAAGAGAAGGATAACCAGGC
AGGTTGCAAGAAAGATAATCGTTTTGATAGATCAGTTTATCGATATTGATCGTTAGTGCC
GATCGATAAGAAGTGCGGAAACGTTAGACTCACCTCTGTTGCTCCATCATGATGATGGGG
CTGTTGGCCCTCGAATCTATCTGTCTATTAGCATCGGCATGACAAACACTATTTGTTTCC
ACAACAAAAGACAATAGAAAAGTACATATGTACAAAAAGTGTGATTTATTCTGTCACTTC
AGTACTTCCTTTCGCCTAAGTTTGCCCGTAATAATTCCCCGTGCAGTACTATTGTTGCGA
CATAACAACATGAATTACATGGTAATAATAGATGTTTTCCTCTGCTGATTCCTGTAAAGA
TCATGACTCCATACGACATCATTTTTAATATTATACAGTTCAAAAAATCTACATGTGTCA
CAAATAATTTTACATTTGATAATGTATAGTTGTCACATGACAAGTTGATTATCATTCTGT
GTAGACAAGGAGAACTGTT
>CP135233.1:3477129-3477927 Escherichia coli strain Escherichia coli EC16611 chromosome, complete genome
ATTGAGCTACGATTTTCTTTCGTTGTCATCTTTGAGGCGTCTGATCGTGATAATCCTTCT
TTCCCTGATTTCCTCATCGATATCGAATAAGCACTCGTCGCAGAATTCTTTATCGAGTGA
GAGCCTCTGTTCAAGGACGCTTCTTTTTTTGTTGCAACGTGCACATCTCTTCATCTTTCC
GCGCCTTTGTGACCTCGTGATTTGGGGTACATGGAAAATGGGCGTAGCAAGTCTCAGCTA
GATAACTAACCGTAATAAAAGGGCTTTTCTGCGAGCAATGTAAGAGAAGGATAACCAGGC
AGGTTGCAAGAAAGATAATCGTTTTGATAGATCAGTTTATCGATATTGATCGTTAGTGCC
GATCGATAAGAAGTGCGGAAACGTTAGACTCACCTCTGTTGCTCCATCATGATGATGGGG
CTGTTGGCCCTCGAATCTATCTGTCTATTAGCATCGGCATGACAAACACTATTTGTTTCC
ACAACAAAAGACAATAGAAAAGTACATATGTACAAAAAGTGTGATTTATTCTGTCACTTC
AGTACTTCCTTTCGCCTAAGTTTGCCCGTAATAATTCCCCGTGCAGTACTATTGTTGCGA
CATAACAACATGAATTACATGGTAATAATAGATGTTTTCCTCTGCTGATTCCTGTAAAGA
TCATGACTCCATACGACATCATTTTTAATATTATACAGTTCAAAAAATCTACATGTGTCA
CAAATAATTTTACATTTGATAATGTATAGTTGTCACATGACAAGTTGATTATCATTCTGT
GTAGACAAGGAGAACTGTT
>CP043744.1:4145072-4145870 Escherichia coli strain CVM N16EC0879 chromosome, complete genome
ATTGAGCTACGATTTTCTTTCGTTGTCATCTTTGAGGCGTCTGATCGTGATAATCCTTCT
TTCCCTGATTTCCTCATCGATATCGAATAAGCACTCGTCGCAGAATTCTTTATCGAGTGA
GAGCCTCTGTTCAAGGACGCTTCTTTTTTTGTTGCAACGTGCACATCTCTTCATCTTTCC
GCGCCTTTGTGACCTCGTGATTTGGGGTACATGGAAAATGGGCGTAGCAAGTCTCAGCTA
GATAACTAACCGTAATAAAAGGGCTTTTCTGCGAGCAATGTAAGAGAAGGATAACCAGGC
AGGTTGCAAGAAAGATAATCGTTTTGATAGATCAGTTTATCGATATTGATCGTTAGTGCC
GATCGATAAGAAGTGCGGAAACGTTAGACTCACCTCTGTTGCTCCATCATGATGATGGGG
CTGTTGGCCCTCGAATCTATCTGTCTATTAGCATCGGCATGACAAACACTATTTGTTTCC
ACAACAAAAGACAATAGAAAAGTACATATGTACAAAAAGTGTGATTTATTCTGTCACTTC
AGTACTTCCTTTCGCCTAAGTTTGCCCGTAATAATTCCCCGTGCAGTACTATTGTTGCGA
CATAACAACATGAATTACATGGTAATAATAGATGTTTTCCTCTGCTGATTCCTGTAAAGA
TCATGACTCCATACGACATCATTTTTAATATTATACAGTTCAAAAAATCTACATGTGTCA
CAAATAATTTTACATTTGATAATGTATAGTTGTCACATGACAAGTTGATTATCATTCTGT
GTAGACAAGGAGAACTGTT
>CP069990.1:2947983-2948781 Escherichia coli strain FDAARGOS_1304 chromosome, complete genome
ATTGAGCTACGATTTTCTTTCGTTGTCATCTTTGAGGCGTCTGATCGTGATAATCCTTCT
TTCCCTGATTTCCTCATCGATATCGAATAAGCACTCGTCGCAGAATTCTTTATCGAGTGA
GAGCCTCTGTTCAAGGACGCTTCTTTTTTTGTTGCAACGTGCACATCTCTTCATCTTTCC
GCGCCTTTGTGACCTCGTGATTTGGGGTACATGGAAAATGGGCGTAGCAAGTCTCAGCTA
GATAACTAACCGTAATAAAAGGGCTTTTCTGCGAGCAATGTAAGAGAAGGATAACCAGGC
AGGTTGCAAGAAAGATAATCGTTTTGATAGATCAGTTTATCGATATTGATCGTTAGTGCC
GATCGATAAGAAGTGCGGAAACGTTAGACTCACCTCTGTTGCTCCATCATGATGATGGGG
CTGTTGGCCCTCGAATCTATCTGTCTATTAGCATCGGCATGACAAACACTATTTGTTTCC
ACAACAAAAGACAATAGAAAAGTACATATGTACAAAAAGTGTGATTTATTCTGTCACTTC
AGTACTTCCTTTCGCCTAAGTTTGCCCGTAATAATTCCCCGTGCAGTACTATTGTTGCGA
CATAACAACATGAATTACATGGTAATAATAGATGTTTTCCTCTGCTGATTCCTGTAAAGA
TCATGACTCCATACGACATCATTTTTAATATTATACAGTTCAAAAAATCTACATGTGTCA
CAAATAATTTTACATTTGATAATGTATAGTTGTCACATGACAAGTTGATTATCATTCTGT
GTAGACAAGGAGAACTGTT
>CP164948.1:4239956-4240754 Escherichia coli strain OXEC-283 chromosome, complete genome
ATTGAGCTACGATTTTCTTTCGTTGTCATCTTTGAGGCGTCTGATCGTGATAATCCTTCT
TTCCCTGATTTCCTCATCGATATCGAATAAGCACTCGTCGCAGAATTCTTTATCGAGTGA
GAGCCTCTGTTCAAGGACGCTTCTTTTTTTGTTGCAACGTGCACATCTCTTCATCTTTCC
GCGCCTTTGTGACCTCGTGATTTGGGGTACATGGAAAATGGGCGTAGCAAGTCTCAGCTA
GATAACTAACCGTAATAAAAGGGCTTTTCTGCGAGCAATGTAAGAGAAGGATAACCAGGC
AGGTTGCAAGAAAGATAATCGTTTTGATAGATCAGTTTATCGATATTGATCGTTAGTGCC
GATCGATAAGAAGTGCGGAAACGTTAGACTCACCTCTGTTGCTCCATCATGATGATGGGG
CTGTTGGCCCTCGAATCTATCTGTCTATTAGCATCGGCATGACAAACACTATTTGTTTCC
ACAACAAAAGACAATAGAAAAGTACATATGTACAAAAAGTGTGATTTATTCTGTCACTTC
AGTACTTCCTTTCGCCTAAGTTTGCCCGTAATAATTCCCCGTGCAGTACTATTGTTGCGA
CATAACAACATGAATTACATGGTAATAATAGATGTTTTCCTCTGCTGATTCCTGTAAAGA
TCATGACTCCATACGACATCATTTTTAATATTATACAGTTCAAAAAATCTACATGTGTCA
CAAATAATTTTACATTTGATAATGTATAGTTGTCACATGACAAGTTGATTATCATTCTGT
GTAGACAAGGAGAACTGTT
>CP164391.1:446595-447393 Escherichia coli strain OXEC-177 chromosome, complete genome
ATTGAGCTACGATTTTCTTTCGTTGTCATCTTTGAGGCGTCTGATCGTGATAATCCTTCT
TTCCCTGATTTCCTCATCGATATCGAATAAGCACTCGTCGCAGAATTCTTTATCGAGTGA
GAGCCTCTGTTCAAGGACGCTTCTTTTTTTGTTGCAACGTGCACATCTCTTCATCTTTCC
GCGCCTTTGTGACCTCGTGATTTGGGGTACATGGAAAATGGGCGTAGCAAGTCTCAGCTA
GATAACTAACCGTAATAAAAGGGCTTTTCTGCGAGCAATGTAAGAGAAGGATAACCAGGC
AGGTTGCAAGAAAGATAATCGTTTTGATAGATCAGTTTATCGATATTGATCGTTAGTGCC
GATCGATAAGAAGTGCGGAAACGTTAGACTCACCTCTGTTGCTCCATCATGATGATGGGG
CTGTTGGCCCTCGAATCTATCTGTCTATTAGCATCGGCATGACAAACACTATTTGTTTCC
ACAACAAAAGACAATAGAAAAGTACATATGTACAAAAAGTGTGATTTATTCTGTCACTTC
AGTACTTCCTTTCGCCTAAGTTTGCCCGTAATAATTCCCCGTGCAGTACTATTGTTGCGA
CATAACAACATGAATTACATGGTAATAATAGATGTTTTCCTCTGCTGATTCCTGTAAAGA
TCATGACTCCATACGACATCATTTTTAATATTATACAGTTCAAAAAATCTACATGTGTCA
CAAATAATTTTACATTTGATAATGTATAGTTGTCACATGACAAGTTGATTATCATTCTGT
GTAGACAAGGAGAACTGTT
>CP107140.1:3652786-3653584 Escherichia coli strain S4 chromosome, complete genome
ATTGAGCTACGATTTTCTTTCGTTGTCATCTTTGAGGCGTCTGATCGTGATAATCCTTCT
TTCCCTGATTTCCTCATCGATATCGAATAAGCACTCGTCGCAGAATTCTTTATCGAGTGA
GAGCCTCTGTTCAAGGACGCTTCTTTTTTTGTTGCAACGTGCACATCTCTTCATCTTTCC
GCGCCTTTGTGACCTCGTGATTTGGGGTACATGGAAAATGGGCGTAGCAAGTCTCAGCTA
GATAACTAACCGTAATAAAAGGGCTTTTCTGCGAGCAATGTAAGAGAAGGATAACCAGGC
AGGTTGCAAGAAAGATAATCGTTTTGATAGATCAGTTTATCGATATTGATCGTTAGTGCC
GATCGATAAGAAGTGCGGAAACGTTAGACTCACCTCTGTTGCTCCATCATGATGATGGGG
CTGTTGGCCCTCGAATCTATCTGTCTATTAGCATCGGCATGACAAACACTATTTGTTTCC
ACAACAAAAGACAATAGAAAAGTACATATGTACAAAAAGTGTGATTTATTCTGTCACTTC
AGTACTTCCTTTCGCCTAAGTTTGCCCGTAATAATTCCCCGTGCAGTACTATTGTTGCGA
CATAACAACATGAATTACATGGTAATAATAGATGTTTTCCTCTGCTGATTCCTGTAAAGA
TCATGACTCCATACGACATCATTTTTAATATTATACAGTTCAAAAAATCTACATGTGTCA
CAAATAATTTTACATTTGATAATGTATAGTTGTCACATGACAAGTTGATTATCATTCTGT
GTAGACAAGGAGAACTGTT
>CP063515.1:3722538-3723336 Escherichia coli strain EH01-18-04-A chromosome, complete genome
ATTGAGCTACGATTTTCTTTCGTTGTCATCTTTGAGGCGTCTGATCGTGATAATCCTTCT
TTCCCTGATTTCCTCATCGATATCGAATAAGCACTCGTCGCAGAATTCTTTATCGAGTGA
GAGCCTCTGTTCAAGGACGCTTCTTTTTTTGTTGCAACGTGCACATCTCTTCATCTTTCC
GCGCCTTTGTGACCTCGTGATTTGGGGTACATGGAAAATGGGCGTAGCAAGTCTCAGCTA
GATAACTAACCGTAATAAAAGGGCTTTTCTGCGAGCAATGTAAGAGAAGGATAACCAGGC
AGGTTGCAAGAAAGATAATCGTTTTGATAGATCAGTTTATCGATATTGATCGTTAGTGCC
GATCGATAAGAAGTGCGGAAACGTTAGACTCACCTCTGTTGCTCCATCATGATGATGGGG
CTGTTGGCCCTCGAATCTATCTGTCTATTAGCATCGGCATGACAAACACTATTTGTTTCC
ACAACAAAAGACAATAGAAAAGTACATATGTACAAAAAGTGTGATTTATTCTGTCACTTC
AGTACTTCCTTTCGCCTAAGTTTGCCCGTAATAATTCCCCGTGCAGTACTATTGTTGCGA
CATAACAACATGAATTACATGGTAATAATAGATGTTTTCCTCTGCTGATTCCTGTAAAGA
TCATGACTCCATACGACATCATTTTTAATATTATACAGTTCAAAAAATCTACATGTGTCA
CAAATAATTTTACATTTGATAATGTATAGTTGTCACATGACAAGTTGATTATCATTCTGT
GTAGACAAGGAGAACTGTT
>CP069630.1:3373694-3374492 Escherichia coli strain ESM2.2 chromosome, complete genome
ATTGAGCTACGATTTTCTTTCGTTGTCATCTTTGAGGCGTCTGATCGTGATAATCCTTCT
TTCCCTGATTTCCTCATCGATATCGAATAAGCACTCGTCGCAGAATTCTTTATCGAGTGA
GAGCCTCTGTTCAAGGACGCTTCTTTTTTTGTTGCAACGTGCACATCTCTTCATCTTTCC
GCGCCTTTGTGACCTCGTGATTTGGGGTACATGGAAAATGGGCGTAGCAAGTCTCAGCTA
GATAACTAACCGTAATAAAAGGGCTTTTCTGCGAGCAATGTAAGAGAAGGATAACCAGGC
AGGTTGCAAGAAAGATAATCGTTTTGATAGATCAGTTTATCGATATTGATCGTTAGTGCC
GATCGATAAGAAGTGCGGAAACGTTAGACTCACCTCTGTTGCTCCATCATGATGATGGGG
CTGTTGGCCCTCGAATCTATCTGTCTATTAGCATCGGCATGACAAACACTATTTGTTTCC
ACAACAAAAGACAATAGAAAAGTACATATGTACAAAAAGTGTGATTTATTCTGTCACTTC
AGTACTTCCTTTCGCCTAAGTTTGCCCGTAATAATTCCCCGTGCAGTACTATTGTTGCGA
CATAACAACATGAATTACATGGTAATAATAGATGTTTTCCTCTGCTGATTCCTGTAAAGA
TCATGACTCCATACGACATCATTTTTAATATTATACAGTTCAAAAAATCTACATGTGTCA
CAAATAATTTTACATTTGATAATGTATAGTTGTCACATGACAAGTTGATTATCATTCTGT
GTAGACAAGGAGAACTGTT
>OX637961.1:4157360-4158158 Escherichia coli strain ST131 genome assembly, chromosome: C
ATTGAGCTACGATTTTCTTTCGTTGTCATCTTTGAGGCGTCTGATCGTGATAATCCTTCT
TTCCCTGATTTCCTCATCGATATCGAATAAGCACTCGTCGCAGAATTCTTTATCGAGTGA
GAGCCTCTGTTCAAGGACGCTTCTTTTTTTGTTGCAACGTGCACATCTCTTCATCTTTCC
GCGCCTTTGTGACCTCGTGATTTGGGGTACATGGAAAATGGGCGTAGCAAGTCTCAGCTA
GATAACTAACCGTAATAAAAGGGCTTTTCTGCGAGCAATGTAAGAGAAGGATAACCAGGC
AGGTTGCAAGAAAGATAATCGTTTTGATAGATCAGTTTATCGATATTGATCGTTAGTGCC
GATCGATAAGAAGTGCGGAAACGTTAGACTCACCTCTGTTGCTCCATCATGATGATGGGG
CTGTTGGCCCTCGAATCTATCTGTCTATTAGCATCGGCATGACAAACACTATTTGTTTCC
ACAACAAAAGACAATAGAAAAGTACATATGTACAAAAAGTGTGATTTATTCTGTCACTTC
AGTACTTCCTTTCGCCTAAGTTTGCCCGTAATAATTCCCCGTGCAGTACTATTGTTGCGA
CATAACAACATGAATTACATGGTAATAATAGATGTTTTCCTCTGCTGATTCCTGTAAAGA
TCATGACTCCATACGACATCATTTTTAATATTATACAGTTCAAAAAATCTACATGTGTCA
CAAATAATTTTACATTTGATAATGTATAGTTGTCACATGACAAGTTGATTATCATTCTGT
GTAGACAAGGAGAACTGTT
>CP088564.1:3726959-3727757 Escherichia coli strain E16EC0286 chromosome, complete genome
ATTGAGCTACGATTTTCTTTCGTTGTCATCTTTGAGGCGTCTGATCGTGATAATCCTTCT
TTCCCTGATTTCCTCATCGATATCGAATAAGCACTCGTCGCAGAATTCTTTATCGAGTGA
GAGCCTCTGTTCAAGGACGCTTCTTTTTTTGTTGCAACGTGCACATCTCTTCATCTTTCC
GCGCCTTTGTGACCTCGTGATTTGGGGTACATGGAAAATGGGCGTAGCAAGTCTCAGCTA
GATAACTAACCGTAATAAAAGGGCTTTTCTGCGAGCAATGTAAGAGAAGGATAACCAGGC
AGGTTGCAAGAAAGATAATCGTTTTGATAGATCAGTTTATCGATATTGATCGTTAGTGCC
GATCGATAAGAAGTGCGGAAACGTTAGACTCACCTCTGTTGCTCCATCATGATGATGGGG
CTGTTGGCCCTCGAATCTATCTGTCTATTAGCATCGGCATGACAAACACTATTTGTTTCC
ACAACAAAAGACAATAGAAAAGTACATATGTACAAAAAGTGTGATTTATTCTGTCACTTC
AGTACTTCCTTTCGCCTAAGTTTGCCCGTAATAATTCCCCGTGCAGTACTATTGTTGCGA
CATAACAACATGAATTACATGGTAATAATAGATGTTTTCCTCTGCTGATTCCTGTAAAGA
TCATGACTCCATACGACATCATTTTTAATATTATACAGTTCAAAAAATCTACATGTGTCA
CAAATAATTTTACATTTGATAATGTATAGTTGTCACATGACAAGTTGATTATCATTCTGT
GTAGACAAGGAGAACTGTT
>OZ040642.1:4233882-4234680 Escherichia coli isolate 30134_6#59 genome assembly, chromosome: 1
ATTGAGCTACGATTTTCTTTCGTTGTCATCTTTGAGGCGTCTGATCGTGATAATCCTTCT
TTCCCTGATTTCCTCATCGATATCGAATAAGCACTCGTCGCAGAATTCTTTATCGAGTGA
GAGCCTCTGTTCAAGGACGCTTCTTTTTTTGTTGCAACGTGCACATCTCTTCATCTTTCC
GCGCCTTTGTGACCTCGTGATTTGGGGTACATGGAAAATGGGCGTAGCAAGTCTCAGCTA
GATAACTAACCGTAATAAAAGGGCTTTTCTGCGAGCAATGTAAGAGAAGGATAACCAGGC
AGGTTGCAAGAAAGATAATCGTTTTGATAGATCAGTTTATCGATATTGATCGTTAGTGCC
GATCGATAAGAAGTGCGGAAACGTTAGACTCACCTCTGTTGCTCCATCATGATGATGGGG
CTGTTGGCCCTCGAATCTATCTGTCTATTAGCATCGGCATGACAAACACTATTTGTTTCC
ACAACAAAAGACAATAGAAAAGTACATATGTACAAAAAGTGTGATTTATTCTGTCACTTC
AGTACTTCCTTTCGCCTAAGTTTGCCCGTAATAATTCCCCGTGCAGTACTATTGTTGCGA
CATAACAACATGAATTACATGGTAATAATAGATGTTTTCCTCTGCTGATTCCTGTAAAGA
TCATGACTCCATACGACATCATTTTTAATATTATACAGTTCAAAAAATCTACATGTGTCA
CAAATAATTTTACATTTGATAATGTATAGTTGTCACATGACAAGTTGATTATCATTCTGT
GTAGACAAGGAGAACTGTT
>OZ043776.1:922316-923114 Escherichia coli isolate 30859_5#87 genome assembly, chromosome: 1
ATTGAGCTACGATTTTCTTTCGTTGTCATCTTTGAGGCGTCTGATCGTGATAATCCTTCT
TTCCCTGATTTCCTCATCGATATCGAATAAGCACTCGTCGCAGAATTCTTTATCGAGTGA
GAGCCTCTGTTCAAGGACGCTTCTTTTTTTGTTGCAACGTGCACATCTCTTCATCTTTCC
GCGCCTTTGTGACCTCGTGATTTGGGGTACATGGAAAATGGGCGTAGCAAGTCTCAGCTA
GATAACTAACCGTAATAAAAGGGCTTTTCTGCGAGCAATGTAAGAGAAGGATAACCAGGC
AGGTTGCAAGAAAGATAATCGTTTTGATAGATCAGTTTATCGATATTGATCGTTAGTGCC
GATCGATAAGAAGTGCGGAAACGTTAGACTCACCTCTGTTGCTCCATCATGATGATGGGG
CTGTTGGCCCTCGAATCTATCTGTCTATTAGCATCGGCATGACAAACACTATTTGTTTCC
ACAACAAAAGACAATAGAAAAGTACATATGTACAAAAAGTGTGATTTATTCTGTCACTTC
AGTACTTCCTTTCGCCTAAGTTTGCCCGTAATAATTCCCCGTGCAGTACTATTGTTGCGA
CATAACAACATGAATTACATGGTAATAATAGATGTTTTCCTCTGCTGATTCCTGTAAAGA
TCATGACTCCATACGACATCATTTTTAATATTATACAGTTCAAAAAATCTACATGTGTCA
CAAATAATTTTACATTTGATAATGTATAGTTGTCACATGACAAGTTGATTATCATTCTGT
GTAGACAAGGAGAACTGTT
>CP123240.1:4420944-4421742 Escherichia coli strain YZLc1-3 chromosome, complete genome
ATTGAGCTACGATTTTCTTTCGTTGTCATCTTTGAGGCGTCTGATCGTGATAATCCTTCT
TTCCCTGATTTCCTCATCGATATCGAATAAGCACTCGTCGCAGAATTCTTTATCGAGTGA
GAGCCTCTGTTCAAGGACGCTTCTTTTTTTGTTGCAACGTGCACATCTCTTCATCTTTCC
GCGCCTTTGTGACCTCGTGATTTGGGGTACATGGAAAATGGGCGTAGCAAGTCTCAGCTA
GATAACTAACCGTAATAAAAGGGCTTTTCTGCGAGCAATGTAAGAGAAGGATAACCAGGC
AGGTTGCAAGAAAGATAATCGTTTTGATAGATCAGTTTATCGATATTGATCGTTAGTGCC
GATCGATAAGAAGTGCGGAAACGTTAGACTCACCTCTGTTGCTCCATCATGATGATGGGG
CTGTTGGCCCTCGAATCTATCTGTCTATTAGCATCGGCATGACAAACACTATTTGTTTCC
ACAACAAAAGACAATAGAAAAGTACATATGTACAAAAAGTGTGATTTATTCTGTCACTTC
AGTACTTCCTTTCGCCTAAGTTTGCCCGTAATAATTCCCCGTGCAGTACTATTGTTGCGA
CATAACAACATGAATTACATGGTAATAATAGATGTTTTCCTCTGCTGATTCCTGTAAAGA
TCATGACTCCATACGACATCATTTTTAATATTATACAGTTCAAAAAATCTACATGTGTCA
CAAATAATTTTACATTTGATAATGTATAGTTGTCACATGACAAGTTGATTATCATTCTGT
GTAGACAAGGAGAACTGTT
>CP184080.1:3521772-3522570 Escherichia coli strain AZ148 chromosome, complete genome
ATTGAGCTACGATTTTCTTTCGTTGTCATCTTTGAGGCGTCTGATCGTGATAATCCTTCT
TTCCCTGATTTCCTCATCGATATCGAATAAGCACTCGTCGCAGAATTCTTTATCGAGTGA
GAGCCTCTGTTCAAGGACGCTTCTTTTTTTGTTGCAACGTGCACATCTCTTCATCTTTCC
GCGCCTTTGTGACCTCGTGATTTGGGGTACATGGAAAATGGGCGTAGCAAGTCTCAGCTA
GATAACTAACCGTAATAAAAGGGCTTTTCTGCGAGCAATGTAAGAGAAGGATAACCAGGC
AGGTTGCAAGAAAGATAATCGTTTTGATAGATCAGTTTATCGATATTGATCGTTAGTGCC
GATCGATAAGAAGTGCGGAAACGTTAGACTCACCTCTGTTGCTCCATCATGATGATGGGG
CTGTTGGCCCTCGAATCTATCTGTCTATTAGCATCGGCATGACAAACACTATTTGTTTCC
ACAACAAAAGACAATAGAAAAGTACATATGTACAAAAAGTGTGATTTATTCTGTCACTTC
AGTACTTCCTTTCGCCTAAGTTTGCCCGTAATAATTCCCCGTGCAGTACTATTGTTGCGA
CATAACAACATGAATTACATGGTAATAATAGATGTTTTCCTCTGCTGATTCCTGTAAAGA
TCATGACTCCATACGACATCATTTTTAATATTATACAGTTCAAAAAATCTACATGTGTCA
CAAATAATTTTACATTTGATAATGTATAGTTGTCACATGACAAGTTGATTATCATTCTGT
GTAGACAAGGAGAACTGTT
>OZ038650.1:4472917-4473715 Escherichia coli isolate 30348_1#57 genome assembly, chromosome: 1
ATTGAGCTACGATTTTCTTTCGTTGTCATCTTTGAGGCGTCTGATCGTGATAATCCTTCT
TTCCCTGATTTCCTCATCGATATCGAATAAGCACTCGTCGCAGAATTCTTTATCGAGTGA
GAGCCTCTGTTCAAGGACGCTTCTTTTTTTGTTGCAACGTGCACATCTCTTCATCTTTCC
GCGCCTTTGTGACCTCGTGATTTGGGGTACATGGAAAATGGGCGTAGCAAGTCTCAGCTA
GATAACTAACCGTAATAAAAGGGCTTTTCTGCGAGCAATGTAAGAGAAGGATAACCAGGC
AGGTTGCAAGAAAGATAATCGTTTTGATAGATCAGTTTATCGATATTGATCGTTAGTGCC
GATCGATAAGAAGTGCGGAAACGTTAGACTCACCTCTGTTGCTCCATCATGATGATGGGG
CTGTTGGCCCTCGAATCTATCTGTCTATTAGCATCGGCATGACAAACACTATTTGTTTCC
ACAACAAAAGACAATAGAAAAGTACATATGTACAAAAAGTGTGATTTATTCTGTCACTTC
AGTACTTCCTTTCGCCTAAGTTTGCCCGTAATAATTCCCCGTGCAGTACTATTGTTGCGA
CATAACAACATGAATTACATGGTAATAATAGATGTTTTCCTCTGCTGATTCCTGTAAAGA
TCATGACTCCATACGACATCATTTTTAATATTATACAGTTCAAAAAATCTACATGTGTCA
CAAATAATTTTACATTTGATAATGTATAGTTGTCACATGACAAGTTGATTATCATTCTGT
GTAGACAAGGAGAACTGTT
>CP097370.1:4093035-4093833 Escherichia coli strain AGR5151 chromosome, complete genome
ATTGAGCTACGATTTTCTTTCGTTGTCATCTTTGAGGCGTCTGATCGTGATAATCCTTCT
TTCCCTGATTTCCTCATCGATATCGAATAAGCACTCGTCGCAGAATTCTTTATCGAGTGA
GAGCCTCTGTTCAAGGACGCTTCTTTTTTTGTTGCAACGTGCACATCTCTTCATCTTTCC
GCGCCTTTGTGACCTCGTGATTTGGGGTACATGGAAAATGGGCGTAGCAAGTCTCAGCTA
GATAACTAACCGTAATAAAAGGGCTTTTCTGCGAGCAATGTAAGAGAAGGATAACCAGGC
AGGTTGCAAGAAAGATAATCGTTTTGATAGATCAGTTTATCGATATTGATCGTTAGTGCC
GATCGATAAGAAGTGCGGAAACGTTAGACTCACCTCTGTTGCTCCATCATGATGATGGGG
CTGTTGGCCCTCGAATCTATCTGTCTATTAGCATCGGCATGACAAACACTATTTGTTTCC
ACAACAAAAGACAATAGAAAAGTACATATGTACAAAAAGTGTGATTTATTCTGTCACTTC
AGTACTTCCTTTCGCCTAAGTTTGCCCGTAATAATTCCCCGTGCAGTACTATTGTTGCGA
CATAACAACATGAATTACATGGTAATAATAGATGTTTTCCTCTGCTGATTCCTGTAAAGA
TCATGACTCCATACGACATCATTTTTAATATTATACAGTTCAAAAAATCTACATGTGTCA
CAAATAATTTTACATTTGATAATGTATAGTTGTCACATGACAAGTTGATTATCATTCTGT
GTAGACAAGGAGAACTGTT
>CP088879.1:800170-800968 Escherichia coli strain F16EC0653 chromosome, complete genome
ATTGAGCTACGATTTTCTTTCGTTGTCATCTTTGAGGCGTCTGATCGTGATAATCCTTCT
TTCCCTGATTTCCTCATCGATATCGAATAAGCACTCGTCGCAGAATTCTTTATCGAGTGA
GAGCCTCTGTTCAAGGACGCTTCTTTTTTTGTTGCAACGTGCACATCTCTTCATCTTTCC
GCGCCTTTGTGACCTCGTGATTTGGGGTACATGGAAAATGGGCGTAGCAAGTCTCAGCTA
GATAACTAACCGTAATAAAAGGGCTTTTCTGCGAGCAATGTAAGAGAAGGATAACCAGGC
AGGTTGCAAGAAAGATAATCGTTTTGATAGATCAGTTTATCGATATTGATCGTTAGTGCC
GATCGATAAGAAGTGCGGAAACGTTAGACTCACCTCTGTTGCTCCATCATGATGATGGGG
CTGTTGGCCCTCGAATCTATCTGTCTATTAGCATCGGCATGACAAACACTATTTGTTTCC
ACAACAAAAGACAATAGAAAAGTACATATGTACAAAAAGTGTGATTTATTCTGTCACTTC
AGTACTTCCTTTCGCCTAAGTTTGCCCGTAATAATTCCCCGTGCAGTACTATTGTTGCGA
CATAACAACATGAATTACATGGTAATAATAGATGTTTTCCTCTGCTGATTCCTGTAAAGA
TCATGACTCCATACGACATCATTTTTAATATTATACAGTTCAAAAAATCTACATGTGTCA
CAAATAATTTTACATTTGATAATGTATAGTTGTCACATGACAAGTTGATTATCATTCTGT
GTAGACAAGGAGAACTGTT
>CP041337.1:3064719-3065517 Escherichia coli strain CCUG 73778 chromosome, complete genome
ATTGAGCTACGATTTTCTTTCGTTGTCATCTTTGAGGCGTCTGATCGTGATAATCCTTCT
TTCCCTGATTTCCTCATCGATATCGAATAAGCACTCGTCGCAGAATTCTTTATCGAGTGA
GAGCCTCTGTTCAAGGACGCTTCTTTTTTTGTTGCAACGTGCACATCTCTTCATCTTTCC
GCGCCTTTGTGACCTCGTGATTTGGGGTACATGGAAAATGGGCGTAGCAAGTCTCAGCTA
GATAACTAACCGTAATAAAAGGGCTTTTCTGCGAGCAATGTAAGAGAAGGATAACCAGGC
AGGTTGCAAGAAAGATAATCGTTTTGATAGATCAGTTTATCGATATTGATCGTTAGTGCC
GATCGATAAGAAGTGCGGAAACGTTAGACTCACCTCTGTTGCTCCATCATGATGATGGGG
CTGTTGGCCCTCGAATCTATCTGTCTATTAGCATCGGCATGACAAACACTATTTGTTTCC
ACAACAAAAGACAATAGAAAAGTACATATGTACAAAAAGTGTGATTTATTCTGTCACTTC
AGTACTTCCTTTCGCCTAAGTTTGCCCGTAATAATTCCCCGTGCAGTACTATTGTTGCGA
CATAACAACATGAATTACATGGTAATAATAGATGTTTTCCTCTGCTGATTCCTGTAAAGA
TCATGACTCCATACGACATCATTTTTAATATTATACAGTTCAAAAAATCTACATGTGTCA
CAAATAATTTTACATTTGATAATGTATAGTTGTCACATGACAAGTTGATTATCATTCTGT
GTAGACAAGGAGAACTGTT
>CP015074.2:4826497-4827295 Escherichia coli strain Ecol_745, complete genome
ATTGAGCTACGATTTTCTTTCGTTGTCATCTTTGAGGCGTCTGATCGTGATAATCCTTCT
TTCCCTGATTTCCTCATCGATATCGAATAAGCACTCGTCGCAGAATTCTTTATCGAGTGA
GAGCCTCTGTTCAAGGACGCTTCTTTTTTTGTTGCAACGTGCACATCTCTTCATCTTTCC
GCGCCTTTGTGACCTCGTGATTTGGGGTACATGGAAAATGGGCGTAGCAAGTCTCAGCTA
GATAACTAACCGTAATAAAAGGGCTTTTCTGCGAGCAATGTAAGAGAAGGATAACCAGGC
AGGTTGCAAGAAAGATAATCGTTTTGATAGATCAGTTTATCGATATTGATCGTTAGTGCC
GATCGATAAGAAGTGCGGAAACGTTAGACTCACCTCTGTTGCTCCATCATGATGATGGGG
CTGTTGGCCCTCGAATCTATCTGTCTATTAGCATCGGCATGACAAACACTATTTGTTTCC
ACAACAAAAGACAATAGAAAAGTACATATGTACAAAAAGTGTGATTTATTCTGTCACTTC
AGTACTTCCTTTCGCCTAAGTTTGCCCGTAATAATTCCCCGTGCAGTACTATTGTTGCGA
CATAACAACATGAATTACATGGTAATAATAGATGTTTTCCTCTGCTGATTCCTGTAAAGA
TCATGACTCCATACGACATCATTTTTAATATTATACAGTTCAAAAAATCTACATGTGTCA
CAAATAATTTTACATTTGATAATGTATAGTTGTCACATGACAAGTTGATTATCATTCTGT
GTAGACAAGGAGAACTGTT
>OZ039578.1:4192211-4193009 Escherichia coli isolate 30602_1#199 genome assembly, chromosome: 1
ATTGAGCTACGATTTTCTTTCGTTGTCATCTTTGAGGCGTCTGATCGTGATAATCCTTCT
TTCCCTGATTTCCTCATCGATATCGAATAAGCACTCGTCGCAGAATTCTTTATCGAGTGA
GAGCCTCTGTTCAAGGACGCTTCTTTTTTTGTTGCAACGTGCACATCTCTTCATCTTTCC
GCGCCTTTGTGACCTCGTGATTTGGGGTACATGGAAAATGGGCGTAGCAAGTCTCAGCTA
GATAACTAACCGTAATAAAAGGGCTTTTCTGCGAGCAATGTAAGAGAAGGATAACCAGGC
AGGTTGCAAGAAAGATAATCGTTTTGATAGATCAGTTTATCGATATTGATCGTTAGTGCC
GATCGATAAGAAGTGCGGAAACGTTAGACTCACCTCTGTTGCTCCATCATGATGATGGGG
CTGTTGGCCCTCGAATCTATCTGTCTATTAGCATCGGCATGACAAACACTATTTGTTTCC
ACAACAAAAGACAATAGAAAAGTACATATGTACAAAAAGTGTGATTTATTCTGTCACTTC
AGTACTTCCTTTCGCCTAAGTTTGCCCGTAATAATTCCCCGTGCAGTACTATTGTTGCGA
CATAACAACATGAATTACATGGTAATAATAGATGTTTTCCTCTGCTGATTCCTGTAAAGA
TCATGACTCCATACGACATCATTTTTAATATTATACAGTTCAAAAAATCTACATGTGTCA
CAAATAATTTTACATTTGATAATGTATAGTTGTCACATGACAAGTTGATTATCATTCTGT
GTAGACAAGGAGAACTGTT
>CP181575.1:765876-766674 Escherichia coli strain A29102 chromosome, complete genome
ATTGAGCTACGATTTTCTTTCGTTGTCATCTTTGAGGCGTCTGATCGTGATAATCCTTCT
TTCCCTGATTTCCTCATCGATATCGAATAAGCACTCGTCGCAGAATTCTTTATCGAGTGA
GAGCCTCTGTTCAAGGACGCTTCTTTTTTTGTTGCAACGTGCACATCTCTTCATCTTTCC
GCGCCTTTGTGACCTCGTGATTTGGGGTACATGGAAAATGGGCGTAGCAAGTCTCAGCTA
GATAACTAACCGTAATAAAAGGGCTTTTCTGCGAGCAATGTAAGAGAAGGATAACCAGGC
AGGTTGCAAGAAAGATAATCGTTTTGATAGATCAGTTTATCGATATTGATCGTTAGTGCC
GATCGATAAGAAGTGCGGAAACGTTAGACTCACCTCTGTTGCTCCATCATGATGATGGGG
CTGTTGGCCCTCGAATCTATCTGTCTATTAGCATCGGCATGACAAACACTATTTGTTTCC
ACAACAAAAGACAATAGAAAAGTACATATGTACAAAAAGTGTGATTTATTCTGTCACTTC
AGTACTTCCTTTCGCCTAAGTTTGCCCGTAATAATTCCCCGTGCAGTACTATTGTTGCGA
CATAACAACATGAATTACATGGTAATAATAGATGTTTTCCTCTGCTGATTCCTGTAAAGA
TCATGACTCCATACGACATCATTTTTAATATTATACAGTTCAAAAAATCTACATGTGTCA
CAAATAATTTTACATTTGATAATGTATAGTTGTCACATGACAAGTTGATTATCATTCTGT
GTAGACAAGGAGAACTGTT
>CP069447.1:4565707-4566505 Escherichia coli strain FDAARGOS_1255 chromosome, complete genome
ATTGAGCTACGATTTTCTTTCGTTGTCATCTTTGAGGCGTCTGATCGTGATAATCCTTCT
TTCCCTGATTTCCTCATCGATATCGAATAAGCACTCGTCGCAGAATTCTTTATCGAGTGA
GAGCCTCTGTTCAAGGACGCTTCTTTTTTTGTTGCAACGTGCACATCTCTTCATCTTTCC
GCGCCTTTGTGACCTCGTGATTTGGGGTACATGGAAAATGGGCGTAGCAAGTCTCAGCTA
GATAACTAACCGTAATAAAAGGGCTTTTCTGCGAGCAATGTAAGAGAAGGATAACCAGGC
AGGTTGCAAGAAAGATAATCGTTTTGATAGATCAGTTTATCGATATTGATCGTTAGTGCC
GATCGATAAGAAGTGCGGAAACGTTAGACTCACCTCTGTTGCTCCATCATGATGATGGGG
CTGTTGGCCCTCGAATCTATCTGTCTATTAGCATCGGCATGACAAACACTATTTGTTTCC
ACAACAAAAGACAATAGAAAAGTACATATGTACAAAAAGTGTGATTTATTCTGTCACTTC
AGTACTTCCTTTCGCCTAAGTTTGCCCGTAATAATTCCCCGTGCAGTACTATTGTTGCGA
CATAACAACATGAATTACATGGTAATAATAGATGTTTTCCTCTGCTGATTCCTGTAAAGA
TCATGACTCCATACGACATCATTTTTAATATTATACAGTTCAAAAAATCTACATGTGTCA
CAAATAATTTTACATTTGATAATGTATAGTTGTCACATGACAAGTTGATTATCATTCTGT
GTAGACAAGGAGAACTGTT
>CP103739.1:764445-765243 Escherichia coli strain 3359 chromosome, complete genome
ATTGAGCTACGATTTTCTTTCGTTGTCATCTTTGAGGCGTCTGATCGTGATAATCCTTCT
TTCCCTGATTTCCTCATCGATATCGAATAAGCACTCGTCGCAGAATTCTTTATCGAGTGA
GAGCCTCTGTTCAAGGACGCTTCTTTTTTTGTTGCAACGTGCACATCTCTTCATCTTTCC
GCGCCTTTGTGACCTCGTGATTTGGGGTACATGGAAAATGGGCGTAGCAAGTCTCAGCTA
GATAACTAACCGTAATAAAAGGGCTTTTCTGCGAGCAATGTAAGAGAAGGATAACCAGGC
AGGTTGCAAGAAAGATAATCGTTTTGATAGATCAGTTTATCGATATTGATCGTTAGTGCC
GATCGATAAGAAGTGCGGAAACGTTAGACTCACCTCTGTTGCTCCATCATGATGATGGGG
CTGTTGGCCCTCGAATCTATCTGTCTATTAGCATCGGCATGACAAACACTATTTGTTTCC
ACAACAAAAGACAATAGAAAAGTACATATGTACAAAAAGTGTGATTTATTCTGTCACTTC
AGTACTTCCTTTCGCCTAAGTTTGCCCGTAATAATTCCCCGTGCAGTACTATTGTTGCGA
CATAACAACATGAATTACATGGTAATAATAGATGTTTTCCTCTGCTGATTCCTGTAAAGA
TCATGACTCCATACGACATCATTTTTAATATTATACAGTTCAAAAAATCTACATGTGTCA
CAAATAATTTTACATTTGATAATGTATAGTTGTCACATGACAAGTTGATTATCATTCTGT
GTAGACAAGGAGAACTGTT
>OZ040998.1:4420440-4421238 Escherichia coli isolate 30859_5#236 genome assembly, chromosome: 1
ATTGAGCTACGATTTTCTTTCGTTGTCATCTTTGAGGCGTCTGATCGTGATAATCCTTCT
TTCCCTGATTTCCTCATCGATATCGAATAAGCACTCGTCGCAGAATTCTTTATCGAGTGA
GAGCCTCTGTTCAAGGACGCTTCTTTTTTTGTTGCAACGTGCACATCTCTTCATCTTTCC
GCGCCTTTGTGACCTCGTGATTTGGGGTACATGGAAAATGGGCGTAGCAAGTCTCAGCTA
GATAACTAACCGTAATAAAAGGGCTTTTCTGCGAGCAATGTAAGAGAAGGATAACCAGGC
AGGTTGCAAGAAAGATAATCGTTTTGATAGATCAGTTTATCGATATTGATCGTTAGTGCC
GATCGATAAGAAGTGCGGAAACGTTAGACTCACCTCTGTTGCTCCATCATGATGATGGGG
CTGTTGGCCCTCGAATCTATCTGTCTATTAGCATCGGCATGACAAACACTATTTGTTTCC
ACAACAAAAGACAATAGAAAAGTACATATGTACAAAAAGTGTGATTTATTCTGTCACTTC
AGTACTTCCTTTCGCCTAAGTTTGCCCGTAATAATTCCCCGTGCAGTACTATTGTTGCGA
CATAACAACATGAATTACATGGTAATAATAGATGTTTTCCTCTGCTGATTCCTGTAAAGA
TCATGACTCCATACGACATCATTTTTAATATTATACAGTTCAAAAAATCTACATGTGTCA
CAAATAATTTTACATTTGATAATGTATAGTTGTCACATGACAAGTTGATTATCATTCTGT
GTAGACAAGGAGAACTGTT
>CP124332.1:3701803-3702601 Escherichia coli strain AVS0753 chromosome, complete genome
ATTGAGCTACGATTTTCTTTCGTTGTCATCTTTGAGGCGTCTGATCGTGATAATCCTTCT
TTCCCTGATTTCCTCATCGATATCGAATAAGCACTCGTCGCAGAATTCTTTATCGAGTGA
GAGCCTCTGTTCAAGGACGCTTCTTTTTTTGTTGCAACGTGCACATCTCTTCATCTTTCC
GCGCCTTTGTGACCTCGTGATTTGGGGTACATGGAAAATGGGCGTAGCAAGTCTCAGCTA
GATAACTAACCGTAATAAAAGGGCTTTTCTGCGAGCAATGTAAGAGAAGGATAACCAGGC
AGGTTGCAAGAAAGATAATCGTTTTGATAGATCAGTTTATCGATATTGATCGTTAGTGCC
GATCGATAAGAAGTGCGGAAACGTTAGACTCACCTCTGTTGCTCCATCATGATGATGGGG
CTGTTGGCCCTCGAATCTATCTGTCTATTAGCATCGGCATGACAAACACTATTTGTTTCC
ACAACAAAAGACAATAGAAAAGTACATATGTACAAAAAGTGTGATTTATTCTGTCACTTC
AGTACTTCCTTTCGCCTAAGTTTGCCCGTAATAATTCCCCGTGCAGTACTATTGTTGCGA
CATAACAACATGAATTACATGGTAATAATAGATGTTTTCCTCTGCTGATTCCTGTAAAGA
TCATGACTCCATACGACATCATTTTTAATATTATACAGTTCAAAAAATCTACATGTGTCA
CAAATAATTTTACATTTGATAATGTATAGTTGTCACATGACAAGTTGATTATCATTCTGT
GTAGACAAGGAGAACTGTT
>CP124322.1:4212547-4213345 Escherichia coli strain AVS0717 chromosome, complete genome
ATTGAGCTACGATTTTCTTTCGTTGTCATCTTTGAGGCGTCTGATCGTGATAATCCTTCT
TTCCCTGATTTCCTCATCGATATCGAATAAGCACTCGTCGCAGAATTCTTTATCGAGTGA
GAGCCTCTGTTCAAGGACGCTTCTTTTTTTGTTGCAACGTGCACATCTCTTCATCTTTCC
GCGCCTTTGTGACCTCGTGATTTGGGGTACATGGAAAATGGGCGTAGCAAGTCTCAGCTA
GATAACTAACCGTAATAAAAGGGCTTTTCTGCGAGCAATGTAAGAGAAGGATAACCAGGC
AGGTTGCAAGAAAGATAATCGTTTTGATAGATCAGTTTATCGATATTGATCGTTAGTGCC
GATCGATAAGAAGTGCGGAAACGTTAGACTCACCTCTGTTGCTCCATCATGATGATGGGG
CTGTTGGCCCTCGAATCTATCTGTCTATTAGCATCGGCATGACAAACACTATTTGTTTCC
ACAACAAAAGACAATAGAAAAGTACATATGTACAAAAAGTGTGATTTATTCTGTCACTTC
AGTACTTCCTTTCGCCTAAGTTTGCCCGTAATAATTCCCCGTGCAGTACTATTGTTGCGA
CATAACAACATGAATTACATGGTAATAATAGATGTTTTCCTCTGCTGATTCCTGTAAAGA
TCATGACTCCATACGACATCATTTTTAATATTATACAGTTCAAAAAATCTACATGTGTCA
CAAATAATTTTACATTTGATAATGTATAGTTGTCACATGACAAGTTGATTATCATTCTGT
GTAGACAAGGAGAACTGTT
>CP147572.1:3965833-3966631 Escherichia coli strain GN03507 chromosome, complete genome
ATTGAGCTACGATTTTCTTTCGTTGTCATCTTTGAGGCGTCTGATCGTGATAATCCTTCT
TTCCCTGATTTCCTCATCGATATCGAATAAGCACTCGTCGCAGAATTCTTTATCGAGTGA
GAGCCTCTGTTCAAGGACGCTTCTTTTTTTGTTGCAACGTGCACATCTCTTCATCTTTCC
GCGCCTTTGTGACCTCGTGATTTGGGGTACATGGAAAATGGGCGTAGCAAGTCTCAGCTA
GATAACTAACCGTAATAAAAGGGCTTTTCTGCGAGCAATGTAAGAGAAGGATAACCAGGC
AGGTTGCAAGAAAGATAATCGTTTTGATAGATCAGTTTATCGATATTGATCGTTAGTGCC
GATCGATAAGAAGTGCGGAAACGTTAGACTCACCTCTGTTGCTCCATCATGATGATGGGG
CTGTTGGCCCTCGAATCTATCTGTCTATTAGCATCGGCATGACAAACACTATTTGTTTCC
ACAACAAAAGACAATAGAAAAGTACATATGTACAAAAAGTGTGATTTATTCTGTCACTTC
AGTACTTCCTTTCGCCTAAGTTTGCCCGTAATAATTCCCCGTGCAGTACTATTGTTGCGA
CATAACAACATGAATTACATGGTAATAATAGATGTTTTCCTCTGCTGATTCCTGTAAAGA
TCATGACTCCATACGACATCATTTTTAATATTATACAGTTCAAAAAATCTACATGTGTCA
CAAATAATTTTACATTTGATAATGTATAGTTGTCACATGACAAGTTGATTATCATTCTGT
GTAGACAAGGAGAACTGTT
>OZ038583.1:4248574-4249372 Escherichia coli isolate 30224_1#173 genome assembly, chromosome: 1
ATTGAGCTACGATTTTCTTTCGTTGTCATCTTTGAGGCGTCTGATCGTGATAATCCTTCT
TTCCCTGATTTCCTCATCGATATCGAATAAGCACTCGTCGCAGAATTCTTTATCGAGTGA
GAGCCTCTGTTCAAGGACGCTTCTTTTTTTGTTGCAACGTGCACATCTCTTCATCTTTCC
GCGCCTTTGTGACCTCGTGATTTGGGGTACATGGAAAATGGGCGTAGCAAGTCTCAGCTA
GATAACTAACCGTAATAAAAGGGCTTTTCTGCGAGCAATGTAAGAGAAGGATAACCAGGC
AGGTTGCAAGAAAGATAATCGTTTTGATAGATCAGTTTATCGATATTGATCGTTAGTGCC
GATCGATAAGAAGTGCGGAAACGTTAGACTCACCTCTGTTGCTCCATCATGATGATGGGG
CTGTTGGCCCTCGAATCTATCTGTCTATTAGCATCGGCATGACAAACACTATTTGTTTCC
ACAACAAAAGACAATAGAAAAGTACATATGTACAAAAAGTGTGATTTATTCTGTCACTTC
AGTACTTCCTTTCGCCTAAGTTTGCCCGTAATAATTCCCCGTGCAGTACTATTGTTGCGA
CATAACAACATGAATTACATGGTAATAATAGATGTTTTCCTCTGCTGATTCCTGTAAAGA
TCATGACTCCATACGACATCATTTTTAATATTATACAGTTCAAAAAATCTACATGTGTCA
CAAATAATTTTACATTTGATAATGTATAGTTGTCACATGACAAGTTGATTATCATTCTGT
GTAGACAAGGAGAACTGTT
>CP023853.1:5051629-5052427 Escherichia coli strain 2/0 chromosome, complete genome
ATTGAGCTACGATTTTCTTTCGTTGTCATCTTTGAGGCGTCTGATCGTGATAATCCTTCT
TTCCCTGATTTCCTCATCGATATCGAATAAGCACTCGTCGCAGAATTCTTTATCGAGTGA
GAGCCTCTGTTCAAGGACGCTTCTTTTTTTGTTGCAACGTGCACATCTCTTCATCTTTCC
GCGCCTTTGTGACCTCGTGATTTGGGGTACATGGAAAATGGGCGTAGCAAGTCTCAGCTA
GATAACTAACCGTAATAAAAGGGCTTTTCTGCGAGCAATGTAAGAGAAGGATAACCAGGC
AGGTTGCAAGAAAGATAATCGTTTTGATAGATCAGTTTATCGATATTGATCGTTAGTGCC
GATCGATAAGAAGTGCGGAAACGTTAGACTCACCTCTGTTGCTCCATCATGATGATGGGG
CTGTTGGCCCTCGAATCTATCTGTCTATTAGCATCGGCATGACAAACACTATTTGTTTCC
ACAACAAAAGACAATAGAAAAGTACATATGTACAAAAAGTGTGATTTATTCTGTCACTTC
AGTACTTCCTTTCGCCTAAGTTTGCCCGTAATAATTCCCCGTGCAGTACTATTGTTGCGA
CATAACAACATGAATTACATGGTAATAATAGATGTTTTCCTCTGCTGATTCCTGTAAAGA
TCATGACTCCATACGACATCATTTTTAATATTATACAGTTCAAAAAATCTACATGTGTCA
CAAATAATTTTACATTTGATAATGTATAGTTGTCACATGACAAGTTGATTATCATTCTGT
GTAGACAAGGAGAACTGTT
>CP056282.1:3681005-3681803 Escherichia coli strain RHBSTW-00860 chromosome, complete genome
ATTGAGCTACGATTTTCTTTCGTTGTCATCTTTGAGGCGTCTGATCGTGATAATCCTTCT
TTCCCTGATTTCCTCATCGATATCGAATAAGCACTCGTCGCAGAATTCTTTATCGAGTGA
GAGCCTCTGTTCAAGGACGCTTCTTTTTTTGTTGCAACGTGCACATCTCTTCATCTTTCC
GCGCCTTTGTGACCTCGTGATTTGGGGTACATGGAAAATGGGCGTAGCAAGTCTCAGCTA
GATAACTAACCGTAATAAAAGGGCTTTTCTGCGAGCAATGTAAGAGAAGGATAACCAGGC
AGGTTGCAAGAAAGATAATCGTTTTGATAGATCAGTTTATCGATATTGATCGTTAGTGCC
GATCGATAAGAAGTGCGGAAACGTTAGACTCACCTCTGTTGCTCCATCATGATGATGGGG
CTGTTGGCCCTCGAATCTATCTGTCTATTAGCATCGGCATGACAAACACTATTTGTTTCC
ACAACAAAAGACAATAGAAAAGTACATATGTACAAAAAGTGTGATTTATTCTGTCACTTC
AGTACTTCCTTTCGCCTAAGTTTGCCCGTAATAATTCCCCGTGCAGTACTATTGTTGCGA
CATAACAACATGAATTACATGGTAATAATAGATGTTTTCCTCTGCTGATTCCTGTAAAGA
TCATGACTCCATACGACATCATTTTTAATATTATACAGTTCAAAAAATCTACATGTGTCA
CAAATAATTTTACATTTGATAATGTATAGTTGTCACATGACAAGTTGATTATCATTCTGT
GTAGACAAGGAGAACTGTT
>OZ039401.1:4442649-4443447 Escherichia coli isolate 30348_2#163 genome assembly, chromosome: 1
ATTGAGCTACGATTTTCTTTCGTTGTCATCTTTGAGGCGTCTGATCGTGATAATCCTTCT
TTCCCTGATTTCCTCATCGATATCGAATAAGCACTCGTCGCAGAATTCTTTATCGAGTGA
GAGCCTCTGTTCAAGGACGCTTCTTTTTTTGTTGCAACGTGCACATCTCTTCATCTTTCC
GCGCCTTTGTGACCTCGTGATTTGGGGTACATGGAAAATGGGCGTAGCAAGTCTCAGCTA
GATAACTAACCGTAATAAAAGGGCTTTTCTGCGAGCAATGTAAGAGAAGGATAACCAGGC
AGGTTGCAAGAAAGATAATCGTTTTGATAGATCAGTTTATCGATATTGATCGTTAGTGCC
GATCGATAAGAAGTGCGGAAACGTTAGACTCACCTCTGTTGCTCCATCATGATGATGGGG
CTGTTGGCCCTCGAATCTATCTGTCTATTAGCATCGGCATGACAAACACTATTTGTTTCC
ACAACAAAAGACAATAGAAAAGTACATATGTACAAAAAGTGTGATTTATTCTGTCACTTC
AGTACTTCCTTTCGCCTAAGTTTGCCCGTAATAATTCCCCGTGCAGTACTATTGTTGCGA
CATAACAACATGAATTACATGGTAATAATAGATGTTTTCCTCTGCTGATTCCTGTAAAGA
TCATGACTCCATACGACATCATTTTTAATATTATACAGTTCAAAAAATCTACATGTGTCA
CAAATAATTTTACATTTGATAATGTATAGTTGTCACATGACAAGTTGATTATCATTCTGT
GTAGACAAGGAGAACTGTT
>OZ038623.1:4257393-4258191 Escherichia coli isolate 30348_2#333 genome assembly, chromosome: 1
ATTGAGCTACGATTTTCTTTCGTTGTCATCTTTGAGGCGTCTGATCGTGATAATCCTTCT
TTCCCTGATTTCCTCATCGATATCGAATAAGCACTCGTCGCAGAATTCTTTATCGAGTGA
GAGCCTCTGTTCAAGGACGCTTCTTTTTTTGTTGCAACGTGCACATCTCTTCATCTTTCC
GCGCCTTTGTGACCTCGTGATTTGGGGTACATGGAAAATGGGCGTAGCAAGTCTCAGCTA
GATAACTAACCGTAATAAAAGGGCTTTTCTGCGAGCAATGTAAGAGAAGGATAACCAGGC
AGGTTGCAAGAAAGATAATCGTTTTGATAGATCAGTTTATCGATATTGATCGTTAGTGCC
GATCGATAAGAAGTGCGGAAACGTTAGACTCACCTCTGTTGCTCCATCATGATGATGGGG
CTGTTGGCCCTCGAATCTATCTGTCTATTAGCATCGGCATGACAAACACTATTTGTTTCC
ACAACAAAAGACAATAGAAAAGTACATATGTACAAAAAGTGTGATTTATTCTGTCACTTC
AGTACTTCCTTTCGCCTAAGTTTGCCCGTAATAATTCCCCGTGCAGTACTATTGTTGCGA
CATAACAACATGAATTACATGGTAATAATAGATGTTTTCCTCTGCTGATTCCTGTAAAGA
TCATGACTCCATACGACATCATTTTTAATATTATACAGTTCAAAAAATCTACATGTGTCA
CAAATAATTTTACATTTGATAATGTATAGTTGTCACATGACAAGTTGATTATCATTCTGT
GTAGACAAGGAGAACTGTT
>CP080118.1:5155976-5156774 Escherichia coli strain M70 chromosome, complete genome
ATTGAGCTACGATTTTCTTTCGTTGTCATCTTTGAGGCGTCTGATCGTGATAATCCTTCT
TTCCCTGATTTCCTCATCGATATCGAATAAGCACTCGTCGCAGAATTCTTTATCGAGTGA
GAGCCTCTGTTCAAGGACGCTTCTTTTTTTGTTGCAACGTGCACATCTCTTCATCTTTCC
GCGCCTTTGTGACCTCGTGATTTGGGGTACATGGAAAATGGGCGTAGCAAGTCTCAGCTA
GATAACTAACCGTAATAAAAGGGCTTTTCTGCGAGCAATGTAAGAGAAGGATAACCAGGC
AGGTTGCAAGAAAGATAATCGTTTTGATAGATCAGTTTATCGATATTGATCGTTAGTGCC
GATCGATAAGAAGTGCGGAAACGTTAGACTCACCTCTGTTGCTCCATCATGATGATGGGG
CTGTTGGCCCTCGAATCTATCTGTCTATTAGCATCGGCATGACAAACACTATTTGTTTCC
ACAACAAAAGACAATAGAAAAGTACATATGTACAAAAAGTGTGATTTATTCTGTCACTTC
AGTACTTCCTTTCGCCTAAGTTTGCCCGTAATAATTCCCCGTGCAGTACTATTGTTGCGA
CATAACAACATGAATTACATGGTAATAATAGATGTTTTCCTCTGCTGATTCCTGTAAAGA
TCATGACTCCATACGACATCATTTTTAATATTATACAGTTCAAAAAATCTACATGTGTCA
CAAATAATTTTACATTTGATAATGTATAGTTGTCACATGACAAGTTGATTATCATTCTGT
GTAGACAAGGAGAACTGTT
>OZ039185.1:4429320-4430118 Escherichia coli isolate 30348_1#99 genome assembly, chromosome: 1
ATTGAGCTACGATTTTCTTTCGTTGTCATCTTTGAGGCGTCTGATCGTGATAATCCTTCT
TTCCCTGATTTCCTCATCGATATCGAATAAGCACTCGTCGCAGAATTCTTTATCGAGTGA
GAGCCTCTGTTCAAGGACGCTTCTTTTTTTGTTGCAACGTGCACATCTCTTCATCTTTCC
GCGCCTTTGTGACCTCGTGATTTGGGGTACATGGAAAATGGGCGTAGCAAGTCTCAGCTA
GATAACTAACCGTAATAAAAGGGCTTTTCTGCGAGCAATGTAAGAGAAGGATAACCAGGC
AGGTTGCAAGAAAGATAATCGTTTTGATAGATCAGTTTATCGATATTGATCGTTAGTGCC
GATCGATAAGAAGTGCGGAAACGTTAGACTCACCTCTGTTGCTCCATCATGATGATGGGG
CTGTTGGCCCTCGAATCTATCTGTCTATTAGCATCGGCATGACAAACACTATTTGTTTCC
ACAACAAAAGACAATAGAAAAGTACATATGTACAAAAAGTGTGATTTATTCTGTCACTTC
AGTACTTCCTTTCGCCTAAGTTTGCCCGTAATAATTCCCCGTGCAGTACTATTGTTGCGA
CATAACAACATGAATTACATGGTAATAATAGATGTTTTCCTCTGCTGATTCCTGTAAAGA
TCATGACTCCATACGACATCATTTTTAATATTATACAGTTCAAAAAATCTACATGTGTCA
CAAATAATTTTACATTTGATAATGTATAGTTGTCACATGACAAGTTGATTATCATTCTGT
GTAGACAAGGAGAACTGTT
>OZ043763.1:4106844-4107642 Escherichia coli isolate 30859_5#96 genome assembly, chromosome: 1
ATTGAGCTACGATTTTCTTTCGTTGTCATCTTTGAGGCGTCTGATCGTGATAATCCTTCT
TTCCCTGATTTCCTCATCGATATCGAATAAGCACTCGTCGCAGAATTCTTTATCGAGTGA
GAGCCTCTGTTCAAGGACGCTTCTTTTTTTGTTGCAACGTGCACATCTCTTCATCTTTCC
GCGCCTTTGTGACCTCGTGATTTGGGGTACATGGAAAATGGGCGTAGCAAGTCTCAGCTA
GATAACTAACCGTAATAAAAGGGCTTTTCTGCGAGCAATGTAAGAGAAGGATAACCAGGC
AGGTTGCAAGAAAGATAATCGTTTTGATAGATCAGTTTATCGATATTGATCGTTAGTGCC
GATCGATAAGAAGTGCGGAAACGTTAGACTCACCTCTGTTGCTCCATCATGATGATGGGG
CTGTTGGCCCTCGAATCTATCTGTCTATTAGCATCGGCATGACAAACACTATTTGTTTCC
ACAACAAAAGACAATAGAAAAGTACATATGTACAAAAAGTGTGATTTATTCTGTCACTTC
AGTACTTCCTTTCGCCTAAGTTTGCCCGTAATAATTCCCCGTGCAGTACTATTGTTGCGA
CATAACAACATGAATTACATGGTAATAATAGATGTTTTCCTCTGCTGATTCCTGTAAAGA
TCATGACTCCATACGACATCATTTTTAATATTATACAGTTCAAAAAATCTACATGTGTCA
CAAATAATTTTACATTTGATAATGTATAGTTGTCACATGACAAGTTGATTATCATTCTGT
GTAGACAAGGAGAACTGTT
>OZ043787.1:4198114-4198912 Escherichia coli isolate 30859_5#371 genome assembly, chromosome: 1
ATTGAGCTACGATTTTCTTTCGTTGTCATCTTTGAGGCGTCTGATCGTGATAATCCTTCT
TTCCCTGATTTCCTCATCGATATCGAATAAGCACTCGTCGCAGAATTCTTTATCGAGTGA
GAGCCTCTGTTCAAGGACGCTTCTTTTTTTGTTGCAACGTGCACATCTCTTCATCTTTCC
GCGCCTTTGTGACCTCGTGATTTGGGGTACATGGAAAATGGGCGTAGCAAGTCTCAGCTA
GATAACTAACCGTAATAAAAGGGCTTTTCTGCGAGCAATGTAAGAGAAGGATAACCAGGC
AGGTTGCAAGAAAGATAATCGTTTTGATAGATCAGTTTATCGATATTGATCGTTAGTGCC
GATCGATAAGAAGTGCGGAAACGTTAGACTCACCTCTGTTGCTCCATCATGATGATGGGG
CTGTTGGCCCTCGAATCTATCTGTCTATTAGCATCGGCATGACAAACACTATTTGTTTCC
ACAACAAAAGACAATAGAAAAGTACATATGTACAAAAAGTGTGATTTATTCTGTCACTTC
AGTACTTCCTTTCGCCTAAGTTTGCCCGTAATAATTCCCCGTGCAGTACTATTGTTGCGA
CATAACAACATGAATTACATGGTAATAATAGATGTTTTCCTCTGCTGATTCCTGTAAAGA
TCATGACTCCATACGACATCATTTTTAATATTATACAGTTCAAAAAATCTACATGTGTCA
CAAATAATTTTACATTTGATAATGTATAGTTGTCACATGACAAGTTGATTATCATTCTGT
GTAGACAAGGAGAACTGTT
>CP056114.1:3489703-3490501 Escherichia coli strain Ec394-330266 chromosome, complete genome
ATTGAGCTACGATTTTCTTTCGTTGTCATCTTTGAGGCGTCTGATCGTGATAATCCTTCT
TTCCCTGATTTCCTCATCGATATCGAATAAGCACTCGTCGCAGAATTCTTTATCGAGTGA
GAGCCTCTGTTCAAGGACGCTTCTTTTTTTGTTGCAACGTGCACATCTCTTCATCTTTCC
GCGCCTTTGTGACCTCGTGATTTGGGGTACATGGAAAATGGGCGTAGCAAGTCTCAGCTA
GATAACTAACCGTAATAAAAGGGCTTTTCTGCGAGCAATGTAAGAGAAGGATAACCAGGC
AGGTTGCAAGAAAGATAATCGTTTTGATAGATCAGTTTATCGATATTGATCGTTAGTGCC
GATCGATAAGAAGTGCGGAAACGTTAGACTCACCTCTGTTGCTCCATCATGATGATGGGG
CTGTTGGCCCTCGAATCTATCTGTCTATTAGCATCGGCATGACAAACACTATTTGTTTCC
ACAACAAAAGACAATAGAAAAGTACATATGTACAAAAAGTGTGATTTATTCTGTCACTTC
AGTACTTCCTTTCGCCTAAGTTTGCCCGTAATAATTCCCCGTGCAGTACTATTGTTGCGA
CATAACAACATGAATTACATGGTAATAATAGATGTTTTCCTCTGCTGATTCCTGTAAAGA
TCATGACTCCATACGACATCATTTTTAATATTATACAGTTCAAAAAATCTACATGTGTCA
CAAATAATTTTACATTTGATAATGTATAGTTGTCACATGACAAGTTGATTATCATTCTGT
GTAGACAAGGAGAACTGTT
>CP088641.1:719497-720295 Escherichia coli strain C16EC0786 chromosome, complete genome
ATTGAGCTACGATTTTCTTTCGTTGTCATCTTTGAGGCGTCTGATCGTGATAATCCTTCT
TTCCCTGATTTCCTCATCGATATCGAATAAGCACTCGTCGCAGAATTCTTTATCGAGTGA
GAGCCTCTGTTCAAGGACGCTTCTTTTTTTGTTGCAACGTGCACATCTCTTCATCTTTCC
GCGCCTTTGTGACCTCGTGATTTGGGGTACATGGAAAATGGGCGTAGCAAGTCTCAGCTA
GATAACTAACCGTAATAAAAGGGCTTTTCTGCGAGCAATGTAAGAGAAGGATAACCAGGC
AGGTTGCAAGAAAGATAATCGTTTTGATAGATCAGTTTATCGATATTGATCGTTAGTGCC
GATCGATAAGAAGTGCGGAAACGTTAGACTCACCTCTGTTGCTCCATCATGATGATGGGG
CTGTTGGCCCTCGAATCTATCTGTCTATTAGCATCGGCATGACAAACACTATTTGTTTCC
ACAACAAAAGACAATAGAAAAGTACATATGTACAAAAAGTGTGATTTATTCTGTCACTTC
AGTACTTCCTTTCGCCTAAGTTTGCCCGTAATAATTCCCCGTGCAGTACTATTGTTGCGA
CATAACAACATGAATTACATGGTAATAATAGATGTTTTCCTCTGCTGATTCCTGTAAAGA
TCATGACTCCATACGACATCATTTTTAATATTATACAGTTCAAAAAATCTACATGTGTCA
CAAATAATTTTACATTTGATAATGTATAGTTGTCACATGACAAGTTGATTATCATTCTGT
GTAGACAAGGAGAACTGTT
>CP088795.1:834154-834952 Escherichia coli strain B16EC0493 chromosome, complete genome
ATTGAGCTACGATTTTCTTTCGTTGTCATCTTTGAGGCGTCTGATCGTGATAATCCTTCT
TTCCCTGATTTCCTCATCGATATCGAATAAGCACTCGTCGCAGAATTCTTTATCGAGTGA
GAGCCTCTGTTCAAGGACGCTTCTTTTTTTGTTGCAACGTGCACATCTCTTCATCTTTCC
GCGCCTTTGTGACCTCGTGATTTGGGGTACATGGAAAATGGGCGTAGCAAGTCTCAGCTA
GATAACTAACCGTAATAAAAGGGCTTTTCTGCGAGCAATGTAAGAGAAGGATAACCAGGC
AGGTTGCAAGAAAGATAATCGTTTTGATAGATCAGTTTATCGATATTGATCGTTAGTGCC
GATCGATAAGAAGTGCGGAAACGTTAGACTCACCTCTGTTGCTCCATCATGATGATGGGG
CTGTTGGCCCTCGAATCTATCTGTCTATTAGCATCGGCATGACAAACACTATTTGTTTCC
ACAACAAAAGACAATAGAAAAGTACATATGTACAAAAAGTGTGATTTATTCTGTCACTTC
AGTACTTCCTTTCGCCTAAGTTTGCCCGTAATAATTCCCCGTGCAGTACTATTGTTGCGA
CATAACAACATGAATTACATGGTAATAATAGATGTTTTCCTCTGCTGATTCCTGTAAAGA
TCATGACTCCATACGACATCATTTTTAATATTATACAGTTCAAAAAATCTACATGTGTCA
CAAATAATTTTACATTTGATAATGTATAGTTGTCACATGACAAGTTGATTATCATTCTGT
GTAGACAAGGAGAACTGTT
>CP031256.1:4881154-4881952 Escherichia coli strain M16807 chromosome, complete genome
ATTGAGCTACGATTTTCTTTCGTTGTCATCTTTGAGGCGTCTGATCGTGATAATCCTTCT
TTCCCTGATTTCCTCATCGATATCGAATAAGCACTCGTCGCAGAATTCTTTATCGAGTGA
GAGCCTCTGTTCAAGGACGCTTCTTTTTTTGTTGCAACGTGCACATCTCTTCATCTTTCC
GCGCCTTTGTGACCTCGTGATTTGGGGTACATGGAAAATGGGCGTAGCAAGTCTCAGCTA
GATAACTAACCGTAATAAAAGGGCTTTTCTGCGAGCAATGTAAGAGAAGGATAACCAGGC
AGGTTGCAAGAAAGATAATCGTTTTGATAGATCAGTTTATCGATATTGATCGTTAGTGCC
GATCGATAAGAAGTGCGGAAACGTTAGACTCACCTCTGTTGCTCCATCATGATGATGGGG
CTGTTGGCCCTCGAATCTATCTGTCTATTAGCATCGGCATGACAAACACTATTTGTTTCC
ACAACAAAAGACAATAGAAAAGTACATATGTACAAAAAGTGTGATTTATTCTGTCACTTC
AGTACTTCCTTTCGCCTAAGTTTGCCCGTAATAATTCCCCGTGCAGTACTATTGTTGCGA
CATAACAACATGAATTACATGGTAATAATAGATGTTTTCCTCTGCTGATTCCTGTAAAGA
TCATGACTCCATACGACATCATTTTTAATATTATACAGTTCAAAAAATCTACATGTGTCA
CAAATAATTTTACATTTGATAATGTATAGTTGTCACATGACAAGTTGATTATCATTCTGT
GTAGACAAGGAGAACTGTT
>CP049085.2:4395867-4396665 Escherichia coli strain p4A chromosome, complete genome
ATTGAGCTACGATTTTCTTTCGTTGTCATCTTTGAGGCGTCTGATCGTGATAATCCTTCT
TTCCCTGATTTCCTCATCGATATCGAATAAGCACTCGTCGCAGAATTCTTTATCGAGTGA
GAGCCTCTGTTCAAGGACGCTTCTTTTTTTGTTGCAACGTGCACATCTCTTCATCTTTCC
GCGCCTTTGTGACCTCGTGATTTGGGGTACATGGAAAATGGGCGTAGCAAGTCTCAGCTA
GATAACTAACCGTAATAAAAGGGCTTTTCTGCGAGCAATGTAAGAGAAGGATAACCAGGC
AGGTTGCAAGAAAGATAATCGTTTTGATAGATCAGTTTATCGATATTGATCGTTAGTGCC
GATCGATAAGAAGTGCGGAAACGTTAGACTCACCTCTGTTGCTCCATCATGATGATGGGG
CTGTTGGCCCTCGAATCTATCTGTCTATTAGCATCGGCATGACAAACACTATTTGTTTCC
ACAACAAAAGACAATAGAAAAGTACATATGTACAAAAAGTGTGATTTATTCTGTCACTTC
AGTACTTCCTTTCGCCTAAGTTTGCCCGTAATAATTCCCCGTGCAGTACTATTGTTGCGA
CATAACAACATGAATTACATGGTAATAATAGATGTTTTCCTCTGCTGATTCCTGTAAAGA
TCATGACTCCATACGACATCATTTTTAATATTATACAGTTCAAAAAATCTACATGTGTCA
CAAATAATTTTACATTTGATAATGTATAGTTGTCACATGACAAGTTGATTATCATTCTGT
GTAGACAAGGAGAACTGTT
>OZ038757.1:4252796-4253594 Escherichia coli isolate 30348_2#243 genome assembly, chromosome: 1
ATTGAGCTACGATTTTCTTTCGTTGTCATCTTTGAGGCGTCTGATCGTGATAATCCTTCT
TTCCCTGATTTCCTCATCGATATCGAATAAGCACTCGTCGCAGAATTCTTTATCGAGTGA
GAGCCTCTGTTCAAGGACGCTTCTTTTTTTGTTGCAACGTGCACATCTCTTCATCTTTCC
GCGCCTTTGTGACCTCGTGATTTGGGGTACATGGAAAATGGGCGTAGCAAGTCTCAGCTA
GATAACTAACCGTAATAAAAGGGCTTTTCTGCGAGCAATGTAAGAGAAGGATAACCAGGC
AGGTTGCAAGAAAGATAATCGTTTTGATAGATCAGTTTATCGATATTGATCGTTAGTGCC
GATCGATAAGAAGTGCGGAAACGTTAGACTCACCTCTGTTGCTCCATCATGATGATGGGG
CTGTTGGCCCTCGAATCTATCTGTCTATTAGCATCGGCATGACAAACACTATTTGTTTCC
ACAACAAAAGACAATAGAAAAGTACATATGTACAAAAAGTGTGATTTATTCTGTCACTTC
AGTACTTCCTTTCGCCTAAGTTTGCCCGTAATAATTCCCCGTGCAGTACTATTGTTGCGA
CATAACAACATGAATTACATGGTAATAATAGATGTTTTCCTCTGCTGATTCCTGTAAAGA
TCATGACTCCATACGACATCATTTTTAATATTATACAGTTCAAAAAATCTACATGTGTCA
CAAATAATTTTACATTTGATAATGTATAGTTGTCACATGACAAGTTGATTATCATTCTGT
GTAGACAAGGAGAACTGTT
>CP145655.1:4190288-4191086 Escherichia coli strain S1-IND-01-B chromosome, complete genome
ATTGAGCTACGATTTTCTTTCGTTGTCATCTTTGAGGCGTCTGATCGTGATAATCCTTCT
TTCCCTGATTTCCTCATCGATATCGAATAAGCACTCGTCGCAGAATTCTTTATCGAGTGA
GAGCCTCTGTTCAAGGACGCTTCTTTTTTTGTTGCAACGTGCACATCTCTTCATCTTTCC
GCGCCTTTGTGACCTCGTGATTTGGGGTACATGGAAAATGGGCGTAGCAAGTCTCAGCTA
GATAACTAACCGTAATAAAAGGGCTTTTCTGCGAGCAATGTAAGAGAAGGATAACCAGGC
AGGTTGCAAGAAAGATAATCGTTTTGATAGATCAGTTTATCGATATTGATCGTTAGTGCC
GATCGATAAGAAGTGCGGAAACGTTAGACTCACCTCTGTTGCTCCATCATGATGATGGGG
CTGTTGGCCCTCGAATCTATCTGTCTATTAGCATCGGCATGACAAACACTATTTGTTTCC
ACAACAAAAGACAATAGAAAAGTACATATGTACAAAAAGTGTGATTTATTCTGTCACTTC
AGTACTTCCTTTCGCCTAAGTTTGCCCGTAATAATTCCCCGTGCAGTACTATTGTTGCGA
CATAACAACATGAATTACATGGTAATAATAGATGTTTTCCTCTGCTGATTCCTGTAAAGA
TCATGACTCCATACGACATCATTTTTAATATTATACAGTTCAAAAAATCTACATGTGTCA
CAAATAATTTTACATTTGATAATGTATAGTTGTCACATGACAAGTTGATTATCATTCTGT
GTAGACAAGGAGAACTGTT
>OW849064.1:4064404-4065202 Escherichia coli isolate 131 genome assembly, chromosome: main
ATTGAGCTACGATTTTCTTTCGTTGTCATCTTTGAGGCGTCTGATCGTGATAATCCTTCT
TTCCCTGATTTCCTCATCGATATCGAATAAGCACTCGTCGCAGAATTCTTTATCGAGTGA
GAGCCTCTGTTCAAGGACGCTTCTTTTTTTGTTGCAACGTGCACATCTCTTCATCTTTCC
GCGCCTTTGTGACCTCGTGATTTGGGGTACATGGAAAATGGGCGTAGCAAGTCTCAGCTA
GATAACTAACCGTAATAAAAGGGCTTTTCTGCGAGCAATGTAAGAGAAGGATAACCAGGC
AGGTTGCAAGAAAGATAATCGTTTTGATAGATCAGTTTATCGATATTGATCGTTAGTGCC
GATCGATAAGAAGTGCGGAAACGTTAGACTCACCTCTGTTGCTCCATCATGATGATGGGG
CTGTTGGCCCTCGAATCTATCTGTCTATTAGCATCGGCATGACAAACACTATTTGTTTCC
ACAACAAAAGACAATAGAAAAGTACATATGTACAAAAAGTGTGATTTATTCTGTCACTTC
AGTACTTCCTTTCGCCTAAGTTTGCCCGTAATAATTCCCCGTGCAGTACTATTGTTGCGA
CATAACAACATGAATTACATGGTAATAATAGATGTTTTCCTCTGCTGATTCCTGTAAAGA
TCATGACTCCATACGACATCATTTTTAATATTATACAGTTCAAAAAATCTACATGTGTCA
CAAATAATTTTACATTTGATAATGTATAGTTGTCACATGACAAGTTGATTATCATTCTGT
GTAGACAAGGAGAACTGTT
>CP124367.1:3592488-3593286 Escherichia coli strain AVS0465 chromosome, complete genome
ATTGAGCTACGATTTTCTTTCGTTGTCATCTTTGAGGCGTCTGATCGTGATAATCCTTCT
TTCCCTGATTTCCTCATCGATATCGAATAAGCACTCGTCGCAGAATTCTTTATCGAGTGA
GAGCCTCTGTTCAAGGACGCTTCTTTTTTTGTTGCAACGTGCACATCTCTTCATCTTTCC
GCGCCTTTGTGACCTCGTGATTTGGGGTACATGGAAAATGGGCGTAGCAAGTCTCAGCTA
GATAACTAACCGTAATAAAAGGGCTTTTCTGCGAGCAATGTAAGAGAAGGATAACCAGGC
AGGTTGCAAGAAAGATAATCGTTTTGATAGATCAGTTTATCGATATTGATCGTTAGTGCC
GATCGATAAGAAGTGCGGAAACGTTAGACTCACCTCTGTTGCTCCATCATGATGATGGGG
CTGTTGGCCCTCGAATCTATCTGTCTATTAGCATCGGCATGACAAACACTATTTGTTTCC
ACAACAAAAGACAATAGAAAAGTACATATGTACAAAAAGTGTGATTTATTCTGTCACTTC
AGTACTTCCTTTCGCCTAAGTTTGCCCGTAATAATTCCCCGTGCAGTACTATTGTTGCGA
CATAACAACATGAATTACATGGTAATAATAGATGTTTTCCTCTGCTGATTCCTGTAAAGA
TCATGACTCCATACGACATCATTTTTAATATTATACAGTTCAAAAAATCTACATGTGTCA
CAAATAATTTTACATTTGATAATGTATAGTTGTCACATGACAAGTTGATTATCATTCTGT
GTAGACAAGGAGAACTGTT
>CP157672.1:4363335-4364133 Escherichia coli strain ST-131 chromosome, complete genome
ATTGAGCTACGATTTTCTTTCGTTGTCATCTTTGAGGCGTCTGATCGTGATAATCCTTCT
TTCCCTGATTTCCTCATCGATATCGAATAAGCACTCGTCGCAGAATTCTTTATCGAGTGA
GAGCCTCTGTTCAAGGACGCTTCTTTTTTTGTTGCAACGTGCACATCTCTTCATCTTTCC
GCGCCTTTGTGACCTCGTGATTTGGGGTACATGGAAAATGGGCGTAGCAAGTCTCAGCTA
GATAACTAACCGTAATAAAAGGGCTTTTCTGCGAGCAATGTAAGAGAAGGATAACCAGGC
AGGTTGCAAGAAAGATAATCGTTTTGATAGATCAGTTTATCGATATTGATCGTTAGTGCC
GATCGATAAGAAGTGCGGAAACGTTAGACTCACCTCTGTTGCTCCATCATGATGATGGGG
CTGTTGGCCCTCGAATCTATCTGTCTATTAGCATCGGCATGACAAACACTATTTGTTTCC
ACAACAAAAGACAATAGAAAAGTACATATGTACAAAAAGTGTGATTTATTCTGTCACTTC
AGTACTTCCTTTCGCCTAAGTTTGCCCGTAATAATTCCCCGTGCAGTACTATTGTTGCGA
CATAACAACATGAATTACATGGTAATAATAGATGTTTTCCTCTGCTGATTCCTGTAAAGA
TCATGACTCCATACGACATCATTTTTAATATTATACAGTTCAAAAAATCTACATGTGTCA
CAAATAATTTTACATTTGATAATGTATAGTTGTCACATGACAAGTTGATTATCATTCTGT
GTAGACAAGGAGAACTGTT
>OZ040422.1:4196588-4197386 Escherichia coli isolate 30859_5#25 genome assembly, chromosome: 1
ATTGAGCTACGATTTTCTTTCGTTGTCATCTTTGAGGCGTCTGATCGTGATAATCCTTCT
TTCCCTGATTTCCTCATCGATATCGAATAAGCACTCGTCGCAGAATTCTTTATCGAGTGA
GAGCCTCTGTTCAAGGACGCTTCTTTTTTTGTTGCAACGTGCACATCTCTTCATCTTTCC
GCGCCTTTGTGACCTCGTGATTTGGGGTACATGGAAAATGGGCGTAGCAAGTCTCAGCTA
GATAACTAACCGTAATAAAAGGGCTTTTCTGCGAGCAATGTAAGAGAAGGATAACCAGGC
AGGTTGCAAGAAAGATAATCGTTTTGATAGATCAGTTTATCGATATTGATCGTTAGTGCC
GATCGATAAGAAGTGCGGAAACGTTAGACTCACCTCTGTTGCTCCATCATGATGATGGGG
CTGTTGGCCCTCGAATCTATCTGTCTATTAGCATCGGCATGACAAACACTATTTGTTTCC
ACAACAAAAGACAATAGAAAAGTACATATGTACAAAAAGTGTGATTTATTCTGTCACTTC
AGTACTTCCTTTCGCCTAAGTTTGCCCGTAATAATTCCCCGTGCAGTACTATTGTTGCGA
CATAACAACATGAATTACATGGTAATAATAGATGTTTTCCTCTGCTGATTCCTGTAAAGA
TCATGACTCCATACGACATCATTTTTAATATTATACAGTTCAAAAAATCTACATGTGTCA
CAAATAATTTTACATTTGATAATGTATAGTTGTCACATGACAAGTTGATTATCATTCTGT
GTAGACAAGGAGAACTGTT
>OZ038769.1:4204131-4204929 Escherichia coli isolate 30348_2#44 genome assembly, chromosome: 1
ATTGAGCTACGATTTTCTTTCGTTGTCATCTTTGAGGCGTCTGATCGTGATAATCCTTCT
TTCCCTGATTTCCTCATCGATATCGAATAAGCACTCGTCGCAGAATTCTTTATCGAGTGA
GAGCCTCTGTTCAAGGACGCTTCTTTTTTTGTTGCAACGTGCACATCTCTTCATCTTTCC
GCGCCTTTGTGACCTCGTGATTTGGGGTACATGGAAAATGGGCGTAGCAAGTCTCAGCTA
GATAACTAACCGTAATAAAAGGGCTTTTCTGCGAGCAATGTAAGAGAAGGATAACCAGGC
AGGTTGCAAGAAAGATAATCGTTTTGATAGATCAGTTTATCGATATTGATCGTTAGTGCC
GATCGATAAGAAGTGCGGAAACGTTAGACTCACCTCTGTTGCTCCATCATGATGATGGGG
CTGTTGGCCCTCGAATCTATCTGTCTATTAGCATCGGCATGACAAACACTATTTGTTTCC
ACAACAAAAGACAATAGAAAAGTACATATGTACAAAAAGTGTGATTTATTCTGTCACTTC
AGTACTTCCTTTCGCCTAAGTTTGCCCGTAATAATTCCCCGTGCAGTACTATTGTTGCGA
CATAACAACATGAATTACATGGTAATAATAGATGTTTTCCTCTGCTGATTCCTGTAAAGA
TCATGACTCCATACGACATCATTTTTAATATTATACAGTTCAAAAAATCTACATGTGTCA
CAAATAATTTTACATTTGATAATGTATAGTTGTCACATGACAAGTTGATTATCATTCTGT
GTAGACAAGGAGAACTGTT
>CP088356.1:924748-925546 Escherichia coli strain F17EC0098 chromosome, complete genome
ATTGAGCTACGATTTTCTTTCGTTGTCATCTTTGAGGCGTCTGATCGTGATAATCCTTCT
TTCCCTGATTTCCTCATCGATATCGAATAAGCACTCGTCGCAGAATTCTTTATCGAGTGA
GAGCCTCTGTTCAAGGACGCTTCTTTTTTTGTTGCAACGTGCACATCTCTTCATCTTTCC
GCGCCTTTGTGACCTCGTGATTTGGGGTACATGGAAAATGGGCGTAGCAAGTCTCAGCTA
GATAACTAACCGTAATAAAAGGGCTTTTCTGCGAGCAATGTAAGAGAAGGATAACCAGGC
AGGTTGCAAGAAAGATAATCGTTTTGATAGATCAGTTTATCGATATTGATCGTTAGTGCC
GATCGATAAGAAGTGCGGAAACGTTAGACTCACCTCTGTTGCTCCATCATGATGATGGGG
CTGTTGGCCCTCGAATCTATCTGTCTATTAGCATCGGCATGACAAACACTATTTGTTTCC
ACAACAAAAGACAATAGAAAAGTACATATGTACAAAAAGTGTGATTTATTCTGTCACTTC
AGTACTTCCTTTCGCCTAAGTTTGCCCGTAATAATTCCCCGTGCAGTACTATTGTTGCGA
CATAACAACATGAATTACATGGTAATAATAGATGTTTTCCTCTGCTGATTCCTGTAAAGA
TCATGACTCCATACGACATCATTTTTAATATTATACAGTTCAAAAAATCTACATGTGTCA
CAAATAATTTTACATTTGATAATGTATAGTTGTCACATGACAAGTTGATTATCATTCTGT
GTAGACAAGGAGAACTGTT
>OZ040366.1:4207880-4208678 Escherichia coli isolate 30602_1#8 genome assembly, chromosome: 1
ATTGAGCTACGATTTTCTTTCGTTGTCATCTTTGAGGCGTCTGATCGTGATAATCCTTCT
TTCCCTGATTTCCTCATCGATATCGAATAAGCACTCGTCGCAGAATTCTTTATCGAGTGA
GAGCCTCTGTTCAAGGACGCTTCTTTTTTTGTTGCAACGTGCACATCTCTTCATCTTTCC
GCGCCTTTGTGACCTCGTGATTTGGGGTACATGGAAAATGGGCGTAGCAAGTCTCAGCTA
GATAACTAACCGTAATAAAAGGGCTTTTCTGCGAGCAATGTAAGAGAAGGATAACCAGGC
AGGTTGCAAGAAAGATAATCGTTTTGATAGATCAGTTTATCGATATTGATCGTTAGTGCC
GATCGATAAGAAGTGCGGAAACGTTAGACTCACCTCTGTTGCTCCATCATGATGATGGGG
CTGTTGGCCCTCGAATCTATCTGTCTATTAGCATCGGCATGACAAACACTATTTGTTTCC
ACAACAAAAGACAATAGAAAAGTACATATGTACAAAAAGTGTGATTTATTCTGTCACTTC
AGTACTTCCTTTCGCCTAAGTTTGCCCGTAATAATTCCCCGTGCAGTACTATTGTTGCGA
CATAACAACATGAATTACATGGTAATAATAGATGTTTTCCTCTGCTGATTCCTGTAAAGA
TCATGACTCCATACGACATCATTTTTAATATTATACAGTTCAAAAAATCTACATGTGTCA
CAAATAATTTTACATTTGATAATGTATAGTTGTCACATGACAAGTTGATTATCATTCTGT
GTAGACAAGGAGAACTGTT
>OZ038992.1:4193581-4194379 Escherichia coli isolate 30348_2#85 genome assembly, chromosome: 1
ATTGAGCTACGATTTTCTTTCGTTGTCATCTTTGAGGCGTCTGATCGTGATAATCCTTCT
TTCCCTGATTTCCTCATCGATATCGAATAAGCACTCGTCGCAGAATTCTTTATCGAGTGA
GAGCCTCTGTTCAAGGACGCTTCTTTTTTTGTTGCAACGTGCACATCTCTTCATCTTTCC
GCGCCTTTGTGACCTCGTGATTTGGGGTACATGGAAAATGGGCGTAGCAAGTCTCAGCTA
GATAACTAACCGTAATAAAAGGGCTTTTCTGCGAGCAATGTAAGAGAAGGATAACCAGGC
AGGTTGCAAGAAAGATAATCGTTTTGATAGATCAGTTTATCGATATTGATCGTTAGTGCC
GATCGATAAGAAGTGCGGAAACGTTAGACTCACCTCTGTTGCTCCATCATGATGATGGGG
CTGTTGGCCCTCGAATCTATCTGTCTATTAGCATCGGCATGACAAACACTATTTGTTTCC
ACAACAAAAGACAATAGAAAAGTACATATGTACAAAAAGTGTGATTTATTCTGTCACTTC
AGTACTTCCTTTCGCCTAAGTTTGCCCGTAATAATTCCCCGTGCAGTACTATTGTTGCGA
CATAACAACATGAATTACATGGTAATAATAGATGTTTTCCTCTGCTGATTCCTGTAAAGA
TCATGACTCCATACGACATCATTTTTAATATTATACAGTTCAAAAAATCTACATGTGTCA
CAAATAATTTTACATTTGATAATGTATAGTTGTCACATGACAAGTTGATTATCATTCTGT
GTAGACAAGGAGAACTGTT
>OZ040883.1:4363231-4364029 Escherichia coli isolate 30224_1#276 genome assembly, chromosome: 1
ATTGAGCTACGATTTTCTTTCGTTGTCATCTTTGAGGCGTCTGATCGTGATAATCCTTCT
TTCCCTGATTTCCTCATCGATATCGAATAAGCACTCGTCGCAGAATTCTTTATCGAGTGA
GAGCCTCTGTTCAAGGACGCTTCTTTTTTTGTTGCAACGTGCACATCTCTTCATCTTTCC
GCGCCTTTGTGACCTCGTGATTTGGGGTACATGGAAAATGGGCGTAGCAAGTCTCAGCTA
GATAACTAACCGTAATAAAAGGGCTTTTCTGCGAGCAATGTAAGAGAAGGATAACCAGGC
AGGTTGCAAGAAAGATAATCGTTTTGATAGATCAGTTTATCGATATTGATCGTTAGTGCC
GATCGATAAGAAGTGCGGAAACGTTAGACTCACCTCTGTTGCTCCATCATGATGATGGGG
CTGTTGGCCCTCGAATCTATCTGTCTATTAGCATCGGCATGACAAACACTATTTGTTTCC
ACAACAAAAGACAATAGAAAAGTACATATGTACAAAAAGTGTGATTTATTCTGTCACTTC
AGTACTTCCTTTCGCCTAAGTTTGCCCGTAATAATTCCCCGTGCAGTACTATTGTTGCGA
CATAACAACATGAATTACATGGTAATAATAGATGTTTTCCTCTGCTGATTCCTGTAAAGA
TCATGACTCCATACGACATCATTTTTAATATTATACAGTTCAAAAAATCTACATGTGTCA
CAAATAATTTTACATTTGATAATGTATAGTTGTCACATGACAAGTTGATTATCATTCTGT
GTAGACAAGGAGAACTGTT
>CP088869.1:759896-760694 Escherichia coli strain A16EC0054 chromosome, complete genome
ATTGAGCTACGATTTTCTTTCGTTGTCATCTTTGAGGCGTCTGATCGTGATAATCCTTCT
TTCCCTGATTTCCTCATCGATATCGAATAAGCACTCGTCGCAGAATTCTTTATCGAGTGA
GAGCCTCTGTTCAAGGACGCTTCTTTTTTTGTTGCAACGTGCACATCTCTTCATCTTTCC
GCGCCTTTGTGACCTCGTGATTTGGGGTACATGGAAAATGGGCGTAGCAAGTCTCAGCTA
GATAACTAACCGTAATAAAAGGGCTTTTCTGCGAGCAATGTAAGAGAAGGATAACCAGGC
AGGTTGCAAGAAAGATAATCGTTTTGATAGATCAGTTTATCGATATTGATCGTTAGTGCC
GATCGATAAGAAGTGCGGAAACGTTAGACTCACCTCTGTTGCTCCATCATGATGATGGGG
CTGTTGGCCCTCGAATCTATCTGTCTATTAGCATCGGCATGACAAACACTATTTGTTTCC
ACAACAAAAGACAATAGAAAAGTACATATGTACAAAAAGTGTGATTTATTCTGTCACTTC
AGTACTTCCTTTCGCCTAAGTTTGCCCGTAATAATTCCCCGTGCAGTACTATTGTTGCGA
CATAACAACATGAATTACATGGTAATAATAGATGTTTTCCTCTGCTGATTCCTGTAAAGA
TCATGACTCCATACGACATCATTTTTAATATTATACAGTTCAAAAAATCTACATGTGTCA
CAAATAATTTTACATTTGATAATGTATAGTTGTCACATGACAAGTTGATTATCATTCTGT
GTAGACAAGGAGAACTGTT
>CP088652.1:703215-704013 Escherichia coli strain C16EC0672 chromosome, complete genome
ATTGAGCTACGATTTTCTTTCGTTGTCATCTTTGAGGCGTCTGATCGTGATAATCCTTCT
TTCCCTGATTTCCTCATCGATATCGAATAAGCACTCGTCGCAGAATTCTTTATCGAGTGA
GAGCCTCTGTTCAAGGACGCTTCTTTTTTTGTTGCAACGTGCACATCTCTTCATCTTTCC
GCGCCTTTGTGACCTCGTGATTTGGGGTACATGGAAAATGGGCGTAGCAAGTCTCAGCTA
GATAACTAACCGTAATAAAAGGGCTTTTCTGCGAGCAATGTAAGAGAAGGATAACCAGGC
AGGTTGCAAGAAAGATAATCGTTTTGATAGATCAGTTTATCGATATTGATCGTTAGTGCC
GATCGATAAGAAGTGCGGAAACGTTAGACTCACCTCTGTTGCTCCATCATGATGATGGGG
CTGTTGGCCCTCGAATCTATCTGTCTATTAGCATCGGCATGACAAACACTATTTGTTTCC
ACAACAAAAGACAATAGAAAAGTACATATGTACAAAAAGTGTGATTTATTCTGTCACTTC
AGTACTTCCTTTCGCCTAAGTTTGCCCGTAATAATTCCCCGTGCAGTACTATTGTTGCGA
CATAACAACATGAATTACATGGTAATAATAGATGTTTTCCTCTGCTGATTCCTGTAAAGA
TCATGACTCCATACGACATCATTTTTAATATTATACAGTTCAAAAAATCTACATGTGTCA
CAAATAATTTTACATTTGATAATGTATAGTTGTCACATGACAAGTTGATTATCATTCTGT
GTAGACAAGGAGAACTGTT
>CP103742.1:4129379-4130177 Escherichia coli O25b:H4-ST131 strain 2822 chromosome, complete genome
ATTGAGCTACGATTTTCTTTCGTTGTCATCTTTGAGGCGTCTGATCGTGATAATCCTTCT
TTCCCTGATTTCCTCATCGATATCGAATAAGCACTCGTCGCAGAATTCTTTATCGAGTGA
GAGCCTCTGTTCAAGGACGCTTCTTTTTTTGTTGCAACGTGCACATCTCTTCATCTTTCC
GCGCCTTTGTGACCTCGTGATTTGGGGTACATGGAAAATGGGCGTAGCAAGTCTCAGCTA
GATAACTAACCGTAATAAAAGGGCTTTTCTGCGAGCAATGTAAGAGAAGGATAACCAGGC
AGGTTGCAAGAAAGATAATCGTTTTGATAGATCAGTTTATCGATATTGATCGTTAGTGCC
GATCGATAAGAAGTGCGGAAACGTTAGACTCACCTCTGTTGCTCCATCATGATGATGGGG
CTGTTGGCCCTCGAATCTATCTGTCTATTAGCATCGGCATGACAAACACTATTTGTTTCC
ACAACAAAAGACAATAGAAAAGTACATATGTACAAAAAGTGTGATTTATTCTGTCACTTC
AGTACTTCCTTTCGCCTAAGTTTGCCCGTAATAATTCCCCGTGCAGTACTATTGTTGCGA
CATAACAACATGAATTACATGGTAATAATAGATGTTTTCCTCTGCTGATTCCTGTAAAGA
TCATGACTCCATACGACATCATTTTTAATATTATACAGTTCAAAAAATCTACATGTGTCA
CAAATAATTTTACATTTGATAATGTATAGTTGTCACATGACAAGTTGATTATCATTCTGT
GTAGACAAGGAGAACTGTT
>CP138232.1:370454-371252 Escherichia coli strain EC958 chromosome, complete genome
ATTGAGCTACGATTTTCTTTCGTTGTCATCTTTGAGGCGTCTGATCGTGATAATCCTTCT
TTCCCTGATTTCCTCATCGATATCGAATAAGCACTCGTCGCAGAATTCTTTATCGAGTGA
GAGCCTCTGTTCAAGGACGCTTCTTTTTTTGTTGCAACGTGCACATCTCTTCATCTTTCC
GCGCCTTTGTGACCTCGTGATTTGGGGTACATGGAAAATGGGCGTAGCAAGTCTCAGCTA
GATAACTAACCGTAATAAAAGGGCTTTTCTGCGAGCAATGTAAGAGAAGGATAACCAGGC
AGGTTGCAAGAAAGATAATCGTTTTGATAGATCAGTTTATCGATATTGATCGTTAGTGCC
GATCGATAAGAAGTGCGGAAACGTTAGACTCACCTCTGTTGCTCCATCATGATGATGGGG
CTGTTGGCCCTCGAATCTATCTGTCTATTAGCATCGGCATGACAAACACTATTTGTTTCC
ACAACAAAAGACAATAGAAAAGTACATATGTACAAAAAGTGTGATTTATTCTGTCACTTC
AGTACTTCCTTTCGCCTAAGTTTGCCCGTAATAATTCCCCGTGCAGTACTATTGTTGCGA
CATAACAACATGAATTACATGGTAATAATAGATGTTTTCCTCTGCTGATTCCTGTAAAGA
TCATGACTCCATACGACATCATTTTTAATATTATACAGTTCAAAAAATCTACATGTGTCA
CAAATAATTTTACATTTGATAATGTATAGTTGTCACATGACAAGTTGATTATCATTCTGT
GTAGACAAGGAGAACTGTT
>OZ040007.1:4104915-4105713 Escherichia coli isolate 30345_1#129 genome assembly, chromosome: 1
ATTGAGCTACGATTTTCTTTCGTTGTCATCTTTGAGGCGTCTGATCGTGATAATCCTTCT
TTCCCTGATTTCCTCATCGATATCGAATAAGCACTCGTCGCAGAATTCTTTATCGAGTGA
GAGCCTCTGTTCAAGGACGCTTCTTTTTTTGTTGCAACGTGCACATCTCTTCATCTTTCC
GCGCCTTTGTGACCTCGTGATTTGGGGTACATGGAAAATGGGCGTAGCAAGTCTCAGCTA
GATAACTAACCGTAATAAAAGGGCTTTTCTGCGAGCAATGTAAGAGAAGGATAACCAGGC
AGGTTGCAAGAAAGATAATCGTTTTGATAGATCAGTTTATCGATATTGATCGTTAGTGCC
GATCGATAAGAAGTGCGGAAACGTTAGACTCACCTCTGTTGCTCCATCATGATGATGGGG
CTGTTGGCCCTCGAATCTATCTGTCTATTAGCATCGGCATGACAAACACTATTTGTTTCC
ACAACAAAAGACAATAGAAAAGTACATATGTACAAAAAGTGTGATTTATTCTGTCACTTC
AGTACTTCCTTTCGCCTAAGTTTGCCCGTAATAATTCCCCGTGCAGTACTATTGTTGCGA
CATAACAACATGAATTACATGGTAATAATAGATGTTTTCCTCTGCTGATTCCTGTAAAGA
TCATGACTCCATACGACATCATTTTTAATATTATACAGTTCAAAAAATCTACATGTGTCA
CAAATAATTTTACATTTGATAATGTATAGTTGTCACATGACAAGTTGATTATCATTCTGT
GTAGACAAGGAGAACTGTT
>CP142843.1:1202014-1202812 Escherichia coli strain SX45 chromosome, complete genome
ATTGAGCTACGATTTTCTTTCGTTGTCATCTTTGAGGCGTCTGATCGTGATAATCCTTCT
TTCCCTGATTTCCTCATCGATATCGAATAAGCACTCGTCGCAGAATTCTTTATCGAGTGA
GAGCCTCTGTTCAAGGACGCTTCTTTTTTTGTTGCAACGTGCACATCTCTTCATCTTTCC
GCGCCTTTGTGACCTCGTGATTTGGGGTACATGGAAAATGGGCGTAGCAAGTCTCAGCTA
GATAACTAACCGTAATAAAAGGGCTTTTCTGCGAGCAATGTAAGAGAAGGATAACCAGGC
AGGTTGCAAGAAAGATAATCGTTTTGATAGATCAGTTTATCGATATTGATCGTTAGTGCC
GATCGATAAGAAGTGCGGAAACGTTAGACTCACCTCTGTTGCTCCATCATGATGATGGGG
CTGTTGGCCCTCGAATCTATCTGTCTATTAGCATCGGCATGACAAACACTATTTGTTTCC
ACAACAAAAGACAATAGAAAAGTACATATGTACAAAAAGTGTGATTTATTCTGTCACTTC
AGTACTTCCTTTCGCCTAAGTTTGCCCGTAATAATTCCCCGTGCAGTACTATTGTTGCGA
CATAACAACATGAATTACATGGTAATAATAGATGTTTTCCTCTGCTGATTCCTGTAAAGA
TCATGACTCCATACGACATCATTTTTAATATTATACAGTTCAAAAAATCTACATGTGTCA
CAAATAATTTTACATTTGATAATGTATAGTTGTCACATGACAAGTTGATTATCATTCTGT
GTAGACAAGGAGAACTGTT
>CP159118.1:587957-588755 Escherichia coli strain 10034292-3 chromosome, complete genome
ATTGAGCTACGATTTTCTTTCGTTGTCATCTTTGAGGCGTCTGATCGTGATAATCCTTCT
TTCCCTGATTTCCTCATCGATATCGAATAAGCACTCGTCGCAGAATTCTTTATCGAGTGA
GAGCCTCTGTTCAAGGACGCTTCTTTTTTTGTTGCAACGTGCACATCTCTTCATCTTTCC
GCGCCTTTGTGACCTCGTGATTTGGGGTACATGGAAAATGGGCGTAGCAAGTCTCAGCTA
GATAACTAACCGTAATAAAAGGGCTTTTCTGCGAGCAATGTAAGAGAAGGATAACCAGGC
AGGTTGCAAGAAAGATAATCGTTTTGATAGATCAGTTTATCGATATTGATCGTTAGTGCC
GATCGATAAGAAGTGCGGAAACGTTAGACTCACCTCTGTTGCTCCATCATGATGATGGGG
CTGTTGGCCCTCGAATCTATCTGTCTATTAGCATCGGCATGACAAACACTATTTGTTTCC
ACAACAAAAGACAATAGAAAAGTACATATGTACAAAAAGTGTGATTTATTCTGTCACTTC
AGTACTTCCTTTCGCCTAAGTTTGCCCGTAATAATTCCCCGTGCAGTACTATTGTTGCGA
CATAACAACATGAATTACATGGTAATAATAGATGTTTTCCTCTGCTGATTCCTGTAAAGA
TCATGACTCCATACGACATCATTTTTAATATTATACAGTTCAAAAAATCTACATGTGTCA
CAAATAATTTTACATTTGATAATGTATAGTTGTCACATGACAAGTTGATTATCATTCTGT
GTAGACAAGGAGAACTGTT
>CP087958.1:3127469-3128267 Escherichia coli strain SYNB8802 chromosome
ATTGAGCTACGATTTTCTTTCGTTGTCATCTTTGAGGCGTCTGATCGTGATAATCCTTCT
TTCCCTGATTTCCTCATCGATATCGAATAAGCACTCGTCGCAGAATTCTTTATCGAGTGA
GAGCCTCTGTTCAAGGACGCTTCTTTTTTTGTTGCAACGTGCACATCTCTTCATCTTTCC
GCGCCTTTGTGACCTCGTGATTTGGGGTACATGGAAAATGGGCGTAGCAAGTCTCAGCTA
GATAACTAACCGTAATAAAAGGGCTTTTCTGCGAGCAATGTAAGAGAAGGATAACCAGGC
AGGTTGCAAGAAAGATAATCGTTTTGATAGATCAGTTTATCGATATTGATCGTTAGTGCC
GATCGATAAGAAGTGCGGAAACGTTAGACTCACCTCTGTTGCTCCATCATGATGATGGGG
CTGTTGGCCCTCGAATCTATCTGTCTATTAGCATCGGCATGACAAACACTATTTGTTTCC
ACAACAAAAGACAATAGAAAAGTACATATGTACAAAAAGTGTGATTTATTCTGTCACTTC
AGTACTTCCTTTCGCCTAAGTTTGCCCGTAATAATTCCCCGTGCAGTACTATTGTTGCGA
CATAACAACATGAATTACATGGTAATAATAGATGTTTTCCTCTGCTGATTCCTGTAAAGA
TCATGACTCCATACGACATCATTTTTAATATTATACAGTTCAAAAAATCTACATGTGTCA
CAAATAATTTTACATTTGATAATGTATAGTTGTCACATGACAAGTTGATTATCATTCTGT
GTAGACAAGGAGAACTGTT
>CP080117.1:4284060-4284858 Escherichia coli strain OV24 chromosome, complete genome
ATTGAGCTACGATTTTCTTTCGTTGTCATCTTTGAGGCGTCTGATCGTGATAATCCTTCT
TTCCCTGATTTCCTCATCGATATCGAATAAGCACTCGTCGCAGAATTCTTTATCGAGTGA
GAGCCTCTGTTCAAGGACGCTTCTTTTTTTGTTGCAACGTGCACATCTCTTCATCTTTCC
GCGCCTTTGTGACCTCGTGATTTGGGGTACATGGAAAATGGGCGTAGCAAGTCTCAGCTA
GATAACTAACCGTAATAAAAGGGCTTTTCTGCGAGCAATGTAAGAGAAGGATAACCAGGC
AGGTTGCAAGAAAGATAATCGTTTTGATAGATCAGTTTATCGATATTGATCGTTAGTGCC
GATCGATAAGAAGTGCGGAAACGTTAGACTCACCTCTGTTGCTCCATCATGATGATGGGG
CTGTTGGCCCTCGAATCTATCTGTCTATTAGCATCGGCATGACAAACACTATTTGTTTCC
ACAACAAAAGACAATAGAAAAGTACATATGTACAAAAAGTGTGATTTATTCTGTCACTTC
AGTACTTCCTTTCGCCTAAGTTTGCCCGTAATAATTCCCCGTGCAGTACTATTGTTGCGA
CATAACAACATGAATTACATGGTAATAATAGATGTTTTCCTCTGCTGATTCCTGTAAAGA
TCATGACTCCATACGACATCATTTTTAATATTATACAGTTCAAAAAATCTACATGTGTCA
CAAATAATTTTACATTTGATAATGTATAGTTGTCACATGACAAGTTGATTATCATTCTGT
GTAGACAAGGAGAACTGTT
>CP076654.1:4139632-4140430 Escherichia coli strain NC19 chromosome, complete genome
ATTGAGCTACGATTTTCTTTCGTTGTCATCTTTGAGGCGTCTGATCGTGATAATCCTTCT
TTCCCTGATTTCCTCATCGATATCGAATAAGCACTCGTCGCAGAATTCTTTATCGAGTGA
GAGCCTCTGTTCAAGGACGCTTCTTTTTTTGTTGCAACGTGCACATCTCTTCATCTTTCC
GCGCCTTTGTGACCTCGTGATTTGGGGTACATGGAAAATGGGCGTAGCAAGTCTCAGCTA
GATAACTAACCGTAATAAAAGGGCTTTTCTGCGAGCAATGTAAGAGAAGGATAACCAGGC
AGGTTGCAAGAAAGATAATCGTTTTGATAGATCAGTTTATCGATATTGATCGTTAGTGCC
GATCGATAAGAAGTGCGGAAACGTTAGACTCACCTCTGTTGCTCCATCATGATGATGGGG
CTGTTGGCCCTCGAATCTATCTGTCTATTAGCATCGGCATGACAAACACTATTTGTTTCC
ACAACAAAAGACAATAGAAAAGTACATATGTACAAAAAGTGTGATTTATTCTGTCACTTC
AGTACTTCCTTTCGCCTAAGTTTGCCCGTAATAATTCCCCGTGCAGTACTATTGTTGCGA
CATAACAACATGAATTACATGGTAATAATAGATGTTTTCCTCTGCTGATTCCTGTAAAGA
TCATGACTCCATACGACATCATTTTTAATATTATACAGTTCAAAAAATCTACATGTGTCA
CAAATAATTTTACATTTGATAATGTATAGTTGTCACATGACAAGTTGATTATCATTCTGT
GTAGACAAGGAGAACTGTT
>CP124357.1:4207718-4208516 Escherichia coli strain AVS0467 chromosome, complete genome
ATTGAGCTACGATTTTCTTTCGTTGTCATCTTTGAGGCGTCTGATCGTGATAATCCTTCT
TTCCCTGATTTCCTCATCGATATCGAATAAGCACTCGTCGCAGAATTCTTTATCGAGTGA
GAGCCTCTGTTCAAGGACGCTTCTTTTTTTGTTGCAACGTGCACATCTCTTCATCTTTCC
GCGCCTTTGTGACCTCGTGATTTGGGGTACATGGAAAATGGGCGTAGCAAGTCTCAGCTA
GATAACTAACCGTAATAAAAGGGCTTTTCTGCGAGCAATGTAAGAGAAGGATAACCAGGC
AGGTTGCAAGAAAGATAATCGTTTTGATAGATCAGTTTATCGATATTGATCGTTAGTGCC
GATCGATAAGAAGTGCGGAAACGTTAGACTCACCTCTGTTGCTCCATCATGATGATGGGG
CTGTTGGCCCTCGAATCTATCTGTCTATTAGCATCGGCATGACAAACACTATTTGTTTCC
ACAACAAAAGACAATAGAAAAGTACATATGTACAAAAAGTGTGATTTATTCTGTCACTTC
AGTACTTCCTTTCGCCTAAGTTTGCCCGTAATAATTCCCCGTGCAGTACTATTGTTGCGA
CATAACAACATGAATTACATGGTAATAATAGATGTTTTCCTCTGCTGATTCCTGTAAAGA
TCATGACTCCATACGACATCATTTTTAATATTATACAGTTCAAAAAATCTACATGTGTCA
CAAATAATTTTACATTTGATAATGTATAGTTGTCACATGACAAGTTGATTATCATTCTGT
GTAGACAAGGAGAACTGTT
>OZ040959.1:4203720-4204518 Escherichia coli isolate 30821_1#345 genome assembly, chromosome: 1
ATTGAGCTACGATTTTCTTTCGTTGTCATCTTTGAGGCGTCTGATCGTGATAATCCTTCT
TTCCCTGATTTCCTCATCGATATCGAATAAGCACTCGTCGCAGAATTCTTTATCGAGTGA
GAGCCTCTGTTCAAGGACGCTTCTTTTTTTGTTGCAACGTGCACATCTCTTCATCTTTCC
GCGCCTTTGTGACCTCGTGATTTGGGGTACATGGAAAATGGGCGTAGCAAGTCTCAGCTA
GATAACTAACCGTAATAAAAGGGCTTTTCTGCGAGCAATGTAAGAGAAGGATAACCAGGC
AGGTTGCAAGAAAGATAATCGTTTTGATAGATCAGTTTATCGATATTGATCGTTAGTGCC
GATCGATAAGAAGTGCGGAAACGTTAGACTCACCTCTGTTGCTCCATCATGATGATGGGG
CTGTTGGCCCTCGAATCTATCTGTCTATTAGCATCGGCATGACAAACACTATTTGTTTCC
ACAACAAAAGACAATAGAAAAGTACATATGTACAAAAAGTGTGATTTATTCTGTCACTTC
AGTACTTCCTTTCGCCTAAGTTTGCCCGTAATAATTCCCCGTGCAGTACTATTGTTGCGA
CATAACAACATGAATTACATGGTAATAATAGATGTTTTCCTCTGCTGATTCCTGTAAAGA
TCATGACTCCATACGACATCATTTTTAATATTATACAGTTCAAAAAATCTACATGTGTCA
CAAATAATTTTACATTTGATAATGTATAGTTGTCACATGACAAGTTGATTATCATTCTGT
GTAGACAAGGAGAACTGTT
>OZ040432.1:4182786-4183584 Escherichia coli isolate 30859_5#254 genome assembly, chromosome: 1
ATTGAGCTACGATTTTCTTTCGTTGTCATCTTTGAGGCGTCTGATCGTGATAATCCTTCT
TTCCCTGATTTCCTCATCGATATCGAATAAGCACTCGTCGCAGAATTCTTTATCGAGTGA
GAGCCTCTGTTCAAGGACGCTTCTTTTTTTGTTGCAACGTGCACATCTCTTCATCTTTCC
GCGCCTTTGTGACCTCGTGATTTGGGGTACATGGAAAATGGGCGTAGCAAGTCTCAGCTA
GATAACTAACCGTAATAAAAGGGCTTTTCTGCGAGCAATGTAAGAGAAGGATAACCAGGC
AGGTTGCAAGAAAGATAATCGTTTTGATAGATCAGTTTATCGATATTGATCGTTAGTGCC
GATCGATAAGAAGTGCGGAAACGTTAGACTCACCTCTGTTGCTCCATCATGATGATGGGG
CTGTTGGCCCTCGAATCTATCTGTCTATTAGCATCGGCATGACAAACACTATTTGTTTCC
ACAACAAAAGACAATAGAAAAGTACATATGTACAAAAAGTGTGATTTATTCTGTCACTTC
AGTACTTCCTTTCGCCTAAGTTTGCCCGTAATAATTCCCCGTGCAGTACTATTGTTGCGA
CATAACAACATGAATTACATGGTAATAATAGATGTTTTCCTCTGCTGATTCCTGTAAAGA
TCATGACTCCATACGACATCATTTTTAATATTATACAGTTCAAAAAATCTACATGTGTCA
CAAATAATTTTACATTTGATAATGTATAGTTGTCACATGACAAGTTGATTATCATTCTGT
GTAGACAAGGAGAACTGTT
>CP074005.1:4037251-4038049 Escherichia coli strain PI12 chromosome, complete genome
ATTGAGCTACGATTTTCTTTCGTTGTCATCTTTGAGGCGTCTGATCGTGATAATCCTTCT
TTCCCTGATTTCCTCATCGATATCGAATAAGCACTCGTCGCAGAATTCTTTATCGAGTGA
GAGCCTCTGTTCAAGGACGCTTCTTTTTTTGTTGCAACGTGCACATCTCTTCATCTTTCC
GCGCCTTTGTGACCTCGTGATTTGGGGTACATGGAAAATGGGCGTAGCAAGTCTCAGCTA
GATAACTAACCGTAATAAAAGGGCTTTTCTGCGAGCAATGTAAGAGAAGGATAACCAGGC
AGGTTGCAAGAAAGATAATCGTTTTGATAGATCAGTTTATCGATATTGATCGTTAGTGCC
GATCGATAAGAAGTGCGGAAACGTTAGACTCACCTCTGTTGCTCCATCATGATGATGGGG
CTGTTGGCCCTCGAATCTATCTGTCTATTAGCATCGGCATGACAAACACTATTTGTTTCC
ACAACAAAAGACAATAGAAAAGTACATATGTACAAAAAGTGTGATTTATTCTGTCACTTC
AGTACTTCCTTTCGCCTAAGTTTGCCCGTAATAATTCCCCGTGCAGTACTATTGTTGCGA
CATAACAACATGAATTACATGGTAATAATAGATGTTTTCCTCTGCTGATTCCTGTAAAGA
TCATGACTCCATACGACATCATTTTTAATATTATACAGTTCAAAAAATCTACATGTGTCA
CAAATAATTTTACATTTGATAATGTATAGTTGTCACATGACAAGTTGATTATCATTCTGT
GTAGACAAGGAGAACTGTT
>CP124513.1:4205562-4206360 Escherichia coli strain AVS0366 chromosome, complete genome
ATTGAGCTACGATTTTCTTTCGTTGTCATCTTTGAGGCGTCTGATCGTGATAATCCTTCT
TTCCCTGATTTCCTCATCGATATCGAATAAGCACTCGTCGCAGAATTCTTTATCGAGTGA
GAGCCTCTGTTCAAGGACGCTTCTTTTTTTGTTGCAACGTGCACATCTCTTCATCTTTCC
GCGCCTTTGTGACCTCGTGATTTGGGGTACATGGAAAATGGGCGTAGCAAGTCTCAGCTA
GATAACTAACCGTAATAAAAGGGCTTTTCTGCGAGCAATGTAAGAGAAGGATAACCAGGC
AGGTTGCAAGAAAGATAATCGTTTTGATAGATCAGTTTATCGATATTGATCGTTAGTGCC
GATCGATAAGAAGTGCGGAAACGTTAGACTCACCTCTGTTGCTCCATCATGATGATGGGG
CTGTTGGCCCTCGAATCTATCTGTCTATTAGCATCGGCATGACAAACACTATTTGTTTCC
ACAACAAAAGACAATAGAAAAGTACATATGTACAAAAAGTGTGATTTATTCTGTCACTTC
AGTACTTCCTTTCGCCTAAGTTTGCCCGTAATAATTCCCCGTGCAGTACTATTGTTGCGA
CATAACAACATGAATTACATGGTAATAATAGATGTTTTCCTCTGCTGATTCCTGTAAAGA
TCATGACTCCATACGACATCATTTTTAATATTATACAGTTCAAAAAATCTACATGTGTCA
CAAATAATTTTACATTTGATAATGTATAGTTGTCACATGACAAGTTGATTATCATTCTGT
GTAGACAAGGAGAACTGTT
>CP124500.1:4155539-4156337 Escherichia coli strain AVS0744 chromosome, complete genome
ATTGAGCTACGATTTTCTTTCGTTGTCATCTTTGAGGCGTCTGATCGTGATAATCCTTCT
TTCCCTGATTTCCTCATCGATATCGAATAAGCACTCGTCGCAGAATTCTTTATCGAGTGA
GAGCCTCTGTTCAAGGACGCTTCTTTTTTTGTTGCAACGTGCACATCTCTTCATCTTTCC
GCGCCTTTGTGACCTCGTGATTTGGGGTACATGGAAAATGGGCGTAGCAAGTCTCAGCTA
GATAACTAACCGTAATAAAAGGGCTTTTCTGCGAGCAATGTAAGAGAAGGATAACCAGGC
AGGTTGCAAGAAAGATAATCGTTTTGATAGATCAGTTTATCGATATTGATCGTTAGTGCC
GATCGATAAGAAGTGCGGAAACGTTAGACTCACCTCTGTTGCTCCATCATGATGATGGGG
CTGTTGGCCCTCGAATCTATCTGTCTATTAGCATCGGCATGACAAACACTATTTGTTTCC
ACAACAAAAGACAATAGAAAAGTACATATGTACAAAAAGTGTGATTTATTCTGTCACTTC
AGTACTTCCTTTCGCCTAAGTTTGCCCGTAATAATTCCCCGTGCAGTACTATTGTTGCGA
CATAACAACATGAATTACATGGTAATAATAGATGTTTTCCTCTGCTGATTCCTGTAAAGA
TCATGACTCCATACGACATCATTTTTAATATTATACAGTTCAAAAAATCTACATGTGTCA
CAAATAATTTTACATTTGATAATGTATAGTTGTCACATGACAAGTTGATTATCATTCTGT
GTAGACAAGGAGAACTGTT
>CP173502.1:3255114-3255912 Escherichia coli strain 98216 chromosome
ATTGAGCTACGATTTTCTTTCGTTGTCATCTTTGAGGCGTCTGATCGTGATAATCCTTCT
TTCCCTGATTTCCTCATCGATATCGAATAAGCACTCGTCGCAGAATTCTTTATCGAGTGA
GAGCCTCTGTTCAAGGACGCTTCTTTTTTTGTTGCAACGTGCACATCTCTTCATCTTTCC
GCGCCTTTGTGACCTCGTGATTTGGGGTACATGGAAAATGGGCGTAGCAAGTCTCAGCTA
GATAACTAACCGTAATAAAAGGGCTTTTCTGCGAGCAATGTAAGAGAAGGATAACCAGGC
AGGTTGCAAGAAAGATAATCGTTTTGATAGATCAGTTTATCGATATTGATCGTTAGTGCC
GATCGATAAGAAGTGCGGAAACGTTAGACTCACCTCTGTTGCTCCATCATGATGATGGGG
CTGTTGGCCCTCGAATCTATCTGTCTATTAGCATCGGCATGACAAACACTATTTGTTTCC
ACAACAAAAGACAATAGAAAAGTACATATGTACAAAAAGTGTGATTTATTCTGTCACTTC
AGTACTTCCTTTCGCCTAAGTTTGCCCGTAATAATTCCCCGTGCAGTACTATTGTTGCGA
CATAACAACATGAATTACATGGTAATAATAGATGTTTTCCTCTGCTGATTCCTGTAAAGA
TCATGACTCCATACGACATCATTTTTAATATTATACAGTTCAAAAAATCTACATGTGTCA
CAAATAATTTTACATTTGATAATGTATAGTTGTCACATGACAAGTTGATTATCATTCTGT
GTAGACAAGGAGAACTGTT
>OZ039255.1:4220693-4221491 Escherichia coli isolate 30602_1#189 genome assembly, chromosome: 1
ATTGAGCTACGATTTTCTTTCGTTGTCATCTTTGAGGCGTCTGATCGTGATAATCCTTCT
TTCCCTGATTTCCTCATCGATATCGAATAAGCACTCGTCGCAGAATTCTTTATCGAGTGA
GAGCCTCTGTTCAAGGACGCTTCTTTTTTTGTTGCAACGTGCACATCTCTTCATCTTTCC
GCGCCTTTGTGACCTCGTGATTTGGGGTACATGGAAAATGGGCGTAGCAAGTCTCAGCTA
GATAACTAACCGTAATAAAAGGGCTTTTCTGCGAGCAATGTAAGAGAAGGATAACCAGGC
AGGTTGCAAGAAAGATAATCGTTTTGATAGATCAGTTTATCGATATTGATCGTTAGTGCC
GATCGATAAGAAGTGCGGAAACGTTAGACTCACCTCTGTTGCTCCATCATGATGATGGGG
CTGTTGGCCCTCGAATCTATCTGTCTATTAGCATCGGCATGACAAACACTATTTGTTTCC
ACAACAAAAGACAATAGAAAAGTACATATGTACAAAAAGTGTGATTTATTCTGTCACTTC
AGTACTTCCTTTCGCCTAAGTTTGCCCGTAATAATTCCCCGTGCAGTACTATTGTTGCGA
CATAACAACATGAATTACATGGTAATAATAGATGTTTTCCTCTGCTGATTCCTGTAAAGA
TCATGACTCCATACGACATCATTTTTAATATTATACAGTTCAAAAAATCTACATGTGTCA
CAAATAATTTTACATTTGATAATGTATAGTTGTCACATGACAAGTTGATTATCATTCTGT
GTAGACAAGGAGAACTGTT
>CP124343.1:4214221-4215019 Escherichia coli strain AVS0533 chromosome, complete genome
ATTGAGCTACGATTTTCTTTCGTTGTCATCTTTGAGGCGTCTGATCGTGATAATCCTTCT
TTCCCTGATTTCCTCATCGATATCGAATAAGCACTCGTCGCAGAATTCTTTATCGAGTGA
GAGCCTCTGTTCAAGGACGCTTCTTTTTTTGTTGCAACGTGCACATCTCTTCATCTTTCC
GCGCCTTTGTGACCTCGTGATTTGGGGTACATGGAAAATGGGCGTAGCAAGTCTCAGCTA
GATAACTAACCGTAATAAAAGGGCTTTTCTGCGAGCAATGTAAGAGAAGGATAACCAGGC
AGGTTGCAAGAAAGATAATCGTTTTGATAGATCAGTTTATCGATATTGATCGTTAGTGCC
GATCGATAAGAAGTGCGGAAACGTTAGACTCACCTCTGTTGCTCCATCATGATGATGGGG
CTGTTGGCCCTCGAATCTATCTGTCTATTAGCATCGGCATGACAAACACTATTTGTTTCC
ACAACAAAAGACAATAGAAAAGTACATATGTACAAAAAGTGTGATTTATTCTGTCACTTC
AGTACTTCCTTTCGCCTAAGTTTGCCCGTAATAATTCCCCGTGCAGTACTATTGTTGCGA
CATAACAACATGAATTACATGGTAATAATAGATGTTTTCCTCTGCTGATTCCTGTAAAGA
TCATGACTCCATACGACATCATTTTTAATATTATACAGTTCAAAAAATCTACATGTGTCA
CAAATAATTTTACATTTGATAATGTATAGTTGTCACATGACAAGTTGATTATCATTCTGT
GTAGACAAGGAGAACTGTT
>AP022105.1:4187275-4188073 Escherichia coli DNA, complete genome, strain: WP5-S17-ESBL-10
ATTGAGCTACGATTTTCTTTCGTTGTCATCTTTGAGGCGTCTGATCGTGATAATCCTTCT
TTCCCTGATTTCCTCATCGATATCGAATAAGCACTCGTCGCAGAATTCTTTATCGAGTGA
GAGCCTCTGTTCAAGGACGCTTCTTTTTTTGTTGCAACGTGCACATCTCTTCATCTTTCC
GCGCCTTTGTGACCTCGTGATTTGGGGTACATGGAAAATGGGCGTAGCAAGTCTCAGCTA
GATAACTAACCGTAATAAAAGGGCTTTTCTGCGAGCAATGTAAGAGAAGGATAACCAGGC
AGGTTGCAAGAAAGATAATCGTTTTGATAGATCAGTTTATCGATATTGATCGTTAGTGCC
GATCGATAAGAAGTGCGGAAACGTTAGACTCACCTCTGTTGCTCCATCATGATGATGGGG
CTGTTGGCCCTCGAATCTATCTGTCTATTAGCATCGGCATGACAAACACTATTTGTTTCC
ACAACAAAAGACAATAGAAAAGTACATATGTACAAAAAGTGTGATTTATTCTGTCACTTC
AGTACTTCCTTTCGCCTAAGTTTGCCCGTAATAATTCCCCGTGCAGTACTATTGTTGCGA
CATAACAACATGAATTACATGGTAATAATAGATGTTTTCCTCTGCTGATTCCTGTAAAGA
TCATGACTCCATACGACATCATTTTTAATATTATACAGTTCAAAAAATCTACATGTGTCA
CAAATAATTTTACATTTGATAATGTATAGTTGTCACATGACAAGTTGATTATCATTCTGT
GTAGACAAGGAGAACTGTT
>CP189904.1:4103938-4104736 Escherichia coli strain p1-49 chromosome, complete genome
ATTGAGCTACGATTTTCTTTCGTTGTCATCTTTGAGGCGTCTGATCGTGATAATCCTTCT
TTCCCTGATTTCCTCATCGATATCGAATAAGCACTCGTCGCAGAATTCTTTATCGAGTGA
GAGCCTCTGTTCAAGGACGCTTCTTTTTTTGTTGCAACGTGCACATCTCTTCATCTTTCC
GCGCCTTTGTGACCTCGTGATTTGGGGTACATGGAAAATGGGCGTAGCAAGTCTCAGCTA
GATAACTAACCGTAATAAAAGGGCTTTTCTGCGAGCAATGTAAGAGAAGGATAACCAGGC
AGGTTGCAAGAAAGATAATCGTTTTGATAGATCAGTTTATCGATATTGATCGTTAGTGCC
GATCGATAAGAAGTGCGGAAACGTTAGACTCACCTCTGTTGCTCCATCATGATGATGGGG
CTGTTGGCCCTCGAATCTATCTGTCTATTAGCATCGGCATGACAAACACTATTTGTTTCC
ACAACAAAAGACAATAGAAAAGTACATATGTACAAAAAGTGTGATTTATTCTGTCACTTC
AGTACTTCCTTTCGCCTAAGTTTGCCCGTAATAATTCCCCGTGCAGTACTATTGTTGCGA
CATAACAACATGAATTACATGGTAATAATAGATGTTTTCCTCTGCTGATTCCTGTAAAGA
TCATGACTCCATACGACATCATTTTTAATATTATACAGTTCAAAAAATCTACATGTGTCA
CAAATAATTTTACATTTGATAATGTATAGTTGTCACATGACAAGTTGATTATCATTCTGT
GTAGACAAGGAGAACTGTT
>OZ040383.1:4193904-4194702 Escherichia coli isolate 30821_1#262 genome assembly, chromosome: 1
ATTGAGCTACGATTTTCTTTCGTTGTCATCTTTGAGGCGTCTGATCGTGATAATCCTTCT
TTCCCTGATTTCCTCATCGATATCGAATAAGCACTCGTCGCAGAATTCTTTATCGAGTGA
GAGCCTCTGTTCAAGGACGCTTCTTTTTTTGTTGCAACGTGCACATCTCTTCATCTTTCC
GCGCCTTTGTGACCTCGTGATTTGGGGTACATGGAAAATGGGCGTAGCAAGTCTCAGCTA
GATAACTAACCGTAATAAAAGGGCTTTTCTGCGAGCAATGTAAGAGAAGGATAACCAGGC
AGGTTGCAAGAAAGATAATCGTTTTGATAGATCAGTTTATCGATATTGATCGTTAGTGCC
GATCGATAAGAAGTGCGGAAACGTTAGACTCACCTCTGTTGCTCCATCATGATGATGGGG
CTGTTGGCCCTCGAATCTATCTGTCTATTAGCATCGGCATGACAAACACTATTTGTTTCC
ACAACAAAAGACAATAGAAAAGTACATATGTACAAAAAGTGTGATTTATTCTGTCACTTC
AGTACTTCCTTTCGCCTAAGTTTGCCCGTAATAATTCCCCGTGCAGTACTATTGTTGCGA
CATAACAACATGAATTACATGGTAATAATAGATGTTTTCCTCTGCTGATTCCTGTAAAGA
TCATGACTCCATACGACATCATTTTTAATATTATACAGTTCAAAAAATCTACATGTGTCA
CAAATAATTTTACATTTGATAATGTATAGTTGTCACATGACAAGTTGATTATCATTCTGT
GTAGACAAGGAGAACTGTT
>CP127314.1:4814110-4814908 Escherichia coli strain C25 chromosome, complete genome
ATTGAGCTACGATTTTCTTTCGTTGTCATCTTTGAGGCGTCTGATCGTGATAATCCTTCT
TTCCCTGATTTCCTCATCGATATCGAATAAGCACTCGTCGCAGAATTCTTTATCGAGTGA
GAGCCTCTGTTCAAGGACGCTTCTTTTTTTGTTGCAACGTGCACATCTCTTCATCTTTCC
GCGCCTTTGTGACCTCGTGATTTGGGGTACATGGAAAATGGGCGTAGCAAGTCTCAGCTA
GATAACTAACCGTAATAAAAGGGCTTTTCTGCGAGCAATGTAAGAGAAGGATAACCAGGC
AGGTTGCAAGAAAGATAATCGTTTTGATAGATCAGTTTATCGATATTGATCGTTAGTGCC
GATCGATAAGAAGTGCGGAAACGTTAGACTCACCTCTGTTGCTCCATCATGATGATGGGG
CTGTTGGCCCTCGAATCTATCTGTCTATTAGCATCGGCATGACAAACACTATTTGTTTCC
ACAACAAAAGACAATAGAAAAGTACATATGTACAAAAAGTGTGATTTATTCTGTCACTTC
AGTACTTCCTTTCGCCTAAGTTTGCCCGTAATAATTCCCCGTGCAGTACTATTGTTGCGA
CATAACAACATGAATTACATGGTAATAATAGATGTTTTCCTCTGCTGATTCCTGTAAAGA
TCATGACTCCATACGACATCATTTTTAATATTATACAGTTCAAAAAATCTACATGTGTCA
CAAATAATTTTACATTTGATAATGTATAGTTGTCACATGACAAGTTGATTATCATTCTGT
GTAGACAAGGAGAACTGTT
>CP183084.1:3065699-3066497 Escherichia coli strain 439 chromosome, complete genome
ATTGAGCTACGATTTTCTTTCGTTGTCATCTTTGAGGCGTCTGATCGTGATAATCCTTCT
TTCCCTGATTTCCTCATCGATATCGAATAAGCACTCGTCGCAGAATTCTTTATCGAGTGA
GAGCCTCTGTTCAAGGACGCTTCTTTTTTTGTTGCAACGTGCACATCTCTTCATCTTTCC
GCGCCTTTGTGACCTCGTGATTTGGGGTACATGGAAAATGGGCGTAGCAAGTCTCAGCTA
GATAACTAACCGTAATAAAAGGGCTTTTCTGCGAGCAATGTAAGAGAAGGATAACCAGGC
AGGTTGCAAGAAAGATAATCGTTTTGATAGATCAGTTTATCGATATTGATCGTTAGTGCC
GATCGATAAGAAGTGCGGAAACGTTAGACTCACCTCTGTTGCTCCATCATGATGATGGGG
CTGTTGGCCCTCGAATCTATCTGTCTATTAGCATCGGCATGACAAACACTATTTGTTTCC
ACAACAAAAGACAATAGAAAAGTACATATGTACAAAAAGTGTGATTTATTCTGTCACTTC
AGTACTTCCTTTCGCCTAAGTTTGCCCGTAATAATTCCCCGTGCAGTACTATTGTTGCGA
CATAACAACATGAATTACATGGTAATAATAGATGTTTTCCTCTGCTGATTCCTGTAAAGA
TCATGACTCCATACGACATCATTTTTAATATTATACAGTTCAAAAAATCTACATGTGTCA
CAAATAATTTTACATTTGATAATGTATAGTTGTCACATGACAAGTTGATTATCATTCTGT
GTAGACAAGGAGAACTGTT
>OZ040082.1:4197981-4198779 Escherichia coli isolate 30859_5#174 genome assembly, chromosome: 1
ATTGAGCTACGATTTTCTTTCGTTGTCATCTTTGAGGCGTCTGATCGTGATAATCCTTCT
TTCCCTGATTTCCTCATCGATATCGAATAAGCACTCGTCGCAGAATTCTTTATCGAGTGA
GAGCCTCTGTTCAAGGACGCTTCTTTTTTTGTTGCAACGTGCACATCTCTTCATCTTTCC
GCGCCTTTGTGACCTCGTGATTTGGGGTACATGGAAAATGGGCGTAGCAAGTCTCAGCTA
GATAACTAACCGTAATAAAAGGGCTTTTCTGCGAGCAATGTAAGAGAAGGATAACCAGGC
AGGTTGCAAGAAAGATAATCGTTTTGATAGATCAGTTTATCGATATTGATCGTTAGTGCC
GATCGATAAGAAGTGCGGAAACGTTAGACTCACCTCTGTTGCTCCATCATGATGATGGGG
CTGTTGGCCCTCGAATCTATCTGTCTATTAGCATCGGCATGACAAACACTATTTGTTTCC
ACAACAAAAGACAATAGAAAAGTACATATGTACAAAAAGTGTGATTTATTCTGTCACTTC
AGTACTTCCTTTCGCCTAAGTTTGCCCGTAATAATTCCCCGTGCAGTACTATTGTTGCGA
CATAACAACATGAATTACATGGTAATAATAGATGTTTTCCTCTGCTGATTCCTGTAAAGA
TCATGACTCCATACGACATCATTTTTAATATTATACAGTTCAAAAAATCTACATGTGTCA
CAAATAATTTTACATTTGATAATGTATAGTTGTCACATGACAAGTTGATTATCATTCTGT
GTAGACAAGGAGAACTGTT
>AP029248.1:4405403-4406201 Escherichia coli LTC101 DNA, complete genome
ATTGAGCTACGATTTTCTTTCGTTGTCATCTTTGAGGCGTCTGATCGTGATAATCCTTCT
TTCCCTGATTTCCTCATCGATATCGAATAAGCACTCGTCGCAGAATTCTTTATCGAGTGA
GAGCCTCTGTTCAAGGACGCTTCTTTTTTTGTTGCAACGTGCACATCTCTTCATCTTTCC
GCGCCTTTGTGACCTCGTGATTTGGGGTACATGGAAAATGGGCGTAGCAAGTCTCAGCTA
GATAACTAACCGTAATAAAAGGGCTTTTCTGCGAGCAATGTAAGAGAAGGATAACCAGGC
AGGTTGCAAGAAAGATAATCGTTTTGATAGATCAGTTTATCGATATTGATCGTTAGTGCC
GATCGATAAGAAGTGCGGAAACGTTAGACTCACCTCTGTTGCTCCATCATGATGATGGGG
CTGTTGGCCCTCGAATCTATCTGTCTATTAGCATCGGCATGACAAACACTATTTGTTTCC
ACAACAAAAGACAATAGAAAAGTACATATGTACAAAAAGTGTGATTTATTCTGTCACTTC
AGTACTTCCTTTCGCCTAAGTTTGCCCGTAATAATTCCCCGTGCAGTACTATTGTTGCGA
CATAACAACATGAATTACATGGTAATAATAGATGTTTTCCTCTGCTGATTCCTGTAAAGA
TCATGACTCCATACGACATCATTTTTAATATTATACAGTTCAAAAAATCTACATGTGTCA
CAAATAATTTTACATTTGATAATGTATAGTTGTCACATGACAAGTTGATTATCATTCTGT
GTAGACAAGGAGAACTGTT
>CP015076.1:4409363-4410161 Escherichia coli strain Ecol_448, complete genome
ATTGAGCTACGATTTTCTTTCGTTGTCATCTTTGAGGCGTCTGATCGTGATAATCCTTCT
TTCCCTGATTTCCTCATCGATATCGAATAAGCACTCGTCGCAGAATTCTTTATCGAGTGA
GAGCCTCTGTTCAAGGACGCTTCTTTTTTTGTTGCAACGTGCACATCTCTTCATCTTTCC
GCGCCTTTGTGACCTCGTGATTTGGGGTACATGGAAAATGGGCGTAGCAAGTCTCAGCTA
GATAACTAACCGTAATAAAAGGGCTTTTCTGCGAGCAATGTAAGAGAAGGATAACCAGGC
AGGTTGCAAGAAAGATAATCGTTTTGATAGATCAGTTTATCGATATTGATCGTTAGTGCC
GATCGATAAGAAGTGCGGAAACGTTAGACTCACCTCTGTTGCTCCATCATGATGATGGGG
CTGTTGGCCCTCGAATCTATCTGTCTATTAGCATCGGCATGACAAACACTATTTGTTTCC
ACAACAAAAGACAATAGAAAAGTACATATGTACAAAAAGTGTGATTTATTCTGTCACTTC
AGTACTTCCTTTCGCCTAAGTTTGCCCGTAATAATTCCCCGTGCAGTACTATTGTTGCGA
CATAACAACATGAATTACATGGTAATAATAGATGTTTTCCTCTGCTGATTCCTGTAAAGA
TCATGACTCCATACGACATCATTTTTAATATTATACAGTTCAAAAAATCTACATGTGTCA
CAAATAATTTTACATTTGATAATGTATAGTTGTCACATGACAAGTTGATTATCATTCTGT
GTAGACAAGGAGAACTGTT
>CP184048.1:2775289-2776087 Escherichia coli strain 1442 chromosome, complete genome
ATTGAGCTACGATTTTCTTTCGTTGTCATCTTTGAGGCGTCTGATCGTGATAATCCTTCT
TTCCCTGATTTCCTCATCGATATCGAATAAGCACTCGTCGCAGAATTCTTTATCGAGTGA
GAGCCTCTGTTCAAGGACGCTTCTTTTTTTGTTGCAACGTGCACATCTCTTCATCTTTCC
GCGCCTTTGTGACCTCGTGATTTGGGGTACATGGAAAATGGGCGTAGCAAGTCTCAGCTA
GATAACTAACCGTAATAAAAGGGCTTTTCTGCGAGCAATGTAAGAGAAGGATAACCAGGC
AGGTTGCAAGAAAGATAATCGTTTTGATAGATCAGTTTATCGATATTGATCGTTAGTGCC
GATCGATAAGAAGTGCGGAAACGTTAGACTCACCTCTGTTGCTCCATCATGATGATGGGG
CTGTTGGCCCTCGAATCTATCTGTCTATTAGCATCGGCATGACAAACACTATTTGTTTCC
ACAACAAAAGACAATAGAAAAGTACATATGTACAAAAAGTGTGATTTATTCTGTCACTTC
AGTACTTCCTTTCGCCTAAGTTTGCCCGTAATAATTCCCCGTGCAGTACTATTGTTGCGA
CATAACAACATGAATTACATGGTAATAATAGATGTTTTCCTCTGCTGATTCCTGTAAAGA
TCATGACTCCATACGACATCATTTTTAATATTATACAGTTCAAAAAATCTACATGTGTCA
CAAATAATTTTACATTTGATAATGTATAGTTGTCACATGACAAGTTGATTATCATTCTGT
GTAGACAAGGAGAACTGTT
>CP115390.1:4205301-4206099 Escherichia coli strain CUVET20-PYO1 chromosome, complete genome
ATTGAGCTACGATTTTCTTTCGTTGTCATCTTTGAGGCGTCTGATCGTGATAATCCTTCT
TTCCCTGATTTCCTCATCGATATCGAATAAGCACTCGTCGCAGAATTCTTTATCGAGTGA
GAGCCTCTGTTCAAGGACGCTTCTTTTTTTGTTGCAACGTGCACATCTCTTCATCTTTCC
GCGCCTTTGTGACCTCGTGATTTGGGGTACATGGAAAATGGGCGTAGCAAGTCTCAGCTA
GATAACTAACCGTAATAAAAGGGCTTTTCTGCGAGCAATGTAAGAGAAGGATAACCAGGC
AGGTTGCAAGAAAGATAATCGTTTTGATAGATCAGTTTATCGATATTGATCGTTAGTGCC
GATCGATAAGAAGTGCGGAAACGTTAGACTCACCTCTGTTGCTCCATCATGATGATGGGG
CTGTTGGCCCTCGAATCTATCTGTCTATTAGCATCGGCATGACAAACACTATTTGTTTCC
ACAACAAAAGACAATAGAAAAGTACATATGTACAAAAAGTGTGATTTATTCTGTCACTTC
AGTACTTCCTTTCGCCTAAGTTTGCCCGTAATAATTCCCCGTGCAGTACTATTGTTGCGA
CATAACAACATGAATTACATGGTAATAATAGATGTTTTCCTCTGCTGATTCCTGTAAAGA
TCATGACTCCATACGACATCATTTTTAATATTATACAGTTCAAAAAATCTACATGTGTCA
CAAATAATTTTACATTTGATAATGTATAGTTGTCACATGACAAGTTGATTATCATTCTGT
GTAGACAAGGAGAACTGTT
>CP027851.1:5464-6262 Escherichia coli strain C4435 chromosome
ATTGAGCTACGATTTTCTTTCGTTGTCATCTTTGAGGCGTCTGATCGTGATAATCCTTCT
TTCCCTGATTTCCTCATCGATATCGAATAAGCACTCGTCGCAGAATTCTTTATCGAGTGA
GAGCCTCTGTTCAAGGACGCTTCTTTTTTTGTTGCAACGTGCACATCTCTTCATCTTTCC
GCGCCTTTGTGACCTCGTGATTTGGGGTACATGGAAAATGGGCGTAGCAAGTCTCAGCTA
GATAACTAACCGTAATAAAAGGGCTTTTCTGCGAGCAATGTAAGAGAAGGATAACCAGGC
AGGTTGCAAGAAAGATAATCGTTTTGATAGATCAGTTTATCGATATTGATCGTTAGTGCC
GATCGATAAGAAGTGCGGAAACGTTAGACTCACCTCTGTTGCTCCATCATGATGATGGGG
CTGTTGGCCCTCGAATCTATCTGTCTATTAGCATCGGCATGACAAACACTATTTGTTTCC
ACAACAAAAGACAATAGAAAAGTACATATGTACAAAAAGTGTGATTTATTCTGTCACTTC
AGTACTTCCTTTCGCCTAAGTTTGCCCGTAATAATTCCCCGTGCAGTACTATTGTTGCGA
CATAACAACATGAATTACATGGTAATAATAGATGTTTTCCTCTGCTGATTCCTGTAAAGA
TCATGACTCCATACGACATCATTTTTAATATTATACAGTTCAAAAAATCTACATGTGTCA
CAAATAATTTTACATTTGATAATGTATAGTTGTCACATGACAAGTTGATTATCATTCTGT
GTAGACAAGGAGAACTGTT
>AP022171.1:4190674-4191472 Escherichia coli DNA, complete genome, strain: WP5-S18-ESBL-09
ATTGAGCTACGATTTTCTTTCGTTGTCATCTTTGAGGCGTCTGATCGTGATAATCCTTCT
TTCCCTGATTTCCTCATCGATATCGAATAAGCACTCGTCGCAGAATTCTTTATCGAGTGA
GAGCCTCTGTTCAAGGACGCTTCTTTTTTTGTTGCAACGTGCACATCTCTTCATCTTTCC
GCGCCTTTGTGACCTCGTGATTTGGGGTACATGGAAAATGGGCGTAGCAAGTCTCAGCTA
GATAACTAACCGTAATAAAAGGGCTTTTCTGCGAGCAATGTAAGAGAAGGATAACCAGGC
AGGTTGCAAGAAAGATAATCGTTTTGATAGATCAGTTTATCGATATTGATCGTTAGTGCC
GATCGATAAGAAGTGCGGAAACGTTAGACTCACCTCTGTTGCTCCATCATGATGATGGGG
CTGTTGGCCCTCGAATCTATCTGTCTATTAGCATCGGCATGACAAACACTATTTGTTTCC
ACAACAAAAGACAATAGAAAAGTACATATGTACAAAAAGTGTGATTTATTCTGTCACTTC
AGTACTTCCTTTCGCCTAAGTTTGCCCGTAATAATTCCCCGTGCAGTACTATTGTTGCGA
CATAACAACATGAATTACATGGTAATAATAGATGTTTTCCTCTGCTGATTCCTGTAAAGA
TCATGACTCCATACGACATCATTTTTAATATTATACAGTTCAAAAAATCTACATGTGTCA
CAAATAATTTTACATTTGATAATGTATAGTTGTCACATGACAAGTTGATTATCATTCTGT
GTAGACAAGGAGAACTGTT
>OZ040697.1:4155884-4156682 Escherichia coli isolate 30134_6#327 genome assembly, chromosome: 1
ATTGAGCTACGATTTTCTTTCGTTGTCATCTTTGAGGCGTCTGATCGTGATAATCCTTCT
TTCCCTGATTTCCTCATCGATATCGAATAAGCACTCGTCGCAGAATTCTTTATCGAGTGA
GAGCCTCTGTTCAAGGACGCTTCTTTTTTTGTTGCAACGTGCACATCTCTTCATCTTTCC
GCGCCTTTGTGACCTCGTGATTTGGGGTACATGGAAAATGGGCGTAGCAAGTCTCAGCTA
GATAACTAACCGTAATAAAAGGGCTTTTCTGCGAGCAATGTAAGAGAAGGATAACCAGGC
AGGTTGCAAGAAAGATAATCGTTTTGATAGATCAGTTTATCGATATTGATCGTTAGTGCC
GATCGATAAGAAGTGCGGAAACGTTAGACTCACCTCTGTTGCTCCATCATGATGATGGGG
CTGTTGGCCCTCGAATCTATCTGTCTATTAGCATCGGCATGACAAACACTATTTGTTTCC
ACAACAAAAGACAATAGAAAAGTACATATGTACAAAAAGTGTGATTTATTCTGTCACTTC
AGTACTTCCTTTCGCCTAAGTTTGCCCGTAATAATTCCCCGTGCAGTACTATTGTTGCGA
CATAACAACATGAATTACATGGTAATAATAGATGTTTTCCTCTGCTGATTCCTGTAAAGA
TCATGACTCCATACGACATCATTTTTAATATTATACAGTTCAAAAAATCTACATGTGTCA
CAAATAATTTTACATTTGATAATGTATAGTTGTCACATGACAAGTTGATTATCATTCTGT
GTAGACAAGGAGAACTGTT
>CP056304.1:614639-615437 Escherichia coli strain RHBSTW-00839 chromosome, complete genome
ATTGAGCTACGATTTTCTTTCGTTGTCATCTTTGAGGCGTCTGATCGTGATAATCCTTCT
TTCCCTGATTTCCTCATCGATATCGAATAAGCACTCGTCGCAGAATTCTTTATCGAGTGA
GAGCCTCTGTTCAAGGACGCTTCTTTTTTTGTTGCAACGTGCACATCTCTTCATCTTTCC
GCGCCTTTGTGACCTCGTGATTTGGGGTACATGGAAAATGGGCGTAGCAAGTCTCAGCTA
GATAACTAACCGTAATAAAAGGGCTTTTCTGCGAGCAATGTAAGAGAAGGATAACCAGGC
AGGTTGCAAGAAAGATAATCGTTTTGATAGATCAGTTTATCGATATTGATCGTTAGTGCC
GATCGATAAGAAGTGCGGAAACGTTAGACTCACCTCTGTTGCTCCATCATGATGATGGGG
CTGTTGGCCCTCGAATCTATCTGTCTATTAGCATCGGCATGACAAACACTATTTGTTTCC
ACAACAAAAGACAATAGAAAAGTACATATGTACAAAAAGTGTGATTTATTCTGTCACTTC
AGTACTTCCTTTCGCCTAAGTTTGCCCGTAATAATTCCCCGTGCAGTACTATTGTTGCGA
CATAACAACATGAATTACATGGTAATAATAGATGTTTTCCTCTGCTGATTCCTGTAAAGA
TCATGACTCCATACGACATCATTTTTAATATTATACAGTTCAAAAAATCTACATGTGTCA
CAAATAATTTTACATTTGATAATGTATAGTTGTCACATGACAAGTTGATTATCATTCTGT
GTAGACAAGGAGAACTGTT
>CP136993.2:2934378-2935176 Escherichia coli strain HH35 chromosome, complete genome
ATTGAGCTACGATTTTCTTTCGTTGTCATCTTTGAGGCGTCTGATCGTGATAATCCTTCT
TTCCCTGATTTCCTCATCGATATCGAATAAGCACTCGTCGCAGAATTCTTTATCGAGTGA
GAGCCTCTGTTCAAGGACGCTTCTTTTTTTGTTGCAACGTGCACATCTCTTCATCTTTCC
GCGCCTTTGTGACCTCGTGATTTGGGGTACATGGAAAATGGGCGTAGCAAGTCTCAGCTA
GATAACTAACCGTAATAAAAGGGCTTTTCTGCGAGCAATGTAAGAGAAGGATAACCAGGC
AGGTTGCAAGAAAGATAATCGTTTTGATAGATCAGTTTATCGATATTGATCGTTAGTGCC
GATCGATAAGAAGTGCGGAAACGTTAGACTCACCTCTGTTGCTCCATCATGATGATGGGG
CTGTTGGCCCTCGAATCTATCTGTCTATTAGCATCGGCATGACAAACACTATTTGTTTCC
ACAACAAAAGACAATAGAAAAGTACATATGTACAAAAAGTGTGATTTATTCTGTCACTTC
AGTACTTCCTTTCGCCTAAGTTTGCCCGTAATAATTCCCCGTGCAGTACTATTGTTGCGA
CATAACAACATGAATTACATGGTAATAATAGATGTTTTCCTCTGCTGATTCCTGTAAAGA
TCATGACTCCATACGACATCATTTTTAATATTATACAGTTCAAAAAATCTACATGTGTCA
CAAATAATTTTACATTTGATAATGTATAGTTGTCACATGACAAGTTGATTATCATTCTGT
GTAGACAAGGAGAACTGTT
>OZ039781.1:4327907-4328705 Escherichia coli isolate 30345_1#248 genome assembly, chromosome: 1
ATTGAGCTACGATTTTCTTTCGTTGTCATCTTTGAGGCGTCTGATCGTGATAATCCTTCT
TTCCCTGATTTCCTCATCGATATCGAATAAGCACTCGTCGCAGAATTCTTTATCGAGTGA
GAGCCTCTGTTCAAGGACGCTTCTTTTTTTGTTGCAACGTGCACATCTCTTCATCTTTCC
GCGCCTTTGTGACCTCGTGATTTGGGGTACATGGAAAATGGGCGTAGCAAGTCTCAGCTA
GATAACTAACCGTAATAAAAGGGCTTTTCTGCGAGCAATGTAAGAGAAGGATAACCAGGC
AGGTTGCAAGAAAGATAATCGTTTTGATAGATCAGTTTATCGATATTGATCGTTAGTGCC
GATCGATAAGAAGTGCGGAAACGTTAGACTCACCTCTGTTGCTCCATCATGATGATGGGG
CTGTTGGCCCTCGAATCTATCTGTCTATTAGCATCGGCATGACAAACACTATTTGTTTCC
ACAACAAAAGACAATAGAAAAGTACATATGTACAAAAAGTGTGATTTATTCTGTCACTTC
AGTACTTCCTTTCGCCTAAGTTTGCCCGTAATAATTCCCCGTGCAGTACTATTGTTGCGA
CATAACAACATGAATTACATGGTAATAATAGATGTTTTCCTCTGCTGATTCCTGTAAAGA
TCATGACTCCATACGACATCATTTTTAATATTATACAGTTCAAAAAATCTACATGTGTCA
CAAATAATTTTACATTTGATAATGTATAGTTGTCACATGACAAGTTGATTATCATTCTGT
GTAGACAAGGAGAACTGTT
>CP164724.1:4406850-4407648 Escherichia coli strain OXEC-370 chromosome, complete genome
ATTGAGCTACGATTTTCTTTCGTTGTCATCTTTGAGGCGTCTGATCGTGATAATCCTTCT
TTCCCTGATTTCCTCATCGATATCGAATAAGCACTCGTCGCAGAATTCTTTATCGAGTGA
GAGCCTCTGTTCAAGGACGCTTCTTTTTTTGTTGCAACGTGCACATCTCTTCATCTTTCC
GCGCCTTTGTGACCTCGTGATTTGGGGTACATGGAAAATGGGCGTAGCAAGTCTCAGCTA
GATAACTAACCGTAATAAAAGGGCTTTTCTGCGAGCAATGTAAGAGAAGGATAACCAGGC
AGGTTGCAAGAAAGATAATCGTTTTGATAGATCAGTTTATCGATATTGATCGTTAGTGCC
GATCGATAAGAAGTGCGGAAACGTTAGACTCACCTCTGTTGCTCCATCATGATGATGGGG
CTGTTGGCCCTCGAATCTATCTGTCTATTAGCATCGGCATGACAAACACTATTTGTTTCC
ACAACAAAAGACAATAGAAAAGTACATATGTACAAAAAGTGTGATTTATTCTGTCACTTC
AGTACTTCCTTTCGCCTAAGTTTGCCCGTAATAATTCCCCGTGCAGTACTATTGTTGCGA
CATAACAACATGAATTACATGGTAATAATAGATGTTTTCCTCTGCTGATTCCTGTAAAGA
TCATGACTCCATACGACATCATTTTTAATATTATACAGTTCAAAAAATCTACATGTGTCA
CAAATAATTTTACATTTGATAATGTATAGTTGTCACATGACAAGTTGATTATCATTCTGT
GTAGACAAGGAGAACTGTT
>CP163747.1:4313615-4314413 Escherichia coli strain OXEC-24 chromosome, complete genome
ATTGAGCTACGATTTTCTTTCGTTGTCATCTTTGAGGCGTCTGATCGTGATAATCCTTCT
TTCCCTGATTTCCTCATCGATATCGAATAAGCACTCGTCGCAGAATTCTTTATCGAGTGA
GAGCCTCTGTTCAAGGACGCTTCTTTTTTTGTTGCAACGTGCACATCTCTTCATCTTTCC
GCGCCTTTGTGACCTCGTGATTTGGGGTACATGGAAAATGGGCGTAGCAAGTCTCAGCTA
GATAACTAACCGTAATAAAAGGGCTTTTCTGCGAGCAATGTAAGAGAAGGATAACCAGGC
AGGTTGCAAGAAAGATAATCGTTTTGATAGATCAGTTTATCGATATTGATCGTTAGTGCC
GATCGATAAGAAGTGCGGAAACGTTAGACTCACCTCTGTTGCTCCATCATGATGATGGGG
CTGTTGGCCCTCGAATCTATCTGTCTATTAGCATCGGCATGACAAACACTATTTGTTTCC
ACAACAAAAGACAATAGAAAAGTACATATGTACAAAAAGTGTGATTTATTCTGTCACTTC
AGTACTTCCTTTCGCCTAAGTTTGCCCGTAATAATTCCCCGTGCAGTACTATTGTTGCGA
CATAACAACATGAATTACATGGTAATAATAGATGTTTTCCTCTGCTGATTCCTGTAAAGA
TCATGACTCCATACGACATCATTTTTAATATTATACAGTTCAAAAAATCTACATGTGTCA
CAAATAATTTTACATTTGATAATGTATAGTTGTCACATGACAAGTTGATTATCATTCTGT
GTAGACAAGGAGAACTGTT
>OZ038610.1:4248801-4249599 Escherichia coli isolate 30602_1#153 genome assembly, chromosome: 1
ATTGAGCTACGATTTTCTTTCGTTGTCATCTTTGAGGCGTCTGATCGTGATAATCCTTCT
TTCCCTGATTTCCTCATCGATATCGAATAAGCACTCGTCGCAGAATTCTTTATCGAGTGA
GAGCCTCTGTTCAAGGACGCTTCTTTTTTTGTTGCAACGTGCACATCTCTTCATCTTTCC
GCGCCTTTGTGACCTCGTGATTTGGGGTACATGGAAAATGGGCGTAGCAAGTCTCAGCTA
GATAACTAACCGTAATAAAAGGGCTTTTCTGCGAGCAATGTAAGAGAAGGATAACCAGGC
AGGTTGCAAGAAAGATAATCGTTTTGATAGATCAGTTTATCGATATTGATCGTTAGTGCC
GATCGATAAGAAGTGCGGAAACGTTAGACTCACCTCTGTTGCTCCATCATGATGATGGGG
CTGTTGGCCCTCGAATCTATCTGTCTATTAGCATCGGCATGACAAACACTATTTGTTTCC
ACAACAAAAGACAATAGAAAAGTACATATGTACAAAAAGTGTGATTTATTCTGTCACTTC
AGTACTTCCTTTCGCCTAAGTTTGCCCGTAATAATTCCCCGTGCAGTACTATTGTTGCGA
CATAACAACATGAATTACATGGTAATAATAGATGTTTTCCTCTGCTGATTCCTGTAAAGA
TCATGACTCCATACGACATCATTTTTAATATTATACAGTTCAAAAAATCTACATGTGTCA
CAAATAATTTTACATTTGATAATGTATAGTTGTCACATGACAAGTTGATTATCATTCTGT
GTAGACAAGGAGAACTGTT
>CP088802.1:877939-878737 Escherichia coli strain B16EC0346 chromosome, complete genome
ATTGAGCTACGATTTTCTTTCGTTGTCATCTTTGAGGCGTCTGATCGTGATAATCCTTCT
TTCCCTGATTTCCTCATCGATATCGAATAAGCACTCGTCGCAGAATTCTTTATCGAGTGA
GAGCCTCTGTTCAAGGACGCTTCTTTTTTTGTTGCAACGTGCACATCTCTTCATCTTTCC
GCGCCTTTGTGACCTCGTGATTTGGGGTACATGGAAAATGGGCGTAGCAAGTCTCAGCTA
GATAACTAACCGTAATAAAAGGGCTTTTCTGCGAGCAATGTAAGAGAAGGATAACCAGGC
AGGTTGCAAGAAAGATAATCGTTTTGATAGATCAGTTTATCGATATTGATCGTTAGTGCC
GATCGATAAGAAGTGCGGAAACGTTAGACTCACCTCTGTTGCTCCATCATGATGATGGGG
CTGTTGGCCCTCGAATCTATCTGTCTATTAGCATCGGCATGACAAACACTATTTGTTTCC
ACAACAAAAGACAATAGAAAAGTACATATGTACAAAAAGTGTGATTTATTCTGTCACTTC
AGTACTTCCTTTCGCCTAAGTTTGCCCGTAATAATTCCCCGTGCAGTACTATTGTTGCGA
CATAACAACATGAATTACATGGTAATAATAGATGTTTTCCTCTGCTGATTCCTGTAAAGA
TCATGACTCCATACGACATCATTTTTAATATTATACAGTTCAAAAAATCTACATGTGTCA
CAAATAATTTTACATTTGATAATGTATAGTTGTCACATGACAAGTTGATTATCATTCTGT
GTAGACAAGGAGAACTGTT
>CP060899.1:4046083-4046881 Escherichia coli strain EC21 chromosome, complete genome
ATTGAGCTACGATTTTCTTTCGTTGTCATCTTTGAGGCGTCTGATCGTGATAATCCTTCT
TTCCCTGATTTCCTCATCGATATCGAATAAGCACTCGTCGCAGAATTCTTTATCGAGTGA
GAGCCTCTGTTCAAGGACGCTTCTTTTTTTGTTGCAACGTGCACATCTCTTCATCTTTCC
GCGCCTTTGTGACCTCGTGATTTGGGGTACATGGAAAATGGGCGTAGCAAGTCTCAGCTA
GATAACTAACCGTAATAAAAGGGCTTTTCTGCGAGCAATGTAAGAGAAGGATAACCAGGC
AGGTTGCAAGAAAGATAATCGTTTTGATAGATCAGTTTATCGATATTGATCGTTAGTGCC
GATCGATAAGAAGTGCGGAAACGTTAGACTCACCTCTGTTGCTCCATCATGATGATGGGG
CTGTTGGCCCTCGAATCTATCTGTCTATTAGCATCGGCATGACAAACACTATTTGTTTCC
ACAACAAAAGACAATAGAAAAGTACATATGTACAAAAAGTGTGATTTATTCTGTCACTTC
AGTACTTCCTTTCGCCTAAGTTTGCCCGTAATAATTCCCCGTGCAGTACTATTGTTGCGA
CATAACAACATGAATTACATGGTAATAATAGATGTTTTCCTCTGCTGATTCCTGTAAAGA
TCATGACTCCATACGACATCATTTTTAATATTATACAGTTCAAAAAATCTACATGTGTCA
CAAATAATTTTACATTTGATAATGTATAGTTGTCACATGACAAGTTGATTATCATTCTGT
GTAGACAAGGAGAACTGTT
>CP128916.1:4220179-4220977 Escherichia coli strain TUM13770 chromosome, complete genome
ATTGAGCTACGATTTTCTTTCGTTGTCATCTTTGAGGCGTCTGATCGTGATAATCCTTCT
TTCCCTGATTTCCTCATCGATATCGAATAAGCACTCGTCGCAGAATTCTTTATCGAGTGA
GAGCCTCTGTTCAAGGACGCTTCTTTTTTTGTTGCAACGTGCACATCTCTTCATCTTTCC
GCGCCTTTGTGACCTCGTGATTTGGGGTACATGGAAAATGGGCGTAGCAAGTCTCAGCTA
GATAACTAACCGTAATAAAAGGGCTTTTCTGCGAGCAATGTAAGAGAAGGATAACCAGGC
AGGTTGCAAGAAAGATAATCGTTTTGATAGATCAGTTTATCGATATTGATCGTTAGTGCC
GATCGATAAGAAGTGCGGAAACGTTAGACTCACCTCTGTTGCTCCATCATGATGATGGGG
CTGTTGGCCCTCGAATCTATCTGTCTATTAGCATCGGCATGACAAACACTATTTGTTTCC
ACAACAAAAGACAATAGAAAAGTACATATGTACAAAAAGTGTGATTTATTCTGTCACTTC
AGTACTTCCTTTCGCCTAAGTTTGCCCGTAATAATTCCCCGTGCAGTACTATTGTTGCGA
CATAACAACATGAATTACATGGTAATAATAGATGTTTTCCTCTGCTGATTCCTGTAAAGA
TCATGACTCCATACGACATCATTTTTAATATTATACAGTTCAAAAAATCTACATGTGTCA
CAAATAATTTTACATTTGATAATGTATAGTTGTCACATGACAAGTTGATTATCATTCTGT
GTAGACAAGGAGAACTGTT
>CP140504.1:4124528-4125326 Escherichia coli strain 2023CK-01341 chromosome, complete genome
ATTGAGCTACGATTTTCTTTCGTTGTCATCTTTGAGGCGTCTGATCGTGATAATCCTTCT
TTCCCTGATTTCCTCATCGATATCGAATAAGCACTCGTCGCAGAATTCTTTATCGAGTGA
GAGCCTCTGTTCAAGGACGCTTCTTTTTTTGTTGCAACGTGCACATCTCTTCATCTTTCC
GCGCCTTTGTGACCTCGTGATTTGGGGTACATGGAAAATGGGCGTAGCAAGTCTCAGCTA
GATAACTAACCGTAATAAAAGGGCTTTTCTGCGAGCAATGTAAGAGAAGGATAACCAGGC
AGGTTGCAAGAAAGATAATCGTTTTGATAGATCAGTTTATCGATATTGATCGTTAGTGCC
GATCGATAAGAAGTGCGGAAACGTTAGACTCACCTCTGTTGCTCCATCATGATGATGGGG
CTGTTGGCCCTCGAATCTATCTGTCTATTAGCATCGGCATGACAAACACTATTTGTTTCC
ACAACAAAAGACAATAGAAAAGTACATATGTACAAAAAGTGTGATTTATTCTGTCACTTC
AGTACTTCCTTTCGCCTAAGTTTGCCCGTAATAATTCCCCGTGCAGTACTATTGTTGCGA
CATAACAACATGAATTACATGGTAATAATAGATGTTTTCCTCTGCTGATTCCTGTAAAGA
TCATGACTCCATACGACATCATTTTTAATATTATACAGTTCAAAAAATCTACATGTGTCA
CAAATAATTTTACATTTGATAATGTATAGTTGTCACATGACAAGTTGATTATCATTCTGT
GTAGACAAGGAGAACTGTT
>CP102679.1:3921792-3922590 Escherichia coli strain XH989 chromosome, complete genome
ATTGAGCTACGATTTTCTTTCGTTGTCATCTTTGAGGCGTCTGATCGTGATAATCCTTCT
TTCCCTGATTTCCTCATCGATATCGAATAAGCACTCGTCGCAGAATTCTTTATCGAGTGA
GAGCCTCTGTTCAAGGACGCTTCTTTTTTTGTTGCAACGTGCACATCTCTTCATCTTTCC
GCGCCTTTGTGACCTCGTGATTTGGGGTACATGGAAAATGGGCGTAGCAAGTCTCAGCTA
GATAACTAACCGTAATAAAAGGGCTTTTCTGCGAGCAATGTAAGAGAAGGATAACCAGGC
AGGTTGCAAGAAAGATAATCGTTTTGATAGATCAGTTTATCGATATTGATCGTTAGTGCC
GATCGATAAGAAGTGCGGAAACGTTAGACTCACCTCTGTTGCTCCATCATGATGATGGGG
CTGTTGGCCCTCGAATCTATCTGTCTATTAGCATCGGCATGACAAACACTATTTGTTTCC
ACAACAAAAGACAATAGAAAAGTACATATGTACAAAAAGTGTGATTTATTCTGTCACTTC
AGTACTTCCTTTCGCCTAAGTTTGCCCGTAATAATTCCCCGTGCAGTACTATTGTTGCGA
CATAACAACATGAATTACATGGTAATAATAGATGTTTTCCTCTGCTGATTCCTGTAAAGA
TCATGACTCCATACGACATCATTTTTAATATTATACAGTTCAAAAAATCTACATGTGTCA
CAAATAATTTTACATTTGATAATGTATAGTTGTCACATGACAAGTTGATTATCATTCTGT
GTAGACAAGGAGAACTGTT
>CP070124.1:67643-68441 Escherichia coli strain FDAARGOS_1292 chromosome, complete genome
ATTGAGCTACGATTTTCTTTCGTTGTCATCTTTGAGGCGTCTGATCGTGATAATCCTTCT
TTCCCTGATTTCCTCATCGATATCGAATAAGCACTCGTCGCAGAATTCTTTATCGAGTGA
GAGCCTCTGTTCAAGGACGCTTCTTTTTTTGTTGCAACGTGCACATCTCTTCATCTTTCC
GCGCCTTTGTGACCTCGTGATTTGGGGTACATGGAAAATGGGCGTAGCAAGTCTCAGCTA
GATAACTAACCGTAATAAAAGGGCTTTTCTGCGAGCAATGTAAGAGAAGGATAACCAGGC
AGGTTGCAAGAAAGATAATCGTTTTGATAGATCAGTTTATCGATATTGATCGTTAGTGCC
GATCGATAAGAAGTGCGGAAACGTTAGACTCACCTCTGTTGCTCCATCATGATGATGGGG
CTGTTGGCCCTCGAATCTATCTGTCTATTAGCATCGGCATGACAAACACTATTTGTTTCC
ACAACAAAAGACAATAGAAAAGTACATATGTACAAAAAGTGTGATTTATTCTGTCACTTC
AGTACTTCCTTTCGCCTAAGTTTGCCCGTAATAATTCCCCGTGCAGTACTATTGTTGCGA
CATAACAACATGAATTACATGGTAATAATAGATGTTTTCCTCTGCTGATTCCTGTAAAGA
TCATGACTCCATACGACATCATTTTTAATATTATACAGTTCAAAAAATCTACATGTGTCA
CAAATAATTTTACATTTGATAATGTATAGTTGTCACATGACAAGTTGATTATCATTCTGT
GTAGACAAGGAGAACTGTT
>CP124483.1:4146196-4146994 Escherichia coli strain AVS0575 chromosome, complete genome
ATTGAGCTACGATTTTCTTTCGTTGTCATCTTTGAGGCGTCTGATCGTGATAATCCTTCT
TTCCCTGATTTCCTCATCGATATCGAATAAGCACTCGTCGCAGAATTCTTTATCGAGTGA
GAGCCTCTGTTCAAGGACGCTTCTTTTTTTGTTGCAACGTGCACATCTCTTCATCTTTCC
GCGCCTTTGTGACCTCGTGATTTGGGGTACATGGAAAATGGGCGTAGCAAGTCTCAGCTA
GATAACTAACCGTAATAAAAGGGCTTTTCTGCGAGCAATGTAAGAGAAGGATAACCAGGC
AGGTTGCAAGAAAGATAATCGTTTTGATAGATCAGTTTATCGATATTGATCGTTAGTGCC
GATCGATAAGAAGTGCGGAAACGTTAGACTCACCTCTGTTGCTCCATCATGATGATGGGG
CTGTTGGCCCTCGAATCTATCTGTCTATTAGCATCGGCATGACAAACACTATTTGTTTCC
ACAACAAAAGACAATAGAAAAGTACATATGTACAAAAAGTGTGATTTATTCTGTCACTTC
AGTACTTCCTTTCGCCTAAGTTTGCCCGTAATAATTCCCCGTGCAGTACTATTGTTGCGA
CATAACAACATGAATTACATGGTAATAATAGATGTTTTCCTCTGCTGATTCCTGTAAAGA
TCATGACTCCATACGACATCATTTTTAATATTATACAGTTCAAAAAATCTACATGTGTCA
CAAATAATTTTACATTTGATAATGTATAGTTGTCACATGACAAGTTGATTATCATTCTGT
GTAGACAAGGAGAACTGTT
>CP007491.1:4755508-4756306 Escherichia coli strain ACN002, complete genome
ATTGAGCTACGATTTTCTTTCGTTGTCATCTTTGAGGCGTCTGATCGTGATAATCCTTCT
TTCCCTGATTTCCTCATCGATATCGAATAAGCACTCGTCGCAGAATTCTTTATCGAGTGA
GAGCCTCTGTTCAAGGACGCTTCTTTTTTTGTTGCAACGTGCACATCTCTTCATCTTTCC
GCGCCTTTGTGACCTCGTGATTTGGGGTACATGGAAAATGGGCGTAGCAAGTCTCAGCTA
GATAACTAACCGTAATAAAAGGGCTTTTCTGCGAGCAATGTAAGAGAAGGATAACCAGGC
AGGTTGCAAGAAAGATAATCGTTTTGATAGATCAGTTTATCGATATTGATCGTTAGTGCC
GATCGATAAGAAGTGCGGAAACGTTAGACTCACCTCTGTTGCTCCATCATGATGATGGGG
CTGTTGGCCCTCGAATCTATCTGTCTATTAGCATCGGCATGACAAACACTATTTGTTTCC
ACAACAAAAGACAATAGAAAAGTACATATGTACAAAAAGTGTGATTTATTCTGTCACTTC
AGTACTTCCTTTCGCCTAAGTTTGCCCGTAATAATTCCCCGTGCAGTACTATTGTTGCGA
CATAACAACATGAATTACATGGTAATAATAGATGTTTTCCTCTGCTGATTCCTGTAAAGA
TCATGACTCCATACGACATCATTTTTAATATTATACAGTTCAAAAAATCTACATGTGTCA
CAAATAATTTTACATTTGATAATGTATAGTTGTCACATGACAAGTTGATTATCATTCTGT
GTAGACAAGGAGAACTGTT
>OZ040661.1:4196532-4197330 Escherichia coli isolate 30821_1#129 genome assembly, chromosome: 1
ATTGAGCTACGATTTTCTTTCGTTGTCATCTTTGAGGCGTCTGATCGTGATAATCCTTCT
TTCCCTGATTTCCTCATCGATATCGAATAAGCACTCGTCGCAGAATTCTTTATCGAGTGA
GAGCCTCTGTTCAAGGACGCTTCTTTTTTTGTTGCAACGTGCACATCTCTTCATCTTTCC
GCGCCTTTGTGACCTCGTGATTTGGGGTACATGGAAAATGGGCGTAGCAAGTCTCAGCTA
GATAACTAACCGTAATAAAAGGGCTTTTCTGCGAGCAATGTAAGAGAAGGATAACCAGGC
AGGTTGCAAGAAAGATAATCGTTTTGATAGATCAGTTTATCGATATTGATCGTTAGTGCC
GATCGATAAGAAGTGCGGAAACGTTAGACTCACCTCTGTTGCTCCATCATGATGATGGGG
CTGTTGGCCCTCGAATCTATCTGTCTATTAGCATCGGCATGACAAACACTATTTGTTTCC
ACAACAAAAGACAATAGAAAAGTACATATGTACAAAAAGTGTGATTTATTCTGTCACTTC
AGTACTTCCTTTCGCCTAAGTTTGCCCGTAATAATTCCCCGTGCAGTACTATTGTTGCGA
CATAACAACATGAATTACATGGTAATAATAGATGTTTTCCTCTGCTGATTCCTGTAAAGA
TCATGACTCCATACGACATCATTTTTAATATTATACAGTTCAAAAAATCTACATGTGTCA
CAAATAATTTTACATTTGATAATGTATAGTTGTCACATGACAAGTTGATTATCATTCTGT
GTAGACAAGGAGAACTGTT
>LR890334.1:4010492-4011290 Escherichia coli isolate MINF_9A-sc-2280436 genome assembly, chromosome: 1
ATTGAGCTACGATTTTCTTTCGTTGTCATCTTTGAGGCGTCTGATCGTGATAATCCTTCT
TTCCCTGATTTCCTCATCGATATCGAATAAGCACTCGTCGCAGAATTCTTTATCGAGTGA
GAGCCTCTGTTCAAGGACGCTTCTTTTTTTGTTGCAACGTGCACATCTCTTCATCTTTCC
GCGCCTTTGTGACCTCGTGATTTGGGGTACATGGAAAATGGGCGTAGCAAGTCTCAGCTA
GATAACTAACCGTAATAAAAGGGCTTTTCTGCGAGCAATGTAAGAGAAGGATAACCAGGC
AGGTTGCAAGAAAGATAATCGTTTTGATAGATCAGTTTATCGATATTGATCGTTAGTGCC
GATCGATAAGAAGTGCGGAAACGTTAGACTCACCTCTGTTGCTCCATCATGATGATGGGG
CTGTTGGCCCTCGAATCTATCTGTCTATTAGCATCGGCATGACAAACACTATTTGTTTCC
ACAACAAAAGACAATAGAAAAGTACATATGTACAAAAAGTGTGATTTATTCTGTCACTTC
AGTACTTCCTTTCGCCTAAGTTTGCCCGTAATAATTCCCCGTGCAGTACTATTGTTGCGA
CATAACAACATGAATTACATGGTAATAATAGATGTTTTCCTCTGCTGATTCCTGTAAAGA
TCATGACTCCATACGACATCATTTTTAATATTATACAGTTCAAAAAATCTACATGTGTCA
CAAATAATTTTACATTTGATAATGTATAGTTGTCACATGACAAGTTGATTATCATTCTGT
GTAGACAAGGAGAACTGTT
>OZ039724.1:4210628-4211426 Escherichia coli isolate 30348_2#96 genome assembly, chromosome: 1
ATTGAGCTACGATTTTCTTTCGTTGTCATCTTTGAGGCGTCTGATCGTGATAATCCTTCT
TTCCCTGATTTCCTCATCGATATCGAATAAGCACTCGTCGCAGAATTCTTTATCGAGTGA
GAGCCTCTGTTCAAGGACGCTTCTTTTTTTGTTGCAACGTGCACATCTCTTCATCTTTCC
GCGCCTTTGTGACCTCGTGATTTGGGGTACATGGAAAATGGGCGTAGCAAGTCTCAGCTA
GATAACTAACCGTAATAAAAGGGCTTTTCTGCGAGCAATGTAAGAGAAGGATAACCAGGC
AGGTTGCAAGAAAGATAATCGTTTTGATAGATCAGTTTATCGATATTGATCGTTAGTGCC
GATCGATAAGAAGTGCGGAAACGTTAGACTCACCTCTGTTGCTCCATCATGATGATGGGG
CTGTTGGCCCTCGAATCTATCTGTCTATTAGCATCGGCATGACAAACACTATTTGTTTCC
ACAACAAAAGACAATAGAAAAGTACATATGTACAAAAAGTGTGATTTATTCTGTCACTTC
AGTACTTCCTTTCGCCTAAGTTTGCCCGTAATAATTCCCCGTGCAGTACTATTGTTGCGA
CATAACAACATGAATTACATGGTAATAATAGATGTTTTCCTCTGCTGATTCCTGTAAAGA
TCATGACTCCATACGACATCATTTTTAATATTATACAGTTCAAAAAATCTACATGTGTCA
CAAATAATTTTACATTTGATAATGTATAGTTGTCACATGACAAGTTGATTATCATTCTGT
GTAGACAAGGAGAACTGTT
>CP035486.1:4971426-4972224 Escherichia coli strain NissleGFP_pZE21 chromosome, complete genome
ATTGAGCTACGATTTTCTTTCGTTGTCATCTTTGAGGCGTCTGATCGTGATAATCCTTCT
TTCCCTGATTTCCTCATCGATATCGAATAAGCACTCGTCGCAGAATTCTTTATCGAGTGA
GAGCCTCTGTTCAAGGACGCTTCTTTTTTTGTTGCAACGTGCACATCTCTTCATCTTTCC
GCGCCTTTGTGACCTCGTGATTTGGGGTACATGGAAAATGGGCGTAGCAAGTCTCAGCTA
GATAACTAACCGTAATAAAAGGGCTTTTCTGCGAGCAATGTAAGAGAAGGATAACCAGGC
AGGTTGCAAGAAAGATAATCGTTTTGATAGATCAGTTTATCGATATTGATCGTTAGTGCC
GATCGATAAGAAGTGCGGAAACGTTAGACTCACCTCTGTTGCTCCATCATGATGATGGGG
CTGTTGGCCCTCGAATCTATCTGTCTATTAGCATCGGCATGACAAACACTATTTGTTTCC
ACAACAAAAGACAATAGAAAAGTACATATGTACAAAAAGTGTGATTTATTCTGTCACTTC
AGTACTTCCTTTCGCCTAAGTTTGCCCGTAATAATTCCCCGTGCAGTACTATTGTTGCGA
CATAACAACATGAATTACATGGTAATAATAGATGTTTTCCTCTGCTGATTCCTGTAAAGA
TCATGACTCCATACGACATCATTTTTAATATTATACAGTTCAAAAAATCTACATGTGTCA
CAAATAATTTTACATTTGATAATGTATAGTTGTCACATGACAAGTTGATTATCATTCTGT
GTAGACAAGGAGAACTGTT
>CP104536.1:3994838-3995636 Escherichia coli strain E3 chromosome, complete genome
ATTGAGCTACGATTTTCTTTCGTTGTCATCTTTGAGGCGTCTGATCGTGATAATCCTTCT
TTCCCTGATTTCCTCATCGATATCGAATAAGCACTCGTCGCAGAATTCTTTATCGAGTGA
GAGCCTCTGTTCAAGGACGCTTCTTTTTTTGTTGCAACGTGCACATCTCTTCATCTTTCC
GCGCCTTTGTGACCTCGTGATTTGGGGTACATGGAAAATGGGCGTAGCAAGTCTCAGCTA
GATAACTAACCGTAATAAAAGGGCTTTTCTGCGAGCAATGTAAGAGAAGGATAACCAGGC
AGGTTGCAAGAAAGATAATCGTTTTGATAGATCAGTTTATCGATATTGATCGTTAGTGCC
GATCGATAAGAAGTGCGGAAACGTTAGACTCACCTCTGTTGCTCCATCATGATGATGGGG
CTGTTGGCCCTCGAATCTATCTGTCTATTAGCATCGGCATGACAAACACTATTTGTTTCC
ACAACAAAAGACAATAGAAAAGTACATATGTACAAAAAGTGTGATTTATTCTGTCACTTC
AGTACTTCCTTTCGCCTAAGTTTGCCCGTAATAATTCCCCGTGCAGTACTATTGTTGCGA
CATAACAACATGAATTACATGGTAATAATAGATGTTTTCCTCTGCTGATTCCTGTAAAGA
TCATGACTCCATACGACATCATTTTTAATATTATACAGTTCAAAAAATCTACATGTGTCA
CAAATAATTTTACATTTGATAATGTATAGTTGTCACATGACAAGTTGATTATCATTCTGT
GTAGACAAGGAGAACTGTT
>CP055964.1:2238442-2239240 Escherichia coli strain RHB13-C24 chromosome
ATTGAGCTACGATTTTCTTTCGTTGTCATCTTTGAGGCGTCTGATCGTGATAATCCTTCT
TTCCCTGATTTCCTCATCGATATCGAATAAGCACTCGTCGCAGAATTCTTTATCGAGTGA
GAGCCTCTGTTCAAGGACGCTTCTTTTTTTGTTGCAACGTGCACATCTCTTCATCTTTCC
GCGCCTTTGTGACCTCGTGATTTGGGGTACATGGAAAATGGGCGTAGCAAGTCTCAGCTA
GATAACTAACCGTAATAAAAGGGCTTTTCTGCGAGCAATGTAAGAGAAGGATAACCAGGC
AGGTTGCAAGAAAGATAATCGTTTTGATAGATCAGTTTATCGATATTGATCGTTAGTGCC
GATCGATAAGAAGTGCGGAAACGTTAGACTCACCTCTGTTGCTCCATCATGATGATGGGG
CTGTTGGCCCTCGAATCTATCTGTCTATTAGCATCGGCATGACAAACACTATTTGTTTCC
ACAACAAAAGACAATAGAAAAGTACATATGTACAAAAAGTGTGATTTATTCTGTCACTTC
AGTACTTCCTTTCGCCTAAGTTTGCCCGTAATAATTCCCCGTGCAGTACTATTGTTGCGA
CATAACAACATGAATTACATGGTAATAATAGATGTTTTCCTCTGCTGATTCCTGTAAAGA
TCATGACTCCATACGACATCATTTTTAATATTATACAGTTCAAAAAATCTACATGTGTCA
CAAATAATTTTACATTTGATAATGTATAGTTGTCACATGACAAGTTGATTATCATTCTGT
GTAGACAAGGAGAACTGTT
>CP183728.1:4323381-4324179 Escherichia coli strain A29866 chromosome
ATTGAGCTACGATTTTCTTTCGTTGTCATCTTTGAGGCGTCTGATCGTGATAATCCTTCT
TTCCCTGATTTCCTCATCGATATCGAATAAGCACTCGTCGCAGAATTCTTTATCGAGTGA
GAGCCTCTGTTCAAGGACGCTTCTTTTTTTGTTGCAACGTGCACATCTCTTCATCTTTCC
GCGCCTTTGTGACCTCGTGATTTGGGGTACATGGAAAATGGGCGTAGCAAGTCTCAGCTA
GATAACTAACCGTAATAAAAGGGCTTTTCTGCGAGCAATGTAAGAGAAGGATAACCAGGC
AGGTTGCAAGAAAGATAATCGTTTTGATAGATCAGTTTATCGATATTGATCGTTAGTGCC
GATCGATAAGAAGTGCGGAAACGTTAGACTCACCTCTGTTGCTCCATCATGATGATGGGG
CTGTTGGCCCTCGAATCTATCTGTCTATTAGCATCGGCATGACAAACACTATTTGTTTCC
ACAACAAAAGACAATAGAAAAGTACATATGTACAAAAAGTGTGATTTATTCTGTCACTTC
AGTACTTCCTTTCGCCTAAGTTTGCCCGTAATAATTCCCCGTGCAGTACTATTGTTGCGA
CATAACAACATGAATTACATGGTAATAATAGATGTTTTCCTCTGCTGATTCCTGTAAAGA
TCATGACTCCATACGACATCATTTTTAATATTATACAGTTCAAAAAATCTACATGTGTCA
CAAATAATTTTACATTTGATAATGTATAGTTGTCACATGACAAGTTGATTATCATTCTGT
GTAGACAAGGAGAACTGTT
>CP059279.1:927148-927946 Escherichia coli strain C7 chromosome, complete genome
ATTGAGCTACGATTTTCTTTCGTTGTCATCTTTGAGGCGTCTGATCGTGATAATCCTTCT
TTCCCTGATTTCCTCATCGATATCGAATAAGCACTCGTCGCAGAATTCTTTATCGAGTGA
GAGCCTCTGTTCAAGGACGCTTCTTTTTTTGTTGCAACGTGCACATCTCTTCATCTTTCC
GCGCCTTTGTGACCTCGTGATTTGGGGTACATGGAAAATGGGCGTAGCAAGTCTCAGCTA
GATAACTAACCGTAATAAAAGGGCTTTTCTGCGAGCAATGTAAGAGAAGGATAACCAGGC
AGGTTGCAAGAAAGATAATCGTTTTGATAGATCAGTTTATCGATATTGATCGTTAGTGCC
GATCGATAAGAAGTGCGGAAACGTTAGACTCACCTCTGTTGCTCCATCATGATGATGGGG
CTGTTGGCCCTCGAATCTATCTGTCTATTAGCATCGGCATGACAAACACTATTTGTTTCC
ACAACAAAAGACAATAGAAAAGTACATATGTACAAAAAGTGTGATTTATTCTGTCACTTC
AGTACTTCCTTTCGCCTAAGTTTGCCCGTAATAATTCCCCGTGCAGTACTATTGTTGCGA
CATAACAACATGAATTACATGGTAATAATAGATGTTTTCCTCTGCTGATTCCTGTAAAGA
TCATGACTCCATACGACATCATTTTTAATATTATACAGTTCAAAAAATCTACATGTGTCA
CAAATAATTTTACATTTGATAATGTATAGTTGTCACATGACAAGTTGATTATCATTCTGT
GTAGACAAGGAGAACTGTT
>CP123313.1:4152366-4153164 Escherichia coli strain AREA_505 chromosome, complete genome
ATTGAGCTACGATTTTCTTTCGTTGTCATCTTTGAGGCGTCTGATCGTGATAATCCTTCT
TTCCCTGATTTCCTCATCGATATCGAATAAGCACTCGTCGCAGAATTCTTTATCGAGTGA
GAGCCTCTGTTCAAGGACGCTTCTTTTTTTGTTGCAACGTGCACATCTCTTCATCTTTCC
GCGCCTTTGTGACCTCGTGATTTGGGGTACATGGAAAATGGGCGTAGCAAGTCTCAGCTA
GATAACTAACCGTAATAAAAGGGCTTTTCTGCGAGCAATGTAAGAGAAGGATAACCAGGC
AGGTTGCAAGAAAGATAATCGTTTTGATAGATCAGTTTATCGATATTGATCGTTAGTGCC
GATCGATAAGAAGTGCGGAAACGTTAGACTCACCTCTGTTGCTCCATCATGATGATGGGG
CTGTTGGCCCTCGAATCTATCTGTCTATTAGCATCGGCATGACAAACACTATTTGTTTCC
ACAACAAAAGACAATAGAAAAGTACATATGTACAAAAAGTGTGATTTATTCTGTCACTTC
AGTACTTCCTTTCGCCTAAGTTTGCCCGTAATAATTCCCCGTGCAGTACTATTGTTGCGA
CATAACAACATGAATTACATGGTAATAATAGATGTTTTCCTCTGCTGATTCCTGTAAAGA
TCATGACTCCATACGACATCATTTTTAATATTATACAGTTCAAAAAATCTACATGTGTCA
CAAATAATTTTACATTTGATAATGTATAGTTGTCACATGACAAGTTGATTATCATTCTGT
GTAGACAAGGAGAACTGTT
>OZ039561.1:4143006-4143804 Escherichia coli isolate 30348_2#233 genome assembly, chromosome: 1
ATTGAGCTACGATTTTCTTTCGTTGTCATCTTTGAGGCGTCTGATCGTGATAATCCTTCT
TTCCCTGATTTCCTCATCGATATCGAATAAGCACTCGTCGCAGAATTCTTTATCGAGTGA
GAGCCTCTGTTCAAGGACGCTTCTTTTTTTGTTGCAACGTGCACATCTCTTCATCTTTCC
GCGCCTTTGTGACCTCGTGATTTGGGGTACATGGAAAATGGGCGTAGCAAGTCTCAGCTA
GATAACTAACCGTAATAAAAGGGCTTTTCTGCGAGCAATGTAAGAGAAGGATAACCAGGC
AGGTTGCAAGAAAGATAATCGTTTTGATAGATCAGTTTATCGATATTGATCGTTAGTGCC
GATCGATAAGAAGTGCGGAAACGTTAGACTCACCTCTGTTGCTCCATCATGATGATGGGG
CTGTTGGCCCTCGAATCTATCTGTCTATTAGCATCGGCATGACAAACACTATTTGTTTCC
ACAACAAAAGACAATAGAAAAGTACATATGTACAAAAAGTGTGATTTATTCTGTCACTTC
AGTACTTCCTTTCGCCTAAGTTTGCCCGTAATAATTCCCCGTGCAGTACTATTGTTGCGA
CATAACAACATGAATTACATGGTAATAATAGATGTTTTCCTCTGCTGATTCCTGTAAAGA
TCATGACTCCATACGACATCATTTTTAATATTATACAGTTCAAAAAATCTACATGTGTCA
CAAATAATTTTACATTTGATAATGTATAGTTGTCACATGACAAGTTGATTATCATTCTGT
GTAGACAAGGAGAACTGTT
>CP173519.1:3254195-3254993 Escherichia coli strain 98214 chromosome
ATTGAGCTACGATTTTCTTTCGTTGTCATCTTTGAGGCGTCTGATCGTGATAATCCTTCT
TTCCCTGATTTCCTCATCGATATCGAATAAGCACTCGTCGCAGAATTCTTTATCGAGTGA
GAGCCTCTGTTCAAGGACGCTTCTTTTTTTGTTGCAACGTGCACATCTCTTCATCTTTCC
GCGCCTTTGTGACCTCGTGATTTGGGGTACATGGAAAATGGGCGTAGCAAGTCTCAGCTA
GATAACTAACCGTAATAAAAGGGCTTTTCTGCGAGCAATGTAAGAGAAGGATAACCAGGC
AGGTTGCAAGAAAGATAATCGTTTTGATAGATCAGTTTATCGATATTGATCGTTAGTGCC
GATCGATAAGAAGTGCGGAAACGTTAGACTCACCTCTGTTGCTCCATCATGATGATGGGG
CTGTTGGCCCTCGAATCTATCTGTCTATTAGCATCGGCATGACAAACACTATTTGTTTCC
ACAACAAAAGACAATAGAAAAGTACATATGTACAAAAAGTGTGATTTATTCTGTCACTTC
AGTACTTCCTTTCGCCTAAGTTTGCCCGTAATAATTCCCCGTGCAGTACTATTGTTGCGA
CATAACAACATGAATTACATGGTAATAATAGATGTTTTCCTCTGCTGATTCCTGTAAAGA
TCATGACTCCATACGACATCATTTTTAATATTATACAGTTCAAAAAATCTACATGTGTCA
CAAATAATTTTACATTTGATAATGTATAGTTGTCACATGACAAGTTGATTATCATTCTGT
GTAGACAAGGAGAACTGTT
>OZ040728.1:4093668-4094466 Escherichia coli isolate 30859_5#21 genome assembly, chromosome: 1
ATTGAGCTACGATTTTCTTTCGTTGTCATCTTTGAGGCGTCTGATCGTGATAATCCTTCT
TTCCCTGATTTCCTCATCGATATCGAATAAGCACTCGTCGCAGAATTCTTTATCGAGTGA
GAGCCTCTGTTCAAGGACGCTTCTTTTTTTGTTGCAACGTGCACATCTCTTCATCTTTCC
GCGCCTTTGTGACCTCGTGATTTGGGGTACATGGAAAATGGGCGTAGCAAGTCTCAGCTA
GATAACTAACCGTAATAAAAGGGCTTTTCTGCGAGCAATGTAAGAGAAGGATAACCAGGC
AGGTTGCAAGAAAGATAATCGTTTTGATAGATCAGTTTATCGATATTGATCGTTAGTGCC
GATCGATAAGAAGTGCGGAAACGTTAGACTCACCTCTGTTGCTCCATCATGATGATGGGG
CTGTTGGCCCTCGAATCTATCTGTCTATTAGCATCGGCATGACAAACACTATTTGTTTCC
ACAACAAAAGACAATAGAAAAGTACATATGTACAAAAAGTGTGATTTATTCTGTCACTTC
AGTACTTCCTTTCGCCTAAGTTTGCCCGTAATAATTCCCCGTGCAGTACTATTGTTGCGA
CATAACAACATGAATTACATGGTAATAATAGATGTTTTCCTCTGCTGATTCCTGTAAAGA
TCATGACTCCATACGACATCATTTTTAATATTATACAGTTCAAAAAATCTACATGTGTCA
CAAATAATTTTACATTTGATAATGTATAGTTGTCACATGACAAGTTGATTATCATTCTGT
GTAGACAAGGAGAACTGTT
>OZ039313.1:4375465-4376263 Escherichia coli isolate 30224_1#342 genome assembly, chromosome: 1
ATTGAGCTACGATTTTCTTTCGTTGTCATCTTTGAGGCGTCTGATCGTGATAATCCTTCT
TTCCCTGATTTCCTCATCGATATCGAATAAGCACTCGTCGCAGAATTCTTTATCGAGTGA
GAGCCTCTGTTCAAGGACGCTTCTTTTTTTGTTGCAACGTGCACATCTCTTCATCTTTCC
GCGCCTTTGTGACCTCGTGATTTGGGGTACATGGAAAATGGGCGTAGCAAGTCTCAGCTA
GATAACTAACCGTAATAAAAGGGCTTTTCTGCGAGCAATGTAAGAGAAGGATAACCAGGC
AGGTTGCAAGAAAGATAATCGTTTTGATAGATCAGTTTATCGATATTGATCGTTAGTGCC
GATCGATAAGAAGTGCGGAAACGTTAGACTCACCTCTGTTGCTCCATCATGATGATGGGG
CTGTTGGCCCTCGAATCTATCTGTCTATTAGCATCGGCATGACAAACACTATTTGTTTCC
ACAACAAAAGACAATAGAAAAGTACATATGTACAAAAAGTGTGATTTATTCTGTCACTTC
AGTACTTCCTTTCGCCTAAGTTTGCCCGTAATAATTCCCCGTGCAGTACTATTGTTGCGA
CATAACAACATGAATTACATGGTAATAATAGATGTTTTCCTCTGCTGATTCCTGTAAAGA
TCATGACTCCATACGACATCATTTTTAATATTATACAGTTCAAAAAATCTACATGTGTCA
CAAATAATTTTACATTTGATAATGTATAGTTGTCACATGACAAGTTGATTATCATTCTGT
GTAGACAAGGAGAACTGTT
>OZ040488.1:4287324-4288122 Escherichia coli isolate 30602_2#123 genome assembly, chromosome: 1
ATTGAGCTACGATTTTCTTTCGTTGTCATCTTTGAGGCGTCTGATCGTGATAATCCTTCT
TTCCCTGATTTCCTCATCGATATCGAATAAGCACTCGTCGCAGAATTCTTTATCGAGTGA
GAGCCTCTGTTCAAGGACGCTTCTTTTTTTGTTGCAACGTGCACATCTCTTCATCTTTCC
GCGCCTTTGTGACCTCGTGATTTGGGGTACATGGAAAATGGGCGTAGCAAGTCTCAGCTA
GATAACTAACCGTAATAAAAGGGCTTTTCTGCGAGCAATGTAAGAGAAGGATAACCAGGC
AGGTTGCAAGAAAGATAATCGTTTTGATAGATCAGTTTATCGATATTGATCGTTAGTGCC
GATCGATAAGAAGTGCGGAAACGTTAGACTCACCTCTGTTGCTCCATCATGATGATGGGG
CTGTTGGCCCTCGAATCTATCTGTCTATTAGCATCGGCATGACAAACACTATTTGTTTCC
ACAACAAAAGACAATAGAAAAGTACATATGTACAAAAAGTGTGATTTATTCTGTCACTTC
AGTACTTCCTTTCGCCTAAGTTTGCCCGTAATAATTCCCCGTGCAGTACTATTGTTGCGA
CATAACAACATGAATTACATGGTAATAATAGATGTTTTCCTCTGCTGATTCCTGTAAAGA
TCATGACTCCATACGACATCATTTTTAATATTATACAGTTCAAAAAATCTACATGTGTCA
CAAATAATTTTACATTTGATAATGTATAGTTGTCACATGACAAGTTGATTATCATTCTGT
GTAGACAAGGAGAACTGTT
>OZ040751.1:4237044-4237842 Escherichia coli isolate 30821_1#219 genome assembly, chromosome: 1
ATTGAGCTACGATTTTCTTTCGTTGTCATCTTTGAGGCGTCTGATCGTGATAATCCTTCT
TTCCCTGATTTCCTCATCGATATCGAATAAGCACTCGTCGCAGAATTCTTTATCGAGTGA
GAGCCTCTGTTCAAGGACGCTTCTTTTTTTGTTGCAACGTGCACATCTCTTCATCTTTCC
GCGCCTTTGTGACCTCGTGATTTGGGGTACATGGAAAATGGGCGTAGCAAGTCTCAGCTA
GATAACTAACCGTAATAAAAGGGCTTTTCTGCGAGCAATGTAAGAGAAGGATAACCAGGC
AGGTTGCAAGAAAGATAATCGTTTTGATAGATCAGTTTATCGATATTGATCGTTAGTGCC
GATCGATAAGAAGTGCGGAAACGTTAGACTCACCTCTGTTGCTCCATCATGATGATGGGG
CTGTTGGCCCTCGAATCTATCTGTCTATTAGCATCGGCATGACAAACACTATTTGTTTCC
ACAACAAAAGACAATAGAAAAGTACATATGTACAAAAAGTGTGATTTATTCTGTCACTTC
AGTACTTCCTTTCGCCTAAGTTTGCCCGTAATAATTCCCCGTGCAGTACTATTGTTGCGA
CATAACAACATGAATTACATGGTAATAATAGATGTTTTCCTCTGCTGATTCCTGTAAAGA
TCATGACTCCATACGACATCATTTTTAATATTATACAGTTCAAAAAATCTACATGTGTCA
CAAATAATTTTACATTTGATAATGTATAGTTGTCACATGACAAGTTGATTATCATTCTGT
GTAGACAAGGAGAACTGTT
>CP164866.1:4247291-4248089 Escherichia coli strain OXEC-315 chromosome, complete genome
ATTGAGCTACGATTTTCTTTCGTTGTCATCTTTGAGGCGTCTGATCGTGATAATCCTTCT
TTCCCTGATTTCCTCATCGATATCGAATAAGCACTCGTCGCAGAATTCTTTATCGAGTGA
GAGCCTCTGTTCAAGGACGCTTCTTTTTTTGTTGCAACGTGCACATCTCTTCATCTTTCC
GCGCCTTTGTGACCTCGTGATTTGGGGTACATGGAAAATGGGCGTAGCAAGTCTCAGCTA
GATAACTAACCGTAATAAAAGGGCTTTTCTGCGAGCAATGTAAGAGAAGGATAACCAGGC
AGGTTGCAAGAAAGATAATCGTTTTGATAGATCAGTTTATCGATATTGATCGTTAGTGCC
GATCGATAAGAAGTGCGGAAACGTTAGACTCACCTCTGTTGCTCCATCATGATGATGGGG
CTGTTGGCCCTCGAATCTATCTGTCTATTAGCATCGGCATGACAAACACTATTTGTTTCC
ACAACAAAAGACAATAGAAAAGTACATATGTACAAAAAGTGTGATTTATTCTGTCACTTC
AGTACTTCCTTTCGCCTAAGTTTGCCCGTAATAATTCCCCGTGCAGTACTATTGTTGCGA
CATAACAACATGAATTACATGGTAATAATAGATGTTTTCCTCTGCTGATTCCTGTAAAGA
TCATGACTCCATACGACATCATTTTTAATATTATACAGTTCAAAAAATCTACATGTGTCA
CAAATAATTTTACATTTGATAATGTATAGTTGTCACATGACAAGTTGATTATCATTCTGT
GTAGACAAGGAGAACTGTT
>CP181625.1:4429493-4430291 Escherichia coli strain A29447 chromosome, complete genome
ATTGAGCTACGATTTTCTTTCGTTGTCATCTTTGAGGCGTCTGATCGTGATAATCCTTCT
TTCCCTGATTTCCTCATCGATATCGAATAAGCACTCGTCGCAGAATTCTTTATCGAGTGA
GAGCCTCTGTTCAAGGACGCTTCTTTTTTTGTTGCAACGTGCACATCTCTTCATCTTTCC
GCGCCTTTGTGACCTCGTGATTTGGGGTACATGGAAAATGGGCGTAGCAAGTCTCAGCTA
GATAACTAACCGTAATAAAAGGGCTTTTCTGCGAGCAATGTAAGAGAAGGATAACCAGGC
AGGTTGCAAGAAAGATAATCGTTTTGATAGATCAGTTTATCGATATTGATCGTTAGTGCC
GATCGATAAGAAGTGCGGAAACGTTAGACTCACCTCTGTTGCTCCATCATGATGATGGGG
CTGTTGGCCCTCGAATCTATCTGTCTATTAGCATCGGCATGACAAACACTATTTGTTTCC
ACAACAAAAGACAATAGAAAAGTACATATGTACAAAAAGTGTGATTTATTCTGTCACTTC
AGTACTTCCTTTCGCCTAAGTTTGCCCGTAATAATTCCCCGTGCAGTACTATTGTTGCGA
CATAACAACATGAATTACATGGTAATAATAGATGTTTTCCTCTGCTGATTCCTGTAAAGA
TCATGACTCCATACGACATCATTTTTAATATTATACAGTTCAAAAAATCTACATGTGTCA
CAAATAATTTTACATTTGATAATGTATAGTTGTCACATGACAAGTTGATTATCATTCTGT
GTAGACAAGGAGAACTGTT
>OW968277.1:2145320-2146118 Escherichia coli isolate 131 genome assembly, chromosome: main
ATTGAGCTACGATTTTCTTTCGTTGTCATCTTTGAGGCGTCTGATCGTGATAATCCTTCT
TTCCCTGATTTCCTCATCGATATCGAATAAGCACTCGTCGCAGAATTCTTTATCGAGTGA
GAGCCTCTGTTCAAGGACGCTTCTTTTTTTGTTGCAACGTGCACATCTCTTCATCTTTCC
GCGCCTTTGTGACCTCGTGATTTGGGGTACATGGAAAATGGGCGTAGCAAGTCTCAGCTA
GATAACTAACCGTAATAAAAGGGCTTTTCTGCGAGCAATGTAAGAGAAGGATAACCAGGC
AGGTTGCAAGAAAGATAATCGTTTTGATAGATCAGTTTATCGATATTGATCGTTAGTGCC
GATCGATAAGAAGTGCGGAAACGTTAGACTCACCTCTGTTGCTCCATCATGATGATGGGG
CTGTTGGCCCTCGAATCTATCTGTCTATTAGCATCGGCATGACAAACACTATTTGTTTCC
ACAACAAAAGACAATAGAAAAGTACATATGTACAAAAAGTGTGATTTATTCTGTCACTTC
AGTACTTCCTTTCGCCTAAGTTTGCCCGTAATAATTCCCCGTGCAGTACTATTGTTGCGA
CATAACAACATGAATTACATGGTAATAATAGATGTTTTCCTCTGCTGATTCCTGTAAAGA
TCATGACTCCATACGACATCATTTTTAATATTATACAGTTCAAAAAATCTACATGTGTCA
CAAATAATTTTACATTTGATAATGTATAGTTGTCACATGACAAGTTGATTATCATTCTGT
GTAGACAAGGAGAACTGTT
>CP080119.1:2119994-2120792 Escherichia coli strain M45 chromosome, complete genome
ATTGAGCTACGATTTTCTTTCGTTGTCATCTTTGAGGCGTCTGATCGTGATAATCCTTCT
TTCCCTGATTTCCTCATCGATATCGAATAAGCACTCGTCGCAGAATTCTTTATCGAGTGA
GAGCCTCTGTTCAAGGACGCTTCTTTTTTTGTTGCAACGTGCACATCTCTTCATCTTTCC
GCGCCTTTGTGACCTCGTGATTTGGGGTACATGGAAAATGGGCGTAGCAAGTCTCAGCTA
GATAACTAACCGTAATAAAAGGGCTTTTCTGCGAGCAATGTAAGAGAAGGATAACCAGGC
AGGTTGCAAGAAAGATAATCGTTTTGATAGATCAGTTTATCGATATTGATCGTTAGTGCC
GATCGATAAGAAGTGCGGAAACGTTAGACTCACCTCTGTTGCTCCATCATGATGATGGGG
CTGTTGGCCCTCGAATCTATCTGTCTATTAGCATCGGCATGACAAACACTATTTGTTTCC
ACAACAAAAGACAATAGAAAAGTACATATGTACAAAAAGTGTGATTTATTCTGTCACTTC
AGTACTTCCTTTCGCCTAAGTTTGCCCGTAATAATTCCCCGTGCAGTACTATTGTTGCGA
CATAACAACATGAATTACATGGTAATAATAGATGTTTTCCTCTGCTGATTCCTGTAAAGA
TCATGACTCCATACGACATCATTTTTAATATTATACAGTTCAAAAAATCTACATGTGTCA
CAAATAATTTTACATTTGATAATGTATAGTTGTCACATGACAAGTTGATTATCATTCTGT
GTAGACAAGGAGAACTGTT
>CP006784.1:5007247-5008045 Escherichia coli JJ1886, complete genome
ATTGAGCTACGATTTTCTTTCGTTGTCATCTTTGAGGCGTCTGATCGTGATAATCCTTCT
TTCCCTGATTTCCTCATCGATATCGAATAAGCACTCGTCGCAGAATTCTTTATCGAGTGA
GAGCCTCTGTTCAAGGACGCTTCTTTTTTTGTTGCAACGTGCACATCTCTTCATCTTTCC
GCGCCTTTGTGACCTCGTGATTTGGGGTACATGGAAAATGGGCGTAGCAAGTCTCAGCTA
GATAACTAACCGTAATAAAAGGGCTTTTCTGCGAGCAATGTAAGAGAAGGATAACCAGGC
AGGTTGCAAGAAAGATAATCGTTTTGATAGATCAGTTTATCGATATTGATCGTTAGTGCC
GATCGATAAGAAGTGCGGAAACGTTAGACTCACCTCTGTTGCTCCATCATGATGATGGGG
CTGTTGGCCCTCGAATCTATCTGTCTATTAGCATCGGCATGACAAACACTATTTGTTTCC
ACAACAAAAGACAATAGAAAAGTACATATGTACAAAAAGTGTGATTTATTCTGTCACTTC
AGTACTTCCTTTCGCCTAAGTTTGCCCGTAATAATTCCCCGTGCAGTACTATTGTTGCGA
CATAACAACATGAATTACATGGTAATAATAGATGTTTTCCTCTGCTGATTCCTGTAAAGA
TCATGACTCCATACGACATCATTTTTAATATTATACAGTTCAAAAAATCTACATGTGTCA
CAAATAATTTTACATTTGATAATGTATAGTTGTCACATGACAAGTTGATTATCATTCTGT
GTAGACAAGGAGAACTGTT
>CP051711.1:3582856-3583654 Escherichia coli strain SCU-123 chromosome, complete genome
ATTGAGCTACGATTTTCTTTCGTTGTCATCTTTGAGGCGTCTGATCGTGATAATCCTTCT
TTCCCTGATTTCCTCATCGATATCGAATAAGCACTCGTCGCAGAATTCTTTATCGAGTGA
GAGCCTCTGTTCAAGGACGCTTCTTTTTTTGTTGCAACGTGCACATCTCTTCATCTTTCC
GCGCCTTTGTGACCTCGTGATTTGGGGTACATGGAAAATGGGCGTAGCAAGTCTCAGCTA
GATAACTAACCGTAATAAAAGGGCTTTTCTGCGAGCAATGTAAGAGAAGGATAACCAGGC
AGGTTGCAAGAAAGATAATCGTTTTGATAGATCAGTTTATCGATATTGATCGTTAGTGCC
GATCGATAAGAAGTGCGGAAACGTTAGACTCACCTCTGTTGCTCCATCATGATGATGGGG
CTGTTGGCCCTCGAATCTATCTGTCTATTAGCATCGGCATGACAAACACTATTTGTTTCC
ACAACAAAAGACAATAGAAAAGTACATATGTACAAAAAGTGTGATTTATTCTGTCACTTC
AGTACTTCCTTTCGCCTAAGTTTGCCCGTAATAATTCCCCGTGCAGTACTATTGTTGCGA
CATAACAACATGAATTACATGGTAATAATAGATGTTTTCCTCTGCTGATTCCTGTAAAGA
TCATGACTCCATACGACATCATTTTTAATATTATACAGTTCAAAAAATCTACATGTGTCA
CAAATAATTTTACATTTGATAATGTATAGTTGTCACATGACAAGTTGATTATCATTCTGT
GTAGACAAGGAGAACTGTT
>CP051735.1:3582743-3583541 Escherichia coli strain SCU-108 chromosome, complete genome
ATTGAGCTACGATTTTCTTTCGTTGTCATCTTTGAGGCGTCTGATCGTGATAATCCTTCT
TTCCCTGATTTCCTCATCGATATCGAATAAGCACTCGTCGCAGAATTCTTTATCGAGTGA
GAGCCTCTGTTCAAGGACGCTTCTTTTTTTGTTGCAACGTGCACATCTCTTCATCTTTCC
GCGCCTTTGTGACCTCGTGATTTGGGGTACATGGAAAATGGGCGTAGCAAGTCTCAGCTA
GATAACTAACCGTAATAAAAGGGCTTTTCTGCGAGCAATGTAAGAGAAGGATAACCAGGC
AGGTTGCAAGAAAGATAATCGTTTTGATAGATCAGTTTATCGATATTGATCGTTAGTGCC
GATCGATAAGAAGTGCGGAAACGTTAGACTCACCTCTGTTGCTCCATCATGATGATGGGG
CTGTTGGCCCTCGAATCTATCTGTCTATTAGCATCGGCATGACAAACACTATTTGTTTCC
ACAACAAAAGACAATAGAAAAGTACATATGTACAAAAAGTGTGATTTATTCTGTCACTTC
AGTACTTCCTTTCGCCTAAGTTTGCCCGTAATAATTCCCCGTGCAGTACTATTGTTGCGA
CATAACAACATGAATTACATGGTAATAATAGATGTTTTCCTCTGCTGATTCCTGTAAAGA
TCATGACTCCATACGACATCATTTTTAATATTATACAGTTCAAAAAATCTACATGTGTCA
CAAATAATTTTACATTTGATAATGTATAGTTGTCACATGACAAGTTGATTATCATTCTGT
GTAGACAAGGAGAACTGTT
>CP098203.1:4234192-4234990 Escherichia coli strain Z0117EC0055 chromosome, complete genome
ATTGAGCTACGATTTTCTTTCGTTGTCATCTTTGAGGCGTCTGATCGTGATAATCCTTCT
TTCCCTGATTTCCTCATCGATATCGAATAAGCACTCGTCGCAGAATTCTTTATCGAGTGA
GAGCCTCTGTTCAAGGACGCTTCTTTTTTTGTTGCAACGTGCACATCTCTTCATCTTTCC
GCGCCTTTGTGACCTCGTGATTTGGGGTACATGGAAAATGGGCGTAGCAAGTCTCAGCTA
GATAACTAACCGTAATAAAAGGGCTTTTCTGCGAGCAATGTAAGAGAAGGATAACCAGGC
AGGTTGCAAGAAAGATAATCGTTTTGATAGATCAGTTTATCGATATTGATCGTTAGTGCC
GATCGATAAGAAGTGCGGAAACGTTAGACTCACCTCTGTTGCTCCATCATGATGATGGGG
CTGTTGGCCCTCGAATCTATCTGTCTATTAGCATCGGCATGACAAACACTATTTGTTTCC
ACAACAAAAGACAATAGAAAAGTACATATGTACAAAAAGTGTGATTTATTCTGTCACTTC
AGTACTTCCTTTCGCCTAAGTTTGCCCGTAATAATTCCCCGTGCAGTACTATTGTTGCGA
CATAACAACATGAATTACATGGTAATAATAGATGTTTTCCTCTGCTGATTCCTGTAAAGA
TCATGACTCCATACGACATCATTTTTAATATTATACAGTTCAAAAAATCTACATGTGTCA
CAAATAATTTTACATTTGATAATGTATAGTTGTCACATGACAAGTTGATTATCATTCTGT
GTAGACAAGGAGAACTGTT
>CP148105.1:4325825-4326623 Escherichia coli strain Nissle chromosome, complete genome
ATTGAGCTACGATTTTCTTTCGTTGTCATCTTTGAGGCGTCTGATCGTGATAATCCTTCT
TTCCCTGATTTCCTCATCGATATCGAATAAGCACTCGTCGCAGAATTCTTTATCGAGTGA
GAGCCTCTGTTCAAGGACGCTTCTTTTTTTGTTGCAACGTGCACATCTCTTCATCTTTCC
GCGCCTTTGTGACCTCGTGATTTGGGGTACATGGAAAATGGGCGTAGCAAGTCTCAGCTA
GATAACTAACCGTAATAAAAGGGCTTTTCTGCGAGCAATGTAAGAGAAGGATAACCAGGC
AGGTTGCAAGAAAGATAATCGTTTTGATAGATCAGTTTATCGATATTGATCGTTAGTGCC
GATCGATAAGAAGTGCGGAAACGTTAGACTCACCTCTGTTGCTCCATCATGATGATGGGG
CTGTTGGCCCTCGAATCTATCTGTCTATTAGCATCGGCATGACAAACACTATTTGTTTCC
ACAACAAAAGACAATAGAAAAGTACATATGTACAAAAAGTGTGATTTATTCTGTCACTTC
AGTACTTCCTTTCGCCTAAGTTTGCCCGTAATAATTCCCCGTGCAGTACTATTGTTGCGA
CATAACAACATGAATTACATGGTAATAATAGATGTTTTCCTCTGCTGATTCCTGTAAAGA
TCATGACTCCATACGACATCATTTTTAATATTATACAGTTCAAAAAATCTACATGTGTCA
CAAATAATTTTACATTTGATAATGTATAGTTGTCACATGACAAGTTGATTATCATTCTGT
GTAGACAAGGAGAACTGTT
>OZ039142.1:4196471-4197269 Escherichia coli isolate 30602_1#300 genome assembly, chromosome: 1
ATTGAGCTACGATTTTCTTTCGTTGTCATCTTTGAGGCGTCTGATCGTGATAATCCTTCT
TTCCCTGATTTCCTCATCGATATCGAATAAGCACTCGTCGCAGAATTCTTTATCGAGTGA
GAGCCTCTGTTCAAGGACGCTTCTTTTTTTGTTGCAACGTGCACATCTCTTCATCTTTCC
GCGCCTTTGTGACCTCGTGATTTGGGGTACATGGAAAATGGGCGTAGCAAGTCTCAGCTA
GATAACTAACCGTAATAAAAGGGCTTTTCTGCGAGCAATGTAAGAGAAGGATAACCAGGC
AGGTTGCAAGAAAGATAATCGTTTTGATAGATCAGTTTATCGATATTGATCGTTAGTGCC
GATCGATAAGAAGTGCGGAAACGTTAGACTCACCTCTGTTGCTCCATCATGATGATGGGG
CTGTTGGCCCTCGAATCTATCTGTCTATTAGCATCGGCATGACAAACACTATTTGTTTCC
ACAACAAAAGACAATAGAAAAGTACATATGTACAAAAAGTGTGATTTATTCTGTCACTTC
AGTACTTCCTTTCGCCTAAGTTTGCCCGTAATAATTCCCCGTGCAGTACTATTGTTGCGA
CATAACAACATGAATTACATGGTAATAATAGATGTTTTCCTCTGCTGATTCCTGTAAAGA
TCATGACTCCATACGACATCATTTTTAATATTATACAGTTCAAAAAATCTACATGTGTCA
CAAATAATTTTACATTTGATAATGTATAGTTGTCACATGACAAGTTGATTATCATTCTGT
GTAGACAAGGAGAACTGTT
>CP184118.1:3521973-3522771 Escherichia coli strain EC-16-526 chromosome, complete genome
ATTGAGCTACGATTTTCTTTCGTTGTCATCTTTGAGGCGTCTGATCGTGATAATCCTTCT
TTCCCTGATTTCCTCATCGATATCGAATAAGCACTCGTCGCAGAATTCTTTATCGAGTGA
GAGCCTCTGTTCAAGGACGCTTCTTTTTTTGTTGCAACGTGCACATCTCTTCATCTTTCC
GCGCCTTTGTGACCTCGTGATTTGGGGTACATGGAAAATGGGCGTAGCAAGTCTCAGCTA
GATAACTAACCGTAATAAAAGGGCTTTTCTGCGAGCAATGTAAGAGAAGGATAACCAGGC
AGGTTGCAAGAAAGATAATCGTTTTGATAGATCAGTTTATCGATATTGATCGTTAGTGCC
GATCGATAAGAAGTGCGGAAACGTTAGACTCACCTCTGTTGCTCCATCATGATGATGGGG
CTGTTGGCCCTCGAATCTATCTGTCTATTAGCATCGGCATGACAAACACTATTTGTTTCC
ACAACAAAAGACAATAGAAAAGTACATATGTACAAAAAGTGTGATTTATTCTGTCACTTC
AGTACTTCCTTTCGCCTAAGTTTGCCCGTAATAATTCCCCGTGCAGTACTATTGTTGCGA
CATAACAACATGAATTACATGGTAATAATAGATGTTTTCCTCTGCTGATTCCTGTAAAGA
TCATGACTCCATACGACATCATTTTTAATATTATACAGTTCAAAAAATCTACATGTGTCA
CAAATAATTTTACATTTGATAATGTATAGTTGTCACATGACAAGTTGATTATCATTCTGT
GTAGACAAGGAGAACTGTT
>CP123343.1:3607413-3608211 Escherichia coli strain AREA_487 chromosome, complete genome
ATTGAGCTACGATTTTCTTTCGTTGTCATCTTTGAGGCGTCTGATCGTGATAATCCTTCT
TTCCCTGATTTCCTCATCGATATCGAATAAGCACTCGTCGCAGAATTCTTTATCGAGTGA
GAGCCTCTGTTCAAGGACGCTTCTTTTTTTGTTGCAACGTGCACATCTCTTCATCTTTCC
GCGCCTTTGTGACCTCGTGATTTGGGGTACATGGAAAATGGGCGTAGCAAGTCTCAGCTA
GATAACTAACCGTAATAAAAGGGCTTTTCTGCGAGCAATGTAAGAGAAGGATAACCAGGC
AGGTTGCAAGAAAGATAATCGTTTTGATAGATCAGTTTATCGATATTGATCGTTAGTGCC
GATCGATAAGAAGTGCGGAAACGTTAGACTCACCTCTGTTGCTCCATCATGATGATGGGG
CTGTTGGCCCTCGAATCTATCTGTCTATTAGCATCGGCATGACAAACACTATTTGTTTCC
ACAACAAAAGACAATAGAAAAGTACATATGTACAAAAAGTGTGATTTATTCTGTCACTTC
AGTACTTCCTTTCGCCTAAGTTTGCCCGTAATAATTCCCCGTGCAGTACTATTGTTGCGA
CATAACAACATGAATTACATGGTAATAATAGATGTTTTCCTCTGCTGATTCCTGTAAAGA
TCATGACTCCATACGACATCATTTTTAATATTATACAGTTCAAAAAATCTACATGTGTCA
CAAATAATTTTACATTTGATAATGTATAGTTGTCACATGACAAGTTGATTATCATTCTGT
GTAGACAAGGAGAACTGTT
>OZ121077.1:1650610-1651408 Escherichia coli isolate 327_BP0021 genome assembly, chromosome: c1
ATTGAGCTACGATTTTCTTTCGTTGTCATCTTTGAGGCGTCTGATCGTGATAATCCTTCT
TTCCCTGATTTCCTCATCGATATCGAATAAGCACTCGTCGCAGAATTCTTTATCGAGTGA
GAGCCTCTGTTCAAGGACGCTTCTTTTTTTGTTGCAACGTGCACATCTCTTCATCTTTCC
GCGCCTTTGTGACCTCGTGATTTGGGGTACATGGAAAATGGGCGTAGCAAGTCTCAGCTA
GATAACTAACCGTAATAAAAGGGCTTTTCTGCGAGCAATGTAAGAGAAGGATAACCAGGC
AGGTTGCAAGAAAGATAATCGTTTTGATAGATCAGTTTATCGATATTGATCGTTAGTGCC
GATCGATAAGAAGTGCGGAAACGTTAGACTCACCTCTGTTGCTCCATCATGATGATGGGG
CTGTTGGCCCTCGAATCTATCTGTCTATTAGCATCGGCATGACAAACACTATTTGTTTCC
ACAACAAAAGACAATAGAAAAGTACATATGTACAAAAAGTGTGATTTATTCTGTCACTTC
AGTACTTCCTTTCGCCTAAGTTTGCCCGTAATAATTCCCCGTGCAGTACTATTGTTGCGA
CATAACAACATGAATTACATGGTAATAATAGATGTTTTCCTCTGCTGATTCCTGTAAAGA
TCATGACTCCATACGACATCATTTTTAATATTATACAGTTCAAAAAATCTACATGTGTCA
CAAATAATTTTACATTTGATAATGTATAGTTGTCACATGACAAGTTGATTATCATTCTGT
GTAGACAAGGAGAACTGTT
>CP182033.1:767163-767961 Escherichia coli strain A27961 chromosome, complete genome
ATTGAGCTACGATTTTCTTTCGTTGTCATCTTTGAGGCGTCTGATCGTGATAATCCTTCT
TTCCCTGATTTCCTCATCGATATCGAATAAGCACTCGTCGCAGAATTCTTTATCGAGTGA
GAGCCTCTGTTCAAGGACGCTTCTTTTTTTGTTGCAACGTGCACATCTCTTCATCTTTCC
GCGCCTTTGTGACCTCGTGATTTGGGGTACATGGAAAATGGGCGTAGCAAGTCTCAGCTA
GATAACTAACCGTAATAAAAGGGCTTTTCTGCGAGCAATGTAAGAGAAGGATAACCAGGC
AGGTTGCAAGAAAGATAATCGTTTTGATAGATCAGTTTATCGATATTGATCGTTAGTGCC
GATCGATAAGAAGTGCGGAAACGTTAGACTCACCTCTGTTGCTCCATCATGATGATGGGG
CTGTTGGCCCTCGAATCTATCTGTCTATTAGCATCGGCATGACAAACACTATTTGTTTCC
ACAACAAAAGACAATAGAAAAGTACATATGTACAAAAAGTGTGATTTATTCTGTCACTTC
AGTACTTCCTTTCGCCTAAGTTTGCCCGTAATAATTCCCCGTGCAGTACTATTGTTGCGA
CATAACAACATGAATTACATGGTAATAATAGATGTTTTCCTCTGCTGATTCCTGTAAAGA
TCATGACTCCATACGACATCATTTTTAATATTATACAGTTCAAAAAATCTACATGTGTCA
CAAATAATTTTACATTTGATAATGTATAGTTGTCACATGACAAGTTGATTATCATTCTGT
GTAGACAAGGAGAACTGTT
>CP088632.1:4229228-4230026 Escherichia coli strain C17EC0063 chromosome, complete genome
ATTGAGCTACGATTTTCTTTCGTTGTCATCTTTGAGGCGTCTGATCGTGATAATCCTTCT
TTCCCTGATTTCCTCATCGATATCGAATAAGCACTCGTCGCAGAATTCTTTATCGAGTGA
GAGCCTCTGTTCAAGGACGCTTCTTTTTTTGTTGCAACGTGCACATCTCTTCATCTTTCC
GCGCCTTTGTGACCTCGTGATTTGGGGTACATGGAAAATGGGCGTAGCAAGTCTCAGCTA
GATAACTAACCGTAATAAAAGGGCTTTTCTGCGAGCAATGTAAGAGAAGGATAACCAGGC
AGGTTGCAAGAAAGATAATCGTTTTGATAGATCAGTTTATCGATATTGATCGTTAGTGCC
GATCGATAAGAAGTGCGGAAACGTTAGACTCACCTCTGTTGCTCCATCATGATGATGGGG
CTGTTGGCCCTCGAATCTATCTGTCTATTAGCATCGGCATGACAAACACTATTTGTTTCC
ACAACAAAAGACAATAGAAAAGTACATATGTACAAAAAGTGTGATTTATTCTGTCACTTC
AGTACTTCCTTTCGCCTAAGTTTGCCCGTAATAATTCCCCGTGCAGTACTATTGTTGCGA
CATAACAACATGAATTACATGGTAATAATAGATGTTTTCCTCTGCTGATTCCTGTAAAGA
TCATGACTCCATACGACATCATTTTTAATATTATACAGTTCAAAAAATCTACATGTGTCA
CAAATAATTTTACATTTGATAATGTATAGTTGTCACATGACAAGTTGATTATCATTCTGT
GTAGACAAGGAGAACTGTT
>OZ040707.1:4289338-4290136 Escherichia coli isolate 30821_1#50 genome assembly, chromosome: 1
ATTGAGCTACGATTTTCTTTCGTTGTCATCTTTGAGGCGTCTGATCGTGATAATCCTTCT
TTCCCTGATTTCCTCATCGATATCGAATAAGCACTCGTCGCAGAATTCTTTATCGAGTGA
GAGCCTCTGTTCAAGGACGCTTCTTTTTTTGTTGCAACGTGCACATCTCTTCATCTTTCC
GCGCCTTTGTGACCTCGTGATTTGGGGTACATGGAAAATGGGCGTAGCAAGTCTCAGCTA
GATAACTAACCGTAATAAAAGGGCTTTTCTGCGAGCAATGTAAGAGAAGGATAACCAGGC
AGGTTGCAAGAAAGATAATCGTTTTGATAGATCAGTTTATCGATATTGATCGTTAGTGCC
GATCGATAAGAAGTGCGGAAACGTTAGACTCACCTCTGTTGCTCCATCATGATGATGGGG
CTGTTGGCCCTCGAATCTATCTGTCTATTAGCATCGGCATGACAAACACTATTTGTTTCC
ACAACAAAAGACAATAGAAAAGTACATATGTACAAAAAGTGTGATTTATTCTGTCACTTC
AGTACTTCCTTTCGCCTAAGTTTGCCCGTAATAATTCCCCGTGCAGTACTATTGTTGCGA
CATAACAACATGAATTACATGGTAATAATAGATGTTTTCCTCTGCTGATTCCTGTAAAGA
TCATGACTCCATACGACATCATTTTTAATATTATACAGTTCAAAAAATCTACATGTGTCA
CAAATAATTTTACATTTGATAATGTATAGTTGTCACATGACAAGTTGATTATCATTCTGT
GTAGACAAGGAGAACTGTT
>CP165335.1:2315049-2315847 Escherichia coli strain OXEC-474 chromosome, complete genome
ATTGAGCTACGATTTTCTTTCGTTGTCATCTTTGAGGCGTCTGATCGTGATAATCCTTCT
TTCCCTGATTTCCTCATCGATATCGAATAAGCACTCGTCGCAGAATTCTTTATCGAGTGA
GAGCCTCTGTTCAAGGACGCTTCTTTTTTTGTTGCAACGTGCACATCTCTTCATCTTTCC
GCGCCTTTGTGACCTCGTGATTTGGGGTACATGGAAAATGGGCGTAGCAAGTCTCAGCTA
GATAACTAACCGTAATAAAAGGGCTTTTCTGCGAGCAATGTAAGAGAAGGATAACCAGGC
AGGTTGCAAGAAAGATAATCGTTTTGATAGATCAGTTTATCGATATTGATCGTTAGTGCC
GATCGATAAGAAGTGCGGAAACGTTAGACTCACCTCTGTTGCTCCATCATGATGATGGGG
CTGTTGGCCCTCGAATCTATCTGTCTATTAGCATCGGCATGACAAACACTATTTGTTTCC
ACAACAAAAGACAATAGAAAAGTACATATGTACAAAAAGTGTGATTTATTCTGTCACTTC
AGTACTTCCTTTCGCCTAAGTTTGCCCGTAATAATTCCCCGTGCAGTACTATTGTTGCGA
CATAACAACATGAATTACATGGTAATAATAGATGTTTTCCTCTGCTGATTCCTGTAAAGA
TCATGACTCCATACGACATCATTTTTAATATTATACAGTTCAAAAAATCTACATGTGTCA
CAAATAATTTTACATTTGATAATGTATAGTTGTCACATGACAAGTTGATTATCATTCTGT
GTAGACAAGGAGAACTGTT
>OZ043882.1:4291808-4292606 Escherichia coli isolate 31663_7#59 genome assembly, chromosome: 1
ATTGAGCTACGATTTTCTTTCGTTGTCATCTTTGAGGCGTCTGATCGTGATAATCCTTCT
TTCCCTGATTTCCTCATCGATATCGAATAAGCACTCGTCGCAGAATTCTTTATCGAGTGA
GAGCCTCTGTTCAAGGACGCTTCTTTTTTTGTTGCAACGTGCACATCTCTTCATCTTTCC
GCGCCTTTGTGACCTCGTGATTTGGGGTACATGGAAAATGGGCGTAGCAAGTCTCAGCTA
GATAACTAACCGTAATAAAAGGGCTTTTCTGCGAGCAATGTAAGAGAAGGATAACCAGGC
AGGTTGCAAGAAAGATAATCGTTTTGATAGATCAGTTTATCGATATTGATCGTTAGTGCC
GATCGATAAGAAGTGCGGAAACGTTAGACTCACCTCTGTTGCTCCATCATGATGATGGGG
CTGTTGGCCCTCGAATCTATCTGTCTATTAGCATCGGCATGACAAACACTATTTGTTTCC
ACAACAAAAGACAATAGAAAAGTACATATGTACAAAAAGTGTGATTTATTCTGTCACTTC
AGTACTTCCTTTCGCCTAAGTTTGCCCGTAATAATTCCCCGTGCAGTACTATTGTTGCGA
CATAACAACATGAATTACATGGTAATAATAGATGTTTTCCTCTGCTGATTCCTGTAAAGA
TCATGACTCCATACGACATCATTTTTAATATTATACAGTTCAAAAAATCTACATGTGTCA
CAAATAATTTTACATTTGATAATGTATAGTTGTCACATGACAAGTTGATTATCATTCTGT
GTAGACAAGGAGAACTGTT
>CP183097.1:1134494-1135292 Escherichia coli strain 446 chromosome, complete genome
ATTGAGCTACGATTTTCTTTCGTTGTCATCTTTGAGGCGTCTGATCGTGATAATCCTTCT
TTCCCTGATTTCCTCATCGATATCGAATAAGCACTCGTCGCAGAATTCTTTATCGAGTGA
GAGCCTCTGTTCAAGGACGCTTCTTTTTTTGTTGCAACGTGCACATCTCTTCATCTTTCC
GCGCCTTTGTGACCTCGTGATTTGGGGTACATGGAAAATGGGCGTAGCAAGTCTCAGCTA
GATAACTAACCGTAATAAAAGGGCTTTTCTGCGAGCAATGTAAGAGAAGGATAACCAGGC
AGGTTGCAAGAAAGATAATCGTTTTGATAGATCAGTTTATCGATATTGATCGTTAGTGCC
GATCGATAAGAAGTGCGGAAACGTTAGACTCACCTCTGTTGCTCCATCATGATGATGGGG
CTGTTGGCCCTCGAATCTATCTGTCTATTAGCATCGGCATGACAAACACTATTTGTTTCC
ACAACAAAAGACAATAGAAAAGTACATATGTACAAAAAGTGTGATTTATTCTGTCACTTC
AGTACTTCCTTTCGCCTAAGTTTGCCCGTAATAATTCCCCGTGCAGTACTATTGTTGCGA
CATAACAACATGAATTACATGGTAATAATAGATGTTTTCCTCTGCTGATTCCTGTAAAGA
TCATGACTCCATACGACATCATTTTTAATATTATACAGTTCAAAAAATCTACATGTGTCA
CAAATAATTTTACATTTGATAATGTATAGTTGTCACATGACAAGTTGATTATCATTCTGT
GTAGACAAGGAGAACTGTT
>CP109953.1:2913142-2913940 Escherichia coli strain NC22 chromosome, complete genome
ATTGAGCTACGATTTTCTTTCGTTGTCATCTTTGAGGCGTCTGATCGTGATAATCCTTCT
TTCCCTGATTTCCTCATCGATATCGAATAAGCACTCGTCGCAGAATTCTTTATCGAGTGA
GAGCCTCTGTTCAAGGACGCTTCTTTTTTTGTTGCAACGTGCACATCTCTTCATCTTTCC
GCGCCTTTGTGACCTCGTGATTTGGGGTACATGGAAAATGGGCGTAGCAAGTCTCAGCTA
GATAACTAACCGTAATAAAAGGGCTTTTCTGCGAGCAATGTAAGAGAAGGATAACCAGGC
AGGTTGCAAGAAAGATAATCGTTTTGATAGATCAGTTTATCGATATTGATCGTTAGTGCC
GATCGATAAGAAGTGCGGAAACGTTAGACTCACCTCTGTTGCTCCATCATGATGATGGGG
CTGTTGGCCCTCGAATCTATCTGTCTATTAGCATCGGCATGACAAACACTATTTGTTTCC
ACAACAAAAGACAATAGAAAAGTACATATGTACAAAAAGTGTGATTTATTCTGTCACTTC
AGTACTTCCTTTCGCCTAAGTTTGCCCGTAATAATTCCCCGTGCAGTACTATTGTTGCGA
CATAACAACATGAATTACATGGTAATAATAGATGTTTTCCTCTGCTGATTCCTGTAAAGA
TCATGACTCCATACGACATCATTTTTAATATTATACAGTTCAAAAAATCTACATGTGTCA
CAAATAATTTTACATTTGATAATGTATAGTTGTCACATGACAAGTTGATTATCATTCTGT
GTAGACAAGGAGAACTGTT
>OZ039848.1:4027704-4028502 Escherichia coli isolate 30345_1#247 genome assembly, chromosome: 1
ATTGAGCTACGATTTTCTTTCGTTGTCATCTTTGAGGCGTCTGATCGTGATAATCCTTCT
TTCCCTGATTTCCTCATCGATATCGAATAAGCACTCGTCGCAGAATTCTTTATCGAGTGA
GAGCCTCTGTTCAAGGACGCTTCTTTTTTTGTTGCAACGTGCACATCTCTTCATCTTTCC
GCGCCTTTGTGACCTCGTGATTTGGGGTACATGGAAAATGGGCGTAGCAAGTCTCAGCTA
GATAACTAACCGTAATAAAAGGGCTTTTCTGCGAGCAATGTAAGAGAAGGATAACCAGGC
AGGTTGCAAGAAAGATAATCGTTTTGATAGATCAGTTTATCGATATTGATCGTTAGTGCC
GATCGATAAGAAGTGCGGAAACGTTAGACTCACCTCTGTTGCTCCATCATGATGATGGGG
CTGTTGGCCCTCGAATCTATCTGTCTATTAGCATCGGCATGACAAACACTATTTGTTTCC
ACAACAAAAGACAATAGAAAAGTACATATGTACAAAAAGTGTGATTTATTCTGTCACTTC
AGTACTTCCTTTCGCCTAAGTTTGCCCGTAATAATTCCCCGTGCAGTACTATTGTTGCGA
CATAACAACATGAATTACATGGTAATAATAGATGTTTTCCTCTGCTGATTCCTGTAAAGA
TCATGACTCCATACGACATCATTTTTAATATTATACAGTTCAAAAAATCTACATGTGTCA
CAAATAATTTTACATTTGATAATGTATAGTTGTCACATGACAAGTTGATTATCATTCTGT
GTAGACAAGGAGAACTGTT
>OZ039727.1:4312532-4313330 Escherichia coli isolate 30602_1#175 genome assembly, chromosome: 1
ATTGAGCTACGATTTTCTTTCGTTGTCATCTTTGAGGCGTCTGATCGTGATAATCCTTCT
TTCCCTGATTTCCTCATCGATATCGAATAAGCACTCGTCGCAGAATTCTTTATCGAGTGA
GAGCCTCTGTTCAAGGACGCTTCTTTTTTTGTTGCAACGTGCACATCTCTTCATCTTTCC
GCGCCTTTGTGACCTCGTGATTTGGGGTACATGGAAAATGGGCGTAGCAAGTCTCAGCTA
GATAACTAACCGTAATAAAAGGGCTTTTCTGCGAGCAATGTAAGAGAAGGATAACCAGGC
AGGTTGCAAGAAAGATAATCGTTTTGATAGATCAGTTTATCGATATTGATCGTTAGTGCC
GATCGATAAGAAGTGCGGAAACGTTAGACTCACCTCTGTTGCTCCATCATGATGATGGGG
CTGTTGGCCCTCGAATCTATCTGTCTATTAGCATCGGCATGACAAACACTATTTGTTTCC
ACAACAAAAGACAATAGAAAAGTACATATGTACAAAAAGTGTGATTTATTCTGTCACTTC
AGTACTTCCTTTCGCCTAAGTTTGCCCGTAATAATTCCCCGTGCAGTACTATTGTTGCGA
CATAACAACATGAATTACATGGTAATAATAGATGTTTTCCTCTGCTGATTCCTGTAAAGA
TCATGACTCCATACGACATCATTTTTAATATTATACAGTTCAAAAAATCTACATGTGTCA
CAAATAATTTTACATTTGATAATGTATAGTTGTCACATGACAAGTTGATTATCATTCTGT
GTAGACAAGGAGAACTGTT
>CP159704.1:2744341-2745139 Escherichia coli strain Z135-7 chromosome, complete genome
ATTGAGCTACGATTTTCTTTCGTTGTCATCTTTGAGGCGTCTGATCGTGATAATCCTTCT
TTCCCTGATTTCCTCATCGATATCGAATAAGCACTCGTCGCAGAATTCTTTATCGAGTGA
GAGCCTCTGTTCAAGGACGCTTCTTTTTTTGTTGCAACGTGCACATCTCTTCATCTTTCC
GCGCCTTTGTGACCTCGTGATTTGGGGTACATGGAAAATGGGCGTAGCAAGTCTCAGCTA
GATAACTAACCGTAATAAAAGGGCTTTTCTGCGAGCAATGTAAGAGAAGGATAACCAGGC
AGGTTGCAAGAAAGATAATCGTTTTGATAGATCAGTTTATCGATATTGATCGTTAGTGCC
GATCGATAAGAAGTGCGGAAACGTTAGACTCACCTCTGTTGCTCCATCATGATGATGGGG
CTGTTGGCCCTCGAATCTATCTGTCTATTAGCATCGGCATGACAAACACTATTTGTTTCC
ACAACAAAAGACAATAGAAAAGTACATATGTACAAAAAGTGTGATTTATTCTGTCACTTC
AGTACTTCCTTTCGCCTAAGTTTGCCCGTAATAATTCCCCGTGCAGTACTATTGTTGCGA
CATAACAACATGAATTACATGGTAATAATAGATGTTTTCCTCTGCTGATTCCTGTAAAGA
TCATGACTCCATACGACATCATTTTTAATATTATACAGTTCAAAAAATCTACATGTGTCA
CAAATAATTTTACATTTGATAATGTATAGTTGTCACATGACAAGTTGATTATCATTCTGT
GTAGACAAGGAGAACTGTT
>AP026961.1:3977747-3978545 Escherichia coli EC20-C72-1 DNA, complete genome
ATTGAGCTACGATTTTCTTTCGTTGTCATCTTTGAGGCGTCTGATCGTGATAATCCTTCT
TTCCCTGATTTCCTCATCGATATCGAATAAGCACTCGTCGCAGAATTCTTTATCGAGTGA
GAGCCTCTGTTCAAGGACGCTTCTTTTTTTGTTGCAACGTGCACATCTCTTCATCTTTCC
GCGCCTTTGTGACCTCGTGATTTGGGGTACATGGAAAATGGGCGTAGCAAGTCTCAGCTA
GATAACTAACCGTAATAAAAGGGCTTTTCTGCGAGCAATGTAAGAGAAGGATAACCAGGC
AGGTTGCAAGAAAGATAATCGTTTTGATAGATCAGTTTATCGATATTGATCGTTAGTGCC
GATCGATAAGAAGTGCGGAAACGTTAGACTCACCTCTGTTGCTCCATCATGATGATGGGG
CTGTTGGCCCTCGAATCTATCTGTCTATTAGCATCGGCATGACAAACACTATTTGTTTCC
ACAACAAAAGACAATAGAAAAGTACATATGTACAAAAAGTGTGATTTATTCTGTCACTTC
AGTACTTCCTTTCGCCTAAGTTTGCCCGTAATAATTCCCCGTGCAGTACTATTGTTGCGA
CATAACAACATGAATTACATGGTAATAATAGATGTTTTCCTCTGCTGATTCCTGTAAAGA
TCATGACTCCATACGACATCATTTTTAATATTATACAGTTCAAAAAATCTACATGTGTCA
CAAATAATTTTACATTTGATAATGTATAGTTGTCACATGACAAGTTGATTATCATTCTGT
GTAGACAAGGAGAACTGTT
>CP181538.1:818224-819022 Escherichia coli strain A28797 chromosome, complete genome
ATTGAGCTACGATTTTCTTTCGTTGTCATCTTTGAGGCGTCTGATCGTGATAATCCTTCT
TTCCCTGATTTCCTCATCGATATCGAATAAGCACTCGTCGCAGAATTCTTTATCGAGTGA
GAGCCTCTGTTCAAGGACGCTTCTTTTTTTGTTGCAACGTGCACATCTCTTCATCTTTCC
GCGCCTTTGTGACCTCGTGATTTGGGGTACATGGAAAATGGGCGTAGCAAGTCTCAGCTA
GATAACTAACCGTAATAAAAGGGCTTTTCTGCGAGCAATGTAAGAGAAGGATAACCAGGC
AGGTTGCAAGAAAGATAATCGTTTTGATAGATCAGTTTATCGATATTGATCGTTAGTGCC
GATCGATAAGAAGTGCGGAAACGTTAGACTCACCTCTGTTGCTCCATCATGATGATGGGG
CTGTTGGCCCTCGAATCTATCTGTCTATTAGCATCGGCATGACAAACACTATTTGTTTCC
ACAACAAAAGACAATAGAAAAGTACATATGTACAAAAAGTGTGATTTATTCTGTCACTTC
AGTACTTCCTTTCGCCTAAGTTTGCCCGTAATAATTCCCCGTGCAGTACTATTGTTGCGA
CATAACAACATGAATTACATGGTAATAATAGATGTTTTCCTCTGCTGATTCCTGTAAAGA
TCATGACTCCATACGACATCATTTTTAATATTATACAGTTCAAAAAATCTACATGTGTCA
CAAATAATTTTACATTTGATAATGTATAGTTGTCACATGACAAGTTGATTATCATTCTGT
GTAGACAAGGAGAACTGTT
>AP027971.1:4176574-4177372 Escherichia coli VE-V10-F DNA, complete genome
ATTGAGCTACGATTTTCTTTCGTTGTCATCTTTGAGGCGTCTGATCGTGATAATCCTTCT
TTCCCTGATTTCCTCATCGATATCGAATAAGCACTCGTCGCAGAATTCTTTATCGAGTGA
GAGCCTCTGTTCAAGGACGCTTCTTTTTTTGTTGCAACGTGCACATCTCTTCATCTTTCC
GCGCCTTTGTGACCTCGTGATTTGGGGTACATGGAAAATGGGCGTAGCAAGTCTCAGCTA
GATAACTAACCGTAATAAAAGGGCTTTTCTGCGAGCAATGTAAGAGAAGGATAACCAGGC
AGGTTGCAAGAAAGATAATCGTTTTGATAGATCAGTTTATCGATATTGATCGTTAGTGCC
GATCGATAAGAAGTGCGGAAACGTTAGACTCACCTCTGTTGCTCCATCATGATGATGGGG
CTGTTGGCCCTCGAATCTATCTGTCTATTAGCATCGGCATGACAAACACTATTTGTTTCC
ACAACAAAAGACAATAGAAAAGTACATATGTACAAAAAGTGTGATTTATTCTGTCACTTC
AGTACTTCCTTTCGCCTAAGTTTGCCCGTAATAATTCCCCGTGCAGTACTATTGTTGCGA
CATAACAACATGAATTACATGGTAATAATAGATGTTTTCCTCTGCTGATTCCTGTAAAGA
TCATGACTCCATACGACATCATTTTTAATATTATACAGTTCAAAAAATCTACATGTGTCA
CAAATAATTTTACATTTGATAATGTATAGTTGTCACATGACAAGTTGATTATCATTCTGT
GTAGACAAGGAGAACTGTT
>CP173524.1:2307913-2308711 Escherichia coli strain 98212 chromosome, complete genome
ATTGAGCTACGATTTTCTTTCGTTGTCATCTTTGAGGCGTCTGATCGTGATAATCCTTCT
TTCCCTGATTTCCTCATCGATATCGAATAAGCACTCGTCGCAGAATTCTTTATCGAGTGA
GAGCCTCTGTTCAAGGACGCTTCTTTTTTTGTTGCAACGTGCACATCTCTTCATCTTTCC
GCGCCTTTGTGACCTCGTGATTTGGGGTACATGGAAAATGGGCGTAGCAAGTCTCAGCTA
GATAACTAACCGTAATAAAAGGGCTTTTCTGCGAGCAATGTAAGAGAAGGATAACCAGGC
AGGTTGCAAGAAAGATAATCGTTTTGATAGATCAGTTTATCGATATTGATCGTTAGTGCC
GATCGATAAGAAGTGCGGAAACGTTAGACTCACCTCTGTTGCTCCATCATGATGATGGGG
CTGTTGGCCCTCGAATCTATCTGTCTATTAGCATCGGCATGACAAACACTATTTGTTTCC
ACAACAAAAGACAATAGAAAAGTACATATGTACAAAAAGTGTGATTTATTCTGTCACTTC
AGTACTTCCTTTCGCCTAAGTTTGCCCGTAATAATTCCCCGTGCAGTACTATTGTTGCGA
CATAACAACATGAATTACATGGTAATAATAGATGTTTTCCTCTGCTGATTCCTGTAAAGA
TCATGACTCCATACGACATCATTTTTAATATTATACAGTTCAAAAAATCTACATGTGTCA
CAAATAATTTTACATTTGATAATGTATAGTTGTCACATGACAAGTTGATTATCATTCTGT
GTAGACAAGGAGAACTGTT
>CP107178.1:3711018-3711816 Escherichia coli strain R6 chromosome, complete genome
ATTGAGCTACGATTTTCTTTCGTTGTCATCTTTGAGGCGTCTGATCGTGATAATCCTTCT
TTCCCTGATTTCCTCATCGATATCGAATAAGCACTCGTCGCAGAATTCTTTATCGAGTGA
GAGCCTCTGTTCAAGGACGCTTCTTTTTTTGTTGCAACGTGCACATCTCTTCATCTTTCC
GCGCCTTTGTGACCTCGTGATTTGGGGTACATGGAAAATGGGCGTAGCAAGTCTCAGCTA
GATAACTAACCGTAATAAAAGGGCTTTTCTGCGAGCAATGTAAGAGAAGGATAACCAGGC
AGGTTGCAAGAAAGATAATCGTTTTGATAGATCAGTTTATCGATATTGATCGTTAGTGCC
GATCGATAAGAAGTGCGGAAACGTTAGACTCACCTCTGTTGCTCCATCATGATGATGGGG
CTGTTGGCCCTCGAATCTATCTGTCTATTAGCATCGGCATGACAAACACTATTTGTTTCC
ACAACAAAAGACAATAGAAAAGTACATATGTACAAAAAGTGTGATTTATTCTGTCACTTC
AGTACTTCCTTTCGCCTAAGTTTGCCCGTAATAATTCCCCGTGCAGTACTATTGTTGCGA
CATAACAACATGAATTACATGGTAATAATAGATGTTTTCCTCTGCTGATTCCTGTAAAGA
TCATGACTCCATACGACATCATTTTTAATATTATACAGTTCAAAAAATCTACATGTGTCA
CAAATAATTTTACATTTGATAATGTATAGTTGTCACATGACAAGTTGATTATCATTCTGT
GTAGACAAGGAGAACTGTT
>OZ038619.1:4314751-4315549 Escherichia coli isolate 30345_1#61 genome assembly, chromosome: 1
ATTGAGCTACGATTTTCTTTCGTTGTCATCTTTGAGGCGTCTGATCGTGATAATCCTTCT
TTCCCTGATTTCCTCATCGATATCGAATAAGCACTCGTCGCAGAATTCTTTATCGAGTGA
GAGCCTCTGTTCAAGGACGCTTCTTTTTTTGTTGCAACGTGCACATCTCTTCATCTTTCC
GCGCCTTTGTGACCTCGTGATTTGGGGTACATGGAAAATGGGCGTAGCAAGTCTCAGCTA
GATAACTAACCGTAATAAAAGGGCTTTTCTGCGAGCAATGTAAGAGAAGGATAACCAGGC
AGGTTGCAAGAAAGATAATCGTTTTGATAGATCAGTTTATCGATATTGATCGTTAGTGCC
GATCGATAAGAAGTGCGGAAACGTTAGACTCACCTCTGTTGCTCCATCATGATGATGGGG
CTGTTGGCCCTCGAATCTATCTGTCTATTAGCATCGGCATGACAAACACTATTTGTTTCC
ACAACAAAAGACAATAGAAAAGTACATATGTACAAAAAGTGTGATTTATTCTGTCACTTC
AGTACTTCCTTTCGCCTAAGTTTGCCCGTAATAATTCCCCGTGCAGTACTATTGTTGCGA
CATAACAACATGAATTACATGGTAATAATAGATGTTTTCCTCTGCTGATTCCTGTAAAGA
TCATGACTCCATACGACATCATTTTTAATATTATACAGTTCAAAAAATCTACATGTGTCA
CAAATAATTTTACATTTGATAATGTATAGTTGTCACATGACAAGTTGATTATCATTCTGT
GTAGACAAGGAGAACTGTT
>CP123349.1:3674166-3674964 Escherichia coli strain AREA_R485 chromosome, complete genome
ATTGAGCTACGATTTTCTTTCGTTGTCATCTTTGAGGCGTCTGATCGTGATAATCCTTCT
TTCCCTGATTTCCTCATCGATATCGAATAAGCACTCGTCGCAGAATTCTTTATCGAGTGA
GAGCCTCTGTTCAAGGACGCTTCTTTTTTTGTTGCAACGTGCACATCTCTTCATCTTTCC
GCGCCTTTGTGACCTCGTGATTTGGGGTACATGGAAAATGGGCGTAGCAAGTCTCAGCTA
GATAACTAACCGTAATAAAAGGGCTTTTCTGCGAGCAATGTAAGAGAAGGATAACCAGGC
AGGTTGCAAGAAAGATAATCGTTTTGATAGATCAGTTTATCGATATTGATCGTTAGTGCC
GATCGATAAGAAGTGCGGAAACGTTAGACTCACCTCTGTTGCTCCATCATGATGATGGGG
CTGTTGGCCCTCGAATCTATCTGTCTATTAGCATCGGCATGACAAACACTATTTGTTTCC
ACAACAAAAGACAATAGAAAAGTACATATGTACAAAAAGTGTGATTTATTCTGTCACTTC
AGTACTTCCTTTCGCCTAAGTTTGCCCGTAATAATTCCCCGTGCAGTACTATTGTTGCGA
CATAACAACATGAATTACATGGTAATAATAGATGTTTTCCTCTGCTGATTCCTGTAAAGA
TCATGACTCCATACGACATCATTTTTAATATTATACAGTTCAAAAAATCTACATGTGTCA
CAAATAATTTTACATTTGATAATGTATAGTTGTCACATGACAAGTTGATTATCATTCTGT
GTAGACAAGGAGAACTGTT
>CP124385.1:3700194-3700992 Escherichia coli strain AVS0153 chromosome, complete genome
ATTGAGCTACGATTTTCTTTCGTTGTCATCTTTGAGGCGTCTGATCGTGATAATCCTTCT
TTCCCTGATTTCCTCATCGATATCGAATAAGCACTCGTCGCAGAATTCTTTATCGAGTGA
GAGCCTCTGTTCAAGGACGCTTCTTTTTTTGTTGCAACGTGCACATCTCTTCATCTTTCC
GCGCCTTTGTGACCTCGTGATTTGGGGTACATGGAAAATGGGCGTAGCAAGTCTCAGCTA
GATAACTAACCGTAATAAAAGGGCTTTTCTGCGAGCAATGTAAGAGAAGGATAACCAGGC
AGGTTGCAAGAAAGATAATCGTTTTGATAGATCAGTTTATCGATATTGATCGTTAGTGCC
GATCGATAAGAAGTGCGGAAACGTTAGACTCACCTCTGTTGCTCCATCATGATGATGGGG
CTGTTGGCCCTCGAATCTATCTGTCTATTAGCATCGGCATGACAAACACTATTTGTTTCC
ACAACAAAAGACAATAGAAAAGTACATATGTACAAAAAGTGTGATTTATTCTGTCACTTC
AGTACTTCCTTTCGCCTAAGTTTGCCCGTAATAATTCCCCGTGCAGTACTATTGTTGCGA
CATAACAACATGAATTACATGGTAATAATAGATGTTTTCCTCTGCTGATTCCTGTAAAGA
TCATGACTCCATACGACATCATTTTTAATATTATACAGTTCAAAAAATCTACATGTGTCA
CAAATAATTTTACATTTGATAATGTATAGTTGTCACATGACAAGTTGATTATCATTCTGT
GTAGACAAGGAGAACTGTT
>AP022525.1:4397246-4398044 Escherichia coli THO-003 DNA, complete genome
ATTGAGCTACGATTTTCTTTCGTTGTCATCTTTGAGGCGTCTGATCGTGATAATCCTTCT
TTCCCTGATTTCCTCATCGATATCGAATAAGCACTCGTCGCAGAATTCTTTATCGAGTGA
GAGCCTCTGTTCAAGGACGCTTCTTTTTTTGTTGCAACGTGCACATCTCTTCATCTTTCC
GCGCCTTTGTGACCTCGTGATTTGGGGTACATGGAAAATGGGCGTAGCAAGTCTCAGCTA
GATAACTAACCGTAATAAAAGGGCTTTTCTGCGAGCAATGTAAGAGAAGGATAACCAGGC
AGGTTGCAAGAAAGATAATCGTTTTGATAGATCAGTTTATCGATATTGATCGTTAGTGCC
GATCGATAAGAAGTGCGGAAACGTTAGACTCACCTCTGTTGCTCCATCATGATGATGGGG
CTGTTGGCCCTCGAATCTATCTGTCTATTAGCATCGGCATGACAAACACTATTTGTTTCC
ACAACAAAAGACAATAGAAAAGTACATATGTACAAAAAGTGTGATTTATTCTGTCACTTC
AGTACTTCCTTTCGCCTAAGTTTGCCCGTAATAATTCCCCGTGCAGTACTATTGTTGCGA
CATAACAACATGAATTACATGGTAATAATAGATGTTTTCCTCTGCTGATTCCTGTAAAGA
TCATGACTCCATACGACATCATTTTTAATATTATACAGTTCAAAAAATCTACATGTGTCA
CAAATAATTTTACATTTGATAATGTATAGTTGTCACATGACAAGTTGATTATCATTCTGT
GTAGACAAGGAGAACTGTT
>AP026794.1:4358701-4359499 Escherichia coli IPCEC48 DNA, complete genome
ATTGAGCTACGATTTTCTTTCGTTGTCATCTTTGAGGCGTCTGATCGTGATAATCCTTCT
TTCCCTGATTTCCTCATCGATATCGAATAAGCACTCGTCGCAGAATTCTTTATCGAGTGA
GAGCCTCTGTTCAAGGACGCTTCTTTTTTTGTTGCAACGTGCACATCTCTTCATCTTTCC
GCGCCTTTGTGACCTCGTGATTTGGGGTACATGGAAAATGGGCGTAGCAAGTCTCAGCTA
GATAACTAACCGTAATAAAAGGGCTTTTCTGCGAGCAATGTAAGAGAAGGATAACCAGGC
AGGTTGCAAGAAAGATAATCGTTTTGATAGATCAGTTTATCGATATTGATCGTTAGTGCC
GATCGATAAGAAGTGCGGAAACGTTAGACTCACCTCTGTTGCTCCATCATGATGATGGGG
CTGTTGGCCCTCGAATCTATCTGTCTATTAGCATCGGCATGACAAACACTATTTGTTTCC
ACAACAAAAGACAATAGAAAAGTACATATGTACAAAAAGTGTGATTTATTCTGTCACTTC
AGTACTTCCTTTCGCCTAAGTTTGCCCGTAATAATTCCCCGTGCAGTACTATTGTTGCGA
CATAACAACATGAATTACATGGTAATAATAGATGTTTTCCTCTGCTGATTCCTGTAAAGA
TCATGACTCCATACGACATCATTTTTAATATTATACAGTTCAAAAAATCTACATGTGTCA
CAAATAATTTTACATTTGATAATGTATAGTTGTCACATGACAAGTTGATTATCATTCTGT
GTAGACAAGGAGAACTGTT
>CP181734.1:4386982-4387780 Escherichia coli strain A32016 chromosome, complete genome
ATTGAGCTACGATTTTCTTTCGTTGTCATCTTTGAGGCGTCTGATCGTGATAATCCTTCT
TTCCCTGATTTCCTCATCGATATCGAATAAGCACTCGTCGCAGAATTCTTTATCGAGTGA
GAGCCTCTGTTCAAGGACGCTTCTTTTTTTGTTGCAACGTGCACATCTCTTCATCTTTCC
GCGCCTTTGTGACCTCGTGATTTGGGGTACATGGAAAATGGGCGTAGCAAGTCTCAGCTA
GATAACTAACCGTAATAAAAGGGCTTTTCTGCGAGCAATGTAAGAGAAGGATAACCAGGC
AGGTTGCAAGAAAGATAATCGTTTTGATAGATCAGTTTATCGATATTGATCGTTAGTGCC
GATCGATAAGAAGTGCGGAAACGTTAGACTCACCTCTGTTGCTCCATCATGATGATGGGG
CTGTTGGCCCTCGAATCTATCTGTCTATTAGCATCGGCATGACAAACACTATTTGTTTCC
ACAACAAAAGACAATAGAAAAGTACATATGTACAAAAAGTGTGATTTATTCTGTCACTTC
AGTACTTCCTTTCGCCTAAGTTTGCCCGTAATAATTCCCCGTGCAGTACTATTGTTGCGA
CATAACAACATGAATTACATGGTAATAATAGATGTTTTCCTCTGCTGATTCCTGTAAAGA
TCATGACTCCATACGACATCATTTTTAATATTATACAGTTCAAAAAATCTACATGTGTCA
CAAATAATTTTACATTTGATAATGTATAGTTGTCACATGACAAGTTGATTATCATTCTGT
GTAGACAAGGAGAACTGTT
>CP113486.1:3519935-3520733 Escherichia coli strain GTEN_23 chromosome, complete genome
ATTGAGCTACGATTTTCTTTCGTTGTCATCTTTGAGGCGTCTGATCGTGATAATCCTTCT
TTCCCTGATTTCCTCATCGATATCGAATAAGCACTCGTCGCAGAATTCTTTATCGAGTGA
GAGCCTCTGTTCAAGGACGCTTCTTTTTTTGTTGCAACGTGCACATCTCTTCATCTTTCC
GCGCCTTTGTGACCTCGTGATTTGGGGTACATGGAAAATGGGCGTAGCAAGTCTCAGCTA
GATAACTAACCGTAATAAAAGGGCTTTTCTGCGAGCAATGTAAGAGAAGGATAACCAGGC
AGGTTGCAAGAAAGATAATCGTTTTGATAGATCAGTTTATCGATATTGATCGTTAGTGCC
GATCGATAAGAAGTGCGGAAACGTTAGACTCACCTCTGTTGCTCCATCATGATGATGGGG
CTGTTGGCCCTCGAATCTATCTGTCTATTAGCATCGGCATGACAAACACTATTTGTTTCC
ACAACAAAAGACAATAGAAAAGTACATATGTACAAAAAGTGTGATTTATTCTGTCACTTC
AGTACTTCCTTTCGCCTAAGTTTGCCCGTAATAATTCCCCGTGCAGTACTATTGTTGCGA
CATAACAACATGAATTACATGGTAATAATAGATGTTTTCCTCTGCTGATTCCTGTAAAGA
TCATGACTCCATACGACATCATTTTTAATATTATACAGTTCAAAAAATCTACATGTGTCA
CAAATAATTTTACATTTGATAATGTATAGTTGTCACATGACAAGTTGATTATCATTCTGT
GTAGACAAGGAGAACTGTT
>CP053231.1:4034108-4034906 Escherichia coli strain SCU-306 chromosome, complete genome
ATTGAGCTACGATTTTCTTTCGTTGTCATCTTTGAGGCGTCTGATCGTGATAATCCTTCT
TTCCCTGATTTCCTCATCGATATCGAATAAGCACTCGTCGCAGAATTCTTTATCGAGTGA
GAGCCTCTGTTCAAGGACGCTTCTTTTTTTGTTGCAACGTGCACATCTCTTCATCTTTCC
GCGCCTTTGTGACCTCGTGATTTGGGGTACATGGAAAATGGGCGTAGCAAGTCTCAGCTA
GATAACTAACCGTAATAAAAGGGCTTTTCTGCGAGCAATGTAAGAGAAGGATAACCAGGC
AGGTTGCAAGAAAGATAATCGTTTTGATAGATCAGTTTATCGATATTGATCGTTAGTGCC
GATCGATAAGAAGTGCGGAAACGTTAGACTCACCTCTGTTGCTCCATCATGATGATGGGG
CTGTTGGCCCTCGAATCTATCTGTCTATTAGCATCGGCATGACAAACACTATTTGTTTCC
ACAACAAAAGACAATAGAAAAGTACATATGTACAAAAAGTGTGATTTATTCTGTCACTTC
AGTACTTCCTTTCGCCTAAGTTTGCCCGTAATAATTCCCCGTGCAGTACTATTGTTGCGA
CATAACAACATGAATTACATGGTAATAATAGATGTTTTCCTCTGCTGATTCCTGTAAAGA
TCATGACTCCATACGACATCATTTTTAATATTATACAGTTCAAAAAATCTACATGTGTCA
CAAATAATTTTACATTTGATAATGTATAGTTGTCACATGACAAGTTGATTATCATTCTGT
GTAGACAAGGAGAACTGTT
>OZ043872.1:4392135-4392933 Escherichia coli isolate 30859_5#78 genome assembly, chromosome: 1
ATTGAGCTACGATTTTCTTTCGTTGTCATCTTTGAGGCGTCTGATCGTGATAATCCTTCT
TTCCCTGATTTCCTCATCGATATCGAATAAGCACTCGTCGCAGAATTCTTTATCGAGTGA
GAGCCTCTGTTCAAGGACGCTTCTTTTTTTGTTGCAACGTGCACATCTCTTCATCTTTCC
GCGCCTTTGTGACCTCGTGATTTGGGGTACATGGAAAATGGGCGTAGCAAGTCTCAGCTA
GATAACTAACCGTAATAAAAGGGCTTTTCTGCGAGCAATGTAAGAGAAGGATAACCAGGC
AGGTTGCAAGAAAGATAATCGTTTTGATAGATCAGTTTATCGATATTGATCGTTAGTGCC
GATCGATAAGAAGTGCGGAAACGTTAGACTCACCTCTGTTGCTCCATCATGATGATGGGG
CTGTTGGCCCTCGAATCTATCTGTCTATTAGCATCGGCATGACAAACACTATTTGTTTCC
ACAACAAAAGACAATAGAAAAGTACATATGTACAAAAAGTGTGATTTATTCTGTCACTTC
AGTACTTCCTTTCGCCTAAGTTTGCCCGTAATAATTCCCCGTGCAGTACTATTGTTGCGA
CATAACAACATGAATTACATGGTAATAATAGATGTTTTCCTCTGCTGATTCCTGTAAAGA
TCATGACTCCATACGACATCATTTTTAATATTATACAGTTCAAAAAATCTACATGTGTCA
CAAATAATTTTACATTTGATAATGTATAGTTGTCACATGACAAGTTGATTATCATTCTGT
GTAGACAAGGAGAACTGTT
>AP029249.1:4400706-4401504 Escherichia coli LTC201 DNA, complete genome
ATTGAGCTACGATTTTCTTTCGTTGTCATCTTTGAGGCGTCTGATCGTGATAATCCTTCT
TTCCCTGATTTCCTCATCGATATCGAATAAGCACTCGTCGCAGAATTCTTTATCGAGTGA
GAGCCTCTGTTCAAGGACGCTTCTTTTTTTGTTGCAACGTGCACATCTCTTCATCTTTCC
GCGCCTTTGTGACCTCGTGATTTGGGGTACATGGAAAATGGGCGTAGCAAGTCTCAGCTA
GATAACTAACCGTAATAAAAGGGCTTTTCTGCGAGCAATGTAAGAGAAGGATAACCAGGC
AGGTTGCAAGAAAGATAATCGTTTTGATAGATCAGTTTATCGATATTGATCGTTAGTGCC
GATCGATAAGAAGTGCGGAAACGTTAGACTCACCTCTGTTGCTCCATCATGATGATGGGG
CTGTTGGCCCTCGAATCTATCTGTCTATTAGCATCGGCATGACAAACACTATTTGTTTCC
ACAACAAAAGACAATAGAAAAGTACATATGTACAAAAAGTGTGATTTATTCTGTCACTTC
AGTACTTCCTTTCGCCTAAGTTTGCCCGTAATAATTCCCCGTGCAGTACTATTGTTGCGA
CATAACAACATGAATTACATGGTAATAATAGATGTTTTCCTCTGCTGATTCCTGTAAAGA
TCATGACTCCATACGACATCATTTTTAATATTATACAGTTCAAAAAATCTACATGTGTCA
CAAATAATTTTACATTTGATAATGTATAGTTGTCACATGACAAGTTGATTATCATTCTGT
GTAGACAAGGAGAACTGTT
>OZ039243.1:4149545-4150343 Escherichia coli isolate 30602_1#297 genome assembly, chromosome: 1
ATTGAGCTACGATTTTCTTTCGTTGTCATCTTTGAGGCGTCTGATCGTGATAATCCTTCT
TTCCCTGATTTCCTCATCGATATCGAATAAGCACTCGTCGCAGAATTCTTTATCGAGTGA
GAGCCTCTGTTCAAGGACGCTTCTTTTTTTGTTGCAACGTGCACATCTCTTCATCTTTCC
GCGCCTTTGTGACCTCGTGATTTGGGGTACATGGAAAATGGGCGTAGCAAGTCTCAGCTA
GATAACTAACCGTAATAAAAGGGCTTTTCTGCGAGCAATGTAAGAGAAGGATAACCAGGC
AGGTTGCAAGAAAGATAATCGTTTTGATAGATCAGTTTATCGATATTGATCGTTAGTGCC
GATCGATAAGAAGTGCGGAAACGTTAGACTCACCTCTGTTGCTCCATCATGATGATGGGG
CTGTTGGCCCTCGAATCTATCTGTCTATTAGCATCGGCATGACAAACACTATTTGTTTCC
ACAACAAAAGACAATAGAAAAGTACATATGTACAAAAAGTGTGATTTATTCTGTCACTTC
AGTACTTCCTTTCGCCTAAGTTTGCCCGTAATAATTCCCCGTGCAGTACTATTGTTGCGA
CATAACAACATGAATTACATGGTAATAATAGATGTTTTCCTCTGCTGATTCCTGTAAAGA
TCATGACTCCATACGACATCATTTTTAATATTATACAGTTCAAAAAATCTACATGTGTCA
CAAATAATTTTACATTTGATAATGTATAGTTGTCACATGACAAGTTGATTATCATTCTGT
GTAGACAAGGAGAACTGTT
>CP124326.1:4212547-4213345 Escherichia coli strain AVS0285 chromosome, complete genome
ATTGAGCTACGATTTTCTTTCGTTGTCATCTTTGAGGCGTCTGATCGTGATAATCCTTCT
TTCCCTGATTTCCTCATCGATATCGAATAAGCACTCGTCGCAGAATTCTTTATCGAGTGA
GAGCCTCTGTTCAAGGACGCTTCTTTTTTTGTTGCAACGTGCACATCTCTTCATCTTTCC
GCGCCTTTGTGACCTCGTGATTTGGGGTACATGGAAAATGGGCGTAGCAAGTCTCAGCTA
GATAACTAACCGTAATAAAAGGGCTTTTCTGCGAGCAATGTAAGAGAAGGATAACCAGGC
AGGTTGCAAGAAAGATAATCGTTTTGATAGATCAGTTTATCGATATTGATCGTTAGTGCC
GATCGATAAGAAGTGCGGAAACGTTAGACTCACCTCTGTTGCTCCATCATGATGATGGGG
CTGTTGGCCCTCGAATCTATCTGTCTATTAGCATCGGCATGACAAACACTATTTGTTTCC
ACAACAAAAGACAATAGAAAAGTACATATGTACAAAAAGTGTGATTTATTCTGTCACTTC
AGTACTTCCTTTCGCCTAAGTTTGCCCGTAATAATTCCCCGTGCAGTACTATTGTTGCGA
CATAACAACATGAATTACATGGTAATAATAGATGTTTTCCTCTGCTGATTCCTGTAAAGA
TCATGACTCCATACGACATCATTTTTAATATTATACAGTTCAAAAAATCTACATGTGTCA
CAAATAATTTTACATTTGATAATGTATAGTTGTCACATGACAAGTTGATTATCATTCTGT
GTAGACAAGGAGAACTGTT
>OZ039386.1:4477157-4477955 Escherichia coli isolate 30134_6#144 genome assembly, chromosome: 1
ATTGAGCTACGATTTTCTTTCGTTGTCATCTTTGAGGCGTCTGATCGTGATAATCCTTCT
TTCCCTGATTTCCTCATCGATATCGAATAAGCACTCGTCGCAGAATTCTTTATCGAGTGA
GAGCCTCTGTTCAAGGACGCTTCTTTTTTTGTTGCAACGTGCACATCTCTTCATCTTTCC
GCGCCTTTGTGACCTCGTGATTTGGGGTACATGGAAAATGGGCGTAGCAAGTCTCAGCTA
GATAACTAACCGTAATAAAAGGGCTTTTCTGCGAGCAATGTAAGAGAAGGATAACCAGGC
AGGTTGCAAGAAAGATAATCGTTTTGATAGATCAGTTTATCGATATTGATCGTTAGTGCC
GATCGATAAGAAGTGCGGAAACGTTAGACTCACCTCTGTTGCTCCATCATGATGATGGGG
CTGTTGGCCCTCGAATCTATCTGTCTATTAGCATCGGCATGACAAACACTATTTGTTTCC
ACAACAAAAGACAATAGAAAAGTACATATGTACAAAAAGTGTGATTTATTCTGTCACTTC
AGTACTTCCTTTCGCCTAAGTTTGCCCGTAATAATTCCCCGTGCAGTACTATTGTTGCGA
CATAACAACATGAATTACATGGTAATAATAGATGTTTTCCTCTGCTGATTCCTGTAAAGA
TCATGACTCCATACGACATCATTTTTAATATTATACAGTTCAAAAAATCTACATGTGTCA
CAAATAATTTTACATTTGATAATGTATAGTTGTCACATGACAAGTTGATTATCATTCTGT
GTAGACAAGGAGAACTGTT
>LS992180.1:4396432-4397230 Escherichia coli isolate Escherichia coli str. TO124 genome assembly, chromosome: 1
ATTGAGCTACGATTTTCTTTCGTTGTCATCTTTGAGGCGTCTGATCGTGATAATCCTTCT
TTCCCTGATTTCCTCATCGATATCGAATAAGCACTCGTCGCAGAATTCTTTATCGAGTGA
GAGCCTCTGTTCAAGGACGCTTCTTTTTTTGTTGCAACGTGCACATCTCTTCATCTTTCC
GCGCCTTTGTGACCTCGTGATTTGGGGTACATGGAAAATGGGCGTAGCAAGTCTCAGCTA
GATAACTAACCGTAATAAAAGGGCTTTTCTGCGAGCAATGTAAGAGAAGGATAACCAGGC
AGGTTGCAAGAAAGATAATCGTTTTGATAGATCAGTTTATCGATATTGATCGTTAGTGCC
GATCGATAAGAAGTGCGGAAACGTTAGACTCACCTCTGTTGCTCCATCATGATGATGGGG
CTGTTGGCCCTCGAATCTATCTGTCTATTAGCATCGGCATGACAAACACTATTTGTTTCC
ACAACAAAAGACAATAGAAAAGTACATATGTACAAAAAGTGTGATTTATTCTGTCACTTC
AGTACTTCCTTTCGCCTAAGTTTGCCCGTAATAATTCCCCGTGCAGTACTATTGTTGCGA
CATAACAACATGAATTACATGGTAATAATAGATGTTTTCCTCTGCTGATTCCTGTAAAGA
TCATGACTCCATACGACATCATTTTTAATATTATACAGTTCAAAAAATCTACATGTGTCA
CAAATAATTTTACATTTGATAATGTATAGTTGTCACATGACAAGTTGATTATCATTCTGT
GTAGACAAGGAGAACTGTT
>CP123311.1:4153916-4154714 Escherichia coli strain AREA_R505 chromosome, complete genome
ATTGAGCTACGATTTTCTTTCGTTGTCATCTTTGAGGCGTCTGATCGTGATAATCCTTCT
TTCCCTGATTTCCTCATCGATATCGAATAAGCACTCGTCGCAGAATTCTTTATCGAGTGA
GAGCCTCTGTTCAAGGACGCTTCTTTTTTTGTTGCAACGTGCACATCTCTTCATCTTTCC
GCGCCTTTGTGACCTCGTGATTTGGGGTACATGGAAAATGGGCGTAGCAAGTCTCAGCTA
GATAACTAACCGTAATAAAAGGGCTTTTCTGCGAGCAATGTAAGAGAAGGATAACCAGGC
AGGTTGCAAGAAAGATAATCGTTTTGATAGATCAGTTTATCGATATTGATCGTTAGTGCC
GATCGATAAGAAGTGCGGAAACGTTAGACTCACCTCTGTTGCTCCATCATGATGATGGGG
CTGTTGGCCCTCGAATCTATCTGTCTATTAGCATCGGCATGACAAACACTATTTGTTTCC
ACAACAAAAGACAATAGAAAAGTACATATGTACAAAAAGTGTGATTTATTCTGTCACTTC
AGTACTTCCTTTCGCCTAAGTTTGCCCGTAATAATTCCCCGTGCAGTACTATTGTTGCGA
CATAACAACATGAATTACATGGTAATAATAGATGTTTTCCTCTGCTGATTCCTGTAAAGA
TCATGACTCCATACGACATCATTTTTAATATTATACAGTTCAAAAAATCTACATGTGTCA
CAAATAATTTTACATTTGATAATGTATAGTTGTCACATGACAAGTTGATTATCATTCTGT
GTAGACAAGGAGAACTGTT
>CP060919.1:4488596-4489394 Escherichia coli strain EC15 chromosome, complete genome
ATTGAGCTACGATTTTCTTTCGTTGTCATCTTTGAGGCGTCTGATCGTGATAATCCTTCT
TTCCCTGATTTCCTCATCGATATCGAATAAGCACTCGTCGCAGAATTCTTTATCGAGTGA
GAGCCTCTGTTCAAGGACGCTTCTTTTTTTGTTGCAACGTGCACATCTCTTCATCTTTCC
GCGCCTTTGTGACCTCGTGATTTGGGGTACATGGAAAATGGGCGTAGCAAGTCTCAGCTA
GATAACTAACCGTAATAAAAGGGCTTTTCTGCGAGCAATGTAAGAGAAGGATAACCAGGC
AGGTTGCAAGAAAGATAATCGTTTTGATAGATCAGTTTATCGATATTGATCGTTAGTGCC
GATCGATAAGAAGTGCGGAAACGTTAGACTCACCTCTGTTGCTCCATCATGATGATGGGG
CTGTTGGCCCTCGAATCTATCTGTCTATTAGCATCGGCATGACAAACACTATTTGTTTCC
ACAACAAAAGACAATAGAAAAGTACATATGTACAAAAAGTGTGATTTATTCTGTCACTTC
AGTACTTCCTTTCGCCTAAGTTTGCCCGTAATAATTCCCCGTGCAGTACTATTGTTGCGA
CATAACAACATGAATTACATGGTAATAATAGATGTTTTCCTCTGCTGATTCCTGTAAAGA
TCATGACTCCATACGACATCATTTTTAATATTATACAGTTCAAAAAATCTACATGTGTCA
CAAATAATTTTACATTTGATAATGTATAGTTGTCACATGACAAGTTGATTATCATTCTGT
GTAGACAAGGAGAACTGTT
>CP107117.1:651983-652781 Escherichia coli strain S13 chromosome, complete genome
ATTGAGCTACGATTTTCTTTCGTTGTCATCTTTGAGGCGTCTGATCGTGATAATCCTTCT
TTCCCTGATTTCCTCATCGATATCGAATAAGCACTCGTCGCAGAATTCTTTATCGAGTGA
GAGCCTCTGTTCAAGGACGCTTCTTTTTTTGTTGCAACGTGCACATCTCTTCATCTTTCC
GCGCCTTTGTGACCTCGTGATTTGGGGTACATGGAAAATGGGCGTAGCAAGTCTCAGCTA
GATAACTAACCGTAATAAAAGGGCTTTTCTGCGAGCAATGTAAGAGAAGGATAACCAGGC
AGGTTGCAAGAAAGATAATCGTTTTGATAGATCAGTTTATCGATATTGATCGTTAGTGCC
GATCGATAAGAAGTGCGGAAACGTTAGACTCACCTCTGTTGCTCCATCATGATGATGGGG
CTGTTGGCCCTCGAATCTATCTGTCTATTAGCATCGGCATGACAAACACTATTTGTTTCC
ACAACAAAAGACAATAGAAAAGTACATATGTACAAAAAGTGTGATTTATTCTGTCACTTC
AGTACTTCCTTTCGCCTAAGTTTGCCCGTAATAATTCCCCGTGCAGTACTATTGTTGCGA
CATAACAACATGAATTACATGGTAATAATAGATGTTTTCCTCTGCTGATTCCTGTAAAGA
TCATGACTCCATACGACATCATTTTTAATATTATACAGTTCAAAAAATCTACATGTGTCA
CAAATAATTTTACATTTGATAATGTATAGTTGTCACATGACAAGTTGATTATCATTCTGT
GTAGACAAGGAGAACTGTT
>OZ039892.1:4266298-4267096 Escherichia coli isolate 30602_2#381 genome assembly, chromosome: 1
ATTGAGCTACGATTTTCTTTCGTTGTCATCTTTGAGGCGTCTGATCGTGATAATCCTTCT
TTCCCTGATTTCCTCATCGATATCGAATAAGCACTCGTCGCAGAATTCTTTATCGAGTGA
GAGCCTCTGTTCAAGGACGCTTCTTTTTTTGTTGCAACGTGCACATCTCTTCATCTTTCC
GCGCCTTTGTGACCTCGTGATTTGGGGTACATGGAAAATGGGCGTAGCAAGTCTCAGCTA
GATAACTAACCGTAATAAAAGGGCTTTTCTGCGAGCAATGTAAGAGAAGGATAACCAGGC
AGGTTGCAAGAAAGATAATCGTTTTGATAGATCAGTTTATCGATATTGATCGTTAGTGCC
GATCGATAAGAAGTGCGGAAACGTTAGACTCACCTCTGTTGCTCCATCATGATGATGGGG
CTGTTGGCCCTCGAATCTATCTGTCTATTAGCATCGGCATGACAAACACTATTTGTTTCC
ACAACAAAAGACAATAGAAAAGTACATATGTACAAAAAGTGTGATTTATTCTGTCACTTC
AGTACTTCCTTTCGCCTAAGTTTGCCCGTAATAATTCCCCGTGCAGTACTATTGTTGCGA
CATAACAACATGAATTACATGGTAATAATAGATGTTTTCCTCTGCTGATTCCTGTAAAGA
TCATGACTCCATACGACATCATTTTTAATATTATACAGTTCAAAAAATCTACATGTGTCA
CAAATAATTTTACATTTGATAATGTATAGTTGTCACATGACAAGTTGATTATCATTCTGT
GTAGACAAGGAGAACTGTT
>CP141079.1:3836911-3837709 Escherichia coli strain KE54 chromosome, complete genome
ATTGAGCTACGATTTTCTTTCGTTGTCATCTTTGAGGCGTCTGATCGTGATAATCCTTCT
TTCCCTGATTTCCTCATCGATATCGAATAAGCACTCGTCGCAGAATTCTTTATCGAGTGA
GAGCCTCTGTTCAAGGACGCTTCTTTTTTTGTTGCAACGTGCACATCTCTTCATCTTTCC
GCGCCTTTGTGACCTCGTGATTTGGGGTACATGGAAAATGGGCGTAGCAAGTCTCAGCTA
GATAACTAACCGTAATAAAAGGGCTTTTCTGCGAGCAATGTAAGAGAAGGATAACCAGGC
AGGTTGCAAGAAAGATAATCGTTTTGATAGATCAGTTTATCGATATTGATCGTTAGTGCC
GATCGATAAGAAGTGCGGAAACGTTAGACTCACCTCTGTTGCTCCATCATGATGATGGGG
CTGTTGGCCCTCGAATCTATCTGTCTATTAGCATCGGCATGACAAACACTATTTGTTTCC
ACAACAAAAGACAATAGAAAAGTACATATGTACAAAAAGTGTGATTTATTCTGTCACTTC
AGTACTTCCTTTCGCCTAAGTTTGCCCGTAATAATTCCCCGTGCAGTACTATTGTTGCGA
CATAACAACATGAATTACATGGTAATAATAGATGTTTTCCTCTGCTGATTCCTGTAAAGA
TCATGACTCCATACGACATCATTTTTAATATTATACAGTTCAAAAAATCTACATGTGTCA
CAAATAATTTTACATTTGATAATGTATAGTTGTCACATGACAAGTTGATTATCATTCTGT
GTAGACAAGGAGAACTGTT
>CP051692.1:12235-13033 Escherichia coli strain SCU-318 chromosome, complete genome
ATTGAGCTACGATTTTCTTTCGTTGTCATCTTTGAGGCGTCTGATCGTGATAATCCTTCT
TTCCCTGATTTCCTCATCGATATCGAATAAGCACTCGTCGCAGAATTCTTTATCGAGTGA
GAGCCTCTGTTCAAGGACGCTTCTTTTTTTGTTGCAACGTGCACATCTCTTCATCTTTCC
GCGCCTTTGTGACCTCGTGATTTGGGGTACATGGAAAATGGGCGTAGCAAGTCTCAGCTA
GATAACTAACCGTAATAAAAGGGCTTTTCTGCGAGCAATGTAAGAGAAGGATAACCAGGC
AGGTTGCAAGAAAGATAATCGTTTTGATAGATCAGTTTATCGATATTGATCGTTAGTGCC
GATCGATAAGAAGTGCGGAAACGTTAGACTCACCTCTGTTGCTCCATCATGATGATGGGG
CTGTTGGCCCTCGAATCTATCTGTCTATTAGCATCGGCATGACAAACACTATTTGTTTCC
ACAACAAAAGACAATAGAAAAGTACATATGTACAAAAAGTGTGATTTATTCTGTCACTTC
AGTACTTCCTTTCGCCTAAGTTTGCCCGTAATAATTCCCCGTGCAGTACTATTGTTGCGA
CATAACAACATGAATTACATGGTAATAATAGATGTTTTCCTCTGCTGATTCCTGTAAAGA
TCATGACTCCATACGACATCATTTTTAATATTATACAGTTCAAAAAATCTACATGTGTCA
CAAATAATTTTACATTTGATAATGTATAGTTGTCACATGACAAGTTGATTATCATTCTGT
GTAGACAAGGAGAACTGTT
>CP142070.1:4085666-4086464 Escherichia coli strain GN4143 chromosome, complete genome
ATTGAGCTACGATTTTCTTTCGTTGTCATCTTTGAGGCGTCTGATCGTGATAATCCTTCT
TTCCCTGATTTCCTCATCGATATCGAATAAGCACTCGTCGCAGAATTCTTTATCGAGTGA
GAGCCTCTGTTCAAGGACGCTTCTTTTTTTGTTGCAACGTGCACATCTCTTCATCTTTCC
GCGCCTTTGTGACCTCGTGATTTGGGGTACATGGAAAATGGGCGTAGCAAGTCTCAGCTA
GATAACTAACCGTAATAAAAGGGCTTTTCTGCGAGCAATGTAAGAGAAGGATAACCAGGC
AGGTTGCAAGAAAGATAATCGTTTTGATAGATCAGTTTATCGATATTGATCGTTAGTGCC
GATCGATAAGAAGTGCGGAAACGTTAGACTCACCTCTGTTGCTCCATCATGATGATGGGG
CTGTTGGCCCTCGAATCTATCTGTCTATTAGCATCGGCATGACAAACACTATTTGTTTCC
ACAACAAAAGACAATAGAAAAGTACATATGTACAAAAAGTGTGATTTATTCTGTCACTTC
AGTACTTCCTTTCGCCTAAGTTTGCCCGTAATAATTCCCCGTGCAGTACTATTGTTGCGA
CATAACAACATGAATTACATGGTAATAATAGATGTTTTCCTCTGCTGATTCCTGTAAAGA
TCATGACTCCATACGACATCATTTTTAATATTATACAGTTCAAAAAATCTACATGTGTCA
CAAATAATTTTACATTTGATAATGTATAGTTGTCACATGACAAGTTGATTATCATTCTGT
GTAGACAAGGAGAACTGTT
>CP084679.1:4986653-4987451 Escherichia coli strain UCS1 chromosome
ATTGAGCTACGATTTTCTTTCGTTGTCATCTTTGAGGCGTCTGATCGTGATAATCCTTCT
TTCCCTGATTTCCTCATCGATATCGAATAAGCACTCGTCGCAGAATTCTTTATCGAGTGA
GAGCCTCTGTTCAAGGACGCTTCTTTTTTTGTTGCAACGTGCACATCTCTTCATCTTTCC
GCGCCTTTGTGACCTCGTGATTTGGGGTACATGGAAAATGGGCGTAGCAAGTCTCAGCTA
GATAACTAACCGTAATAAAAGGGCTTTTCTGCGAGCAATGTAAGAGAAGGATAACCAGGC
AGGTTGCAAGAAAGATAATCGTTTTGATAGATCAGTTTATCGATATTGATCGTTAGTGCC
GATCGATAAGAAGTGCGGAAACGTTAGACTCACCTCTGTTGCTCCATCATGATGATGGGG
CTGTTGGCCCTCGAATCTATCTGTCTATTAGCATCGGCATGACAAACACTATTTGTTTCC
ACAACAAAAGACAATAGAAAAGTACATATGTACAAAAAGTGTGATTTATTCTGTCACTTC
AGTACTTCCTTTCGCCTAAGTTTGCCCGTAATAATTCCCCGTGCAGTACTATTGTTGCGA
CATAACAACATGAATTACATGGTAATAATAGATGTTTTCCTCTGCTGATTCCTGTAAAGA
TCATGACTCCATACGACATCATTTTTAATATTATACAGTTCAAAAAATCTACATGTGTCA
CAAATAATTTTACATTTGATAATGTATAGTTGTCACATGACAAGTTGATTATCATTCTGT
GTAGACAAGGAGAACTGTT
>CP102061.1:3557386-3558184 Escherichia coli strain C31 chromosome, complete genome
ATTGAGCTACGATTTTCTTTCGTTGTCATCTTTGAGGCGTCTGATCGTGATAATCCTTCT
TTCCCTGATTTCCTCATCGATATCGAATAAGCACTCGTCGCAGAATTCTTTATCGAGTGA
GAGCCTCTGTTCAAGGACGCTTCTTTTTTTGTTGCAACGTGCACATCTCTTCATCTTTCC
GCGCCTTTGTGACCTCGTGATTTGGGGTACATGGAAAATGGGCGTAGCAAGTCTCAGCTA
GATAACTAACCGTAATAAAAGGGCTTTTCTGCGAGCAATGTAAGAGAAGGATAACCAGGC
AGGTTGCAAGAAAGATAATCGTTTTGATAGATCAGTTTATCGATATTGATCGTTAGTGCC
GATCGATAAGAAGTGCGGAAACGTTAGACTCACCTCTGTTGCTCCATCATGATGATGGGG
CTGTTGGCCCTCGAATCTATCTGTCTATTAGCATCGGCATGACAAACACTATTTGTTTCC
ACAACAAAAGACAATAGAAAAGTACATATGTACAAAAAGTGTGATTTATTCTGTCACTTC
AGTACTTCCTTTCGCCTAAGTTTGCCCGTAATAATTCCCCGTGCAGTACTATTGTTGCGA
CATAACAACATGAATTACATGGTAATAATAGATGTTTTCCTCTGCTGATTCCTGTAAAGA
TCATGACTCCATACGACATCATTTTTAATATTATACAGTTCAAAAAATCTACATGTGTCA
CAAATAATTTTACATTTGATAATGTATAGTTGTCACATGACAAGTTGATTATCATTCTGT
GTAGACAAGGAGAACTGTT
>CP162303.1:4234570-4235368 Escherichia coli strain XB2 chromosome, complete genome
ATTGAGCTACGATTTTCTTTCGTTGTCATCTTTGAGGCGTCTGATCGTGATAATCCTTCT
TTCCCTGATTTCCTCATCGATATCGAATAAGCACTCGTCGCAGAATTCTTTATCGAGTGA
GAGCCTCTGTTCAAGGACGCTTCTTTTTTTGTTGCAACGTGCACATCTCTTCATCTTTCC
GCGCCTTTGTGACCTCGTGATTTGGGGTACATGGAAAATGGGCGTAGCAAGTCTCAGCTA
GATAACTAACCGTAATAAAAGGGCTTTTCTGCGAGCAATGTAAGAGAAGGATAACCAGGC
AGGTTGCAAGAAAGATAATCGTTTTGATAGATCAGTTTATCGATATTGATCGTTAGTGCC
GATCGATAAGAAGTGCGGAAACGTTAGACTCACCTCTGTTGCTCCATCATGATGATGGGG
CTGTTGGCCCTCGAATCTATCTGTCTATTAGCATCGGCATGACAAACACTATTTGTTTCC
ACAACAAAAGACAATAGAAAAGTACATATGTACAAAAAGTGTGATTTATTCTGTCACTTC
AGTACTTCCTTTCGCCTAAGTTTGCCCGTAATAATTCCCCGTGCAGTACTATTGTTGCGA
CATAACAACATGAATTACATGGTAATAATAGATGTTTTCCTCTGCTGATTCCTGTAAAGA
TCATGACTCCATACGACATCATTTTTAATATTATACAGTTCAAAAAATCTACATGTGTCA
CAAATAATTTTACATTTGATAATGTATAGTTGTCACATGACAAGTTGATTATCATTCTGT
GTAGACAAGGAGAACTGTT
>CP088808.1:720308-721106 Escherichia coli strain B16EC0268 chromosome, complete genome
ATTGAGCTACGATTTTCTTTCGTTGTCATCTTTGAGGCGTCTGATCGTGATAATCCTTCT
TTCCCTGATTTCCTCATCGATATCGAATAAGCACTCGTCGCAGAATTCTTTATCGAGTGA
GAGCCTCTGTTCAAGGACGCTTCTTTTTTTGTTGCAACGTGCACATCTCTTCATCTTTCC
GCGCCTTTGTGACCTCGTGATTTGGGGTACATGGAAAATGGGCGTAGCAAGTCTCAGCTA
GATAACTAACCGTAATAAAAGGGCTTTTCTGCGAGCAATGTAAGAGAAGGATAACCAGGC
AGGTTGCAAGAAAGATAATCGTTTTGATAGATCAGTTTATCGATATTGATCGTTAGTGCC
GATCGATAAGAAGTGCGGAAACGTTAGACTCACCTCTGTTGCTCCATCATGATGATGGGG
CTGTTGGCCCTCGAATCTATCTGTCTATTAGCATCGGCATGACAAACACTATTTGTTTCC
ACAACAAAAGACAATAGAAAAGTACATATGTACAAAAAGTGTGATTTATTCTGTCACTTC
AGTACTTCCTTTCGCCTAAGTTTGCCCGTAATAATTCCCCGTGCAGTACTATTGTTGCGA
CATAACAACATGAATTACATGGTAATAATAGATGTTTTCCTCTGCTGATTCCTGTAAAGA
TCATGACTCCATACGACATCATTTTTAATATTATACAGTTCAAAAAATCTACATGTGTCA
CAAATAATTTTACATTTGATAATGTATAGTTGTCACATGACAAGTTGATTATCATTCTGT
GTAGACAAGGAGAACTGTT
>CP041578.1:4570700-4571498 Escherichia coli strain ESBL94 chromosome
ATTGAGCTACGATTTTCTTTCGTTGTCATCTTTGAGGCGTCTGATCGTGATAATCCTTCT
TTCCCTGATTTCCTCATCGATATCGAATAAGCACTCGTCGCAGAATTCTTTATCGAGTGA
GAGCCTCTGTTCAAGGACGCTTCTTTTTTTGTTGCAACGTGCACATCTCTTCATCTTTCC
GCGCCTTTGTGACCTCGTGATTTGGGGTACATGGAAAATGGGCGTAGCAAGTCTCAGCTA
GATAACTAACCGTAATAAAAGGGCTTTTCTGCGAGCAATGTAAGAGAAGGATAACCAGGC
AGGTTGCAAGAAAGATAATCGTTTTGATAGATCAGTTTATCGATATTGATCGTTAGTGCC
GATCGATAAGAAGTGCGGAAACGTTAGACTCACCTCTGTTGCTCCATCATGATGATGGGG
CTGTTGGCCCTCGAATCTATCTGTCTATTAGCATCGGCATGACAAACACTATTTGTTTCC
ACAACAAAAGACAATAGAAAAGTACATATGTACAAAAAGTGTGATTTATTCTGTCACTTC
AGTACTTCCTTTCGCCTAAGTTTGCCCGTAATAATTCCCCGTGCAGTACTATTGTTGCGA
CATAACAACATGAATTACATGGTAATAATAGATGTTTTCCTCTGCTGATTCCTGTAAAGA
TCATGACTCCATACGACATCATTTTTAATATTATACAGTTCAAAAAATCTACATGTGTCA
CAAATAATTTTACATTTGATAATGTATAGTTGTCACATGACAAGTTGATTATCATTCTGT
GTAGACAAGGAGAACTGTT
>CP088629.1:4537915-4538713 Escherichia coli strain C17EC0083 chromosome, complete genome
ATTGAGCTACGATTTTCTTTCGTTGTCATCTTTGAGGCGTCTGATCGTGATAATCCTTCT
TTCCCTGATTTCCTCATCGATATCGAATAAGCACTCGTCGCAGAATTCTTTATCGAGTGA
GAGCCTCTGTTCAAGGACGCTTCTTTTTTTGTTGCAACGTGCACATCTCTTCATCTTTCC
GCGCCTTTGTGACCTCGTGATTTGGGGTACATGGAAAATGGGCGTAGCAAGTCTCAGCTA
GATAACTAACCGTAATAAAAGGGCTTTTCTGCGAGCAATGTAAGAGAAGGATAACCAGGC
AGGTTGCAAGAAAGATAATCGTTTTGATAGATCAGTTTATCGATATTGATCGTTAGTGCC
GATCGATAAGAAGTGCGGAAACGTTAGACTCACCTCTGTTGCTCCATCATGATGATGGGG
CTGTTGGCCCTCGAATCTATCTGTCTATTAGCATCGGCATGACAAACACTATTTGTTTCC
ACAACAAAAGACAATAGAAAAGTACATATGTACAAAAAGTGTGATTTATTCTGTCACTTC
AGTACTTCCTTTCGCCTAAGTTTGCCCGTAATAATTCCCCGTGCAGTACTATTGTTGCGA
CATAACAACATGAATTACATGGTAATAATAGATGTTTTCCTCTGCTGATTCCTGTAAAGA
TCATGACTCCATACGACATCATTTTTAATATTATACAGTTCAAAAAATCTACATGTGTCA
CAAATAATTTTACATTTGATAATGTATAGTTGTCACATGACAAGTTGATTATCATTCTGT
GTAGACAAGGAGAACTGTT
>AP022362.1:678176-678974 Escherichia coli E302 DNA, complete genome
ATTGAGCTACGATTTTCTTTCGTTGTCATCTTTGAGGCGTCTGATCGTGATAATCCTTCT
TTCCCTGATTTCCTCATCGATATCGAATAAGCACTCGTCGCAGAATTCTTTATCGAGTGA
GAGCCTCTGTTCAAGGACGCTTCTTTTTTTGTTGCAACGTGCACATCTCTTCATCTTTCC
GCGCCTTTGTGACCTCGTGATTTGGGGTACATGGAAAATGGGCGTAGCAAGTCTCAGCTA
GATAACTAACCGTAATAAAAGGGCTTTTCTGCGAGCAATGTAAGAGAAGGATAACCAGGC
AGGTTGCAAGAAAGATAATCGTTTTGATAGATCAGTTTATCGATATTGATCGTTAGTGCC
GATCGATAAGAAGTGCGGAAACGTTAGACTCACCTCTGTTGCTCCATCATGATGATGGGG
CTGTTGGCCCTCGAATCTATCTGTCTATTAGCATCGGCATGACAAACACTATTTGTTTCC
ACAACAAAAGACAATAGAAAAGTACATATGTACAAAAAGTGTGATTTATTCTGTCACTTC
AGTACTTCCTTTCGCCTAAGTTTGCCCGTAATAATTCCCCGTGCAGTACTATTGTTGCGA
CATAACAACATGAATTACATGGTAATAATAGATGTTTTCCTCTGCTGATTCCTGTAAAGA
TCATGACTCCATACGACATCATTTTTAATATTATACAGTTCAAAAAATCTACATGTGTCA
CAAATAATTTTACATTTGATAATGTATAGTTGTCACATGACAAGTTGATTATCATTCTGT
GTAGACAAGGAGAACTGTT
>CP069621.1:3373693-3374491 Escherichia coli strain PBP5 chromosome, complete genome
ATTGAGCTACGATTTTCTTTCGTTGTCATCTTTGAGGCGTCTGATCGTGATAATCCTTCT
TTCCCTGATTTCCTCATCGATATCGAATAAGCACTCGTCGCAGAATTCTTTATCGAGTGA
GAGCCTCTGTTCAAGGACGCTTCTTTTTTTGTTGCAACGTGCACATCTCTTCATCTTTCC
GCGCCTTTGTGACCTCGTGATTTGGGGTACATGGAAAATGGGCGTAGCAAGTCTCAGCTA
GATAACTAACCGTAATAAAAGGGCTTTTCTGCGAGCAATGTAAGAGAAGGATAACCAGGC
AGGTTGCAAGAAAGATAATCGTTTTGATAGATCAGTTTATCGATATTGATCGTTAGTGCC
GATCGATAAGAAGTGCGGAAACGTTAGACTCACCTCTGTTGCTCCATCATGATGATGGGG
CTGTTGGCCCTCGAATCTATCTGTCTATTAGCATCGGCATGACAAACACTATTTGTTTCC
ACAACAAAAGACAATAGAAAAGTACATATGTACAAAAAGTGTGATTTATTCTGTCACTTC
AGTACTTCCTTTCGCCTAAGTTTGCCCGTAATAATTCCCCGTGCAGTACTATTGTTGCGA
CATAACAACATGAATTACATGGTAATAATAGATGTTTTCCTCTGCTGATTCCTGTAAAGA
TCATGACTCCATACGACATCATTTTTAATATTATACAGTTCAAAAAATCTACATGTGTCA
CAAATAATTTTACATTTGATAATGTATAGTTGTCACATGACAAGTTGATTATCATTCTGT
GTAGACAAGGAGAACTGTT
>CP173509.1:22346-23144 Escherichia coli strain 98215 chromosome, complete genome
ATTGAGCTACGATTTTCTTTCGTTGTCATCTTTGAGGCGTCTGATCGTGATAATCCTTCT
TTCCCTGATTTCCTCATCGATATCGAATAAGCACTCGTCGCAGAATTCTTTATCGAGTGA
GAGCCTCTGTTCAAGGACGCTTCTTTTTTTGTTGCAACGTGCACATCTCTTCATCTTTCC
GCGCCTTTGTGACCTCGTGATTTGGGGTACATGGAAAATGGGCGTAGCAAGTCTCAGCTA
GATAACTAACCGTAATAAAAGGGCTTTTCTGCGAGCAATGTAAGAGAAGGATAACCAGGC
AGGTTGCAAGAAAGATAATCGTTTTGATAGATCAGTTTATCGATATTGATCGTTAGTGCC
GATCGATAAGAAGTGCGGAAACGTTAGACTCACCTCTGTTGCTCCATCATGATGATGGGG
CTGTTGGCCCTCGAATCTATCTGTCTATTAGCATCGGCATGACAAACACTATTTGTTTCC
ACAACAAAAGACAATAGAAAAGTACATATGTACAAAAAGTGTGATTTATTCTGTCACTTC
AGTACTTCCTTTCGCCTAAGTTTGCCCGTAATAATTCCCCGTGCAGTACTATTGTTGCGA
CATAACAACATGAATTACATGGTAATAATAGATGTTTTCCTCTGCTGATTCCTGTAAAGA
TCATGACTCCATACGACATCATTTTTAATATTATACAGTTCAAAAAATCTACATGTGTCA
CAAATAATTTTACATTTGATAATGTATAGTTGTCACATGACAAGTTGATTATCATTCTGT
GTAGACAAGGAGAACTGTT
>OZ040562.1:4401496-4402294 Escherichia coli isolate 30602_2#249 genome assembly, chromosome: 1
ATTGAGCTACGATTTTCTTTCGTTGTCATCTTTGAGGCGTCTGATCGTGATAATCCTTCT
TTCCCTGATTTCCTCATCGATATCGAATAAGCACTCGTCGCAGAATTCTTTATCGAGTGA
GAGCCTCTGTTCAAGGACGCTTCTTTTTTTGTTGCAACGTGCACATCTCTTCATCTTTCC
GCGCCTTTGTGACCTCGTGATTTGGGGTACATGGAAAATGGGCGTAGCAAGTCTCAGCTA
GATAACTAACCGTAATAAAAGGGCTTTTCTGCGAGCAATGTAAGAGAAGGATAACCAGGC
AGGTTGCAAGAAAGATAATCGTTTTGATAGATCAGTTTATCGATATTGATCGTTAGTGCC
GATCGATAAGAAGTGCGGAAACGTTAGACTCACCTCTGTTGCTCCATCATGATGATGGGG
CTGTTGGCCCTCGAATCTATCTGTCTATTAGCATCGGCATGACAAACACTATTTGTTTCC
ACAACAAAAGACAATAGAAAAGTACATATGTACAAAAAGTGTGATTTATTCTGTCACTTC
AGTACTTCCTTTCGCCTAAGTTTGCCCGTAATAATTCCCCGTGCAGTACTATTGTTGCGA
CATAACAACATGAATTACATGGTAATAATAGATGTTTTCCTCTGCTGATTCCTGTAAAGA
TCATGACTCCATACGACATCATTTTTAATATTATACAGTTCAAAAAATCTACATGTGTCA
CAAATAATTTTACATTTGATAATGTATAGTTGTCACATGACAAGTTGATTATCATTCTGT
GTAGACAAGGAGAACTGTT
>CP149500.1:4405866-4406664 Escherichia coli strain FDA strain Seattle 1946 chromosome, complete genome
ATTGAGCTACGATTTTCTTTCGTTGTCATCTTTGAGGCGTCTGATCGTGATAATCCTTCT
TTCCCTGATTTCCTCATCGATATCGAATAAGCACTCGTCGCAGAATTCTTTATCGAGTGA
GAGCCTCTGTTCAAGGACGCTTCTTTTTTTGTTGCAACGTGCACATCTCTTCATCTTTCC
GCGCCTTTGTGACCTCGTGATTTGGGGTACATGGAAAATGGGCGTAGCAAGTCTCAGCTA
GATAACTAACCGTAATAAAAGGGCTTTTCTGCGAGCAATGTAAGAGAAGGATAACCAGGC
AGGTTGCAAGAAAGATAATCGTTTTGATAGATCAGTTTATCGATATTGATCGTTAGTGCC
GATCGATAAGAAGTGCGGAAACGTTAGACTCACCTCTGTTGCTCCATCATGATGATGGGG
CTGTTGGCCCTCGAATCTATCTGTCTATTAGCATCGGCATGACAAACACTATTTGTTTCC
ACAACAAAAGACAATAGAAAAGTACATATGTACAAAAAGTGTGATTTATTCTGTCACTTC
AGTACTTCCTTTCGCCTAAGTTTGCCCGTAATAATTCCCCGTGCAGTACTATTGTTGCGA
CATAACAACATGAATTACATGGTAATAATAGATGTTTTCCTCTGCTGATTCCTGTAAAGA
TCATGACTCCATACGACATCATTTTTAATATTATACAGTTCAAAAAATCTACATGTGTCA
CAAATAATTTTACATTTGATAATGTATAGTTGTCACATGACAAGTTGATTATCATTCTGT
GTAGACAAGGAGAACTGTT
>OZ039230.1:4362485-4363283 Escherichia coli isolate 30602_1#347 genome assembly, chromosome: 1
ATTGAGCTACGATTTTCTTTCGTTGTCATCTTTGAGGCGTCTGATCGTGATAATCCTTCT
TTCCCTGATTTCCTCATCGATATCGAATAAGCACTCGTCGCAGAATTCTTTATCGAGTGA
GAGCCTCTGTTCAAGGACGCTTCTTTTTTTGTTGCAACGTGCACATCTCTTCATCTTTCC
GCGCCTTTGTGACCTCGTGATTTGGGGTACATGGAAAATGGGCGTAGCAAGTCTCAGCTA
GATAACTAACCGTAATAAAAGGGCTTTTCTGCGAGCAATGTAAGAGAAGGATAACCAGGC
AGGTTGCAAGAAAGATAATCGTTTTGATAGATCAGTTTATCGATATTGATCGTTAGTGCC
GATCGATAAGAAGTGCGGAAACGTTAGACTCACCTCTGTTGCTCCATCATGATGATGGGG
CTGTTGGCCCTCGAATCTATCTGTCTATTAGCATCGGCATGACAAACACTATTTGTTTCC
ACAACAAAAGACAATAGAAAAGTACATATGTACAAAAAGTGTGATTTATTCTGTCACTTC
AGTACTTCCTTTCGCCTAAGTTTGCCCGTAATAATTCCCCGTGCAGTACTATTGTTGCGA
CATAACAACATGAATTACATGGTAATAATAGATGTTTTCCTCTGCTGATTCCTGTAAAGA
TCATGACTCCATACGACATCATTTTTAATATTATACAGTTCAAAAAATCTACATGTGTCA
CAAATAATTTTACATTTGATAATGTATAGTTGTCACATGACAAGTTGATTATCATTCTGT
GTAGACAAGGAGAACTGTT
>CP142953.1:4134017-4134815 Escherichia coli strain EC190759 chromosome, complete genome
ATTGAGCTACGATTTTCTTTCGTTGTCATCTTTGAGGCGTCTGATCGTGATAATCCTTCT
TTCCCTGATTTCCTCATCGATATCGAATAAGCACTCGTCGCAGAATTCTTTATCGAGTGA
GAGCCTCTGTTCAAGGACGCTTCTTTTTTTGTTGCAACGTGCACATCTCTTCATCTTTCC
GCGCCTTTGTGACCTCGTGATTTGGGGTACATGGAAAATGGGCGTAGCAAGTCTCAGCTA
GATAACTAACCGTAATAAAAGGGCTTTTCTGCGAGCAATGTAAGAGAAGGATAACCAGGC
AGGTTGCAAGAAAGATAATCGTTTTGATAGATCAGTTTATCGATATTGATCGTTAGTGCC
GATCGATAAGAAGTGCGGAAACGTTAGACTCACCTCTGTTGCTCCATCATGATGATGGGG
CTGTTGGCCCTCGAATCTATCTGTCTATTAGCATCGGCATGACAAACACTATTTGTTTCC
ACAACAAAAGACAATAGAAAAGTACATATGTACAAAAAGTGTGATTTATTCTGTCACTTC
AGTACTTCCTTTCGCCTAAGTTTGCCCGTAATAATTCCCCGTGCAGTACTATTGTTGCGA
CATAACAACATGAATTACATGGTAATAATAGATGTTTTCCTCTGCTGATTCCTGTAAAGA
TCATGACTCCATACGACATCATTTTTAATATTATACAGTTCAAAAAATCTACATGTGTCA
CAAATAATTTTACATTTGATAATGTATAGTTGTCACATGACAAGTTGATTATCATTCTGT
GTAGACAAGGAGAACTGTT
>CP184062.1:3525382-3526180 Escherichia coli strain 1448 chromosome, complete genome
ATTGAGCTACGATTTTCTTTCGTTGTCATCTTTGAGGCGTCTGATCGTGATAATCCTTCT
TTCCCTGATTTCCTCATCGATATCGAATAAGCACTCGTCGCAGAATTCTTTATCGAGTGA
GAGCCTCTGTTCAAGGACGCTTCTTTTTTTGTTGCAACGTGCACATCTCTTCATCTTTCC
GCGCCTTTGTGACCTCGTGATTTGGGGTACATGGAAAATGGGCGTAGCAAGTCTCAGCTA
GATAACTAACCGTAATAAAAGGGCTTTTCTGCGAGCAATGTAAGAGAAGGATAACCAGGC
AGGTTGCAAGAAAGATAATCGTTTTGATAGATCAGTTTATCGATATTGATCGTTAGTGCC
GATCGATAAGAAGTGCGGAAACGTTAGACTCACCTCTGTTGCTCCATCATGATGATGGGG
CTGTTGGCCCTCGAATCTATCTGTCTATTAGCATCGGCATGACAAACACTATTTGTTTCC
ACAACAAAAGACAATAGAAAAGTACATATGTACAAAAAGTGTGATTTATTCTGTCACTTC
AGTACTTCCTTTCGCCTAAGTTTGCCCGTAATAATTCCCCGTGCAGTACTATTGTTGCGA
CATAACAACATGAATTACATGGTAATAATAGATGTTTTCCTCTGCTGATTCCTGTAAAGA
TCATGACTCCATACGACATCATTTTTAATATTATACAGTTCAAAAAATCTACATGTGTCA
CAAATAATTTTACATTTGATAATGTATAGTTGTCACATGACAAGTTGATTATCATTCTGT
GTAGACAAGGAGAACTGTT
>CP009072.1:2552982-2553780 Escherichia coli ATCC 25922, complete genome
ATTGAGCTACGATTTTCTTTCGTTGTCATCTTTGAGGCGTCTGATCGTGATAATCCTTCT
TTCCCTGATTTCCTCATCGATATCGAATAAGCACTCGTCGCAGAATTCTTTATCGAGTGA
GAGCCTCTGTTCAAGGACGCTTCTTTTTTTGTTGCAACGTGCACATCTCTTCATCTTTCC
GCGCCTTTGTGACCTCGTGATTTGGGGTACATGGAAAATGGGCGTAGCAAGTCTCAGCTA
GATAACTAACCGTAATAAAAGGGCTTTTCTGCGAGCAATGTAAGAGAAGGATAACCAGGC
AGGTTGCAAGAAAGATAATCGTTTTGATAGATCAGTTTATCGATATTGATCGTTAGTGCC
GATCGATAAGAAGTGCGGAAACGTTAGACTCACCTCTGTTGCTCCATCATGATGATGGGG
CTGTTGGCCCTCGAATCTATCTGTCTATTAGCATCGGCATGACAAACACTATTTGTTTCC
ACAACAAAAGACAATAGAAAAGTACATATGTACAAAAAGTGTGATTTATTCTGTCACTTC
AGTACTTCCTTTCGCCTAAGTTTGCCCGTAATAATTCCCCGTGCAGTACTATTGTTGCGA
CATAACAACATGAATTACATGGTAATAATAGATGTTTTCCTCTGCTGATTCCTGTAAAGA
TCATGACTCCATACGACATCATTTTTAATATTATACAGTTCAAAAAATCTACATGTGTCA
CAAATAATTTTACATTTGATAATGTATAGTTGTCACATGACAAGTTGATTATCATTCTGT
GTAGACAAGGAGAACTGTT
>CP088833.1:878290-879088 Escherichia coli strain A17EC0016 chromosome, complete genome
ATTGAGCTACGATTTTCTTTCGTTGTCATCTTTGAGGCGTCTGATCGTGATAATCCTTCT
TTCCCTGATTTCCTCATCGATATCGAATAAGCACTCGTCGCAGAATTCTTTATCGAGTGA
GAGCCTCTGTTCAAGGACGCTTCTTTTTTTGTTGCAACGTGCACATCTCTTCATCTTTCC
GCGCCTTTGTGACCTCGTGATTTGGGGTACATGGAAAATGGGCGTAGCAAGTCTCAGCTA
GATAACTAACCGTAATAAAAGGGCTTTTCTGCGAGCAATGTAAGAGAAGGATAACCAGGC
AGGTTGCAAGAAAGATAATCGTTTTGATAGATCAGTTTATCGATATTGATCGTTAGTGCC
GATCGATAAGAAGTGCGGAAACGTTAGACTCACCTCTGTTGCTCCATCATGATGATGGGG
CTGTTGGCCCTCGAATCTATCTGTCTATTAGCATCGGCATGACAAACACTATTTGTTTCC
ACAACAAAAGACAATAGAAAAGTACATATGTACAAAAAGTGTGATTTATTCTGTCACTTC
AGTACTTCCTTTCGCCTAAGTTTGCCCGTAATAATTCCCCGTGCAGTACTATTGTTGCGA
CATAACAACATGAATTACATGGTAATAATAGATGTTTTCCTCTGCTGATTCCTGTAAAGA
TCATGACTCCATACGACATCATTTTTAATATTATACAGTTCAAAAAATCTACATGTGTCA
CAAATAATTTTACATTTGATAATGTATAGTTGTCACATGACAAGTTGATTATCATTCTGT
GTAGACAAGGAGAACTGTT
>CP080246.1:4009245-4010043 Escherichia coli strain SYNB1934 chromosome, complete genome
ATTGAGCTACGATTTTCTTTCGTTGTCATCTTTGAGGCGTCTGATCGTGATAATCCTTCT
TTCCCTGATTTCCTCATCGATATCGAATAAGCACTCGTCGCAGAATTCTTTATCGAGTGA
GAGCCTCTGTTCAAGGACGCTTCTTTTTTTGTTGCAACGTGCACATCTCTTCATCTTTCC
GCGCCTTTGTGACCTCGTGATTTGGGGTACATGGAAAATGGGCGTAGCAAGTCTCAGCTA
GATAACTAACCGTAATAAAAGGGCTTTTCTGCGAGCAATGTAAGAGAAGGATAACCAGGC
AGGTTGCAAGAAAGATAATCGTTTTGATAGATCAGTTTATCGATATTGATCGTTAGTGCC
GATCGATAAGAAGTGCGGAAACGTTAGACTCACCTCTGTTGCTCCATCATGATGATGGGG
CTGTTGGCCCTCGAATCTATCTGTCTATTAGCATCGGCATGACAAACACTATTTGTTTCC
ACAACAAAAGACAATAGAAAAGTACATATGTACAAAAAGTGTGATTTATTCTGTCACTTC
AGTACTTCCTTTCGCCTAAGTTTGCCCGTAATAATTCCCCGTGCAGTACTATTGTTGCGA
CATAACAACATGAATTACATGGTAATAATAGATGTTTTCCTCTGCTGATTCCTGTAAAGA
TCATGACTCCATACGACATCATTTTTAATATTATACAGTTCAAAAAATCTACATGTGTCA
CAAATAATTTTACATTTGATAATGTATAGTTGTCACATGACAAGTTGATTATCATTCTGT
GTAGACAAGGAGAACTGTT
>CP013835.1:5005926-5006724 Escherichia coli strain JJ2434 chromosome, complete genome
ATTGAGCTACGATTTTCTTTCGTTGTCATCTTTGAGGCGTCTGATCGTGATAATCCTTCT
TTCCCTGATTTCCTCATCGATATCGAATAAGCACTCGTCGCAGAATTCTTTATCGAGTGA
GAGCCTCTGTTCAAGGACGCTTCTTTTTTTGTTGCAACGTGCACATCTCTTCATCTTTCC
GCGCCTTTGTGACCTCGTGATTTGGGGTACATGGAAAATGGGCGTAGCAAGTCTCAGCTA
GATAACTAACCGTAATAAAAGGGCTTTTCTGCGAGCAATGTAAGAGAAGGATAACCAGGC
AGGTTGCAAGAAAGATAATCGTTTTGATAGATCAGTTTATCGATATTGATCGTTAGTGCC
GATCGATAAGAAGTGCGGAAACGTTAGACTCACCTCTGTTGCTCCATCATGATGATGGGG
CTGTTGGCCCTCGAATCTATCTGTCTATTAGCATCGGCATGACAAACACTATTTGTTTCC
ACAACAAAAGACAATAGAAAAGTACATATGTACAAAAAGTGTGATTTATTCTGTCACTTC
AGTACTTCCTTTCGCCTAAGTTTGCCCGTAATAATTCCCCGTGCAGTACTATTGTTGCGA
CATAACAACATGAATTACATGGTAATAATAGATGTTTTCCTCTGCTGATTCCTGTAAAGA
TCATGACTCCATACGACATCATTTTTAATATTATACAGTTCAAAAAATCTACATGTGTCA
CAAATAATTTTACATTTGATAATGTATAGTTGTCACATGACAAGTTGATTATCATTCTGT
GTAGACAAGGAGAACTGTT
>OZ040247.1:4224122-4224920 Escherichia coli isolate 30821_1#367 genome assembly, chromosome: 1
ATTGAGCTACGATTTTCTTTCGTTGTCATCTTTGAGGCGTCTGATCGTGATAATCCTTCT
TTCCCTGATTTCCTCATCGATATCGAATAAGCACTCGTCGCAGAATTCTTTATCGAGTGA
GAGCCTCTGTTCAAGGACGCTTCTTTTTTTGTTGCAACGTGCACATCTCTTCATCTTTCC
GCGCCTTTGTGACCTCGTGATTTGGGGTACATGGAAAATGGGCGTAGCAAGTCTCAGCTA
GATAACTAACCGTAATAAAAGGGCTTTTCTGCGAGCAATGTAAGAGAAGGATAACCAGGC
AGGTTGCAAGAAAGATAATCGTTTTGATAGATCAGTTTATCGATATTGATCGTTAGTGCC
GATCGATAAGAAGTGCGGAAACGTTAGACTCACCTCTGTTGCTCCATCATGATGATGGGG
CTGTTGGCCCTCGAATCTATCTGTCTATTAGCATCGGCATGACAAACACTATTTGTTTCC
ACAACAAAAGACAATAGAAAAGTACATATGTACAAAAAGTGTGATTTATTCTGTCACTTC
AGTACTTCCTTTCGCCTAAGTTTGCCCGTAATAATTCCCCGTGCAGTACTATTGTTGCGA
CATAACAACATGAATTACATGGTAATAATAGATGTTTTCCTCTGCTGATTCCTGTAAAGA
TCATGACTCCATACGACATCATTTTTAATATTATACAGTTCAAAAAATCTACATGTGTCA
CAAATAATTTTACATTTGATAATGTATAGTTGTCACATGACAAGTTGATTATCATTCTGT
GTAGACAAGGAGAACTGTT
>OZ039422.1:4342913-4343711 Escherichia coli isolate 30602_1#187 genome assembly, chromosome: 1
ATTGAGCTACGATTTTCTTTCGTTGTCATCTTTGAGGCGTCTGATCGTGATAATCCTTCT
TTCCCTGATTTCCTCATCGATATCGAATAAGCACTCGTCGCAGAATTCTTTATCGAGTGA
GAGCCTCTGTTCAAGGACGCTTCTTTTTTTGTTGCAACGTGCACATCTCTTCATCTTTCC
GCGCCTTTGTGACCTCGTGATTTGGGGTACATGGAAAATGGGCGTAGCAAGTCTCAGCTA
GATAACTAACCGTAATAAAAGGGCTTTTCTGCGAGCAATGTAAGAGAAGGATAACCAGGC
AGGTTGCAAGAAAGATAATCGTTTTGATAGATCAGTTTATCGATATTGATCGTTAGTGCC
GATCGATAAGAAGTGCGGAAACGTTAGACTCACCTCTGTTGCTCCATCATGATGATGGGG
CTGTTGGCCCTCGAATCTATCTGTCTATTAGCATCGGCATGACAAACACTATTTGTTTCC
ACAACAAAAGACAATAGAAAAGTACATATGTACAAAAAGTGTGATTTATTCTGTCACTTC
AGTACTTCCTTTCGCCTAAGTTTGCCCGTAATAATTCCCCGTGCAGTACTATTGTTGCGA
CATAACAACATGAATTACATGGTAATAATAGATGTTTTCCTCTGCTGATTCCTGTAAAGA
TCATGACTCCATACGACATCATTTTTAATATTATACAGTTCAAAAAATCTACATGTGTCA
CAAATAATTTTACATTTGATAATGTATAGTTGTCACATGACAAGTTGATTATCATTCTGT
GTAGACAAGGAGAACTGTT
>CP181638.1:4283291-4284089 Escherichia coli strain A31405 chromosome, complete genome
ATTGAGCTACGATTTTCTTTCGTTGTCATCTTTGAGGCGTCTGATCGTGATAATCCTTCT
TTCCCTGATTTCCTCATCGATATCGAATAAGCACTCGTCGCAGAATTCTTTATCGAGTGA
GAGCCTCTGTTCAAGGACGCTTCTTTTTTTGTTGCAACGTGCACATCTCTTCATCTTTCC
GCGCCTTTGTGACCTCGTGATTTGGGGTACATGGAAAATGGGCGTAGCAAGTCTCAGCTA
GATAACTAACCGTAATAAAAGGGCTTTTCTGCGAGCAATGTAAGAGAAGGATAACCAGGC
AGGTTGCAAGAAAGATAATCGTTTTGATAGATCAGTTTATCGATATTGATCGTTAGTGCC
GATCGATAAGAAGTGCGGAAACGTTAGACTCACCTCTGTTGCTCCATCATGATGATGGGG
CTGTTGGCCCTCGAATCTATCTGTCTATTAGCATCGGCATGACAAACACTATTTGTTTCC
ACAACAAAAGACAATAGAAAAGTACATATGTACAAAAAGTGTGATTTATTCTGTCACTTC
AGTACTTCCTTTCGCCTAAGTTTGCCCGTAATAATTCCCCGTGCAGTACTATTGTTGCGA
CATAACAACATGAATTACATGGTAATAATAGATGTTTTCCTCTGCTGATTCCTGTAAAGA
TCATGACTCCATACGACATCATTTTTAATATTATACAGTTCAAAAAATCTACATGTGTCA
CAAATAATTTTACATTTGATAATGTATAGTTGTCACATGACAAGTTGATTATCATTCTGT
GTAGACAAGGAGAACTGTT
>OZ039667.1:4194178-4194976 Escherichia coli isolate 30348_1#352 genome assembly, chromosome: 1
ATTGAGCTACGATTTTCTTTCGTTGTCATCTTTGAGGCGTCTGATCGTGATAATCCTTCT
TTCCCTGATTTCCTCATCGATATCGAATAAGCACTCGTCGCAGAATTCTTTATCGAGTGA
GAGCCTCTGTTCAAGGACGCTTCTTTTTTTGTTGCAACGTGCACATCTCTTCATCTTTCC
GCGCCTTTGTGACCTCGTGATTTGGGGTACATGGAAAATGGGCGTAGCAAGTCTCAGCTA
GATAACTAACCGTAATAAAAGGGCTTTTCTGCGAGCAATGTAAGAGAAGGATAACCAGGC
AGGTTGCAAGAAAGATAATCGTTTTGATAGATCAGTTTATCGATATTGATCGTTAGTGCC
GATCGATAAGAAGTGCGGAAACGTTAGACTCACCTCTGTTGCTCCATCATGATGATGGGG
CTGTTGGCCCTCGAATCTATCTGTCTATTAGCATCGGCATGACAAACACTATTTGTTTCC
ACAACAAAAGACAATAGAAAAGTACATATGTACAAAAAGTGTGATTTATTCTGTCACTTC
AGTACTTCCTTTCGCCTAAGTTTGCCCGTAATAATTCCCCGTGCAGTACTATTGTTGCGA
CATAACAACATGAATTACATGGTAATAATAGATGTTTTCCTCTGCTGATTCCTGTAAAGA
TCATGACTCCATACGACATCATTTTTAATATTATACAGTTCAAAAAATCTACATGTGTCA
CAAATAATTTTACATTTGATAATGTATAGTTGTCACATGACAAGTTGATTATCATTCTGT
GTAGACAAGGAGAACTGTT
>OZ038896.1:4160636-4161434 Escherichia coli isolate 30345_1#67 genome assembly, chromosome: 1
ATTGAGCTACGATTTTCTTTCGTTGTCATCTTTGAGGCGTCTGATCGTGATAATCCTTCT
TTCCCTGATTTCCTCATCGATATCGAATAAGCACTCGTCGCAGAATTCTTTATCGAGTGA
GAGCCTCTGTTCAAGGACGCTTCTTTTTTTGTTGCAACGTGCACATCTCTTCATCTTTCC
GCGCCTTTGTGACCTCGTGATTTGGGGTACATGGAAAATGGGCGTAGCAAGTCTCAGCTA
GATAACTAACCGTAATAAAAGGGCTTTTCTGCGAGCAATGTAAGAGAAGGATAACCAGGC
AGGTTGCAAGAAAGATAATCGTTTTGATAGATCAGTTTATCGATATTGATCGTTAGTGCC
GATCGATAAGAAGTGCGGAAACGTTAGACTCACCTCTGTTGCTCCATCATGATGATGGGG
CTGTTGGCCCTCGAATCTATCTGTCTATTAGCATCGGCATGACAAACACTATTTGTTTCC
ACAACAAAAGACAATAGAAAAGTACATATGTACAAAAAGTGTGATTTATTCTGTCACTTC
AGTACTTCCTTTCGCCTAAGTTTGCCCGTAATAATTCCCCGTGCAGTACTATTGTTGCGA
CATAACAACATGAATTACATGGTAATAATAGATGTTTTCCTCTGCTGATTCCTGTAAAGA
TCATGACTCCATACGACATCATTTTTAATATTATACAGTTCAAAAAATCTACATGTGTCA
CAAATAATTTTACATTTGATAATGTATAGTTGTCACATGACAAGTTGATTATCATTCTGT
GTAGACAAGGAGAACTGTT
>CP146588.1:1689002-1689800 Escherichia coli strain A1.S1.126 chromosome, complete genome
ATTGAGCTACGATTTTCTTTCGTTGTCATCTTTGAGGCGTCTGATCGTGATAATCCTTCT
TTCCCTGATTTCCTCATCGATATCGAATAAGCACTCGTCGCAGAATTCTTTATCGAGTGA
GAGCCTCTGTTCAAGGACGCTTCTTTTTTTGTTGCAACGTGCACATCTCTTCATCTTTCC
GCGCCTTTGTGACCTCGTGATTTGGGGTACATGGAAAATGGGCGTAGCAAGTCTCAGCTA
GATAACTAACCGTAATAAAAGGGCTTTTCTGCGAGCAATGTAAGAGAAGGATAACCAGGC
AGGTTGCAAGAAAGATAATCGTTTTGATAGATCAGTTTATCGATATTGATCGTTAGTGCC
GATCGATAAGAAGTGCGGAAACGTTAGACTCACCTCTGTTGCTCCATCATGATGATGGGG
CTGTTGGCCCTCGAATCTATCTGTCTATTAGCATCGGCATGACAAACACTATTTGTTTCC
ACAACAAAAGACAATAGAAAAGTACATATGTACAAAAAGTGTGATTTATTCTGTCACTTC
AGTACTTCCTTTCGCCTAAGTTTGCCCGTAATAATTCCCCGTGCAGTACTATTGTTGCGA
CATAACAACATGAATTACATGGTAATAATAGATGTTTTCCTCTGCTGATTCCTGTAAAGA
TCATGACTCCATACGACATCATTTTTAATATTATACAGTTCAAAAAATCTACATGTGTCA
CAAATAATTTTACATTTGATAATGTATAGTTGTCACATGACAAGTTGATTATCATTCTGT
GTAGACAAGGAGAACTGTT
>CP088413.1:4742255-4743053 Escherichia coli strain F16EC0342 chromosome, complete genome
ATTGAGCTACGATTTTCTTTCGTTGTCATCTTTGAGGCGTCTGATCGTGATAATCCTTCT
TTCCCTGATTTCCTCATCGATATCGAATAAGCACTCGTCGCAGAATTCTTTATCGAGTGA
GAGCCTCTGTTCAAGGACGCTTCTTTTTTTGTTGCAACGTGCACATCTCTTCATCTTTCC
GCGCCTTTGTGACCTCGTGATTTGGGGTACATGGAAAATGGGCGTAGCAAGTCTCAGCTA
GATAACTAACCGTAATAAAAGGGCTTTTCTGCGAGCAATGTAAGAGAAGGATAACCAGGC
AGGTTGCAAGAAAGATAATCGTTTTGATAGATCAGTTTATCGATATTGATCGTTAGTGCC
GATCGATAAGAAGTGCGGAAACGTTAGACTCACCTCTGTTGCTCCATCATGATGATGGGG
CTGTTGGCCCTCGAATCTATCTGTCTATTAGCATCGGCATGACAAACACTATTTGTTTCC
ACAACAAAAGACAATAGAAAAGTACATATGTACAAAAAGTGTGATTTATTCTGTCACTTC
AGTACTTCCTTTCGCCTAAGTTTGCCCGTAATAATTCCCCGTGCAGTACTATTGTTGCGA
CATAACAACATGAATTACATGGTAATAATAGATGTTTTCCTCTGCTGATTCCTGTAAAGA
TCATGACTCCATACGACATCATTTTTAATATTATACAGTTCAAAAAATCTACATGTGTCA
CAAATAATTTTACATTTGATAATGTATAGTTGTCACATGACAAGTTGATTATCATTCTGT
GTAGACAAGGAGAACTGTT
>OZ043880.1:4194975-4195773 Escherichia coli isolate 30859_5#57 genome assembly, chromosome: 1
ATTGAGCTACGATTTTCTTTCGTTGTCATCTTTGAGGCGTCTGATCGTGATAATCCTTCT
TTCCCTGATTTCCTCATCGATATCGAATAAGCACTCGTCGCAGAATTCTTTATCGAGTGA
GAGCCTCTGTTCAAGGACGCTTCTTTTTTTGTTGCAACGTGCACATCTCTTCATCTTTCC
GCGCCTTTGTGACCTCGTGATTTGGGGTACATGGAAAATGGGCGTAGCAAGTCTCAGCTA
GATAACTAACCGTAATAAAAGGGCTTTTCTGCGAGCAATGTAAGAGAAGGATAACCAGGC
AGGTTGCAAGAAAGATAATCGTTTTGATAGATCAGTTTATCGATATTGATCGTTAGTGCC
GATCGATAAGAAGTGCGGAAACGTTAGACTCACCTCTGTTGCTCCATCATGATGATGGGG
CTGTTGGCCCTCGAATCTATCTGTCTATTAGCATCGGCATGACAAACACTATTTGTTTCC
ACAACAAAAGACAATAGAAAAGTACATATGTACAAAAAGTGTGATTTATTCTGTCACTTC
AGTACTTCCTTTCGCCTAAGTTTGCCCGTAATAATTCCCCGTGCAGTACTATTGTTGCGA
CATAACAACATGAATTACATGGTAATAATAGATGTTTTCCTCTGCTGATTCCTGTAAAGA
TCATGACTCCATACGACATCATTTTTAATATTATACAGTTCAAAAAATCTACATGTGTCA
CAAATAATTTTACATTTGATAATGTATAGTTGTCACATGACAAGTTGATTATCATTCTGT
GTAGACAAGGAGAACTGTT
>OZ040091.1:4239204-4240002 Escherichia coli isolate 30602_6#35 genome assembly, chromosome: 1
ATTGAGCTACGATTTTCTTTCGTTGTCATCTTTGAGGCGTCTGATCGTGATAATCCTTCT
TTCCCTGATTTCCTCATCGATATCGAATAAGCACTCGTCGCAGAATTCTTTATCGAGTGA
GAGCCTCTGTTCAAGGACGCTTCTTTTTTTGTTGCAACGTGCACATCTCTTCATCTTTCC
GCGCCTTTGTGACCTCGTGATTTGGGGTACATGGAAAATGGGCGTAGCAAGTCTCAGCTA
GATAACTAACCGTAATAAAAGGGCTTTTCTGCGAGCAATGTAAGAGAAGGATAACCAGGC
AGGTTGCAAGAAAGATAATCGTTTTGATAGATCAGTTTATCGATATTGATCGTTAGTGCC
GATCGATAAGAAGTGCGGAAACGTTAGACTCACCTCTGTTGCTCCATCATGATGATGGGG
CTGTTGGCCCTCGAATCTATCTGTCTATTAGCATCGGCATGACAAACACTATTTGTTTCC
ACAACAAAAGACAATAGAAAAGTACATATGTACAAAAAGTGTGATTTATTCTGTCACTTC
AGTACTTCCTTTCGCCTAAGTTTGCCCGTAATAATTCCCCGTGCAGTACTATTGTTGCGA
CATAACAACATGAATTACATGGTAATAATAGATGTTTTCCTCTGCTGATTCCTGTAAAGA
TCATGACTCCATACGACATCATTTTTAATATTATACAGTTCAAAAAATCTACATGTGTCA
CAAATAATTTTACATTTGATAATGTATAGTTGTCACATGACAAGTTGATTATCATTCTGT
GTAGACAAGGAGAACTGTT
>OZ039776.1:4063454-4064252 Escherichia coli isolate 30134_6#311 genome assembly, chromosome: 1
ATTGAGCTACGATTTTCTTTCGTTGTCATCTTTGAGGCGTCTGATCGTGATAATCCTTCT
TTCCCTGATTTCCTCATCGATATCGAATAAGCACTCGTCGCAGAATTCTTTATCGAGTGA
GAGCCTCTGTTCAAGGACGCTTCTTTTTTTGTTGCAACGTGCACATCTCTTCATCTTTCC
GCGCCTTTGTGACCTCGTGATTTGGGGTACATGGAAAATGGGCGTAGCAAGTCTCAGCTA
GATAACTAACCGTAATAAAAGGGCTTTTCTGCGAGCAATGTAAGAGAAGGATAACCAGGC
AGGTTGCAAGAAAGATAATCGTTTTGATAGATCAGTTTATCGATATTGATCGTTAGTGCC
GATCGATAAGAAGTGCGGAAACGTTAGACTCACCTCTGTTGCTCCATCATGATGATGGGG
CTGTTGGCCCTCGAATCTATCTGTCTATTAGCATCGGCATGACAAACACTATTTGTTTCC
ACAACAAAAGACAATAGAAAAGTACATATGTACAAAAAGTGTGATTTATTCTGTCACTTC
AGTACTTCCTTTCGCCTAAGTTTGCCCGTAATAATTCCCCGTGCAGTACTATTGTTGCGA
CATAACAACATGAATTACATGGTAATAATAGATGTTTTCCTCTGCTGATTCCTGTAAAGA
TCATGACTCCATACGACATCATTTTTAATATTATACAGTTCAAAAAATCTACATGTGTCA
CAAATAATTTTACATTTGATAATGTATAGTTGTCACATGACAAGTTGATTATCATTCTGT
GTAGACAAGGAGAACTGTT
>OZ040996.1:4384456-4385254 Escherichia coli isolate 30134_6#380 genome assembly, chromosome: 1
ATTGAGCTACGATTTTCTTTCGTTGTCATCTTTGAGGCGTCTGATCGTGATAATCCTTCT
TTCCCTGATTTCCTCATCGATATCGAATAAGCACTCGTCGCAGAATTCTTTATCGAGTGA
GAGCCTCTGTTCAAGGACGCTTCTTTTTTTGTTGCAACGTGCACATCTCTTCATCTTTCC
GCGCCTTTGTGACCTCGTGATTTGGGGTACATGGAAAATGGGCGTAGCAAGTCTCAGCTA
GATAACTAACCGTAATAAAAGGGCTTTTCTGCGAGCAATGTAAGAGAAGGATAACCAGGC
AGGTTGCAAGAAAGATAATCGTTTTGATAGATCAGTTTATCGATATTGATCGTTAGTGCC
GATCGATAAGAAGTGCGGAAACGTTAGACTCACCTCTGTTGCTCCATCATGATGATGGGG
CTGTTGGCCCTCGAATCTATCTGTCTATTAGCATCGGCATGACAAACACTATTTGTTTCC
ACAACAAAAGACAATAGAAAAGTACATATGTACAAAAAGTGTGATTTATTCTGTCACTTC
AGTACTTCCTTTCGCCTAAGTTTGCCCGTAATAATTCCCCGTGCAGTACTATTGTTGCGA
CATAACAACATGAATTACATGGTAATAATAGATGTTTTCCTCTGCTGATTCCTGTAAAGA
TCATGACTCCATACGACATCATTTTTAATATTATACAGTTCAAAAAATCTACATGTGTCA
CAAATAATTTTACATTTGATAATGTATAGTTGTCACATGACAAGTTGATTATCATTCTGT
GTAGACAAGGAGAACTGTT
>CP181807.1:4316755-4317553 Escherichia coli strain A26109 chromosome, complete genome
ATTGAGCTACGATTTTCTTTCGTTGTCATCTTTGAGGCGTCTGATCGTGATAATCCTTCT
TTCCCTGATTTCCTCATCGATATCGAATAAGCACTCGTCGCAGAATTCTTTATCGAGTGA
GAGCCTCTGTTCAAGGACGCTTCTTTTTTTGTTGCAACGTGCACATCTCTTCATCTTTCC
GCGCCTTTGTGACCTCGTGATTTGGGGTACATGGAAAATGGGCGTAGCAAGTCTCAGCTA
GATAACTAACCGTAATAAAAGGGCTTTTCTGCGAGCAATGTAAGAGAAGGATAACCAGGC
AGGTTGCAAGAAAGATAATCGTTTTGATAGATCAGTTTATCGATATTGATCGTTAGTGCC
GATCGATAAGAAGTGCGGAAACGTTAGACTCACCTCTGTTGCTCCATCATGATGATGGGG
CTGTTGGCCCTCGAATCTATCTGTCTATTAGCATCGGCATGACAAACACTATTTGTTTCC
ACAACAAAAGACAATAGAAAAGTACATATGTACAAAAAGTGTGATTTATTCTGTCACTTC
AGTACTTCCTTTCGCCTAAGTTTGCCCGTAATAATTCCCCGTGCAGTACTATTGTTGCGA
CATAACAACATGAATTACATGGTAATAATAGATGTTTTCCTCTGCTGATTCCTGTAAAGA
TCATGACTCCATACGACATCATTTTTAATATTATACAGTTCAAAAAATCTACATGTGTCA
CAAATAATTTTACATTTGATAATGTATAGTTGTCACATGACAAGTTGATTATCATTCTGT
GTAGACAAGGAGAACTGTT
>HG941718.1:4987079-4987877 Escherichia coli ST131 strain EC958 chromosome, complete genome
ATTGAGCTACGATTTTCTTTCGTTGTCATCTTTGAGGCGTCTGATCGTGATAATCCTTCT
TTCCCTGATTTCCTCATCGATATCGAATAAGCACTCGTCGCAGAATTCTTTATCGAGTGA
GAGCCTCTGTTCAAGGACGCTTCTTTTTTTGTTGCAACGTGCACATCTCTTCATCTTTCC
GCGCCTTTGTGACCTCGTGATTTGGGGTACATGGAAAATGGGCGTAGCAAGTCTCAGCTA
GATAACTAACCGTAATAAAAGGGCTTTTCTGCGAGCAATGTAAGAGAAGGATAACCAGGC
AGGTTGCAAGAAAGATAATCGTTTTGATAGATCAGTTTATCGATATTGATCGTTAGTGCC
GATCGATAAGAAGTGCGGAAACGTTAGACTCACCTCTGTTGCTCCATCATGATGATGGGG
CTGTTGGCCCTCGAATCTATCTGTCTATTAGCATCGGCATGACAAACACTATTTGTTTCC
ACAACAAAAGACAATAGAAAAGTACATATGTACAAAAAGTGTGATTTATTCTGTCACTTC
AGTACTTCCTTTCGCCTAAGTTTGCCCGTAATAATTCCCCGTGCAGTACTATTGTTGCGA
CATAACAACATGAATTACATGGTAATAATAGATGTTTTCCTCTGCTGATTCCTGTAAAGA
TCATGACTCCATACGACATCATTTTTAATATTATACAGTTCAAAAAATCTACATGTGTCA
CAAATAATTTTACATTTGATAATGTATAGTTGTCACATGACAAGTTGATTATCATTCTGT
GTAGACAAGGAGAACTGTT
>CP021288.1:4965411-4966209 Escherichia coli strain PA45B, complete genome
ATTGAGCTACGATTTTCTTTCGTTGTCATCTTTGAGGCGTCTGATCGTGATAATCCTTCT
TTCCCTGATTTCCTCATCGATATCGAATAAGCACTCGTCGCAGAATTCTTTATCGAGTGA
GAGCCTCTGTTCAAGGACGCTTCTTTTTTTGTTGCAACGTGCACATCTCTTCATCTTTCC
GCGCCTTTGTGACCTCGTGATTTGGGGTACATGGAAAATGGGCGTAGCAAGTCTCAGCTA
GATAACTAACCGTAATAAAAGGGCTTTTCTGCGAGCAATGTAAGAGAAGGATAACCAGGC
AGGTTGCAAGAAAGATAATCGTTTTGATAGATCAGTTTATCGATATTGATCGTTAGTGCC
GATCGATAAGAAGTGCGGAAACGTTAGACTCACCTCTGTTGCTCCATCATGATGATGGGG
CTGTTGGCCCTCGAATCTATCTGTCTATTAGCATCGGCATGACAAACACTATTTGTTTCC
ACAACAAAAGACAATAGAAAAGTACATATGTACAAAAAGTGTGATTTATTCTGTCACTTC
AGTACTTCCTTTCGCCTAAGTTTGCCCGTAATAATTCCCCGTGCAGTACTATTGTTGCGA
CATAACAACATGAATTACATGGTAATAATAGATGTTTTCCTCTGCTGATTCCTGTAAAGA
TCATGACTCCATACGACATCATTTTTAATATTATACAGTTCAAAAAATCTACATGTGTCA
CAAATAATTTTACATTTGATAATGTATAGTTGTCACATGACAAGTTGATTATCATTCTGT
GTAGACAAGGAGAACTGTT
>CP029576.1:3843623-3844421 Escherichia coli strain DA33135 chromosome, complete genome
ATTGAGCTACGATTTTCTTTCGTTGTCATCTTTGAGGCGTCTGATCGTGATAATCCTTCT
TTCCCTGATTTCCTCATCGATATCGAATAAGCACTCGTCGCAGAATTCTTTATCGAGTGA
GAGCCTCTGTTCAAGGACGCTTCTTTTTTTGTTGCAACGTGCACATCTCTTCATCTTTCC
GCGCCTTTGTGACCTCGTGATTTGGGGTACATGGAAAATGGGCGTAGCAAGTCTCAGCTA
GATAACTAACCGTAATAAAAGGGCTTTTCTGCGAGCAATGTAAGAGAAGGATAACCAGGC
AGGTTGCAAGAAAGATAATCGTTTTGATAGATCAGTTTATCGATATTGATCGTTAGTGCC
GATCGATAAGAAGTGCGGAAACGTTAGACTCACCTCTGTTGCTCCATCATGATGATGGGG
CTGTTGGCCCTCGAATCTATCTGTCTATTAGCATCGGCATGACAAACACTATTTGTTTCC
ACAACAAAAGACAATAGAAAAGTACATATGTACAAAAAGTGTGATTTATTCTGTCACTTC
AGTACTTCCTTTCGCCTAAGTTTGCCCGTAATAATTCCCCGTGCAGTACTATTGTTGCGA
CATAACAACATGAATTACATGGTAATAATAGATGTTTTCCTCTGCTGATTCCTGTAAAGA
TCATGACTCCATACGACATCATTTTTAATATTATACAGTTCAAAAAATCTACATGTGTCA
CAAATAATTTTACATTTGATAATGTATAGTTGTCACATGACAAGTTGATTATCATTCTGT
GTAGACAAGGAGAACTGTT
>CP069627.1:3373693-3374491 Escherichia coli strain ESM1.4 chromosome, complete genome
ATTGAGCTACGATTTTCTTTCGTTGTCATCTTTGAGGCGTCTGATCGTGATAATCCTTCT
TTCCCTGATTTCCTCATCGATATCGAATAAGCACTCGTCGCAGAATTCTTTATCGAGTGA
GAGCCTCTGTTCAAGGACGCTTCTTTTTTTGTTGCAACGTGCACATCTCTTCATCTTTCC
GCGCCTTTGTGACCTCGTGATTTGGGGTACATGGAAAATGGGCGTAGCAAGTCTCAGCTA
GATAACTAACCGTAATAAAAGGGCTTTTCTGCGAGCAATGTAAGAGAAGGATAACCAGGC
AGGTTGCAAGAAAGATAATCGTTTTGATAGATCAGTTTATCGATATTGATCGTTAGTGCC
GATCGATAAGAAGTGCGGAAACGTTAGACTCACCTCTGTTGCTCCATCATGATGATGGGG
CTGTTGGCCCTCGAATCTATCTGTCTATTAGCATCGGCATGACAAACACTATTTGTTTCC
ACAACAAAAGACAATAGAAAAGTACATATGTACAAAAAGTGTGATTTATTCTGTCACTTC
AGTACTTCCTTTCGCCTAAGTTTGCCCGTAATAATTCCCCGTGCAGTACTATTGTTGCGA
CATAACAACATGAATTACATGGTAATAATAGATGTTTTCCTCTGCTGATTCCTGTAAAGA
TCATGACTCCATACGACATCATTTTTAATATTATACAGTTCAAAAAATCTACATGTGTCA
CAAATAATTTTACATTTGATAATGTATAGTTGTCACATGACAAGTTGATTATCATTCTGT
GTAGACAAGGAGAACTGTT
>OZ038761.1:4106293-4107091 Escherichia coli isolate 30348_2#345 genome assembly, chromosome: 1
ATTGAGCTACGATTTTCTTTCGTTGTCATCTTTGAGGCGTCTGATCGTGATAATCCTTCT
TTCCCTGATTTCCTCATCGATATCGAATAAGCACTCGTCGCAGAATTCTTTATCGAGTGA
GAGCCTCTGTTCAAGGACGCTTCTTTTTTTGTTGCAACGTGCACATCTCTTCATCTTTCC
GCGCCTTTGTGACCTCGTGATTTGGGGTACATGGAAAATGGGCGTAGCAAGTCTCAGCTA
GATAACTAACCGTAATAAAAGGGCTTTTCTGCGAGCAATGTAAGAGAAGGATAACCAGGC
AGGTTGCAAGAAAGATAATCGTTTTGATAGATCAGTTTATCGATATTGATCGTTAGTGCC
GATCGATAAGAAGTGCGGAAACGTTAGACTCACCTCTGTTGCTCCATCATGATGATGGGG
CTGTTGGCCCTCGAATCTATCTGTCTATTAGCATCGGCATGACAAACACTATTTGTTTCC
ACAACAAAAGACAATAGAAAAGTACATATGTACAAAAAGTGTGATTTATTCTGTCACTTC
AGTACTTCCTTTCGCCTAAGTTTGCCCGTAATAATTCCCCGTGCAGTACTATTGTTGCGA
CATAACAACATGAATTACATGGTAATAATAGATGTTTTCCTCTGCTGATTCCTGTAAAGA
TCATGACTCCATACGACATCATTTTTAATATTATACAGTTCAAAAAATCTACATGTGTCA
CAAATAATTTTACATTTGATAATGTATAGTTGTCACATGACAAGTTGATTATCATTCTGT
GTAGACAAGGAGAACTGTT
>CP036245.1:5065084-5065882 Escherichia coli strain S65EC chromosome, complete genome
ATTGAGCTACGATTTTCTTTCGTTGTCATCTTTGAGGCGTCTGATCGTGATAATCCTTCT
TTCCCTGATTTCCTCATCGATATCGAATAAGCACTCGTCGCAGAATTCTTTATCGAGTGA
GAGCCTCTGTTCAAGGACGCTTCTTTTTTTGTTGCAACGTGCACATCTCTTCATCTTTCC
GCGCCTTTGTGACCTCGTGATTTGGGGTACATGGAAAATGGGCGTAGCAAGTCTCAGCTA
GATAACTAACCGTAATAAAAGGGCTTTTCTGCGAGCAATGTAAGAGAAGGATAACCAGGC
AGGTTGCAAGAAAGATAATCGTTTTGATAGATCAGTTTATCGATATTGATCGTTAGTGCC
GATCGATAAGAAGTGCGGAAACGTTAGACTCACCTCTGTTGCTCCATCATGATGATGGGG
CTGTTGGCCCTCGAATCTATCTGTCTATTAGCATCGGCATGACAAACACTATTTGTTTCC
ACAACAAAAGACAATAGAAAAGTACATATGTACAAAAAGTGTGATTTATTCTGTCACTTC
AGTACTTCCTTTCGCCTAAGTTTGCCCGTAATAATTCCCCGTGCAGTACTATTGTTGCGA
CATAACAACATGAATTACATGGTAATAATAGATGTTTTCCTCTGCTGATTCCTGTAAAGA
TCATGACTCCATACGACATCATTTTTAATATTATACAGTTCAAAAAATCTACATGTGTCA
CAAATAATTTTACATTTGATAATGTATAGTTGTCACATGACAAGTTGATTATCATTCTGT
GTAGACAAGGAGAACTGTT
>OZ040991.1:4424270-4425068 Escherichia coli isolate 30821_1#142 genome assembly, chromosome: 1
ATTGAGCTACGATTTTCTTTCGTTGTCATCTTTGAGGCGTCTGATCGTGATAATCCTTCT
TTCCCTGATTTCCTCATCGATATCGAATAAGCACTCGTCGCAGAATTCTTTATCGAGTGA
GAGCCTCTGTTCAAGGACGCTTCTTTTTTTGTTGCAACGTGCACATCTCTTCATCTTTCC
GCGCCTTTGTGACCTCGTGATTTGGGGTACATGGAAAATGGGCGTAGCAAGTCTCAGCTA
GATAACTAACCGTAATAAAAGGGCTTTTCTGCGAGCAATGTAAGAGAAGGATAACCAGGC
AGGTTGCAAGAAAGATAATCGTTTTGATAGATCAGTTTATCGATATTGATCGTTAGTGCC
GATCGATAAGAAGTGCGGAAACGTTAGACTCACCTCTGTTGCTCCATCATGATGATGGGG
CTGTTGGCCCTCGAATCTATCTGTCTATTAGCATCGGCATGACAAACACTATTTGTTTCC
ACAACAAAAGACAATAGAAAAGTACATATGTACAAAAAGTGTGATTTATTCTGTCACTTC
AGTACTTCCTTTCGCCTAAGTTTGCCCGTAATAATTCCCCGTGCAGTACTATTGTTGCGA
CATAACAACATGAATTACATGGTAATAATAGATGTTTTCCTCTGCTGATTCCTGTAAAGA
TCATGACTCCATACGACATCATTTTTAATATTATACAGTTCAAAAAATCTACATGTGTCA
CAAATAATTTTACATTTGATAATGTATAGTTGTCACATGACAAGTTGATTATCATTCTGT
GTAGACAAGGAGAACTGTT
>OZ039213.1:4196372-4197170 Escherichia coli isolate 30224_1#112 genome assembly, chromosome: 1
ATTGAGCTACGATTTTCTTTCGTTGTCATCTTTGAGGCGTCTGATCGTGATAATCCTTCT
TTCCCTGATTTCCTCATCGATATCGAATAAGCACTCGTCGCAGAATTCTTTATCGAGTGA
GAGCCTCTGTTCAAGGACGCTTCTTTTTTTGTTGCAACGTGCACATCTCTTCATCTTTCC
GCGCCTTTGTGACCTCGTGATTTGGGGTACATGGAAAATGGGCGTAGCAAGTCTCAGCTA
GATAACTAACCGTAATAAAAGGGCTTTTCTGCGAGCAATGTAAGAGAAGGATAACCAGGC
AGGTTGCAAGAAAGATAATCGTTTTGATAGATCAGTTTATCGATATTGATCGTTAGTGCC
GATCGATAAGAAGTGCGGAAACGTTAGACTCACCTCTGTTGCTCCATCATGATGATGGGG
CTGTTGGCCCTCGAATCTATCTGTCTATTAGCATCGGCATGACAAACACTATTTGTTTCC
ACAACAAAAGACAATAGAAAAGTACATATGTACAAAAAGTGTGATTTATTCTGTCACTTC
AGTACTTCCTTTCGCCTAAGTTTGCCCGTAATAATTCCCCGTGCAGTACTATTGTTGCGA
CATAACAACATGAATTACATGGTAATAATAGATGTTTTCCTCTGCTGATTCCTGTAAAGA
TCATGACTCCATACGACATCATTTTTAATATTATACAGTTCAAAAAATCTACATGTGTCA
CAAATAATTTTACATTTGATAATGTATAGTTGTCACATGACAAGTTGATTATCATTCTGT
GTAGACAAGGAGAACTGTT
>CP159632.1:2646516-2647314 Escherichia coli strain Z135-6 chromosome, complete genome
ATTGAGCTACGATTTTCTTTCGTTGTCATCTTTGAGGCGTCTGATCGTGATAATCCTTCT
TTCCCTGATTTCCTCATCGATATCGAATAAGCACTCGTCGCAGAATTCTTTATCGAGTGA
GAGCCTCTGTTCAAGGACGCTTCTTTTTTTGTTGCAACGTGCACATCTCTTCATCTTTCC
GCGCCTTTGTGACCTCGTGATTTGGGGTACATGGAAAATGGGCGTAGCAAGTCTCAGCTA
GATAACTAACCGTAATAAAAGGGCTTTTCTGCGAGCAATGTAAGAGAAGGATAACCAGGC
AGGTTGCAAGAAAGATAATCGTTTTGATAGATCAGTTTATCGATATTGATCGTTAGTGCC
GATCGATAAGAAGTGCGGAAACGTTAGACTCACCTCTGTTGCTCCATCATGATGATGGGG
CTGTTGGCCCTCGAATCTATCTGTCTATTAGCATCGGCATGACAAACACTATTTGTTTCC
ACAACAAAAGACAATAGAAAAGTACATATGTACAAAAAGTGTGATTTATTCTGTCACTTC
AGTACTTCCTTTCGCCTAAGTTTGCCCGTAATAATTCCCCGTGCAGTACTATTGTTGCGA
CATAACAACATGAATTACATGGTAATAATAGATGTTTTCCTCTGCTGATTCCTGTAAAGA
TCATGACTCCATACGACATCATTTTTAATATTATACAGTTCAAAAAATCTACATGTGTCA
CAAATAATTTTACATTTGATAATGTATAGTTGTCACATGACAAGTTGATTATCATTCTGT
GTAGACAAGGAGAACTGTT
>CP091165.1:4759852-4760650 Escherichia coli strain NEC13 chromosome
ATTGAGCTACGATTTTCTTTCGTTGTCATCTTTGAGGCGTCTGATCGTGATAATCCTTCT
TTCCCTGATTTCCTCATCGATATCGAATAAGCACTCGTCGCAGAATTCTTTATCGAGTGA
GAGCCTCTGTTCAAGGACGCTTCTTTTTTTGTTGCAACGTGCACATCTCTTCATCTTTCC
GCGCCTTTGTGACCTCGTGATTTGGGGTACATGGAAAATGGGCGTAGCAAGTCTCAGCTA
GATAACTAACCGTAATAAAAGGGCTTTTCTGCGAGCAATGTAAGAGAAGGATAACCAGGC
AGGTTGCAAGAAAGATAATCGTTTTGATAGATCAGTTTATCGATATTGATCGTTAGTGCC
GATCGATAAGAAGTGCGGAAACGTTAGACTCACCTCTGTTGCTCCATCATGATGATGGGG
CTGTTGGCCCTCGAATCTATCTGTCTATTAGCATCGGCATGACAAACACTATTTGTTTCC
ACAACAAAAGACAATAGAAAAGTACATATGTACAAAAAGTGTGATTTATTCTGTCACTTC
AGTACTTCCTTTCGCCTAAGTTTGCCCGTAATAATTCCCCGTGCAGTACTATTGTTGCGA
CATAACAACATGAATTACATGGTAATAATAGATGTTTTCCTCTGCTGATTCCTGTAAAGA
TCATGACTCCATACGACATCATTTTTAATATTATACAGTTCAAAAAATCTACATGTGTCA
CAAATAATTTTACATTTGATAATGTATAGTTGTCACATGACAAGTTGATTATCATTCTGT
GTAGACAAGGAGAACTGTT
>CP174273.1:4450359-4451157 Escherichia coli O25b:H4-ST131 strain MB1159 chromosome, complete genome
ATTGAGCTACGATTTTCTTTCGTTGTCATCTTTGAGGCGTCTGATCGTGATAATCCTTCT
TTCCCTGATTTCCTCATCGATATCGAATAAGCACTCGTCGCAGAATTCTTTATCGAGTGA
GAGCCTCTGTTCAAGGACGCTTCTTTTTTTGTTGCAACGTGCACATCTCTTCATCTTTCC
GCGCCTTTGTGACCTCGTGATTTGGGGTACATGGAAAATGGGCGTAGCAAGTCTCAGCTA
GATAACTAACCGTAATAAAAGGGCTTTTCTGCGAGCAATGTAAGAGAAGGATAACCAGGC
AGGTTGCAAGAAAGATAATCGTTTTGATAGATCAGTTTATCGATATTGATCGTTAGTGCC
GATCGATAAGAAGTGCGGAAACGTTAGACTCACCTCTGTTGCTCCATCATGATGATGGGG
CTGTTGGCCCTCGAATCTATCTGTCTATTAGCATCGGCATGACAAACACTATTTGTTTCC
ACAACAAAAGACAATAGAAAAGTACATATGTACAAAAAGTGTGATTTATTCTGTCACTTC
AGTACTTCCTTTCGCCTAAGTTTGCCCGTAATAATTCCCCGTGCAGTACTATTGTTGCGA
CATAACAACATGAATTACATGGTAATAATAGATGTTTTCCTCTGCTGATTCCTGTAAAGA
TCATGACTCCATACGACATCATTTTTAATATTATACAGTTCAAAAAATCTACATGTGTCA
CAAATAATTTTACATTTGATAATGTATAGTTGTCACATGACAAGTTGATTATCATTCTGT
GTAGACAAGGAGAACTGTT
>CP133101.1:1057500-1058298 Escherichia coli strain RSM044 chromosome
ATTGAGCTACGATTTTCTTTCGTTGTCATCTTTGAGGCGTCTGATCGTGATAATCCTTCT
TTCCCTGATTTCCTCATCGATATCGAATAAGCACTCGTCGCAGAATTCTTTATCGAGTGA
GAGCCTCTGTTCAAGGACGCTTCTTTTTTTGTTGCAACGTGCACATCTCTTCATCTTTCC
GCGCCTTTGTGACCTCGTGATTTGGGGTACATGGAAAATGGGCGTAGCAAGTCTCAGCTA
GATAACTAACCGTAATAAAAGGGCTTTTCTGCGAGCAATGTAAGAGAAGGATAACCAGGC
AGGTTGCAAGAAAGATAATCGTTTTGATAGATCAGTTTATCGATATTGATCGTTAGTGCC
GATCGATAAGAAGTGCGGAAACGTTAGACTCACCTCTGTTGCTCCATCATGATGATGGGG
CTGTTGGCCCTCGAATCTATCTGTCTATTAGCATCGGCATGACAAACACTATTTGTTTCC
ACAACAAAAGACAATAGAAAAGTACATATGTACAAAAAGTGTGATTTATTCTGTCACTTC
AGTACTTCCTTTCGCCTAAGTTTGCCCGTAATAATTCCCCGTGCAGTACTATTGTTGCGA
CATAACAACATGAATTACATGGTAATAATAGATGTTTTCCTCTGCTGATTCCTGTAAAGA
TCATGACTCCATACGACATCATTTTTAATATTATACAGTTCAAAAAATCTACATGTGTCA
CAAATAATTTTACATTTGATAATGTATAGTTGTCACATGACAAGTTGATTATCATTCTGT
GTAGACAAGGAGAACTGTT
>OZ039257.1:4196567-4197365 Escherichia coli isolate 30134_6#335 genome assembly, chromosome: 1
ATTGAGCTACGATTTTCTTTCGTTGTCATCTTTGAGGCGTCTGATCGTGATAATCCTTCT
TTCCCTGATTTCCTCATCGATATCGAATAAGCACTCGTCGCAGAATTCTTTATCGAGTGA
GAGCCTCTGTTCAAGGACGCTTCTTTTTTTGTTGCAACGTGCACATCTCTTCATCTTTCC
GCGCCTTTGTGACCTCGTGATTTGGGGTACATGGAAAATGGGCGTAGCAAGTCTCAGCTA
GATAACTAACCGTAATAAAAGGGCTTTTCTGCGAGCAATGTAAGAGAAGGATAACCAGGC
AGGTTGCAAGAAAGATAATCGTTTTGATAGATCAGTTTATCGATATTGATCGTTAGTGCC
GATCGATAAGAAGTGCGGAAACGTTAGACTCACCTCTGTTGCTCCATCATGATGATGGGG
CTGTTGGCCCTCGAATCTATCTGTCTATTAGCATCGGCATGACAAACACTATTTGTTTCC
ACAACAAAAGACAATAGAAAAGTACATATGTACAAAAAGTGTGATTTATTCTGTCACTTC
AGTACTTCCTTTCGCCTAAGTTTGCCCGTAATAATTCCCCGTGCAGTACTATTGTTGCGA
CATAACAACATGAATTACATGGTAATAATAGATGTTTTCCTCTGCTGATTCCTGTAAAGA
TCATGACTCCATACGACATCATTTTTAATATTATACAGTTCAAAAAATCTACATGTGTCA
CAAATAATTTTACATTTGATAATGTATAGTTGTCACATGACAAGTTGATTATCATTCTGT
GTAGACAAGGAGAACTGTT
>CP149836.1:3623637-3624435 Escherichia coli strain 2024CK-00184 chromosome, complete genome
ATTGAGCTACGATTTTCTTTCGTTGTCATCTTTGAGGCGTCTGATCGTGATAATCCTTCT
TTCCCTGATTTCCTCATCGATATCGAATAAGCACTCGTCGCAGAATTCTTTATCGAGTGA
GAGCCTCTGTTCAAGGACGCTTCTTTTTTTGTTGCAACGTGCACATCTCTTCATCTTTCC
GCGCCTTTGTGACCTCGTGATTTGGGGTACATGGAAAATGGGCGTAGCAAGTCTCAGCTA
GATAACTAACCGTAATAAAAGGGCTTTTCTGCGAGCAATGTAAGAGAAGGATAACCAGGC
AGGTTGCAAGAAAGATAATCGTTTTGATAGATCAGTTTATCGATATTGATCGTTAGTGCC
GATCGATAAGAAGTGCGGAAACGTTAGACTCACCTCTGTTGCTCCATCATGATGATGGGG
CTGTTGGCCCTCGAATCTATCTGTCTATTAGCATCGGCATGACAAACACTATTTGTTTCC
ACAACAAAAGACAATAGAAAAGTACATATGTACAAAAAGTGTGATTTATTCTGTCACTTC
AGTACTTCCTTTCGCCTAAGTTTGCCCGTAATAATTCCCCGTGCAGTACTATTGTTGCGA
CATAACAACATGAATTACATGGTAATAATAGATGTTTTCCTCTGCTGATTCCTGTAAAGA
TCATGACTCCATACGACATCATTTTTAATATTATACAGTTCAAAAAATCTACATGTGTCA
CAAATAATTTTACATTTGATAATGTATAGTTGTCACATGACAAGTTGATTATCATTCTGT
GTAGACAAGGAGAACTGTT
>CP070041.1:2461915-2462713 Escherichia coli strain FDAARGOS_1293 chromosome, complete genome
ATTGAGCTACGATTTTCTTTCGTTGTCATCTTTGAGGCGTCTGATCGTGATAATCCTTCT
TTCCCTGATTTCCTCATCGATATCGAATAAGCACTCGTCGCAGAATTCTTTATCGAGTGA
GAGCCTCTGTTCAAGGACGCTTCTTTTTTTGTTGCAACGTGCACATCTCTTCATCTTTCC
GCGCCTTTGTGACCTCGTGATTTGGGGTACATGGAAAATGGGCGTAGCAAGTCTCAGCTA
GATAACTAACCGTAATAAAAGGGCTTTTCTGCGAGCAATGTAAGAGAAGGATAACCAGGC
AGGTTGCAAGAAAGATAATCGTTTTGATAGATCAGTTTATCGATATTGATCGTTAGTGCC
GATCGATAAGAAGTGCGGAAACGTTAGACTCACCTCTGTTGCTCCATCATGATGATGGGG
CTGTTGGCCCTCGAATCTATCTGTCTATTAGCATCGGCATGACAAACACTATTTGTTTCC
ACAACAAAAGACAATAGAAAAGTACATATGTACAAAAAGTGTGATTTATTCTGTCACTTC
AGTACTTCCTTTCGCCTAAGTTTGCCCGTAATAATTCCCCGTGCAGTACTATTGTTGCGA
CATAACAACATGAATTACATGGTAATAATAGATGTTTTCCTCTGCTGATTCCTGTAAAGA
TCATGACTCCATACGACATCATTTTTAATATTATACAGTTCAAAAAATCTACATGTGTCA
CAAATAATTTTACATTTGATAATGTATAGTTGTCACATGACAAGTTGATTATCATTCTGT
GTAGACAAGGAGAACTGTT
>CP007799.1:5405574-5406372 Escherichia coli Nissle 1917, complete genome
ATTGAGCTACGATTTTCTTTCGTTGTCATCTTTGAGGCGTCTGATCGTGATAATCCTTCT
TTCCCTGATTTCCTCATCGATATCGAATAAGCACTCGTCGCAGAATTCTTTATCGAGTGA
GAGCCTCTGTTCAAGGACGCTTCTTTTTTTGTTGCAACGTGCACATCTCTTCATCTTTCC
GCGCCTTTGTGACCTCGTGATTTGGGGTACATGGAAAATGGGCGTAGCAAGTCTCAGCTA
GATAACTAACCGTAATAAAAGGGCTTTTCTGCGAGCAATGTAAGAGAAGGATAACCAGGC
AGGTTGCAAGAAAGATAATCGTTTTGATAGATCAGTTTATCGATATTGATCGTTAGTGCC
GATCGATAAGAAGTGCGGAAACGTTAGACTCACCTCTGTTGCTCCATCATGATGATGGGG
[truncated: 1,022,754 more chars]
